# Supplementary material for: CASCADE: high-throughput characterization of regulatory complex binding altered by non-coding variants
Source: Cell Genom. 2022 Feb 9;2(2):100098. doi: 10.1016/j.xgen.2022.100098 (PMC8896503; doi:10.1016/j.xgen.2022.100098)
Supplement: Table S1. CASCADE data for CXCL10 promoter segment, related to Figure 2 — DNA probe annotations and z-score normalized fluorescence values for CXCL10 CASCADE experiments. [file mmc2.xlsx]

## Sheet: suppl_data_1_CXCL10_CASCADE
probeID	tile_chroms	tile_starts	tile_ends	seed_names	tile_order	SNV_pos	SNV_pos_offset	seed_nuc	SNV_nuc	probe_type	target_seq	probe_seq	UT_PMA_IRF2	LPS45_PMA_IRF2	UT_PMA_IRF8	LPS45_PMA_IRF8	REPL1_UT_PMA_p300	REPL1_LPS45_PMA_p300	UT_PMA_RBBP5	LPS45_PMA_RBBP5	UT_PMA_p65	LPS45_PMA_p65	UT_PMA_IRF3	LPS45_PMA_IRF3	REPL2_UT_PMA_p300	REPL2_LPS45_PMA_p300
ENH_TILE_001_CXCL10_1_0_NA_NA	chr4	76023583	76023608	CXCL10	1	NA	0	NA	NA	TILE	CTTAGCAAAACCTGCTGGCTGTTCCT	GCCTAGCTTAGCAAAACCTGCTGGCTGTTCCTCTAGGTCTTGATTCGCTTGACGCTGCTG	0.138996	-0.83006	-0.29902	-0.375615	-0.523296	-0.241494	-0.134457	-0.419205	-0.805229	0.0459183	1.50546	-0.0961009	-0.417163	-0.117914
ENH_TILE_001_CXCL10_2_0_NA_NA	chr4	76023588	76023613	CXCL10	2	NA	0	NA	NA	TILE	CAAAACCTGCTGGCTGTTCCTGGGGA	GCCTAGCAAAACCTGCTGGCTGTTCCTGGGGACTAGGTCTTGATTCGCTTGACGCTGCTG	0.166409	0.185277	0.115032	-0.367053	-0.326302	-0.496338	-1.30596	-0.602697	-0.962558	-0.373843	-0.570765	-0.251357	-0.746354	-0.72504
ENH_TILE_001_CXCL10_3_0_NA_NA	chr4	76023593	76023618	CXCL10	3	NA	0	NA	NA	TILE	CCTGCTGGCTGTTCCTGGGGAAGTCC	GCCTAGCCTGCTGGCTGTTCCTGGGGAAGTCCCTAGGTCTTGATTCGCTTGACGCTGCTG	-0.18463	-0.961259	-0.371514	-0.300174	-0.590227	3.75159	-0.828369	-1.16438	7.48826	20.8692	0.974271	3.16467	0.462168	3.23741
ENH_TILE_001_CXCL10_4_0_NA_NA	chr4	76023598	76023623	CXCL10	4	NA	0	NA	NA	TILE	TGGCTGTTCCTGGGGAAGTCCCATGT	GCCTAGTGGCTGTTCCTGGGGAAGTCCCATGTCTAGGTCTTGATTCGCTTGACGCTGCTG	-0.327997	-0.476891	0.0176757	-0.0814711	-0.227783	0.449735	-0.711475	-1.15326	2.50559	14.9771	0.424452	0.925772	-0.424906	0.753638
ENH_TILE_001_CXCL10_5_0_NA_NA	chr4	76023603	76023628	CXCL10	5	NA	0	NA	NA	TILE	GTTCCTGGGGAAGTCCCATGTTGCAG	GCCTAGGTTCCTGGGGAAGTCCCATGTTGCAGCTAGGTCTTGATTCGCTTGACGCTGCTG	-0.417035	-0.0579236	-0.662551	-0.680028	-0.127901	0.317318	0.0742529	-0.591056	-0.0156774	8.51858	1.19395	0.831279	-0.0458202	0.107145
ENH_TILE_001_CXCL10_6_0_NA_NA	chr4	76023608	76023633	CXCL10	6	NA	0	NA	NA	TILE	TGGGGAAGTCCCATGTTGCAGACTCG	GCCTAGTGGGGAAGTCCCATGTTGCAGACTCGCTAGGTCTTGATTCGCTTGACGCTGCTG	-0.416783	-0.178479	-0.015887	0.221227	-0.191485	0.451514	0.0312118	-0.53856	1.90714	14.3384	1.77591	1.17623	-0.0890427	0.387994
ENH_TILE_001_CXCL10_7_0_NA_NA	chr4	76023613	76023638	CXCL10	7	NA	0	NA	NA	TILE	AAGTCCCATGTTGCAGACTCGAAGGT	GCCTAGAAGTCCCATGTTGCAGACTCGAAGGTCTAGGTCTTGATTCGCTTGACGCTGCTG	-0.0145518	-0.244807	-0.086342	0.234825	-0.202057	-0.0705783	0.236351	-0.0808407	0.159779	0.560372	-1.16749	0.0744831	-0.530427	0.115789
ENH_TILE_001_CXCL10_8_0_NA_NA	chr4	76023618	76023643	CXCL10	8	NA	0	NA	NA	TILE	CCATGTTGCAGACTCGAAGGTATTAT	GCCTAGCCATGTTGCAGACTCGAAGGTATTATCTAGGTCTTGATTCGCTTGACGCTGCTG	-0.730625	-0.501926	0.28136	0.0193372	0.0179459	-0.250147	-0.313052	0.0192878	0.914174	0.0790181	0.23786	0.0760892	-0.176157	-0.0533234
ENH_TILE_001_CXCL10_9_0_NA_NA	chr4	76023623	76023648	CXCL10	9	NA	0	NA	NA	TILE	TTGCAGACTCGAAGGTATTATTTATT	GCCTAGTTGCAGACTCGAAGGTATTATTTATTCTAGGTCTTGATTCGCTTGACGCTGCTG	0.2577	0.240344	0.264876	0.224051	1.04396	1.33637	0.559553	0.938022	0.212544	0.217904	-0.561815	1.22899	0.555643	0.840837
ENH_TILE_001_CXCL10_10_0_NA_NA	chr4	76023628	76023653	CXCL10	10	NA	0	NA	NA	TILE	GACTCGAAGGTATTATTTATTGTAGC	GCCTAGGACTCGAAGGTATTATTTATTGTAGCCTAGGTCTTGATTCGCTTGACGCTGCTG	-0.159197	-0.322502	-0.878139	-0.903567	0.0302269	0.0104222	-0.963181	-0.711046	-2.26398	-0.567048	-1.97249	-1.17174	-0.522344	-0.0769771
ENH_TILE_001_CXCL10_11_0_NA_NA	chr4	76023633	76023658	CXCL10	11	NA	0	NA	NA	TILE	GAAGGTATTATTTATTGTAGCCTCCA	GCCTAGGAAGGTATTATTTATTGTAGCCTCCACTAGGTCTTGATTCGCTTGACGCTGCTG	-0.261399	0.531465	0.319204	-0.16792	0.0768675	0.409636	-0.593806	-0.919953	-0.870527	-1.38127	-1.85536	-0.363734	-0.562925	-0.462628
ENH_TILE_001_CXCL10_12_0_NA_NA	chr4	76023638	76023663	CXCL10	12	NA	0	NA	NA	TILE	TATTATTTATTGTAGCCTCCAAGTTA	GCCTAGTATTATTTATTGTAGCCTCCAAGTTACTAGGTCTTGATTCGCTTGACGCTGCTG	-0.772885	-0.232004	0.311237	-0.407259	-0.376633	-0.979252	0.133397	-0.674945	-1.43755	-0.454353	-0.570765	-1.05876	-0.139761	-0.38194
ENH_TILE_001_CXCL10_13_0_NA_NA	chr4	76023643	76023668	CXCL10	13	NA	0	NA	NA	TILE	TTTATTGTAGCCTCCAAGTTACGGAA	GCCTAGTTTATTGTAGCCTCCAAGTTACGGAACTAGGTCTTGATTCGCTTGACGCTGCTG	0.692217	0.197408	1.03398	0.831375	-0.450965	-0.0607591	0.501552	0.359082	1.12825	1.24449	1.10183	0.264046	0.841234	0.279942
ENH_TILE_001_CXCL10_14_0_NA_NA	chr4	76023648	76023673	CXCL10	14	NA	0	NA	NA	TILE	TGTAGCCTCCAAGTTACGGAATTTCC	GCCTAGTGTAGCCTCCAAGTTACGGAATTTCCCTAGGTCTTGATTCGCTTGACGCTGCTG	-0.575508	-0.800804	-0.435469	-0.156186	-0.449745	1.6037	-1.05027	-0.796008	1.79827	22.1626	-0.694593	2.00894	-0.74621	2.32314
ENH_TILE_001_CXCL10_15_0_NA_NA	chr4	76023653	76023678	CXCL10	15	NA	0	NA	NA	TILE	CCTCCAAGTTACGGAATTTCCCTCTG	GCCTAGCCTCCAAGTTACGGAATTTCCCTCTGCTAGGTCTTGATTCGCTTGACGCTGCTG	-0.35085	-0.230192	-0.371589	-0.444144	-0.812014	-0.00777681	-0.618111	-0.283371	-1.05386	16.2415	0.0375575	0.497762	-0.82949	-0.416681
ENH_TILE_001_CXCL10_16_0_NA_NA	chr4	76023658	76023683	CXCL10	16	NA	0	NA	NA	TILE	AAGTTACGGAATTTCCCTCTGCTCCT	GCCTAGAAGTTACGGAATTTCCCTCTGCTCCTCTAGGTCTTGATTCGCTTGACGCTGCTG	-0.150924	-0.0776686	-0.544626	-0.30771	-0.981289	-0.619825	-0.000485924	-0.270796	0.282501	14.1719	-1.34666	0.15355	-0.627619	-0.192723
ENH_TILE_001_CXCL10_17_0_NA_NA	chr4	76023663	76023688	CXCL10	17	NA	0	NA	NA	TILE	ACGGAATTTCCCTCTGCTCCTCTTTT	GCCTAGACGGAATTTCCCTCTGCTCCTCTTTTCTAGGTCTTGATTCGCTTGACGCTGCTG	-1.0214	-0.569438	0.142056	-0.264971	-1.17788	-0.2725	-0.681485	-0.378289	1.07605	10.9252	0.283117	0.735255	-0.561884	0.324038
ENH_TILE_001_CXCL10_18_0_NA_NA	chr4	76023668	76023693	CXCL10	18	NA	0	NA	NA	TILE	ATTTCCCTCTGCTCCTCTTTTTTTGG	GCCTAGATTTCCCTCTGCTCCTCTTTTTTTGGCTAGGTCTTGATTCGCTTGACGCTGCTG	-0.266682	-0.174288	0.455941	0.122359	-0.504208	-0.059328	-0.411647	-0.357912	0.748416	1.29272	-0.1385	-0.124047	-0.289629	-0.539994
ENH_TILE_001_CXCL10_19_0_NA_NA	chr4	76023673	76023698	CXCL10	19	NA	0	NA	NA	TILE	CCTCTGCTCCTCTTTTTTTGGTAATA	GCCTAGCCTCTGCTCCTCTTTTTTTGGTAATACTAGGTCTTGATTCGCTTGACGCTGCTG	0.43852	-0.367179	0.0129757	-0.0257544	0.797557	-0.0205742	0.342681	0.319792	0.253786	-0.0524709	1.34836	0.326961	0.0454326	0.396701
ENH_TILE_001_CXCL10_20_0_NA_NA	chr4	76023678	76023703	CXCL10	20	NA	0	NA	NA	TILE	GCTCCTCTTTTTTTGGTAATAGTGAA	GCCTAGGCTCCTCTTTTTTTGGTAATAGTGAACTAGGTCTTGATTCGCTTGACGCTGCTG	-0.561338	-0.517542	-0.451025	-0.422703	-0.344078	-0.605746	-0.0589493	-0.534406	-0.291513	0.199609	1.5699	-0.650066	-0.192074	0.0232167
ENH_TILE_001_CXCL10_21_0_NA_NA	chr4	76023683	76023708	CXCL10	21	NA	0	NA	NA	TILE	TCTTTTTTTGGTAATAGTGAATTAGG	GCCTAGTCTTTTTTTGGTAATAGTGAATTAGGCTAGGTCTTGATTCGCTTGACGCTGCTG	-0.394018	0.222224	-0.294459	0.0340765	1.37376	-0.0787089	-0.00969699	-0.0607839	-1.85679	-1.14862	-1.01809	-0.641512	-0.18586	-0.284366
ENH_TILE_001_CXCL10_22_0_NA_NA	chr4	76023688	76023713	CXCL10	22	NA	0	NA	NA	TILE	TTTTGGTAATAGTGAATTAGGTTTCA	GCCTAGTTTTGGTAATAGTGAATTAGGTTTCACTAGGTCTTGATTCGCTTGACGCTGCTG	0.915426	0.676613	1.4376	1.69696	2.42202	2.40247	1.31872	1.38751	1.30568	0.438885	-1.14503	-0.00938588	0.533734	0.93311
ENH_TILE_001_CXCL10_23_0_NA_NA	chr4	76023693	76023718	CXCL10	23	NA	0	NA	NA	TILE	GTAATAGTGAATTAGGTTTCACTTTC	GCCTAGGTAATAGTGAATTAGGTTTCACTTTCCTAGGTCTTGATTCGCTTGACGCTGCTG	2.39472	6.82508	1.30304	1.37427	-0.32691	0.102004	1.10683	1.07201	1.36224	0.333671	0.184604	2.65953	-0.364395	0.66268
ENH_TILE_001_CXCL10_24_0_NA_NA	chr4	76023698	76023723	CXCL10	24	NA	0	NA	NA	TILE	AGTGAATTAGGTTTCACTTTCCAAAA	GCCTAGAGTGAATTAGGTTTCACTTTCCAAAACTAGGTCTTGATTCGCTTGACGCTGCTG	5.21938	9.56634	4.45861	5.87106	-0.12278	1.20174	2.77627	3.22943	1.7025	0.552734	0.169147	2.66406	1.26503	1.30884
ENH_TILE_001_CXCL10_25_0_NA_NA	chr4	76023703	76023728	CXCL10	25	NA	0	NA	NA	TILE	ATTAGGTTTCACTTTCCAAAACATGA	GCCTAGATTAGGTTTCACTTTCCAAAACATGACTAGGTCTTGATTCGCTTGACGCTGCTG	8.68723	13.5892	9.26766	12.3549	0.38957	4.21698	3.16053	3.34556	2.76655	0.617814	0.449232	4.71038	0.920734	2.26243
ENH_TILE_001_CXCL10_26_0_NA_NA	chr4	76023708	76023733	CXCL10	26	NA	0	NA	NA	TILE	GTTTCACTTTCCAAAACATGAACTGT	GCCTAGGTTTCACTTTCCAAAACATGAACTGTCTAGGTCTTGATTCGCTTGACGCTGCTG	10.5437	11.7987	12.3277	13.7202	0.388884	8.07799	3.5684	3.75012	2.71535	0.326399	-0.570765	8.78816	0.48297	6.18828
ENH_TILE_001_CXCL10_27_0_NA_NA	chr4	76023713	76023738	CXCL10	27	NA	0	NA	NA	TILE	ACTTTCCAAAACATGAACTGTTTCTT	GCCTAGACTTTCCAAAACATGAACTGTTTCTTCTAGGTCTTGATTCGCTTGACGCTGCTG	0.0368689	-0.057767	0.183636	-0.50453	-0.139673	0.0131113	0.169031	0.815117	-0.320638	0.238615	-1.31025	0.252592	-0.549193	-0.074499
ENH_TILE_001_CXCL10_28_0_NA_NA	chr4	76023718	76023743	CXCL10	28	NA	0	NA	NA	TILE	CCAAAACATGAACTGTTTCTTGAAAA	GCCTAGCCAAAACATGAACTGTTTCTTGAAAACTAGGTCTTGATTCGCTTGACGCTGCTG	-0.183956	-0.368477	0.521872	-0.0942187	-0.16476	-0.489821	0.0593148	0.0819485	-0.0485442	0.229975	-0.275537	-0.423289	-0.426375	-0.272579
ENH_TILE_001_CXCL10_29_0_NA_NA	chr4	76023723	76023748	CXCL10	29	NA	0	NA	NA	TILE	ACATGAACTGTTTCTTGAAAAAAAGA	GCCTAGACATGAACTGTTTCTTGAAAAAAAGACTAGGTCTTGATTCGCTTGACGCTGCTG	-1.02346	-0.691343	-0.42417	-0.361064	-0.744779	-0.83483	-0.0504726	0.105412	-0.634817	-0.482268	0.073304	-0.822841	-0.397635	-0.0580361
ENH_TILE_001_CXCL10_1_1_C_A	chr4	76023583	76023608	CXCL10	1	76023583	1	C	A	TILE	ATTAGCAAAACCTGCTGGCTGTTCCT	GCCTAGATTAGCAAAACCTGCTGGCTGTTCCTCTAGGTCTTGATTCGCTTGACGCTGCTG	-0.951418	-0.242847	-0.308796	-0.33359	-0.341271	-0.10315	-0.447517	-0.0750642	0.407464	-0.381216	0.738477	0.106643	-0.619398	-0.653569
ENH_TILE_001_CXCL10_1_1_C_G	chr4	76023583	76023608	CXCL10	1	76023583	1	C	G	TILE	GTTAGCAAAACCTGCTGGCTGTTCCT	GCCTAGGTTAGCAAAACCTGCTGGCTGTTCCTCTAGGTCTTGATTCGCTTGACGCTGCTG	-1.35075	0.0585682	-0.46287	0.0900543	-0.248222	0.067666	-0.401493	-0.739779	-0.473691	-0.580159	0.0886875	0.56794	-0.623306	-0.23317
ENH_TILE_001_CXCL10_1_1_C_T	chr4	76023583	76023608	CXCL10	1	76023583	1	C	T	TILE	TTTAGCAAAACCTGCTGGCTGTTCCT	GCCTAGTTTAGCAAAACCTGCTGGCTGTTCCTCTAGGTCTTGATTCGCTTGACGCTGCTG	0.317559	0.249235	-0.00702167	0.0273814	0.0390258	-0.195827	0.360264	-0.152528	0.681519	-0.3601	0.167454	-0.628878	-0.634287	-0.240338
ENH_TILE_001_CXCL10_1_2_T_A	chr4	76023583	76023608	CXCL10	1	76023584	2	T	A	TILE	CATAGCAAAACCTGCTGGCTGTTCCT	GCCTAGCATAGCAAAACCTGCTGGCTGTTCCTCTAGGTCTTGATTCGCTTGACGCTGCTG	-0.433977	0.279344	-0.485859	-0.125895	0.232877	0.596115	-0.452743	-0.178998	0.11197	-0.367689	1.26751	-0.0193518	-0.747457	-0.362396
ENH_TILE_001_CXCL10_1_2_T_C	chr4	76023583	76023608	CXCL10	1	76023584	2	T	C	TILE	CCTAGCAAAACCTGCTGGCTGTTCCT	GCCTAGCCTAGCAAAACCTGCTGGCTGTTCCTCTAGGTCTTGATTCGCTTGACGCTGCTG	0.521985	0.0250774	-0.352672	0.169685	-0.768649	-0.502846	-0.328082	-0.59826	0.00111695	-0.904041	2.03423	-0.357926	-0.422999	-0.448058
ENH_TILE_001_CXCL10_1_2_T_G	chr4	76023583	76023608	CXCL10	1	76023584	2	T	G	TILE	CGTAGCAAAACCTGCTGGCTGTTCCT	GCCTAGCGTAGCAAAACCTGCTGGCTGTTCCTCTAGGTCTTGATTCGCTTGACGCTGCTG	0.1686	-0.0841328	-0.35908	0.190903	-0.250521	-0.81422	0.0415291	-0.414517	-0.557811	-0.28411	0.991575	0.240558	-0.601355	-0.356965
ENH_TILE_001_CXCL10_1_3_T_A	chr4	76023583	76023608	CXCL10	1	76023585	3	T	A	TILE	CTAAGCAAAACCTGCTGGCTGTTCCT	GCCTAGCTAAGCAAAACCTGCTGGCTGTTCCTCTAGGTCTTGATTCGCTTGACGCTGCTG	0.228286	0.0182348	-0.400736	-0.464172	-0.601565	-0.0261973	-0.283502	-0.111951	-0.606006	0.661203	0.766611	0.936008	-0.673296	-0.231079
ENH_TILE_001_CXCL10_1_3_T_C	chr4	76023583	76023608	CXCL10	1	76023585	3	T	C	TILE	CTCAGCAAAACCTGCTGGCTGTTCCT	GCCTAGCTCAGCAAAACCTGCTGGCTGTTCCTCTAGGTCTTGATTCGCTTGACGCTGCTG	-0.757583	-0.589906	-0.337914	-0.118923	-0.728433	-0.506277	-0.271907	-0.363659	-0.937561	-0.834284	-0.128871	-0.610684	-0.719839	-0.373074
ENH_TILE_001_CXCL10_1_3_T_G	chr4	76023583	76023608	CXCL10	1	76023585	3	T	G	TILE	CTGAGCAAAACCTGCTGGCTGTTCCT	GCCTAGCTGAGCAAAACCTGCTGGCTGTTCCTCTAGGTCTTGATTCGCTTGACGCTGCTG	0.285453	0.248089	-0.421883	-0.218033	-0.848659	-0.460487	-0.254171	-0.43801	-0.196547	-0.884278	0.484471	-0.32137	-0.49576	-0.454211
ENH_TILE_001_CXCL10_1_4_A_C	chr4	76023583	76023608	CXCL10	1	76023586	4	A	C	TILE	CTTCGCAAAACCTGCTGGCTGTTCCT	GCCTAGCTTCGCAAAACCTGCTGGCTGTTCCTCTAGGTCTTGATTCGCTTGACGCTGCTG	0.586061	-0.127282	-0.288842	-0.247284	-0.46345	-0.512205	-0.25655	0.248511	0.0665494	-0.311924	-0.771184	-0.153973	-0.704829	-0.705205
ENH_TILE_001_CXCL10_1_4_A_G	chr4	76023583	76023608	CXCL10	1	76023586	4	A	G	TILE	CTTGGCAAAACCTGCTGGCTGTTCCT	GCCTAGCTTGGCAAAACCTGCTGGCTGTTCCTCTAGGTCTTGATTCGCTTGACGCTGCTG	-0.466511	-0.254506	-0.634027	-0.304777	-0.627852	-0.702633	-0.00167634	-0.34467	-0.641528	0.327358	0.12249	-0.481459	-0.61552	-0.809453
ENH_TILE_001_CXCL10_1_4_A_T	chr4	76023583	76023608	CXCL10	1	76023586	4	A	T	TILE	CTTTGCAAAACCTGCTGGCTGTTCCT	GCCTAGCTTTGCAAAACCTGCTGGCTGTTCCTCTAGGTCTTGATTCGCTTGACGCTGCTG	-0.10802	0.198654	-0.60774	-0.19305	-0.535901	-0.627692	-0.661169	-0.424275	-0.967477	-0.468997	-0.132335	-0.0342286	-0.559546	-0.468795
ENH_TILE_001_CXCL10_1_5_G_A	chr4	76023583	76023608	CXCL10	1	76023587	5	G	A	TILE	CTTAACAAAACCTGCTGGCTGTTCCT	GCCTAGCTTAACAAAACCTGCTGGCTGTTCCTCTAGGTCTTGATTCGCTTGACGCTGCTG	0.297267	-0.0962379	-0.826469	-0.548831	-0.205541	-0.112397	-0.501485	-0.42723	0.0605375	-0.849837	0.269262	-0.103945	-0.182318	-0.713862
ENH_TILE_001_CXCL10_1_5_G_C	chr4	76023583	76023608	CXCL10	1	76023587	5	G	C	TILE	CTTACCAAAACCTGCTGGCTGTTCCT	GCCTAGCTTACCAAAACCTGCTGGCTGTTCCTCTAGGTCTTGATTCGCTTGACGCTGCTG	0.868926	0.462647	-0.684059	-0.358457	0.00852133	0.160809	-0.279087	0.121343	0.498903	-0.223079	1.06142	-0.120173	0.0518355	-0.282672
ENH_TILE_001_CXCL10_1_5_G_T	chr4	76023583	76023608	CXCL10	1	76023587	5	G	T	TILE	CTTATCAAAACCTGCTGGCTGTTCCT	GCCTAGCTTATCAAAACCTGCTGGCTGTTCCTCTAGGTCTTGATTCGCTTGACGCTGCTG	0.689689	-0.244807	-0.413575	-0.286135	-0.225198	0.360154	-0.323424	-0.215433	-0.82289	0.140678	0.41144	0.352235	-0.752679	-0.0614939
ENH_TILE_001_CXCL10_1_6_C_A	chr4	76023583	76023608	CXCL10	1	76023588	6	C	A	TILE	CTTAGAAAAACCTGCTGGCTGTTCCT	GCCTAGCTTAGAAAAACCTGCTGGCTGTTCCTCTAGGTCTTGATTCGCTTGACGCTGCTG	-0.429572	0.479412	-0.886328	-0.80545	-0.704324	-0.46387	-0.41095	-0.68637	-0.253785	-0.118644	-0.325029	-0.146523	-0.828893	-0.602852
ENH_TILE_001_CXCL10_1_6_C_G	chr4	76023583	76023608	CXCL10	1	76023588	6	C	G	TILE	CTTAGGAAAACCTGCTGGCTGTTCCT	GCCTAGCTTAGGAAAACCTGCTGGCTGTTCCTCTAGGTCTTGATTCGCTTGACGCTGCTG	0.0621239	-0.104188	-0.0156649	-0.719054	-0.726835	-0.566843	-0.454812	-0.385397	0.747118	-0.173797	0.937095	-0.1965	-0.634309	-0.499592
ENH_TILE_001_CXCL10_1_6_C_T	chr4	76023583	76023608	CXCL10	1	76023588	6	C	T	TILE	CTTAGTAAAACCTGCTGGCTGTTCCT	GCCTAGCTTAGTAAAACCTGCTGGCTGTTCCTCTAGGTCTTGATTCGCTTGACGCTGCTG	-0.406042	-0.301496	-0.503591	0.00214031	-0.24237	-0.287559	-0.0298748	-0.592707	-0.724653	-0.39797	-0.140043	0.134091	0.120536	-0.387959
ENH_TILE_001_CXCL10_1_7_A_C	chr4	76023583	76023608	CXCL10	1	76023589	7	A	C	TILE	CTTAGCCAAACCTGCTGGCTGTTCCT	GCCTAGCTTAGCCAAACCTGCTGGCTGTTCCTCTAGGTCTTGATTCGCTTGACGCTGCTG	0.192332	-0.573673	-0.519488	-0.270419	-0.644558	-0.43839	-0.269945	-0.627239	-0.762366	-0.63818	0.824433	-0.239139	-0.647395	-0.632916
ENH_TILE_001_CXCL10_1_7_A_G	chr4	76023583	76023608	CXCL10	1	76023589	7	A	G	TILE	CTTAGCGAAACCTGCTGGCTGTTCCT	GCCTAGCTTAGCGAAACCTGCTGGCTGTTCCTCTAGGTCTTGATTCGCTTGACGCTGCTG	0.518743	0.193917	0.118517	-0.0917081	-0.333102	-0.141187	0.46255	0.570464	0.809817	1.32311	2.65255	0.287138	-0.476861	-0.540624
ENH_TILE_001_CXCL10_1_7_A_T	chr4	76023583	76023608	CXCL10	1	76023589	7	A	T	TILE	CTTAGCTAAACCTGCTGGCTGTTCCT	GCCTAGCTTAGCTAAACCTGCTGGCTGTTCCTCTAGGTCTTGATTCGCTTGACGCTGCTG	0.237552	-0.628569	-0.183568	0.0174864	-1.05551	-0.00259391	-0.462135	0.110587	-0.450949	0.346485	0.0753989	0.0353978	-0.610054	-0.419045
ENH_TILE_001_CXCL10_1_8_A_C	chr4	76023583	76023608	CXCL10	1	76023590	8	A	C	TILE	CTTAGCACAACCTGCTGGCTGTTCCT	GCCTAGCTTAGCACAACCTGCTGGCTGTTCCTCTAGGTCTTGATTCGCTTGACGCTGCTG	0.681251	-0.269369	-0.316625	-0.232826	-0.464695	-0.326719	-0.274656	0.16641	-0.377376	0.89086	-0.667272	-0.0278998	-0.432053	-0.613225
ENH_TILE_001_CXCL10_1_8_A_G	chr4	76023583	76023608	CXCL10	1	76023590	8	A	G	TILE	CTTAGCAGAACCTGCTGGCTGTTCCT	GCCTAGCTTAGCAGAACCTGCTGGCTGTTCCTCTAGGTCTTGATTCGCTTGACGCTGCTG	0.170076	-0.183117	-0.475636	-0.297842	-0.907838	0.0485865	-0.419812	-0.423215	-0.528952	0.0536349	1.27471	0.233371	-0.191398	-0.547485
ENH_TILE_001_CXCL10_1_8_A_T	chr4	76023583	76023608	CXCL10	1	76023590	8	A	T	TILE	CTTAGCATAACCTGCTGGCTGTTCCT	GCCTAGCTTAGCATAACCTGCTGGCTGTTCCTCTAGGTCTTGATTCGCTTGACGCTGCTG	-0.174777	0.00187131	-0.174422	-0.254166	-0.508069	-0.409184	-0.490034	-0.260295	-0.599943	0.676194	0.733178	-0.0821337	-0.195574	1.3469
ENH_TILE_001_CXCL10_1_9_A_C	chr4	76023583	76023608	CXCL10	1	76023591	9	A	C	TILE	CTTAGCAACACCTGCTGGCTGTTCCT	GCCTAGCTTAGCAACACCTGCTGGCTGTTCCTCTAGGTCTTGATTCGCTTGACGCTGCTG	-0.0568642	-0.152348	-0.279705	0.186439	-0.997597	-0.37258	-0.535701	-0.397232	-0.112404	0.00800571	-0.853241	0.218377	-0.690007	-0.512856
ENH_TILE_001_CXCL10_1_9_A_G	chr4	76023583	76023608	CXCL10	1	76023591	9	A	G	TILE	CTTAGCAAGACCTGCTGGCTGTTCCT	GCCTAGCTTAGCAAGACCTGCTGGCTGTTCCTCTAGGTCTTGATTCGCTTGACGCTGCTG	-0.910871	-0.276824	-0.247232	-0.0765581	-1.13611	-0.14163	-0.0802773	-0.230638	-0.428591	-0.610703	1.05767	0.241872	-0.77945	-0.631107
ENH_TILE_001_CXCL10_1_9_A_T	chr4	76023583	76023608	CXCL10	1	76023591	9	A	T	TILE	CTTAGCAATACCTGCTGGCTGTTCCT	GCCTAGCTTAGCAATACCTGCTGGCTGTTCCTCTAGGTCTTGATTCGCTTGACGCTGCTG	0.146279	-0.102782	-0.501835	-0.376478	-0.502171	-0.394667	-0.47049	-0.0852058	-0.126574	0.489757	0.824645	-0.270525	-0.522977	-0.0644582
ENH_TILE_001_CXCL10_1_10_A_C	chr4	76023583	76023608	CXCL10	1	76023592	10	A	C	TILE	CTTAGCAAACCCTGCTGGCTGTTCCT	GCCTAGCTTAGCAAACCCTGCTGGCTGTTCCTCTAGGTCTTGATTCGCTTGACGCTGCTG	-0.673214	-0.449553	-0.754028	-0.920334	-0.169836	-0.175014	-0.159435	-0.226423	-0.102357	0.418047	0.753264	-0.330095	-0.6005	-0.266742
ENH_TILE_001_CXCL10_1_10_A_G	chr4	76023583	76023608	CXCL10	1	76023592	10	A	G	TILE	CTTAGCAAAGCCTGCTGGCTGTTCCT	GCCTAGCTTAGCAAAGCCTGCTGGCTGTTCCTCTAGGTCTTGATTCGCTTGACGCTGCTG	-0.217264	-0.0745648	-0.900899	-0.384342	-1.25091	-0.801489	-0.161378	-0.351074	-0.122976	-0.184021	0.815924	0.0699625	-0.214282	-1.0754
ENH_TILE_001_CXCL10_1_10_A_T	chr4	76023583	76023608	CXCL10	1	76023592	10	A	T	TILE	CTTAGCAAATCCTGCTGGCTGTTCCT	GCCTAGCTTAGCAAATCCTGCTGGCTGTTCCTCTAGGTCTTGATTCGCTTGACGCTGCTG	1.80159	-0.312248	-0.367046	-0.322413	-0.956495	-0.866253	-0.648164	-0.294764	0.00803661	-1.15652	-0.0556456	0.0174041	-0.693317	-0.884534
ENH_TILE_001_CXCL10_1_11_C_A	chr4	76023583	76023608	CXCL10	1	76023593	11	C	A	TILE	CTTAGCAAAAACTGCTGGCTGTTCCT	GCCTAGCTTAGCAAAAACTGCTGGCTGTTCCTCTAGGTCTTGATTCGCTTGACGCTGCTG	0.146908	-0.198418	-0.307621	-0.458585	-0.573714	-0.490936	-0.460258	-0.245199	-1.01761	-0.526966	0.737396	-0.249937	-0.290686	-0.664176
ENH_TILE_001_CXCL10_1_11_C_G	chr4	76023583	76023608	CXCL10	1	76023593	11	C	G	TILE	CTTAGCAAAAGCTGCTGGCTGTTCCT	GCCTAGCTTAGCAAAAGCTGCTGGCTGTTCCTCTAGGTCTTGATTCGCTTGACGCTGCTG	-1.16726	-0.309815	-0.308796	-0.793028	-0.59756	-0.494386	-0.387358	-0.487091	-0.335805	-0.532523	0.173499	0.151418	-0.687053	-0.658316
ENH_TILE_001_CXCL10_1_11_C_T	chr4	76023583	76023608	CXCL10	1	76023593	11	C	T	TILE	CTTAGCAAAATCTGCTGGCTGTTCCT	GCCTAGCTTAGCAAAATCTGCTGGCTGTTCCTCTAGGTCTTGATTCGCTTGACGCTGCTG	-0.0600515	-0.390661	-0.207897	-0.414807	-0.777306	-0.832746	-0.127543	-0.20208	-0.497988	-0.692915	-1.75482	0.0519953	-0.851277	-0.676199
ENH_TILE_001_CXCL10_1_12_C_A	chr4	76023583	76023608	CXCL10	1	76023594	12	C	A	TILE	CTTAGCAAAACATGCTGGCTGTTCCT	GCCTAGCTTAGCAAAACATGCTGGCTGTTCCTCTAGGTCTTGATTCGCTTGACGCTGCTG	0.0860194	-0.244807	-0.186766	-0.240337	-0.941134	-0.842552	-0.369677	-0.314892	-0.332559	-0.510325	0.688728	-0.167455	-0.762731	-0.347117
ENH_TILE_001_CXCL10_1_12_C_G	chr4	76023583	76023608	CXCL10	1	76023594	12	C	G	TILE	CTTAGCAAAACGTGCTGGCTGTTCCT	GCCTAGCTTAGCAAAACGTGCTGGCTGTTCCTCTAGGTCTTGATTCGCTTGACGCTGCTG	-1.41408	-0.541074	-0.540765	-0.724587	-0.628574	-0.374721	-0.303382	0.0568996	0.0125067	1.31692	0.551084	-0.00412225	-0.549824	-0.465601
ENH_TILE_001_CXCL10_1_12_C_T	chr4	76023583	76023608	CXCL10	1	76023594	12	C	T	TILE	CTTAGCAAAACTTGCTGGCTGTTCCT	GCCTAGCTTAGCAAAACTTGCTGGCTGTTCCTCTAGGTCTTGATTCGCTTGACGCTGCTG	0.442408	-0.205441	-0.370335	-0.106632	-0.681372	-0.718807	-0.464916	-0.5253	0.279788	-0.475235	0.0980179	-0.467373	-0.762959	-0.553854
ENH_TILE_001_CXCL10_1_13_T_A	chr4	76023583	76023608	CXCL10	1	76023595	13	T	A	TILE	CTTAGCAAAACCAGCTGGCTGTTCCT	GCCTAGCTTAGCAAAACCAGCTGGCTGTTCCTCTAGGTCTTGATTCGCTTGACGCTGCTG	-0.620005	-0.222767	-0.788504	-0.728113	-0.271707	-1.0319	-0.497411	-0.970442	-0.694872	0.917317	1.30853	0.0177098	-1.03115	-0.48407
ENH_TILE_001_CXCL10_1_13_T_C	chr4	76023583	76023608	CXCL10	1	76023595	13	T	C	TILE	CTTAGCAAAACCCGCTGGCTGTTCCT	GCCTAGCTTAGCAAAACCCGCTGGCTGTTCCTCTAGGTCTTGATTCGCTTGACGCTGCTG	0.299705	-0.173131	-0.505019	-0.646908	-0.902809	-0.738842	-0.11546	0.0436539	0.544645	0.351985	-0.17785	-0.288796	-0.36752	-0.514525
ENH_TILE_001_CXCL10_1_13_T_G	chr4	76023583	76023608	CXCL10	1	76023595	13	T	G	TILE	CTTAGCAAAACCGGCTGGCTGTTCCT	GCCTAGCTTAGCAAAACCGGCTGGCTGTTCCTCTAGGTCTTGATTCGCTTGACGCTGCTG	-0.642276	-0.420764	-0.530531	-0.314783	-0.600406	-0.582853	-0.194077	-0.430993	-0.810838	1.63229	0.782495	-0.411312	-0.69523	-0.480327
ENH_TILE_001_CXCL10_1_14_G_A	chr4	76023583	76023608	CXCL10	1	76023596	14	G	A	TILE	CTTAGCAAAACCTACTGGCTGTTCCT	GCCTAGCTTAGCAAAACCTACTGGCTGTTCCTCTAGGTCTTGATTCGCTTGACGCTGCTG	-0.39638	-0.251617	-0.536519	-0.34515	-0.0323967	-0.2102	-0.170312	-0.485955	-0.357429	0.115509	-0.118363	-0.045053	-0.51751	-0.0681898
ENH_TILE_001_CXCL10_1_14_G_C	chr4	76023583	76023608	CXCL10	1	76023596	14	G	C	TILE	CTTAGCAAAACCTCCTGGCTGTTCCT	GCCTAGCTTAGCAAAACCTCCTGGCTGTTCCTCTAGGTCTTGATTCGCTTGACGCTGCTG	0.0225097	0.206867	-0.558089	0.29074	0.161139	-0.12884	-0.0872266	-0.275801	0.0880673	0.177676	0.31565	0.0764571	-0.397806	-0.262239
ENH_TILE_001_CXCL10_1_14_G_T	chr4	76023583	76023608	CXCL10	1	76023596	14	G	T	TILE	CTTAGCAAAACCTTCTGGCTGTTCCT	GCCTAGCTTAGCAAAACCTTCTGGCTGTTCCTCTAGGTCTTGATTCGCTTGACGCTGCTG	0.438308	-0.552965	-0.405352	0.506354	-0.382982	-0.363085	-0.107665	0.201519	0.190549	0.671668	-0.768127	-0.180663	-0.29105	-0.313808
ENH_TILE_001_CXCL10_1_15_C_A	chr4	76023583	76023608	CXCL10	1	76023597	15	C	A	TILE	CTTAGCAAAACCTGATGGCTGTTCCT	GCCTAGCTTAGCAAAACCTGATGGCTGTTCCTCTAGGTCTTGATTCGCTTGACGCTGCTG	-0.820675	-0.434716	-0.379604	0.202616	0.15376	-0.21168	-0.0707745	-0.121068	0.192442	-0.653688	0.319174	-0.325637	0.0836673	-0.409254
ENH_TILE_001_CXCL10_1_15_C_G	chr4	76023583	76023608	CXCL10	1	76023597	15	C	G	TILE	CTTAGCAAAACCTGGTGGCTGTTCCT	GCCTAGCTTAGCAAAACCTGGTGGCTGTTCCTCTAGGTCTTGATTCGCTTGACGCTGCTG	-0.336628	-0.0318684	-0.44987	-0.583102	-0.702638	-0.321371	-0.17651	-0.000770897	-0.693002	0.0127675	0.34085	0.242481	-0.587774	-0.596952
ENH_TILE_001_CXCL10_1_15_C_T	chr4	76023583	76023608	CXCL10	1	76023597	15	C	T	TILE	CTTAGCAAAACCTGTTGGCTGTTCCT	GCCTAGCTTAGCAAAACCTGTTGGCTGTTCCTCTAGGTCTTGATTCGCTTGACGCTGCTG	-0.895517	-0.322333	0.0346614	-0.413285	-0.524019	-0.220783	-0.271643	0.215317	-0.0856933	-0.166066	0.356376	0.0195773	-0.428734	-0.0797586
ENH_TILE_001_CXCL10_1_16_T_A	chr4	76023583	76023608	CXCL10	1	76023598	16	T	A	TILE	CTTAGCAAAACCTGCAGGCTGTTCCT	GCCTAGCTTAGCAAAACCTGCAGGCTGTTCCTCTAGGTCTTGATTCGCTTGACGCTGCTG	0.143088	-0.48983	0.0969957	-0.633745	-0.86872	-0.808664	-0.165213	-0.701014	-1.67395	-1.39569	1.10404	-0.0928141	-0.851466	-0.698271
ENH_TILE_001_CXCL10_1_16_T_C	chr4	76023583	76023608	CXCL10	1	76023598	16	T	C	TILE	CTTAGCAAAACCTGCCGGCTGTTCCT	GCCTAGCTTAGCAAAACCTGCCGGCTGTTCCTCTAGGTCTTGATTCGCTTGACGCTGCTG	-0.973916	-0.182374	-0.543921	0.018371	-0.491182	-0.194272	0.258419	0.184295	-0.446623	-0.467994	-0.627627	-0.0981304	-0.11011	-0.111095
ENH_TILE_001_CXCL10_1_16_T_G	chr4	76023583	76023608	CXCL10	1	76023598	16	T	G	TILE	CTTAGCAAAACCTGCGGGCTGTTCCT	GCCTAGCTTAGCAAAACCTGCGGGCTGTTCCTCTAGGTCTTGATTCGCTTGACGCTGCTG	-1.09184	-0.17061	-0.511606	-0.6435	-0.796847	-0.484353	-0.583255	-0.22469	-0.610271	-0.36896	1.57045	0.372297	-0.315269	-0.595328
ENH_TILE_001_CXCL10_1_17_G_A	chr4	76023583	76023608	CXCL10	1	76023599	17	G	A	TILE	CTTAGCAAAACCTGCTAGCTGTTCCT	GCCTAGCTTAGCAAAACCTGCTAGCTGTTCCTCTAGGTCTTGATTCGCTTGACGCTGCTG	-0.703655	0.15292	-0.653391	-0.405135	-0.582469	-0.153516	-0.609906	-0.624815	-0.863405	-0.414823	0.822201	-0.36066	-0.684584	0.253395
ENH_TILE_001_CXCL10_1_17_G_C	chr4	76023583	76023608	CXCL10	1	76023599	17	G	C	TILE	CTTAGCAAAACCTGCTCGCTGTTCCT	GCCTAGCTTAGCAAAACCTGCTCGCTGTTCCTCTAGGTCTTGATTCGCTTGACGCTGCTG	-0.217167	-0.146948	0.069903	0.150826	-0.599189	-0.613627	0.261083	0.251811	-0.296464	-0.161743	0.0615812	-0.131701	-0.43809	-0.623224
ENH_TILE_001_CXCL10_1_17_G_T	chr4	76023583	76023608	CXCL10	1	76023599	17	G	T	TILE	CTTAGCAAAACCTGCTTGCTGTTCCT	GCCTAGCTTAGCAAAACCTGCTTGCTGTTCCTCTAGGTCTTGATTCGCTTGACGCTGCTG	-0.328591	-0.00559049	-0.735596	0.120397	-0.364184	-0.13554	-0.190212	-0.473427	0.463856	0.493481	-0.477847	-0.0797295	-0.954915	-0.545304
ENH_TILE_001_CXCL10_1_18_G_A	chr4	76023583	76023608	CXCL10	1	76023600	18	G	A	TILE	CTTAGCAAAACCTGCTGACTGTTCCT	GCCTAGCTTAGCAAAACCTGCTGACTGTTCCTCTAGGTCTTGATTCGCTTGACGCTGCTG	-0.489057	-0.0839299	-0.553013	-0.263851	-0.50392	-0.228427	-0.40686	-0.25347	-0.310289	-0.304938	-1.38071	-0.0217529	-0.338058	-0.414249
ENH_TILE_001_CXCL10_1_18_G_C	chr4	76023583	76023608	CXCL10	1	76023600	18	G	C	TILE	CTTAGCAAAACCTGCTGCCTGTTCCT	GCCTAGCTTAGCAAAACCTGCTGCCTGTTCCTCTAGGTCTTGATTCGCTTGACGCTGCTG	0.0939281	-0.399076	-0.884374	-0.284607	-0.644246	-0.668179	-0.897351	-0.610238	-0.180689	0.153269	-0.570765	-0.336755	-0.573534	-0.262659
ENH_TILE_001_CXCL10_1_18_G_T	chr4	76023583	76023608	CXCL10	1	76023600	18	G	T	TILE	CTTAGCAAAACCTGCTGTCTGTTCCT	GCCTAGCTTAGCAAAACCTGCTGTCTGTTCCTCTAGGTCTTGATTCGCTTGACGCTGCTG	0.544625	0.0368069	-0.131549	0.0892329	-0.22978	-0.0907529	-0.111855	-0.340193	-0.979657	-0.277867	0.430084	-0.181843	-0.253284	-0.313541
ENH_TILE_001_CXCL10_1_19_C_A	chr4	76023583	76023608	CXCL10	1	76023601	19	C	A	TILE	CTTAGCAAAACCTGCTGGATGTTCCT	GCCTAGCTTAGCAAAACCTGCTGGATGTTCCTCTAGGTCTTGATTCGCTTGACGCTGCTG	0.039901	-0.224199	-0.0871908	0.0582006	-0.132965	1.18782	-0.295654	-0.13312	-0.118911	0.387961	0.0568845	0.0784301	-0.268764	-0.277536
ENH_TILE_001_CXCL10_1_19_C_G	chr4	76023583	76023608	CXCL10	1	76023601	19	C	G	TILE	CTTAGCAAAACCTGCTGGGTGTTCCT	GCCTAGCTTAGCAAAACCTGCTGGGTGTTCCTCTAGGTCTTGATTCGCTTGACGCTGCTG	1.28069	-0.12678	0.0468155	-0.337252	-0.309974	0.593032	-0.0661449	-0.133322	0.54236	1.57146	0.394	-0.142272	-0.186943	-0.130756
ENH_TILE_001_CXCL10_1_19_C_T	chr4	76023583	76023608	CXCL10	1	76023601	19	C	T	TILE	CTTAGCAAAACCTGCTGGTTGTTCCT	GCCTAGCTTAGCAAAACCTGCTGGTTGTTCCTCTAGGTCTTGATTCGCTTGACGCTGCTG	0.00251051	0.0614002	-0.199943	-0.698515	-0.411512	-0.131206	-0.154678	-0.613287	0.546503	-1.21143	-1.51416	-0.340965	-0.29716	-0.446623
ENH_TILE_001_CXCL10_1_20_T_A	chr4	76023583	76023608	CXCL10	1	76023602	20	T	A	TILE	CTTAGCAAAACCTGCTGGCAGTTCCT	GCCTAGCTTAGCAAAACCTGCTGGCAGTTCCTCTAGGTCTTGATTCGCTTGACGCTGCTG	-0.548507	-0.61931	-0.407734	-0.703828	-1.3588	-0.684096	-0.105965	-0.423284	-1.06374	-0.217753	1.18287	-0.224898	-0.693625	-0.501441
ENH_TILE_001_CXCL10_1_20_T_C	chr4	76023583	76023608	CXCL10	1	76023602	20	T	C	TILE	CTTAGCAAAACCTGCTGGCCGTTCCT	GCCTAGCTTAGCAAAACCTGCTGGCCGTTCCTCTAGGTCTTGATTCGCTTGACGCTGCTG	-0.684034	-0.459773	-0.670611	-0.30504	-0.579691	-0.422177	-0.220109	-0.304155	-0.153205	-0.667259	0.91188	-0.224898	-0.791354	-0.482871
ENH_TILE_001_CXCL10_1_20_T_G	chr4	76023583	76023608	CXCL10	1	76023602	20	T	G	TILE	CTTAGCAAAACCTGCTGGCGGTTCCT	GCCTAGCTTAGCAAAACCTGCTGGCGGTTCCTCTAGGTCTTGATTCGCTTGACGCTGCTG	0.466516	0.0163086	-0.052048	-0.173391	-0.661718	0.237955	0.392732	0.47187	0.0901535	-0.287459	1.81329	-0.632576	-0.652401	-0.593223
ENH_TILE_001_CXCL10_1_21_G_A	chr4	76023583	76023608	CXCL10	1	76023603	21	G	A	TILE	CTTAGCAAAACCTGCTGGCTATTCCT	GCCTAGCTTAGCAAAACCTGCTGGCTATTCCTCTAGGTCTTGATTCGCTTGACGCTGCTG	-0.0809143	-0.131531	-0.632439	-0.247786	-0.349747	-0.058341	-0.280739	-0.197482	-0.952323	-0.639765	-1.21845	-0.627834	-0.467542	-0.457554
ENH_TILE_001_CXCL10_1_21_G_C	chr4	76023583	76023608	CXCL10	1	76023603	21	G	C	TILE	CTTAGCAAAACCTGCTGGCTCTTCCT	GCCTAGCTTAGCAAAACCTGCTGGCTCTTCCTCTAGGTCTTGATTCGCTTGACGCTGCTG	0.0650031	0.0884784	-0.379402	-0.0439723	-0.477925	-0.72981	-0.0134368	-0.231062	-0.412801	-0.259349	-0.243158	-0.511695	-0.398058	-0.261463
ENH_TILE_001_CXCL10_1_21_G_T	chr4	76023583	76023608	CXCL10	1	76023603	21	G	T	TILE	CTTAGCAAAACCTGCTGGCTTTTCCT	GCCTAGCTTAGCAAAACCTGCTGGCTTTTCCTCTAGGTCTTGATTCGCTTGACGCTGCTG	0.43467	0.347898	-0.682577	-0.55222	-0.733228	-0.588677	-0.494514	-0.380665	-0.732959	0.718442	-0.366129	0.150171	-0.81029	-0.737798
ENH_TILE_001_CXCL10_1_22_T_A	chr4	76023583	76023608	CXCL10	1	76023604	22	T	A	TILE	CTTAGCAAAACCTGCTGGCTGATCCT	GCCTAGCTTAGCAAAACCTGCTGGCTGATCCTCTAGGTCTTGATTCGCTTGACGCTGCTG	-0.578952	0.130395	-0.261409	-0.287622	-0.830123	-0.699863	-0.477389	-0.702021	-0.723749	-0.23654	0.392149	-0.20448	-0.135386	-0.48473
ENH_TILE_001_CXCL10_1_22_T_C	chr4	76023583	76023608	CXCL10	1	76023604	22	T	C	TILE	CTTAGCAAAACCTGCTGGCTGCTCCT	GCCTAGCTTAGCAAAACCTGCTGGCTGCTCCTCTAGGTCTTGATTCGCTTGACGCTGCTG	-1.70667	-0.146076	-0.83368	-0.495568	-0.923756	-1.2648	-0.560462	-0.852068	0.0526105	0.240241	-1.37611	0.131718	-0.710577	-0.612115
ENH_TILE_001_CXCL10_1_22_T_G	chr4	76023583	76023608	CXCL10	1	76023604	22	T	G	TILE	CTTAGCAAAACCTGCTGGCTGGTCCT	GCCTAGCTTAGCAAAACCTGCTGGCTGGTCCTCTAGGTCTTGATTCGCTTGACGCTGCTG	-1.56193	0.206784	-0.222788	-0.477576	-1.03666	-0.348318	-0.528431	-1.04319	-0.797118	-0.481522	-0.00519821	-0.0167808	-0.618479	-0.583027
ENH_TILE_001_CXCL10_1_23_T_A	chr4	76023583	76023608	CXCL10	1	76023605	23	T	A	TILE	CTTAGCAAAACCTGCTGGCTGTACCT	GCCTAGCTTAGCAAAACCTGCTGGCTGTACCTCTAGGTCTTGATTCGCTTGACGCTGCTG	-0.0785133	-0.0437905	-0.137191	-0.21898	-0.34717	0.734885	-0.759277	-0.250857	-0.404067	-0.292246	0.620705	0.134684	-0.443555	-0.489177
ENH_TILE_001_CXCL10_1_23_T_C	chr4	76023583	76023608	CXCL10	1	76023605	23	T	C	TILE	CTTAGCAAAACCTGCTGGCTGTCCCT	GCCTAGCTTAGCAAAACCTGCTGGCTGTCCCTCTAGGTCTTGATTCGCTTGACGCTGCTG	-1.01009	0.0112032	-0.0225191	0.0916063	-0.74694	-0.48191	-0.221986	-0.289999	-0.498415	-0.433799	0.414322	-0.201818	-0.545763	-0.261323
ENH_TILE_001_CXCL10_1_23_T_G	chr4	76023583	76023608	CXCL10	1	76023605	23	T	G	TILE	CTTAGCAAAACCTGCTGGCTGTGCCT	GCCTAGCTTAGCAAAACCTGCTGGCTGTGCCTCTAGGTCTTGATTCGCTTGACGCTGCTG	-0.704084	-0.74546	-0.307836	-0.77685	-0.719567	-0.102028	-1.14013	-1.04129	-0.726787	-0.761302	0.0736738	0.556558	-0.772095	-0.624463
ENH_TILE_001_CXCL10_1_24_C_A	chr4	76023583	76023608	CXCL10	1	76023606	24	C	A	TILE	CTTAGCAAAACCTGCTGGCTGTTACT	GCCTAGCTTAGCAAAACCTGCTGGCTGTTACTCTAGGTCTTGATTCGCTTGACGCTGCTG	-0.630864	-0.706954	-0.549417	-0.251911	-0.025309	-0.374721	-0.653199	-0.0952587	-0.272199	0.239672	-1.1888	-0.305566	-0.410683	-0.570432
ENH_TILE_001_CXCL10_1_24_C_G	chr4	76023583	76023608	CXCL10	1	76023606	24	C	G	TILE	CTTAGCAAAACCTGCTGGCTGTTGCT	GCCTAGCTTAGCAAAACCTGCTGGCTGTTGCTCTAGGTCTTGATTCGCTTGACGCTGCTG	-0.200292	-0.354937	-0.446992	-0.598077	-0.857998	-0.925737	-1.1194	-0.859138	-0.955342	0.110265	0.811345	-0.826857	-0.886272	-0.313541
ENH_TILE_001_CXCL10_1_24_C_T	chr4	76023583	76023608	CXCL10	1	76023606	24	C	T	TILE	CTTAGCAAAACCTGCTGGCTGTTTCT	GCCTAGCTTAGCAAAACCTGCTGGCTGTTTCTCTAGGTCTTGATTCGCTTGACGCTGCTG	0.172578	-0.112248	-0.145449	-0.366309	-0.177386	0.296582	-0.917031	-0.576181	-0.708926	0.571319	-0.0181082	-0.23232	-0.50785	-0.22848
ENH_TILE_001_CXCL10_1_25_C_A	chr4	76023583	76023608	CXCL10	1	76023607	25	C	A	TILE	CTTAGCAAAACCTGCTGGCTGTTCAT	GCCTAGCTTAGCAAAACCTGCTGGCTGTTCATCTAGGTCTTGATTCGCTTGACGCTGCTG	0.137691	0.0296388	0.0830437	-0.000371024	-0.34977	-0.152428	-0.401319	-0.327517	-0.691733	-0.419764	0.0870898	-0.242336	-0.56737	-0.242824
ENH_TILE_001_CXCL10_1_25_C_G	chr4	76023583	76023608	CXCL10	1	76023607	25	C	G	TILE	CTTAGCAAAACCTGCTGGCTGTTCGT	GCCTAGCTTAGCAAAACCTGCTGGCTGTTCGTCTAGGTCTTGATTCGCTTGACGCTGCTG	0.187613	0.238846	0.0201071	-0.16833	-0.699477	-0.32402	-0.189196	0.274929	-0.403535	-0.409108	1.06142	-0.0475047	-0.498295	-0.53018
ENH_TILE_001_CXCL10_1_25_C_T	chr4	76023583	76023608	CXCL10	1	76023607	25	C	T	TILE	CTTAGCAAAACCTGCTGGCTGTTCTT	GCCTAGCTTAGCAAAACCTGCTGGCTGTTCTTCTAGGTCTTGATTCGCTTGACGCTGCTG	0.416905	0.157588	0.0199303	0.213217	-0.175617	-0.213898	-0.706437	-0.615197	-0.544802	0.00423366	-1.05106	0.0871126	-0.701765	-0.383908
ENH_TILE_001_CXCL10_1_26_T_A	chr4	76023583	76023608	CXCL10	1	76023608	26	T	A	TILE	CTTAGCAAAACCTGCTGGCTGTTCCA	GCCTAGCTTAGCAAAACCTGCTGGCTGTTCCACTAGGTCTTGATTCGCTTGACGCTGCTG	1.02361	-0.0424984	-0.367976	0.165655	-0.296308	0.228825	-0.830827	-0.577658	-0.690002	-0.239306	-2.13986	-0.405811	-0.646074	0.0960547
ENH_TILE_001_CXCL10_1_26_T_C	chr4	76023583	76023608	CXCL10	1	76023608	26	T	C	TILE	CTTAGCAAAACCTGCTGGCTGTTCCC	GCCTAGCTTAGCAAAACCTGCTGGCTGTTCCCCTAGGTCTTGATTCGCTTGACGCTGCTG	-0.440467	-0.286805	-0.640738	-0.465334	0.0609562	-0.433048	-0.863985	-0.67695	-0.85015	-0.733806	-0.676268	0.0431994	-0.629356	-0.687967
ENH_TILE_001_CXCL10_1_26_T_G	chr4	76023583	76023608	CXCL10	1	76023608	26	T	G	TILE	CTTAGCAAAACCTGCTGGCTGTTCCG	GCCTAGCTTAGCAAAACCTGCTGGCTGTTCCGCTAGGTCTTGATTCGCTTGACGCTGCTG	0.480789	-0.369187	-0.349527	-0.808549	-1.16038	-1.01886	-0.131096	-0.708536	-0.743112	0.374904	-0.285317	-0.0852022	-0.908544	-0.739625
ENH_TILE_001_CXCL10_2_1_C_A	chr4	76023588	76023613	CXCL10	2	76023588	1	C	A	TILE	AAAAACCTGCTGGCTGTTCCTGGGGA	GCCTAGAAAAACCTGCTGGCTGTTCCTGGGGACTAGGTCTTGATTCGCTTGACGCTGCTG	0.35836	-0.0807078	-0.0727977	0.800779	-0.736141	0.305	-0.633575	-0.522234	0.490148	-0.482797	1.13542	0.0139381	-0.773804	-0.711948
ENH_TILE_001_CXCL10_2_1_C_G	chr4	76023588	76023613	CXCL10	2	76023588	1	C	G	TILE	GAAAACCTGCTGGCTGTTCCTGGGGA	GCCTAGGAAAACCTGCTGGCTGTTCCTGGGGACTAGGTCTTGATTCGCTTGACGCTGCTG	0.911938	0.193252	-0.2785	-0.589869	-1.18023	-0.456589	-0.543429	-0.906516	-0.166923	0.324969	0.131758	0.354569	-0.760058	-0.384049
ENH_TILE_001_CXCL10_2_1_C_T	chr4	76023588	76023613	CXCL10	2	76023588	1	C	T	TILE	TAAAACCTGCTGGCTGTTCCTGGGGA	GCCTAGTAAAACCTGCTGGCTGTTCCTGGGGACTAGGTCTTGATTCGCTTGACGCTGCTG	0.872213	-0.06267	0.122082	0.155355	-0.553198	0.857608	-0.36755	-0.451759	0.35169	0.26745	-1.60689	-0.445326	-0.802735	-0.35553
ENH_TILE_001_CXCL10_2_2_A_C	chr4	76023588	76023613	CXCL10	2	76023589	2	A	C	TILE	CCAAACCTGCTGGCTGTTCCTGGGGA	GCCTAGCCAAACCTGCTGGCTGTTCCTGGGGACTAGGTCTTGATTCGCTTGACGCTGCTG	-0.320815	-0.173941	0.504808	-0.425142	-0.228833	-0.952245	-0.903936	-0.806313	-0.342764	-0.584585	-0.531031	0.635417	-0.687063	-0.534568
ENH_TILE_001_CXCL10_2_2_A_G	chr4	76023588	76023613	CXCL10	2	76023589	2	A	G	TILE	CGAAACCTGCTGGCTGTTCCTGGGGA	GCCTAGCGAAACCTGCTGGCTGTTCCTGGGGACTAGGTCTTGATTCGCTTGACGCTGCTG	0.443296	-0.0530274	-0.0473756	0.0172733	-0.63745	-0.743869	-0.0714818	-0.404105	0.0256916	0.0147989	-0.727689	-0.270818	-0.694163	-0.521619
ENH_TILE_001_CXCL10_2_2_A_T	chr4	76023588	76023613	CXCL10	2	76023589	2	A	T	TILE	CTAAACCTGCTGGCTGTTCCTGGGGA	GCCTAGCTAAACCTGCTGGCTGTTCCTGGGGACTAGGTCTTGATTCGCTTGACGCTGCTG	-0.136469	0.297832	-0.0644254	-0.281537	-0.779938	-0.502249	-1.1693	-0.777265	0.257054	-0.514325	-0.879503	0.575235	-0.80449	-0.252884
ENH_TILE_001_CXCL10_2_3_A_C	chr4	76023588	76023613	CXCL10	2	76023590	3	A	C	TILE	CACAACCTGCTGGCTGTTCCTGGGGA	GCCTAGCACAACCTGCTGGCTGTTCCTGGGGACTAGGTCTTGATTCGCTTGACGCTGCTG	0.541521	-0.235041	-0.15571	-0.175332	-0.508324	-0.250065	-0.951512	-0.558838	-0.342764	-0.138756	0.546595	-0.557992	-0.546999	-0.151552
ENH_TILE_001_CXCL10_2_3_A_G	chr4	76023588	76023613	CXCL10	2	76023590	3	A	G	TILE	CAGAACCTGCTGGCTGTTCCTGGGGA	GCCTAGCAGAACCTGCTGGCTGTTCCTGGGGACTAGGTCTTGATTCGCTTGACGCTGCTG	0.2093	0.173061	-0.507272	-0.568678	-0.60651	-0.637548	-1.11601	-0.525624	-0.983842	-0.322024	-0.0547606	0.216926	-0.620571	-0.535252
ENH_TILE_001_CXCL10_2_3_A_T	chr4	76023588	76023613	CXCL10	2	76023590	3	A	T	TILE	CATAACCTGCTGGCTGTTCCTGGGGA	GCCTAGCATAACCTGCTGGCTGTTCCTGGGGACTAGGTCTTGATTCGCTTGACGCTGCTG	-0.117168	-0.333659	0.264914	-0.0016084	-0.284753	-0.374721	-1.05034	-0.921618	-0.342764	-0.303419	2.44985	0.656795	-0.766985	-0.703642
ENH_TILE_001_CXCL10_2_4_A_C	chr4	76023588	76023613	CXCL10	2	76023591	4	A	C	TILE	CAACACCTGCTGGCTGTTCCTGGGGA	GCCTAGCAACACCTGCTGGCTGTTCCTGGGGACTAGGTCTTGATTCGCTTGACGCTGCTG	-0.964124	-0.270796	-0.378007	-0.301153	-1.01154	-0.50434	-1.38822	-0.554191	-0.0797032	-0.38875	-0.178887	-0.552435	-0.881211	-0.601896
ENH_TILE_001_CXCL10_2_4_A_G	chr4	76023588	76023613	CXCL10	2	76023591	4	A	G	TILE	CAAGACCTGCTGGCTGTTCCTGGGGA	GCCTAGCAAGACCTGCTGGCTGTTCCTGGGGACTAGGTCTTGATTCGCTTGACGCTGCTG	-0.604445	-0.145043	-0.051566	-0.183699	-0.427988	0.0630135	-0.992788	-0.798055	-0.0227463	-0.681482	-0.403231	0.244883	-0.595766	-0.850464
ENH_TILE_001_CXCL10_2_4_A_T	chr4	76023588	76023613	CXCL10	2	76023591	4	A	T	TILE	CAATACCTGCTGGCTGTTCCTGGGGA	GCCTAGCAATACCTGCTGGCTGTTCCTGGGGACTAGGTCTTGATTCGCTTGACGCTGCTG	-0.791781	0.302126	-0.486288	0.0139072	-0.16766	-0.534253	-1.08939	-0.575754	0.0529634	0.606183	0.425947	0.551949	-0.467542	0.0642488
ENH_TILE_001_CXCL10_2_5_A_C	chr4	76023588	76023613	CXCL10	2	76023592	5	A	C	TILE	CAAACCCTGCTGGCTGTTCCTGGGGA	GCCTAGCAAACCCTGCTGGCTGTTCCTGGGGACTAGGTCTTGATTCGCTTGACGCTGCTG	0.173651	-0.193341	-0.131188	-0.203345	-0.587019	-0.27194	-1.48701	-0.768291	-1.0736	-0.0271234	1.10967	-0.224898	-0.762003	-0.376541
ENH_TILE_001_CXCL10_2_5_A_G	chr4	76023588	76023613	CXCL10	2	76023592	5	A	G	TILE	CAAAGCCTGCTGGCTGTTCCTGGGGA	GCCTAGCAAAGCCTGCTGGCTGTTCCTGGGGACTAGGTCTTGATTCGCTTGACGCTGCTG	-0.0205472	-0.530636	0.0464338	0.0292716	-0.931551	-0.736664	-1.32016	-0.831735	-0.270351	-1.20837	-1.13626	-0.339735	-0.491033	-0.751101
ENH_TILE_001_CXCL10_2_5_A_T	chr4	76023588	76023613	CXCL10	2	76023592	5	A	T	TILE	CAAATCCTGCTGGCTGTTCCTGGGGA	GCCTAGCAAATCCTGCTGGCTGTTCCTGGGGACTAGGTCTTGATTCGCTTGACGCTGCTG	0.204198	0.119321	-0.287049	0.0469585	-0.634818	-0.296326	-1.38169	-0.648897	-0.156456	0.188467	-0.697319	0.0374595	-0.512477	-0.336095
ENH_TILE_001_CXCL10_2_6_C_A	chr4	76023588	76023613	CXCL10	2	76023593	6	C	A	TILE	CAAAAACTGCTGGCTGTTCCTGGGGA	GCCTAGCAAAAACTGCTGGCTGTTCCTGGGGACTAGGTCTTGATTCGCTTGACGCTGCTG	-1.0277	0.16395	-0.214238	-0.0731825	-0.50392	-0.50499	-1.25613	-0.778528	-0.829642	-0.0587715	-0.0169788	0.205589	-0.753311	-0.253862
ENH_TILE_001_CXCL10_2_6_C_G	chr4	76023588	76023613	CXCL10	2	76023593	6	C	G	TILE	CAAAAGCTGCTGGCTGTTCCTGGGGA	GCCTAGCAAAAGCTGCTGGCTGTTCCTGGGGACTAGGTCTTGATTCGCTTGACGCTGCTG	-0.0359649	-0.552397	0.198212	-0.929808	-0.359535	-0.374721	-1.10346	-0.297969	-0.386917	0.0170108	-1.21019	-0.00395148	-0.572047	-0.361429
ENH_TILE_001_CXCL10_2_6_C_T	chr4	76023588	76023613	CXCL10	2	76023593	6	C	T	TILE	CAAAATCTGCTGGCTGTTCCTGGGGA	GCCTAGCAAAATCTGCTGGCTGTTCCTGGGGACTAGGTCTTGATTCGCTTGACGCTGCTG	0.173115	0.0236357	-0.182442	0.117669	-0.716524	-0.797556	-1.22616	-0.720241	-0.751534	-0.587179	0.305889	0.0346202	-0.133701	-0.643129
ENH_TILE_001_CXCL10_2_7_C_A	chr4	76023588	76023613	CXCL10	2	76023594	7	C	A	TILE	CAAAACATGCTGGCTGTTCCTGGGGA	GCCTAGCAAAACATGCTGGCTGTTCCTGGGGACTAGGTCTTGATTCGCTTGACGCTGCTG	0.376941	-0.338171	0.405683	-0.629273	-0.481248	-0.862394	-1.54031	-0.635895	-0.545661	-0.733406	0.0813093	0.186392	-0.377056	-0.353031
ENH_TILE_001_CXCL10_2_7_C_G	chr4	76023588	76023613	CXCL10	2	76023594	7	C	G	TILE	CAAAACGTGCTGGCTGTTCCTGGGGA	GCCTAGCAAAACGTGCTGGCTGTTCCTGGGGACTAGGTCTTGATTCGCTTGACGCTGCTG	-0.352792	-0.128287	-0.447879	-0.23958	-0.119571	-0.620414	-1.13716	-0.274905	-0.181268	-0.133445	0.3765	0.387107	-0.593575	-0.538435
ENH_TILE_001_CXCL10_2_7_C_T	chr4	76023588	76023613	CXCL10	2	76023594	7	C	T	TILE	CAAAACTTGCTGGCTGTTCCTGGGGA	GCCTAGCAAAACTTGCTGGCTGTTCCTGGGGACTAGGTCTTGATTCGCTTGACGCTGCTG	-0.382175	-0.298807	0.164145	-0.148025	-0.553514	-0.260741	-1.13949	-0.615962	0.69908	0.408681	1.79077	-0.309668	-0.550189	-0.610936
ENH_TILE_001_CXCL10_2_8_T_A	chr4	76023588	76023613	CXCL10	2	76023595	8	T	A	TILE	CAAAACCAGCTGGCTGTTCCTGGGGA	GCCTAGCAAAACCAGCTGGCTGTTCCTGGGGACTAGGTCTTGATTCGCTTGACGCTGCTG	0.207925	0.203365	-0.293596	-0.0763998	-0.791765	-0.375804	-1.20846	-0.826097	-1.15438	0.0439543	0.6813	0.177117	-0.618193	-0.585919
ENH_TILE_001_CXCL10_2_8_T_C	chr4	76023588	76023613	CXCL10	2	76023595	8	T	C	TILE	CAAAACCCGCTGGCTGTTCCTGGGGA	GCCTAGCAAAACCCGCTGGCTGTTCCTGGGGACTAGGTCTTGATTCGCTTGACGCTGCTG	-0.475139	-0.152923	-0.308796	-0.30771	-0.934195	-0.740273	-0.686645	-0.279336	0.218265	0.506325	0.74852	-0.494161	-0.506989	-0.777753
ENH_TILE_001_CXCL10_2_8_T_G	chr4	76023588	76023613	CXCL10	2	76023595	8	T	G	TILE	CAAAACCGGCTGGCTGTTCCTGGGGA	GCCTAGCAAAACCGGCTGGCTGTTCCTGGGGACTAGGTCTTGATTCGCTTGACGCTGCTG	-0.483066	-0.541692	0.179203	-0.356772	-0.698594	-0.150675	-0.451008	-0.811228	0.0327954	0.964694	0.476396	0.527897	-0.700294	-0.470601
ENH_TILE_001_CXCL10_2_9_G_A	chr4	76023588	76023613	CXCL10	2	76023596	9	G	A	TILE	CAAAACCTACTGGCTGTTCCTGGGGA	GCCTAGCAAAACCTACTGGCTGTTCCTGGGGACTAGGTCTTGATTCGCTTGACGCTGCTG	0.547644	0.615434	0.373781	0.279779	-0.583267	0.0676586	-0.945524	-0.896412	-0.899993	0.0372702	0.564861	-0.0253574	-0.495514	-0.458661
ENH_TILE_001_CXCL10_2_9_G_C	chr4	76023588	76023613	CXCL10	2	76023596	9	G	C	TILE	CAAAACCTCCTGGCTGTTCCTGGGGA	GCCTAGCAAAACCTCCTGGCTGTTCCTGGGGACTAGGTCTTGATTCGCTTGACGCTGCTG	0.0338809	0.0916929	-0.137014	-0.225492	-0.560181	-0.213872	-0.685083	-0.878389	0.05097	-0.0942386	1.46704	-0.417999	-0.228977	-0.648896
ENH_TILE_001_CXCL10_2_9_G_T	chr4	76023588	76023613	CXCL10	2	76023596	9	G	T	TILE	CAAAACCTTCTGGCTGTTCCTGGGGA	GCCTAGCAAAACCTTCTGGCTGTTCCTGGGGACTAGGTCTTGATTCGCTTGACGCTGCTG	-0.0592545	0.116408	-0.0700536	-0.115774	0.23077	0.113453	-1.19051	-0.599783	-0.55265	-0.387128	-0.0425137	0.130333	-0.660045	-0.437431
ENH_TILE_001_CXCL10_2_10_C_A	chr4	76023588	76023613	CXCL10	2	76023597	10	C	A	TILE	CAAAACCTGATGGCTGTTCCTGGGGA	GCCTAGCAAAACCTGATGGCTGTTCCTGGGGACTAGGTCTTGATTCGCTTGACGCTGCTG	0.78264	-0.32758	0.65559	-0.129039	-0.526022	-0.368298	-0.556944	-0.652756	1.17783	-0.137239	0.0778624	0.0333012	-0.327533	0.0617394
ENH_TILE_001_CXCL10_2_10_C_G	chr4	76023588	76023613	CXCL10	2	76023597	10	C	G	TILE	CAAAACCTGGTGGCTGTTCCTGGGGA	GCCTAGCAAAACCTGGTGGCTGTTCCTGGGGACTAGGTCTTGATTCGCTTGACGCTGCTG	-0.916579	-0.244807	-0.395474	-0.144181	0.205731	-0.14133	-1.13429	-0.652052	-0.457598	0.192606	0.625792	-0.180734	-0.54942	-0.274677
ENH_TILE_001_CXCL10_2_10_C_T	chr4	76023588	76023613	CXCL10	2	76023597	10	C	T	TILE	CAAAACCTGTTGGCTGTTCCTGGGGA	GCCTAGCAAAACCTGTTGGCTGTTCCTGGGGACTAGGTCTTGATTCGCTTGACGCTGCTG	0.322239	0.208855	-0.376001	0.0957406	-0.475097	-0.185653	-1.23128	-0.851751	0.170608	1.19283	1.71931	-0.043983	-0.265215	-0.0624552
ENH_TILE_001_CXCL10_2_11_T_A	chr4	76023588	76023613	CXCL10	2	76023598	11	T	A	TILE	CAAAACCTGCAGGCTGTTCCTGGGGA	GCCTAGCAAAACCTGCAGGCTGTTCCTGGGGACTAGGTCTTGATTCGCTTGACGCTGCTG	0.839401	0.0947333	-0.246502	-0.00288079	-0.482837	-0.915508	-0.857642	-1.04098	-1.22043	-0.301609	0.303651	-0.154861	-0.611496	-0.280572
ENH_TILE_001_CXCL10_2_11_T_C	chr4	76023588	76023613	CXCL10	2	76023598	11	T	C	TILE	CAAAACCTGCCGGCTGTTCCTGGGGA	GCCTAGCAAAACCTGCCGGCTGTTCCTGGGGACTAGGTCTTGATTCGCTTGACGCTGCTG	-0.378717	-0.275155	0.245975	-0.402168	-0.55157	-0.293505	-0.556095	-0.31988	-0.146047	0.332767	1.0308	0.085411	-0.47799	-0.452428
ENH_TILE_001_CXCL10_2_11_T_G	chr4	76023588	76023613	CXCL10	2	76023598	11	T	G	TILE	CAAAACCTGCGGGCTGTTCCTGGGGA	GCCTAGCAAAACCTGCGGGCTGTTCCTGGGGACTAGGTCTTGATTCGCTTGACGCTGCTG	0.33003	-0.100675	-0.0841068	-0.518005	-0.574636	-0.682503	-0.86822	-0.864279	-0.222019	0.17114	1.87343	0.0635912	-0.738783	-0.551945
ENH_TILE_001_CXCL10_2_12_G_A	chr4	76023588	76023613	CXCL10	2	76023599	12	G	A	TILE	CAAAACCTGCTAGCTGTTCCTGGGGA	GCCTAGCAAAACCTGCTAGCTGTTCCTGGGGACTAGGTCTTGATTCGCTTGACGCTGCTG	-0.472125	0.0339763	-0.129279	-0.339979	-0.439394	-0.245717	-1.35566	-0.408577	-0.319324	-0.122985	1.54535	0.106179	-0.387805	-0.347988
ENH_TILE_001_CXCL10_2_12_G_C	chr4	76023588	76023613	CXCL10	2	76023599	12	G	C	TILE	CAAAACCTGCTCGCTGTTCCTGGGGA	GCCTAGCAAAACCTGCTCGCTGTTCCTGGGGACTAGGTCTTGATTCGCTTGACGCTGCTG	-1.12241	-0.171257	0.0388541	0.0233667	-0.627917	-0.879665	-0.729013	-0.16504	-0.315123	-0.111696	0.179658	0.24168	-0.0942725	-0.206889
ENH_TILE_001_CXCL10_2_12_G_T	chr4	76023588	76023613	CXCL10	2	76023599	12	G	T	TILE	CAAAACCTGCTTGCTGTTCCTGGGGA	GCCTAGCAAAACCTGCTTGCTGTTCCTGGGGACTAGGTCTTGATTCGCTTGACGCTGCTG	-0.313645	-0.277062	0.0489352	-0.49186	-0.637753	-0.348377	-0.53835	-0.626408	-0.342764	-0.171642	1.32704	0.288247	-0.301847	0.0753092
ENH_TILE_001_CXCL10_2_13_G_A	chr4	76023588	76023613	CXCL10	2	76023600	13	G	A	TILE	CAAAACCTGCTGACTGTTCCTGGGGA	GCCTAGCAAAACCTGCTGACTGTTCCTGGGGACTAGGTCTTGATTCGCTTGACGCTGCTG	0.843447	0.271485	0.0135154	-0.155348	-0.653801	-0.456009	-0.533337	-0.325684	0.0835829	0.236953	1.06781	-0.188072	-0.407724	-0.425236
ENH_TILE_001_CXCL10_2_13_G_C	chr4	76023588	76023613	CXCL10	2	76023600	13	G	C	TILE	CAAAACCTGCTGCCTGTTCCTGGGGA	GCCTAGCAAAACCTGCTGCCTGTTCCTGGGGACTAGGTCTTGATTCGCTTGACGCTGCTG	-0.916075	-0.00343173	0.302523	-0.331071	-0.720067	-0.899131	-0.887538	-0.879649	0.227628	0.719442	-0.961231	-0.387883	-0.554531	-0.695893
ENH_TILE_001_CXCL10_2_13_G_T	chr4	76023588	76023613	CXCL10	2	76023600	13	G	T	TILE	CAAAACCTGCTGTCTGTTCCTGGGGA	GCCTAGCAAAACCTGCTGTCTGTTCCTGGGGACTAGGTCTTGATTCGCTTGACGCTGCTG	-0.000128352	0.340873	-0.0736719	-0.0666472	-0.229822	-0.143993	-0.826118	-0.536549	-0.906438	0.350813	-1.33705	-0.41116	-0.479859	-0.643536
ENH_TILE_001_CXCL10_2_14_C_A	chr4	76023588	76023613	CXCL10	2	76023601	14	C	A	TILE	CAAAACCTGCTGGATGTTCCTGGGGA	GCCTAGCAAAACCTGCTGGATGTTCCTGGGGACTAGGTCTTGATTCGCTTGACGCTGCTG	-0.0395586	-0.0338674	0.146496	0.0154517	-0.390657	-0.484147	-0.675462	-0.569893	-0.0137488	0.343472	-0.599679	0.172584	-0.282648	-0.296665
ENH_TILE_001_CXCL10_2_14_C_G	chr4	76023588	76023613	CXCL10	2	76023601	14	C	G	TILE	CAAAACCTGCTGGGTGTTCCTGGGGA	GCCTAGCAAAACCTGCTGGGTGTTCCTGGGGACTAGGTCTTGATTCGCTTGACGCTGCTG	-0.00513227	0.592755	0.230635	-0.331282	-0.675427	-0.43392	-1.22619	-0.430172	-0.328174	0.666771	-1.14205	0.0267673	-0.617918	-0.510388
ENH_TILE_001_CXCL10_2_14_C_T	chr4	76023588	76023613	CXCL10	2	76023601	14	C	T	TILE	CAAAACCTGCTGGTTGTTCCTGGGGA	GCCTAGCAAAACCTGCTGGTTGTTCCTGGGGACTAGGTCTTGATTCGCTTGACGCTGCTG	-0.018362	-0.211963	-0.548693	0.0108769	-0.851615	-0.796719	-1.05969	-0.767425	0.0813087	0.0383531	1.13772	-0.725442	-0.324493	-0.25616
ENH_TILE_001_CXCL10_2_15_T_A	chr4	76023588	76023613	CXCL10	2	76023602	15	T	A	TILE	CAAAACCTGCTGGCAGTTCCTGGGGA	GCCTAGCAAAACCTGCTGGCAGTTCCTGGGGACTAGGTCTTGATTCGCTTGACGCTGCTG	0.190017	-0.164189	-0.475536	-0.662031	-0.523687	-0.604833	-1.19854	-0.977963	-0.709573	-0.351871	0.146115	0.392102	-0.671621	-0.301592
ENH_TILE_001_CXCL10_2_15_T_C	chr4	76023588	76023613	CXCL10	2	76023602	15	T	C	TILE	CAAAACCTGCTGGCCGTTCCTGGGGA	GCCTAGCAAAACCTGCTGGCCGTTCCTGGGGACTAGGTCTTGATTCGCTTGACGCTGCTG	-0.0331199	-0.0786589	-0.398785	-0.521904	-0.90834	-0.029345	-0.963217	-0.437496	-0.807294	-0.0744312	-0.0710938	-0.477325	-0.403838	-0.612235
ENH_TILE_001_CXCL10_2_15_T_G	chr4	76023588	76023613	CXCL10	2	76023602	15	T	G	TILE	CAAAACCTGCTGGCGGTTCCTGGGGA	GCCTAGCAAAACCTGCTGGCGGTTCCTGGGGACTAGGTCTTGATTCGCTTGACGCTGCTG	-0.464828	-0.179429	-0.224836	-0.366977	-0.573817	-0.228231	-1.03996	-0.512158	0.418057	-0.531123	0.563071	-0.114053	-0.562739	-0.566836
ENH_TILE_001_CXCL10_2_16_G_A	chr4	76023588	76023613	CXCL10	2	76023603	16	G	A	TILE	CAAAACCTGCTGGCTATTCCTGGGGA	GCCTAGCAAAACCTGCTGGCTATTCCTGGGGACTAGGTCTTGATTCGCTTGACGCTGCTG	0.925873	-0.383226	-0.410152	-0.527297	-0.670505	-0.283513	-0.944249	-0.959883	-1.26158	-0.183035	-0.792342	-0.56644	-0.493335	-0.0204868
ENH_TILE_001_CXCL10_2_16_G_C	chr4	76023588	76023613	CXCL10	2	76023603	16	G	C	TILE	CAAAACCTGCTGGCTCTTCCTGGGGA	GCCTAGCAAAACCTGCTGGCTCTTCCTGGGGACTAGGTCTTGATTCGCTTGACGCTGCTG	-0.187854	-0.703011	-0.453014	-0.382629	-0.659175	-0.100398	-0.899885	-0.433097	-1.2569	-0.937634	0.666521	-0.226888	-0.581463	-0.736516
ENH_TILE_001_CXCL10_2_16_G_T	chr4	76023588	76023613	CXCL10	2	76023603	16	G	T	TILE	CAAAACCTGCTGGCTTTTCCTGGGGA	GCCTAGCAAAACCTGCTGGCTTTTCCTGGGGACTAGGTCTTGATTCGCTTGACGCTGCTG	-0.29702	-0.189876	0.124709	-0.206283	-0.295246	-1.11353	-1.09832	-1.00492	-0.79679	-0.56524	1.51011	-0.056254	-0.865533	-0.588478
ENH_TILE_001_CXCL10_2_17_T_A	chr4	76023588	76023613	CXCL10	2	76023604	17	T	A	TILE	CAAAACCTGCTGGCTGATCCTGGGGA	GCCTAGCAAAACCTGCTGGCTGATCCTGGGGACTAGGTCTTGATTCGCTTGACGCTGCTG	0.437378	0.124141	0.188775	0.0752702	-0.376806	-0.685014	-1.05027	-0.530127	-0.110448	0.310602	1.08581	-0.096066	-0.510524	-0.0434037
ENH_TILE_001_CXCL10_2_17_T_C	chr4	76023588	76023613	CXCL10	2	76023604	17	T	C	TILE	CAAAACCTGCTGGCTGCTCCTGGGGA	GCCTAGCAAAACCTGCTGGCTGCTCCTGGGGACTAGGTCTTGATTCGCTTGACGCTGCTG	-0.0840704	-0.0889607	-0.537648	-0.44811	-0.272429	-0.438856	-0.568561	-0.70728	-0.231374	0.774298	0.614617	-0.0187689	-0.721936	-0.0209643
ENH_TILE_001_CXCL10_2_17_T_G	chr4	76023588	76023613	CXCL10	2	76023604	17	T	G	TILE	CAAAACCTGCTGGCTGGTCCTGGGGA	GCCTAGCAAAACCTGCTGGCTGGTCCTGGGGACTAGGTCTTGATTCGCTTGACGCTGCTG	0.497277	-0.277372	-0.789593	-0.103557	-0.495117	-0.211375	-0.708624	-0.800574	-0.829336	0.141938	0.0942142	-0.0995657	-0.0714903	-0.34008
ENH_TILE_001_CXCL10_2_18_T_A	chr4	76023588	76023613	CXCL10	2	76023605	18	T	A	TILE	CAAAACCTGCTGGCTGTACCTGGGGA	GCCTAGCAAAACCTGCTGGCTGTACCTGGGGACTAGGTCTTGATTCGCTTGACGCTGCTG	0.830169	0.951822	0.625221	1.0283	-0.0289775	0.301043	-1.10501	-0.323756	-0.953377	0.48112	2.00931	-0.107346	-0.512612	-0.256733
ENH_TILE_001_CXCL10_2_18_T_C	chr4	76023588	76023613	CXCL10	2	76023605	18	T	C	TILE	CAAAACCTGCTGGCTGTCCCTGGGGA	GCCTAGCAAAACCTGCTGGCTGTCCCTGGGGACTAGGTCTTGATTCGCTTGACGCTGCTG	0.188726	-0.715314	-0.297843	-0.0287549	-0.189977	-0.843261	-1.10236	-1.05746	-0.474071	-0.338907	0.946441	-0.398388	-0.647284	-0.737431
ENH_TILE_001_CXCL10_2_18_T_G	chr4	76023588	76023613	CXCL10	2	76023605	18	T	G	TILE	CAAAACCTGCTGGCTGTGCCTGGGGA	GCCTAGCAAAACCTGCTGGCTGTGCCTGGGGACTAGGTCTTGATTCGCTTGACGCTGCTG	-0.0927012	-0.431796	0.734067	0.934839	-0.510248	-0.156986	-0.6755	-0.751297	0.253625	-0.104746	-0.149307	-0.0159242	-0.639607	-0.750457
ENH_TILE_001_CXCL10_2_19_C_A	chr4	76023588	76023613	CXCL10	2	76023606	19	C	A	TILE	CAAAACCTGCTGGCTGTTACTGGGGA	GCCTAGCAAAACCTGCTGGCTGTTACTGGGGACTAGGTCTTGATTCGCTTGACGCTGCTG	-0.160298	0.168016	0.345354	0.322432	-0.442629	-0.211992	-1.1607	-0.871312	-0.046754	-0.0992031	-0.901716	-0.634385	-0.182356	-0.279118
ENH_TILE_001_CXCL10_2_19_C_G	chr4	76023588	76023613	CXCL10	2	76023606	19	C	G	TILE	CAAAACCTGCTGGCTGTTGCTGGGGA	GCCTAGCAAAACCTGCTGGCTGTTGCTGGGGACTAGGTCTTGATTCGCTTGACGCTGCTG	-0.569877	-0.23801	-0.0491598	-0.0386587	-1.14792	-0.605016	-1.0698	-0.727281	0.438331	-0.197701	0.903935	-0.476282	-0.567163	-0.394574
ENH_TILE_001_CXCL10_2_19_C_T	chr4	76023588	76023613	CXCL10	2	76023606	19	C	T	TILE	CAAAACCTGCTGGCTGTTTCTGGGGA	GCCTAGCAAAACCTGCTGGCTGTTTCTGGGGACTAGGTCTTGATTCGCTTGACGCTGCTG	0.219223	0.543526	-0.0993807	0.107048	-0.417006	-0.0515472	-1.13157	-0.766564	-0.648819	-0.169488	-0.570765	-0.157917	-0.726429	-0.240475
ENH_TILE_001_CXCL10_2_20_C_A	chr4	76023588	76023613	CXCL10	2	76023607	20	C	A	TILE	CAAAACCTGCTGGCTGTTCATGGGGA	GCCTAGCAAAACCTGCTGGCTGTTCATGGGGACTAGGTCTTGATTCGCTTGACGCTGCTG	0.704038	-0.124201	0.441385	-0.0246024	-0.168269	0.0363222	-0.582799	-0.479653	-0.591246	-0.33193	-0.590819	0.0173022	-0.362702	-0.108542
ENH_TILE_001_CXCL10_2_20_C_G	chr4	76023588	76023613	CXCL10	2	76023607	20	C	G	TILE	CAAAACCTGCTGGCTGTTCGTGGGGA	GCCTAGCAAAACCTGCTGGCTGTTCGTGGGGACTAGGTCTTGATTCGCTTGACGCTGCTG	0.37034	-0.322598	-0.134505	-0.0590229	0.0636446	0.255516	-0.129545	-0.155814	-0.421791	0.407056	1.44481	-0.035227	-0.401805	-0.296271
ENH_TILE_001_CXCL10_2_20_C_T	chr4	76023588	76023613	CXCL10	2	76023607	20	C	T	TILE	CAAAACCTGCTGGCTGTTCTTGGGGA	GCCTAGCAAAACCTGCTGGCTGTTCTTGGGGACTAGGTCTTGATTCGCTTGACGCTGCTG	0.0113425	-0.208338	0.0560443	-0.493136	-0.229671	-0.649865	-0.937727	-0.630225	-0.726207	-0.328737	-1.70345	-0.721202	-0.375122	-0.212786
ENH_TILE_001_CXCL10_2_21_T_A	chr4	76023588	76023613	CXCL10	2	76023608	21	T	A	TILE	CAAAACCTGCTGGCTGTTCCAGGGGA	GCCTAGCAAAACCTGCTGGCTGTTCCAGGGGACTAGGTCTTGATTCGCTTGACGCTGCTG	-0.355234	0.0359362	-0.62156	-0.234214	-0.0633267	-0.14865	-1.04605	-0.518114	-0.25192	-0.209579	1.25347	0.0461336	-0.460653	-0.483944
ENH_TILE_001_CXCL10_2_21_T_C	chr4	76023588	76023613	CXCL10	2	76023608	21	T	C	TILE	CAAAACCTGCTGGCTGTTCCCGGGGA	GCCTAGCAAAACCTGCTGGCTGTTCCCGGGGACTAGGTCTTGATTCGCTTGACGCTGCTG	-0.464471	-0.862309	-0.227951	-1.01685	-0.888659	-0.539745	-0.438871	-0.465725	-0.418194	0.516583	2.49537	-0.280274	-0.739241	-0.342828
ENH_TILE_001_CXCL10_2_21_T_G	chr4	76023588	76023613	CXCL10	2	76023608	21	T	G	TILE	CAAAACCTGCTGGCTGTTCCGGGGGA	GCCTAGCAAAACCTGCTGGCTGTTCCGGGGGACTAGGTCTTGATTCGCTTGACGCTGCTG	-0.458103	-0.184277	0.166634	-0.368295	-0.892261	-1.00923	-0.147869	-0.453236	-0.719669	0.0510575	0.758542	-0.604213	-0.77852	-0.493994
ENH_TILE_001_CXCL10_2_22_G_A	chr4	76023588	76023613	CXCL10	2	76023609	22	G	A	TILE	CAAAACCTGCTGGCTGTTCCTAGGGA	GCCTAGCAAAACCTGCTGGCTGTTCCTAGGGACTAGGTCTTGATTCGCTTGACGCTGCTG	-0.0815736	-0.351743	0.0270757	-0.254378	-0.64377	-0.668798	-1.58861	-1.07051	-0.994604	-0.417887	0.705728	0.735875	-0.528286	-0.45394
ENH_TILE_001_CXCL10_2_22_G_C	chr4	76023588	76023613	CXCL10	2	76023609	22	G	C	TILE	CAAAACCTGCTGGCTGTTCCTCGGGA	GCCTAGCAAAACCTGCTGGCTGTTCCTCGGGACTAGGTCTTGATTCGCTTGACGCTGCTG	0.196824	0.35352	-0.380244	0.0907556	-0.230421	-0.633277	-0.35293	-0.248148	0.541566	-0.389097	0.829319	-0.118836	-0.53356	-0.211197
ENH_TILE_001_CXCL10_2_22_G_T	chr4	76023588	76023613	CXCL10	2	76023609	22	G	T	TILE	CAAAACCTGCTGGCTGTTCCTTGGGA	GCCTAGCAAAACCTGCTGGCTGTTCCTTGGGACTAGGTCTTGATTCGCTTGACGCTGCTG	-0.429875	0.0675751	0.496689	0.442947	0.0803453	-1.06862	-1.46358	-0.875675	-0.342764	-0.0169531	0.422842	0.116885	-0.467542	-0.643769
ENH_TILE_001_CXCL10_2_23_G_A	chr4	76023588	76023613	CXCL10	2	76023610	23	G	A	TILE	CAAAACCTGCTGGCTGTTCCTGAGGA	GCCTAGCAAAACCTGCTGGCTGTTCCTGAGGACTAGGTCTTGATTCGCTTGACGCTGCTG	0.476722	0.465049	0.353571	0.242721	-1.02735	-0.410558	-0.890573	-0.659422	-0.694295	0.560502	0.281579	-0.61965	-0.68315	-0.232286
ENH_TILE_001_CXCL10_2_23_G_C	chr4	76023588	76023613	CXCL10	2	76023610	23	G	C	TILE	CAAAACCTGCTGGCTGTTCCTGCGGA	GCCTAGCAAAACCTGCTGGCTGTTCCTGCGGACTAGGTCTTGATTCGCTTGACGCTGCTG	-0.0166889	-0.249322	-0.327656	-0.358512	-0.398912	-0.825365	-0.834663	-0.839094	-0.288679	-0.688182	0.856532	-0.281742	-0.131195	-0.232876
ENH_TILE_001_CXCL10_2_23_G_T	chr4	76023588	76023613	CXCL10	2	76023610	23	G	T	TILE	CAAAACCTGCTGGCTGTTCCTGTGGA	GCCTAGCAAAACCTGCTGGCTGTTCCTGTGGACTAGGTCTTGATTCGCTTGACGCTGCTG	-0.524753	-0.683229	-0.611623	-0.14852	0.18259	-0.232734	-0.971419	-0.898304	-0.49406	0.956067	0.937199	0.346407	-0.424179	-0.815257
ENH_TILE_001_CXCL10_2_24_G_A	chr4	76023588	76023613	CXCL10	2	76023611	24	G	A	TILE	CAAAACCTGCTGGCTGTTCCTGGAGA	GCCTAGCAAAACCTGCTGGCTGTTCCTGGAGACTAGGTCTTGATTCGCTTGACGCTGCTG	0.035674	-0.295401	-0.208462	-0.737575	-0.293564	-1.0144	-0.990446	-0.647706	-1.15625	0.0372702	0.146723	-0.376693	-0.854267	-0.777488
ENH_TILE_001_CXCL10_2_24_G_C	chr4	76023588	76023613	CXCL10	2	76023611	24	G	C	TILE	CAAAACCTGCTGGCTGTTCCTGGCGA	GCCTAGCAAAACCTGCTGGCTGTTCCTGGCGACTAGGTCTTGATTCGCTTGACGCTGCTG	-0.469215	-0.471562	-0.456017	-0.584152	-0.834724	-0.692113	-0.602017	-0.756534	-0.927291	-1.13858	1.95239	-0.248154	-0.818066	-0.601505
ENH_TILE_001_CXCL10_2_24_G_T	chr4	76023588	76023613	CXCL10	2	76023611	24	G	T	TILE	CAAAACCTGCTGGCTGTTCCTGGTGA	GCCTAGCAAAACCTGCTGGCTGTTCCTGGTGACTAGGTCTTGATTCGCTTGACGCTGCTG	-0.592546	-0.334459	-0.512672	-0.340504	-0.665005	0.256777	-0.789987	-0.585787	-0.360335	0.30847	0.934496	-0.604372	-0.512142	-0.153918
ENH_TILE_001_CXCL10_2_25_G_A	chr4	76023588	76023613	CXCL10	2	76023612	25	G	A	TILE	CAAAACCTGCTGGCTGTTCCTGGGAA	GCCTAGCAAAACCTGCTGGCTGTTCCTGGGAACTAGGTCTTGATTCGCTTGACGCTGCTG	0.539078	-0.15198	-0.320398	-0.105471	0.0956291	0.0536849	-1.1563	-0.802344	-0.680225	0.258577	0.646528	-0.475008	-0.549754	-0.0543871
ENH_TILE_001_CXCL10_2_25_G_C	chr4	76023588	76023613	CXCL10	2	76023612	25	G	C	TILE	CAAAACCTGCTGGCTGTTCCTGGGCA	GCCTAGCAAAACCTGCTGGCTGTTCCTGGGCACTAGGTCTTGATTCGCTTGACGCTGCTG	0.033605	-0.445318	-0.454416	-0.467597	-0.647677	-0.725399	-1.39905	-1.43556	-0.227635	-0.400586	0.248825	-0.0950866	-0.48688	-0.552924
ENH_TILE_001_CXCL10_2_25_G_T	chr4	76023588	76023613	CXCL10	2	76023612	25	G	T	TILE	CAAAACCTGCTGGCTGTTCCTGGGTA	GCCTAGCAAAACCTGCTGGCTGTTCCTGGGTACTAGGTCTTGATTCGCTTGACGCTGCTG	-0.247585	-0.313043	0.0979115	-0.246924	-0.798168	-0.53726	-0.624889	-0.372474	0.0966973	0.0699455	0.301767	0.141038	-0.348185	-0.313541
ENH_TILE_001_CXCL10_2_26_A_C	chr4	76023588	76023613	CXCL10	2	76023613	26	A	C	TILE	CAAAACCTGCTGGCTGTTCCTGGGGC	GCCTAGCAAAACCTGCTGGCTGTTCCTGGGGCCTAGGTCTTGATTCGCTTGACGCTGCTG	-0.229146	-0.354376	-0.866953	-0.12371	-1.07362	-1.00461	-1.74745	-0.909982	-1.03346	-0.718002	0.0923726	-0.0318541	-0.841669	-0.743521
ENH_TILE_001_CXCL10_2_26_A_G	chr4	76023588	76023613	CXCL10	2	76023613	26	A	G	TILE	CAAAACCTGCTGGCTGTTCCTGGGGG	GCCTAGCAAAACCTGCTGGCTGTTCCTGGGGGCTAGGTCTTGATTCGCTTGACGCTGCTG	0.0465557	-0.372544	-0.358907	-0.364553	-1.28155	-1.22255	-1.14255	-0.772259	0.160985	0.439862	-0.388357	0.258148	-0.174963	-0.313541
ENH_TILE_001_CXCL10_2_26_A_T	chr4	76023588	76023613	CXCL10	2	76023613	26	A	T	TILE	CAAAACCTGCTGGCTGTTCCTGGGGT	GCCTAGCAAAACCTGCTGGCTGTTCCTGGGGTCTAGGTCTTGATTCGCTTGACGCTGCTG	-0.0901528	-0.115249	-0.830496	-0.814627	-0.103049	-0.218227	-0.786401	-0.609344	-0.137296	-0.183282	1.20214	0.397338	-0.371591	0.0912353
ENH_TILE_001_CXCL10_3_1_C_A	chr4	76023593	76023618	CXCL10	3	76023593	1	C	A	TILE	ACTGCTGGCTGTTCCTGGGGAAGTCC	GCCTAGACTGCTGGCTGTTCCTGGGGAAGTCCCTAGGTCTTGATTCGCTTGACGCTGCTG	0.447814	-0.401795	-0.196125	-0.301361	-0.227902	3.36827	-0.426128	-0.701356	4.77357	21.1078	1.09367	2.31429	0.634032	3.05401
ENH_TILE_001_CXCL10_3_1_C_G	chr4	76023593	76023618	CXCL10	3	76023593	1	C	G	TILE	GCTGCTGGCTGTTCCTGGGGAAGTCC	GCCTAGGCTGCTGGCTGTTCCTGGGGAAGTCCCTAGGTCTTGATTCGCTTGACGCTGCTG	-0.502965	-0.313959	-0.388618	-0.68127	-0.899109	3.16114	-1.32984	-1.26994	6.39081	20.7447	1.76224	2.47304	0.151669	2.71462
ENH_TILE_001_CXCL10_3_1_C_T	chr4	76023593	76023618	CXCL10	3	76023593	1	C	T	TILE	TCTGCTGGCTGTTCCTGGGGAAGTCC	GCCTAGTCTGCTGGCTGTTCCTGGGGAAGTCCCTAGGTCTTGATTCGCTTGACGCTGCTG	0.233142	-0.175931	-0.45689	-0.665832	-0.562929	3.2741	-0.569911	-1.10208	7.24458	21.0439	2.12054	3.04164	0.126108	3.38169
ENH_TILE_001_CXCL10_3_2_C_A	chr4	76023593	76023618	CXCL10	3	76023594	2	C	A	TILE	CATGCTGGCTGTTCCTGGGGAAGTCC	GCCTAGCATGCTGGCTGTTCCTGGGGAAGTCCCTAGGTCTTGATTCGCTTGACGCTGCTG	-0.201837	-1.05458	-0.967699	-0.785342	-1.17631	2.82939	-1.26776	-1.47808	5.41279	21.1449	1.2642	3.49448	0.157149	2.94758
ENH_TILE_001_CXCL10_3_2_C_G	chr4	76023593	76023618	CXCL10	3	76023594	2	C	G	TILE	CGTGCTGGCTGTTCCTGGGGAAGTCC	GCCTAGCGTGCTGGCTGTTCCTGGGGAAGTCCCTAGGTCTTGATTCGCTTGACGCTGCTG	-0.333352	-0.545944	-0.325082	-0.544419	-0.432282	3.15361	-0.938705	-1.14562	4.55645	21.3499	0.956597	2.3468	0.34479	3.26836
ENH_TILE_001_CXCL10_3_2_C_T	chr4	76023593	76023618	CXCL10	3	76023594	2	C	T	TILE	CTTGCTGGCTGTTCCTGGGGAAGTCC	GCCTAGCTTGCTGGCTGTTCCTGGGGAAGTCCCTAGGTCTTGATTCGCTTGACGCTGCTG	-0.260911	-0.918318	-0.878229	-0.786197	-0.980251	4.23112	-1.33921	-0.92636	6.44009	21.5368	1.93867	3.87244	-0.385897	3.58397
ENH_TILE_001_CXCL10_3_3_T_A	chr4	76023593	76023618	CXCL10	3	76023595	3	T	A	TILE	CCAGCTGGCTGTTCCTGGGGAAGTCC	GCCTAGCCAGCTGGCTGTTCCTGGGGAAGTCCCTAGGTCTTGATTCGCTTGACGCTGCTG	-1.51664	-0.269416	-1.48719	-1.12716	-0.783572	4.42476	-1.34595	-1.25652	7.74078	21.4985	2.37395	2.59985	0.37846	3.26634
ENH_TILE_001_CXCL10_3_3_T_C	chr4	76023593	76023618	CXCL10	3	76023595	3	T	C	TILE	CCCGCTGGCTGTTCCTGGGGAAGTCC	GCCTAGCCCGCTGGCTGTTCCTGGGGAAGTCCCTAGGTCTTGATTCGCTTGACGCTGCTG	-0.988727	0.023155	-0.723454	-1.0968	-0.706556	3.05451	-0.816858	-0.968776	5.75875	18.764	0.383345	3.1193	0.0928965	2.20379
ENH_TILE_001_CXCL10_3_3_T_G	chr4	76023593	76023618	CXCL10	3	76023595	3	T	G	TILE	CCGGCTGGCTGTTCCTGGGGAAGTCC	GCCTAGCCGGCTGGCTGTTCCTGGGGAAGTCCCTAGGTCTTGATTCGCTTGACGCTGCTG	-0.513924	-0.686343	-0.940172	-0.226686	-0.545444	2.73179	-0.860834	-1.38752	6.57332	21.5678	-0.0228794	2.58216	0.69845	3.11122
ENH_TILE_001_CXCL10_3_4_G_A	chr4	76023593	76023618	CXCL10	3	76023596	4	G	A	TILE	CCTACTGGCTGTTCCTGGGGAAGTCC	GCCTAGCCTACTGGCTGTTCCTGGGGAAGTCCCTAGGTCTTGATTCGCTTGACGCTGCTG	-0.580989	-0.328378	-1.02322	-0.759302	-0.327032	4.02463	-1.18186	-0.640528	4.85616	19.7379	1.87775	2.70146	-0.0679248	2.89319
ENH_TILE_001_CXCL10_3_4_G_C	chr4	76023593	76023618	CXCL10	3	76023596	4	G	C	TILE	CCTCCTGGCTGTTCCTGGGGAAGTCC	GCCTAGCCTCCTGGCTGTTCCTGGGGAAGTCCCTAGGTCTTGATTCGCTTGACGCTGCTG	-0.239111	0.16743	-0.279647	-0.443609	-0.478105	3.15659	-1.12089	-1.26954	5.74158	19.3805	0.654666	3.53211	-0.475233	2.09682
ENH_TILE_001_CXCL10_3_4_G_T	chr4	76023593	76023618	CXCL10	3	76023596	4	G	T	TILE	CCTTCTGGCTGTTCCTGGGGAAGTCC	GCCTAGCCTTCTGGCTGTTCCTGGGGAAGTCCCTAGGTCTTGATTCGCTTGACGCTGCTG	-1.10795	-1.11969	-1.063	-1.16916	-0.732314	4.53723	-0.691324	-1.31952	6.50746	19.7789	0.83664	3.68055	0.35239	2.61587
ENH_TILE_001_CXCL10_3_5_C_A	chr4	76023593	76023618	CXCL10	3	76023597	5	C	A	TILE	CCTGATGGCTGTTCCTGGGGAAGTCC	GCCTAGCCTGATGGCTGTTCCTGGGGAAGTCCCTAGGTCTTGATTCGCTTGACGCTGCTG	-0.827321	-0.709387	-0.77276	-0.902035	-0.0810464	3.35619	-0.903602	-0.700008	7.95055	17.1824	0.927524	2.51833	0.45056	2.17079
ENH_TILE_001_CXCL10_3_5_C_G	chr4	76023593	76023618	CXCL10	3	76023597	5	C	G	TILE	CCTGGTGGCTGTTCCTGGGGAAGTCC	GCCTAGCCTGGTGGCTGTTCCTGGGGAAGTCCCTAGGTCTTGATTCGCTTGACGCTGCTG	-0.0597702	0.0868486	-1.01251	-0.394388	-0.24488	3.22937	-0.801343	-0.850182	5.43339	22.0762	0.684906	2.83648	0.171403	2.61255
ENH_TILE_001_CXCL10_3_5_C_T	chr4	76023593	76023618	CXCL10	3	76023597	5	C	T	TILE	CCTGTTGGCTGTTCCTGGGGAAGTCC	GCCTAGCCTGTTGGCTGTTCCTGGGGAAGTCCCTAGGTCTTGATTCGCTTGACGCTGCTG	0.44545	0.406836	-0.639708	-0.88488	-0.491507	3.03327	-0.587948	-0.651101	5.40951	21.9442	0.766933	3.85078	0.42764	3.9392
ENH_TILE_001_CXCL10_3_6_T_A	chr4	76023593	76023618	CXCL10	3	76023598	6	T	A	TILE	CCTGCAGGCTGTTCCTGGGGAAGTCC	GCCTAGCCTGCAGGCTGTTCCTGGGGAAGTCCCTAGGTCTTGATTCGCTTGACGCTGCTG	-0.744706	-0.550692	-0.86558	-0.894308	-0.603229	3.4938	-1.39773	-0.977025	5.55367	21.6408	2.78136	3.1736	0.528758	3.43251
ENH_TILE_001_CXCL10_3_6_T_C	chr4	76023593	76023618	CXCL10	3	76023598	6	T	C	TILE	CCTGCCGGCTGTTCCTGGGGAAGTCC	GCCTAGCCTGCCGGCTGTTCCTGGGGAAGTCCCTAGGTCTTGATTCGCTTGACGCTGCTG	-0.308064	-0.91918	-0.564898	-1.02021	-0.478786	3.19057	-0.58682	-0.928623	5.96009	21.2279	1.06781	2.59493	0.222355	3.32932
ENH_TILE_001_CXCL10_3_6_T_G	chr4	76023593	76023618	CXCL10	3	76023598	6	T	G	TILE	CCTGCGGGCTGTTCCTGGGGAAGTCC	GCCTAGCCTGCGGGCTGTTCCTGGGGAAGTCCCTAGGTCTTGATTCGCTTGACGCTGCTG	-0.376664	-0.407364	-0.839151	-0.807884	-0.928047	2.55404	-0.900352	-0.714154	5.1767	20.5377	0.115772	2.76694	-0.0761996	2.9271
ENH_TILE_001_CXCL10_3_7_G_A	chr4	76023593	76023618	CXCL10	3	76023599	7	G	A	TILE	CCTGCTAGCTGTTCCTGGGGAAGTCC	GCCTAGCCTGCTAGCTGTTCCTGGGGAAGTCCCTAGGTCTTGATTCGCTTGACGCTGCTG	-0.435802	-0.291017	-0.998361	-0.887384	-0.943455	3.35244	-1.53346	-0.790859	6.4033	21.8427	0.472183	1.96658	0.347394	3.40241
ENH_TILE_001_CXCL10_3_7_G_C	chr4	76023593	76023618	CXCL10	3	76023599	7	G	C	TILE	CCTGCTCGCTGTTCCTGGGGAAGTCC	GCCTAGCCTGCTCGCTGTTCCTGGGGAAGTCCCTAGGTCTTGATTCGCTTGACGCTGCTG	-0.0869928	-0.416167	-0.575766	-0.699018	-0.0929548	3.59646	-0.596141	-0.468167	6.77707	20.394	0.561504	2.76183	0.0255653	2.30296
ENH_TILE_001_CXCL10_3_7_G_T	chr4	76023593	76023618	CXCL10	3	76023599	7	G	T	TILE	CCTGCTTGCTGTTCCTGGGGAAGTCC	GCCTAGCCTGCTTGCTGTTCCTGGGGAAGTCCCTAGGTCTTGATTCGCTTGACGCTGCTG	0.0329612	0.206225	-0.308796	-0.647381	-0.943269	3.66785	-0.935685	-0.986339	5.20539	21.3753	1.65576	2.56878	0.0836019	3.64013
ENH_TILE_001_CXCL10_3_8_G_A	chr4	76023593	76023618	CXCL10	3	76023600	8	G	A	TILE	CCTGCTGACTGTTCCTGGGGAAGTCC	GCCTAGCCTGCTGACTGTTCCTGGGGAAGTCCCTAGGTCTTGATTCGCTTGACGCTGCTG	-0.707246	-0.920043	-0.909535	-0.570889	-0.716404	3.43926	-0.383982	-0.168829	6.59596	20.7483	0.387401	1.67352	0.348406	3.16955
ENH_TILE_001_CXCL10_3_8_G_C	chr4	76023593	76023618	CXCL10	3	76023600	8	G	C	TILE	CCTGCTGCCTGTTCCTGGGGAAGTCC	GCCTAGCCTGCTGCCTGTTCCTGGGGAAGTCCCTAGGTCTTGATTCGCTTGACGCTGCTG	0.0210345	-0.473253	-0.989023	-0.991628	-0.663238	2.98786	-0.940184	-0.749505	4.78192	20.2619	1.09518	2.2687	0.0883436	2.82425
ENH_TILE_001_CXCL10_3_8_G_T	chr4	76023593	76023618	CXCL10	3	76023600	8	G	T	TILE	CCTGCTGTCTGTTCCTGGGGAAGTCC	GCCTAGCCTGCTGTCTGTTCCTGGGGAAGTCCCTAGGTCTTGATTCGCTTGACGCTGCTG	-0.959828	0.171785	-0.851954	-0.465573	-0.471855	2.94092	-0.975613	-0.646606	5.36807	22.5829	0.855792	3.11249	0.453751	3.31737
ENH_TILE_001_CXCL10_3_9_C_A	chr4	76023593	76023618	CXCL10	3	76023601	9	C	A	TILE	CCTGCTGGATGTTCCTGGGGAAGTCC	GCCTAGCCTGCTGGATGTTCCTGGGGAAGTCCCTAGGTCTTGATTCGCTTGACGCTGCTG	0.188013	-0.574843	-0.782568	-0.626042	-0.585396	3.23499	-1.26809	-1.22934	5.3645	21.4072	-0.342392	2.75925	-0.0676328	2.91664
ENH_TILE_001_CXCL10_3_9_C_G	chr4	76023593	76023618	CXCL10	3	76023601	9	C	G	TILE	CCTGCTGGGTGTTCCTGGGGAAGTCC	GCCTAGCCTGCTGGGTGTTCCTGGGGAAGTCCCTAGGTCTTGATTCGCTTGACGCTGCTG	-1.03458	-0.269987	-0.93232	-0.750944	-0.28437	3.06534	-1.16488	-1.07758	4.93168	21.2095	1.34645	2.84171	-0.00855893	2.92782
ENH_TILE_001_CXCL10_3_9_C_T	chr4	76023593	76023618	CXCL10	3	76023601	9	C	T	TILE	CCTGCTGGTTGTTCCTGGGGAAGTCC	GCCTAGCCTGCTGGTTGTTCCTGGGGAAGTCCCTAGGTCTTGATTCGCTTGACGCTGCTG	-0.251876	-0.700232	-0.886996	-0.323546	-0.195307	3.84033	-0.734824	-0.81011	6.73445	19.462	0.800892	2.5665	0.283244	2.42329
ENH_TILE_001_CXCL10_3_10_T_A	chr4	76023593	76023618	CXCL10	3	76023602	10	T	A	TILE	CCTGCTGGCAGTTCCTGGGGAAGTCC	GCCTAGCCTGCTGGCAGTTCCTGGGGAAGTCCCTAGGTCTTGATTCGCTTGACGCTGCTG	-0.25666	-0.93962	-0.934069	-0.876811	-1.09196	3.14845	-1.13969	-1.4679	5.8324	20.0645	-0.250379	2.42716	0.248833	2.21793
ENH_TILE_001_CXCL10_3_10_T_C	chr4	76023593	76023618	CXCL10	3	76023602	10	T	C	TILE	CCTGCTGGCCGTTCCTGGGGAAGTCC	GCCTAGCCTGCTGGCCGTTCCTGGGGAAGTCCCTAGGTCTTGATTCGCTTGACGCTGCTG	-0.981004	-0.646312	-0.41189	-0.880027	-0.974232	2.74483	-0.982523	-1.02507	7.36201	18.7349	0.609852	2.67135	0.460731	3.02531
ENH_TILE_001_CXCL10_3_10_T_G	chr4	76023593	76023618	CXCL10	3	76023602	10	T	G	TILE	CCTGCTGGCGGTTCCTGGGGAAGTCC	GCCTAGCCTGCTGGCGGTTCCTGGGGAAGTCCCTAGGTCTTGATTCGCTTGACGCTGCTG	-0.6189	-0.761869	-0.869662	-0.623854	-0.850419	3.48555	-0.621053	-0.213817	5.8278	19.0362	-0.690865	2.21382	0.0293847	2.84328
ENH_TILE_001_CXCL10_3_11_G_A	chr4	76023593	76023618	CXCL10	3	76023603	11	G	A	TILE	CCTGCTGGCTATTCCTGGGGAAGTCC	GCCTAGCCTGCTGGCTATTCCTGGGGAAGTCCCTAGGTCTTGATTCGCTTGACGCTGCTG	-0.080208	-0.689595	-0.899081	-0.536504	-0.5009	3.15054	-1.3061	-1.16679	5.62422	21.6792	1.32271	2.42684	0.293745	3.69997
ENH_TILE_001_CXCL10_3_11_G_C	chr4	76023593	76023618	CXCL10	3	76023603	11	G	C	TILE	CCTGCTGGCTCTTCCTGGGGAAGTCC	GCCTAGCCTGCTGGCTCTTCCTGGGGAAGTCCCTAGGTCTTGATTCGCTTGACGCTGCTG	-0.335685	-0.0955819	-1.08246	-1.04018	-0.57134	3.24579	-1.23773	-0.932808	5.50467	20.1342	1.69413	2.49872	0.355764	3.59883
ENH_TILE_001_CXCL10_3_11_G_T	chr4	76023593	76023618	CXCL10	3	76023603	11	G	T	TILE	CCTGCTGGCTTTTCCTGGGGAAGTCC	GCCTAGCCTGCTGGCTTTTCCTGGGGAAGTCCCTAGGTCTTGATTCGCTTGACGCTGCTG	-0.228806	-1.16357	-0.927827	-0.734909	-0.271317	4.06123	-1.22946	-2.0188	5.98196	21.589	-0.131052	3.89282	-0.00237946	3.7907
ENH_TILE_001_CXCL10_3_12_T_A	chr4	76023593	76023618	CXCL10	3	76023604	12	T	A	TILE	CCTGCTGGCTGATCCTGGGGAAGTCC	GCCTAGCCTGCTGGCTGATCCTGGGGAAGTCCCTAGGTCTTGATTCGCTTGACGCTGCTG	-0.855158	0.814698	-0.749101	-0.38733	-0.0971301	3.69713	-1.25722	-0.999839	4.73903	21.29	1.24399	2.80704	0.598889	3.23469
ENH_TILE_001_CXCL10_3_12_T_C	chr4	76023593	76023618	CXCL10	3	76023604	12	T	C	TILE	CCTGCTGGCTGCTCCTGGGGAAGTCC	GCCTAGCCTGCTGGCTGCTCCTGGGGAAGTCCCTAGGTCTTGATTCGCTTGACGCTGCTG	-0.833316	-0.24077	-1.20084	-1.06725	-1.19293	3.02166	-1.41953	-1.26983	4.94807	20.5384	0.834731	1.43263	0.156533	2.30441
ENH_TILE_001_CXCL10_3_12_T_G	chr4	76023593	76023618	CXCL10	3	76023604	12	T	G	TILE	CCTGCTGGCTGGTCCTGGGGAAGTCC	GCCTAGCCTGCTGGCTGGTCCTGGGGAAGTCCCTAGGTCTTGATTCGCTTGACGCTGCTG	0.26967	-0.229275	-0.636444	-0.672492	-0.425879	3.3622	-0.902644	-1.26798	6.57674	21.3486	0.623913	3.134	0.448271	3.60344
ENH_TILE_001_CXCL10_3_13_T_A	chr4	76023593	76023618	CXCL10	3	76023605	13	T	A	TILE	CCTGCTGGCTGTACCTGGGGAAGTCC	GCCTAGCCTGCTGGCTGTACCTGGGGAAGTCCCTAGGTCTTGATTCGCTTGACGCTGCTG	-0.8811	-0.550227	-0.721594	-0.568176	-0.405123	3.36573	-1.22425	-1.34744	5.06574	20.3701	2.02225	3.51257	0.294057	3.47839
ENH_TILE_001_CXCL10_3_13_T_C	chr4	76023593	76023618	CXCL10	3	76023605	13	T	C	TILE	CCTGCTGGCTGTCCCTGGGGAAGTCC	GCCTAGCCTGCTGGCTGTCCCTGGGGAAGTCCCTAGGTCTTGATTCGCTTGACGCTGCTG	-1.0894	-0.227347	-0.801244	-0.994286	-0.331344	3.41458	-0.913573	-1.44184	4.72007	21.2029	0.693856	3.21165	0.149993	3.56212
ENH_TILE_001_CXCL10_3_13_T_G	chr4	76023593	76023618	CXCL10	3	76023605	13	T	G	TILE	CCTGCTGGCTGTGCCTGGGGAAGTCC	GCCTAGCCTGCTGGCTGTGCCTGGGGAAGTCCCTAGGTCTTGATTCGCTTGACGCTGCTG	-1.01574	-0.11418	-0.67034	-1.14228	-0.607605	3.811	-1.19234	-1.30893	6.66297	20.338	1.69162	3.74612	0.170033	2.60392
ENH_TILE_001_CXCL10_3_14_C_A	chr4	76023593	76023618	CXCL10	3	76023606	14	C	A	TILE	CCTGCTGGCTGTTACTGGGGAAGTCC	GCCTAGCCTGCTGGCTGTTACTGGGGAAGTCCCTAGGTCTTGATTCGCTTGACGCTGCTG	-0.877711	-0.526966	-0.779111	-0.151014	-0.392905	3.94813	-1.15541	-1.18641	4.26903	19.7276	0.311419	1.67816	0.602598	3.06173
ENH_TILE_001_CXCL10_3_14_C_G	chr4	76023593	76023618	CXCL10	3	76023606	14	C	G	TILE	CCTGCTGGCTGTTGCTGGGGAAGTCC	GCCTAGCCTGCTGGCTGTTGCTGGGGAAGTCCCTAGGTCTTGATTCGCTTGACGCTGCTG	-0.930934	-0.494577	-0.853248	-0.583151	-0.532642	3.08848	-0.967718	-0.758951	4.21	20.9752	0.513708	2.59775	0.384766	2.59419
ENH_TILE_001_CXCL10_3_14_C_T	chr4	76023593	76023618	CXCL10	3	76023606	14	C	T	TILE	CCTGCTGGCTGTTTCTGGGGAAGTCC	GCCTAGCCTGCTGGCTGTTTCTGGGGAAGTCCCTAGGTCTTGATTCGCTTGACGCTGCTG	0.309748	-0.517645	-0.564035	-0.514807	-0.0960234	3.64482	-0.84208	-1.10305	6.02116	19.7693	0.26772	4.25183	0.425963	2.44216
ENH_TILE_001_CXCL10_3_15_C_A	chr4	76023593	76023618	CXCL10	3	76023607	15	C	A	TILE	CCTGCTGGCTGTTCATGGGGAAGTCC	GCCTAGCCTGCTGGCTGTTCATGGGGAAGTCCCTAGGTCTTGATTCGCTTGACGCTGCTG	-0.312113	-0.194063	-0.372985	-0.0319714	1.13739	4.6712	-0.471599	-0.667022	7.82918	20.9109	1.43474	3.5254	2.67576	4.83931
ENH_TILE_001_CXCL10_3_15_C_G	chr4	76023593	76023618	CXCL10	3	76023607	15	C	G	TILE	CCTGCTGGCTGTTCGTGGGGAAGTCC	GCCTAGCCTGCTGGCTGTTCGTGGGGAAGTCCCTAGGTCTTGATTCGCTTGACGCTGCTG	-0.609276	-0.277325	-0.728696	-0.255489	0.194053	3.90924	-0.240839	-0.425394	6.27609	20.5276	0.51608	2.48455	1.05041	3.56709
ENH_TILE_001_CXCL10_3_15_C_T	chr4	76023593	76023618	CXCL10	3	76023607	15	C	T	TILE	CCTGCTGGCTGTTCTTGGGGAAGTCC	GCCTAGCCTGCTGGCTGTTCTTGGGGAAGTCCCTAGGTCTTGATTCGCTTGACGCTGCTG	-0.776582	-0.464025	-1.07689	-0.516462	0.759013	4.31378	-1.10129	-0.97053	8.4471	21.0431	0.476965	3.63428	1.36807	4.39583
ENH_TILE_001_CXCL10_3_16_T_A	chr4	76023593	76023618	CXCL10	3	76023608	16	T	A	TILE	CCTGCTGGCTGTTCCAGGGGAAGTCC	GCCTAGCCTGCTGGCTGTTCCAGGGGAAGTCCCTAGGTCTTGATTCGCTTGACGCTGCTG	-0.346768	-0.0584606	-1.04778	-0.78339	-0.563572	1.6731	-0.907674	-0.80482	3.72715	16.7533	-1.22466	0.562814	0.0674843	1.52534
ENH_TILE_001_CXCL10_3_16_T_C	chr4	76023593	76023618	CXCL10	3	76023608	16	T	C	TILE	CCTGCTGGCTGTTCCCGGGGAAGTCC	GCCTAGCCTGCTGGCTGTTCCCGGGGAAGTCCCTAGGTCTTGATTCGCTTGACGCTGCTG	-0.914564	-0.127077	-0.852814	-0.713592	-0.99097	2.22685	-0.782274	-0.759268	4.20365	20.7023	0.291388	2.00171	-0.357172	2.3658
ENH_TILE_001_CXCL10_3_16_T_G	chr4	76023593	76023618	CXCL10	3	76023608	16	T	G	TILE	CCTGCTGGCTGTTCCGGGGGAAGTCC	GCCTAGCCTGCTGGCTGTTCCGGGGGAAGTCCCTAGGTCTTGATTCGCTTGACGCTGCTG	-0.982025	-0.439013	-0.780848	-0.884038	-0.858474	1.70644	-0.45704	-0.888955	5.11717	18.3739	0.536257	1.56311	0.612004	2.17917
ENH_TILE_001_CXCL10_3_17_G_A	chr4	76023593	76023618	CXCL10	3	76023609	17	G	A	TILE	CCTGCTGGCTGTTCCTAGGGAAGTCC	GCCTAGCCTGCTGGCTGTTCCTAGGGAAGTCCCTAGGTCTTGATTCGCTTGACGCTGCTG	-0.318292	0.0665395	-1.15314	-1.11076	-1.12946	0.272755	-1.2549	-1.22506	0.513308	10.5871	0.993734	-0.115389	-0.176034	0.347931
ENH_TILE_001_CXCL10_3_17_G_C	chr4	76023593	76023618	CXCL10	3	76023609	17	G	C	TILE	CCTGCTGGCTGTTCCTCGGGAAGTCC	GCCTAGCCTGCTGGCTGTTCCTCGGGAAGTCCCTAGGTCTTGATTCGCTTGACGCTGCTG	-0.117832	-0.124019	-0.711257	-0.299087	-1.16292	-0.121722	-0.525444	-0.692605	0.444873	11.6941	0.440183	0.406897	-0.181311	0.564163
ENH_TILE_001_CXCL10_3_17_G_T	chr4	76023593	76023618	CXCL10	3	76023609	17	G	T	TILE	CCTGCTGGCTGTTCCTTGGGAAGTCC	GCCTAGCCTGCTGGCTGTTCCTTGGGAAGTCCCTAGGTCTTGATTCGCTTGACGCTGCTG	0.12584	-0.184695	-0.721165	-0.625111	-0.744283	0.792584	-1.34579	-1.46292	0.990417	12.562	0.763062	-0.51115	-0.37098	0.0938438
ENH_TILE_001_CXCL10_3_18_G_A	chr4	76023593	76023618	CXCL10	3	76023610	18	G	A	TILE	CCTGCTGGCTGTTCCTGAGGAAGTCC	GCCTAGCCTGCTGGCTGTTCCTGAGGAAGTCCCTAGGTCTTGATTCGCTTGACGCTGCTG	-0.203044	0.0221715	0.234671	0.0876682	-0.0907611	0.375949	-1.17541	-0.993143	-0.307732	1.15093	0.228784	-0.224898	0.330434	-0.0799708
ENH_TILE_001_CXCL10_3_18_G_C	chr4	76023593	76023618	CXCL10	3	76023610	18	G	C	TILE	CCTGCTGGCTGTTCCTGCGGAAGTCC	GCCTAGCCTGCTGGCTGTTCCTGCGGAAGTCCCTAGGTCTTGATTCGCTTGACGCTGCTG	-0.510989	-0.720872	0.183757	-0.445424	0.57474	0.301414	-0.751577	-0.843597	-0.849701	1.35969	0.171082	0.554107	0.79095	0.000360878
ENH_TILE_001_CXCL10_3_18_G_T	chr4	76023593	76023618	CXCL10	3	76023610	18	G	T	TILE	CCTGCTGGCTGTTCCTGTGGAAGTCC	GCCTAGCCTGCTGGCTGTTCCTGTGGAAGTCCCTAGGTCTTGATTCGCTTGACGCTGCTG	-0.459325	-0.366029	-0.499489	-1.00221	-0.783196	-0.745334	-0.884197	-0.98591	-0.647053	1.00652	-0.512872	-0.228155	-0.158646	-0.264608
ENH_TILE_001_CXCL10_3_19_G_A	chr4	76023593	76023618	CXCL10	3	76023611	19	G	A	TILE	CCTGCTGGCTGTTCCTGGAGAAGTCC	GCCTAGCCTGCTGGCTGTTCCTGGAGAAGTCCCTAGGTCTTGATTCGCTTGACGCTGCTG	-0.446304	-0.197882	-0.747887	-0.817573	-0.884647	0.0186653	-1.14485	-1.12186	-0.510124	-0.580707	0.432266	-0.273858	-0.537852	-0.514407
ENH_TILE_001_CXCL10_3_19_G_C	chr4	76023593	76023618	CXCL10	3	76023611	19	G	C	TILE	CCTGCTGGCTGTTCCTGGCGAAGTCC	GCCTAGCCTGCTGGCTGTTCCTGGCGAAGTCCCTAGGTCTTGATTCGCTTGACGCTGCTG	0.479741	-0.275513	-1.02588	-0.57729	-0.901506	-0.939685	-0.68777	-0.785336	0.671582	-0.0070011	0.485835	0.0575791	-0.246219	-0.676907
ENH_TILE_001_CXCL10_3_19_G_T	chr4	76023593	76023618	CXCL10	3	76023611	19	G	T	TILE	CCTGCTGGCTGTTCCTGGTGAAGTCC	GCCTAGCCTGCTGGCTGTTCCTGGTGAAGTCCCTAGGTCTTGATTCGCTTGACGCTGCTG	-0.308064	0.178997	-1.24942	-0.708203	-0.50392	-0.350274	-0.611919	-0.416326	-0.606074	0.969247	-0.532698	0.798751	-0.455805	-0.211351
ENH_TILE_001_CXCL10_3_20_G_A	chr4	76023593	76023618	CXCL10	3	76023612	20	G	A	TILE	CCTGCTGGCTGTTCCTGGGAAAGTCC	GCCTAGCCTGCTGGCTGTTCCTGGGAAAGTCCCTAGGTCTTGATTCGCTTGACGCTGCTG	-0.242616	-0.687821	-0.0609188	-1.14736	-0.844863	5.8718	-1.36919	-1.26441	8.46189	25.0254	-0.0650102	6.41175	-0.295381	6.2162
ENH_TILE_001_CXCL10_3_20_G_C	chr4	76023593	76023618	CXCL10	3	76023612	20	G	C	TILE	CCTGCTGGCTGTTCCTGGGCAAGTCC	GCCTAGCCTGCTGGCTGTTCCTGGGCAAGTCCCTAGGTCTTGATTCGCTTGACGCTGCTG	-0.133136	-0.597227	-0.798185	-0.737495	-1.27883	-0.469123	-1.16292	-1.35138	0.0629843	4.06663	-0.723359	-0.206891	-0.26195	-0.663657
ENH_TILE_001_CXCL10_3_20_G_T	chr4	76023593	76023618	CXCL10	3	76023612	20	G	T	TILE	CCTGCTGGCTGTTCCTGGGTAAGTCC	GCCTAGCCTGCTGGCTGTTCCTGGGTAAGTCCCTAGGTCTTGATTCGCTTGACGCTGCTG	0.413124	-0.50562	-0.743594	-1.01512	-0.493587	-0.0820509	-0.896989	-1.1241	-0.149764	6.19863	0.568104	-0.0987254	-0.538495	-0.442228
ENH_TILE_001_CXCL10_3_21_A_C	chr4	76023593	76023618	CXCL10	3	76023613	21	A	C	TILE	CCTGCTGGCTGTTCCTGGGGCAGTCC	GCCTAGCCTGCTGGCTGTTCCTGGGGCAGTCCCTAGGTCTTGATTCGCTTGACGCTGCTG	-0.478615	-0.244807	-0.744768	-1.03739	-1.19356	-1.0544	-1.35508	-1.19775	-0.873748	4.15811	1.27977	0.736805	-0.853442	-0.765985
ENH_TILE_001_CXCL10_3_21_A_G	chr4	76023593	76023618	CXCL10	3	76023613	21	A	G	TILE	CCTGCTGGCTGTTCCTGGGGGAGTCC	GCCTAGCCTGCTGGCTGTTCCTGGGGGAGTCCCTAGGTCTTGATTCGCTTGACGCTGCTG	-0.458255	-0.721116	-1.14794	-1.24587	-1.66497	-0.954806	-1.53276	-1.18731	-1.81738	6.53509	0.0378058	-0.00497625	-0.902816	-0.327083
ENH_TILE_001_CXCL10_3_21_A_T	chr4	76023593	76023618	CXCL10	3	76023613	21	A	T	TILE	CCTGCTGGCTGTTCCTGGGGTAGTCC	GCCTAGCCTGCTGGCTGTTCCTGGGGTAGTCCCTAGGTCTTGATTCGCTTGACGCTGCTG	-0.719862	-0.0639025	-0.954986	-0.874319	-1.2598	-0.326169	-1.23384	-0.842224	-0.367362	1.06637	2.21825	0.122309	-0.640087	-0.480035
ENH_TILE_001_CXCL10_3_22_A_C	chr4	76023593	76023618	CXCL10	3	76023614	22	A	C	TILE	CCTGCTGGCTGTTCCTGGGGACGTCC	GCCTAGCCTGCTGGCTGTTCCTGGGGACGTCCCTAGGTCTTGATTCGCTTGACGCTGCTG	-0.656261	-0.539813	-0.889609	-1.40832	-1.39485	-1.09397	-1.4958	-0.981208	-1.17736	-0.450981	1.05137	-0.19747	-1.05894	-1.14769
ENH_TILE_001_CXCL10_3_22_A_G	chr4	76023593	76023618	CXCL10	3	76023614	22	A	G	TILE	CCTGCTGGCTGTTCCTGGGGAGGTCC	GCCTAGCCTGCTGGCTGTTCCTGGGGAGGTCCCTAGGTCTTGATTCGCTTGACGCTGCTG	0.108394	-0.524967	-1.02755	-0.710257	-1.33576	-0.865821	-1.51361	-0.947762	-1.54364	-0.485274	1.40023	0.147775	-0.434428	-0.770339
ENH_TILE_001_CXCL10_3_22_A_T	chr4	76023593	76023618	CXCL10	3	76023614	22	A	T	TILE	CCTGCTGGCTGTTCCTGGGGATGTCC	GCCTAGCCTGCTGGCTGTTCCTGGGGATGTCCCTAGGTCTTGATTCGCTTGACGCTGCTG	-0.524185	0.118768	-0.734257	-0.37377	-0.825892	-0.92245	-1.31492	-1.02033	-0.490022	4.62814	0.00618035	0.455008	-0.682955	-0.689535
ENH_TILE_001_CXCL10_3_23_G_A	chr4	76023593	76023618	CXCL10	3	76023615	23	G	A	TILE	CCTGCTGGCTGTTCCTGGGGAAATCC	GCCTAGCCTGCTGGCTGTTCCTGGGGAAATCCCTAGGTCTTGATTCGCTTGACGCTGCTG	-1.55631	-0.722066	-0.429649	-0.913711	-1.0446	1.01957	-1.22028	-1.40794	3.83101	20.9168	1.48946	3.64659	-0.543897	1.90599
ENH_TILE_001_CXCL10_3_23_G_C	chr4	76023593	76023618	CXCL10	3	76023615	23	G	C	TILE	CCTGCTGGCTGTTCCTGGGGAACTCC	GCCTAGCCTGCTGGCTGTTCCTGGGGAACTCCCTAGGTCTTGATTCGCTTGACGCTGCTG	-0.539229	-0.524352	-1.14614	-1.08708	-0.979811	0.988991	-1.48437	-1.13951	2.21317	17.3252	0.283826	1.60967	-0.465387	1.06411
ENH_TILE_001_CXCL10_3_23_G_T	chr4	76023593	76023618	CXCL10	3	76023615	23	G	T	TILE	CCTGCTGGCTGTTCCTGGGGAATTCC	GCCTAGCCTGCTGGCTGTTCCTGGGGAATTCCCTAGGTCTTGATTCGCTTGACGCTGCTG	-1.22809	-0.873948	-1.05117	-0.99476	-1.10362	3.27186	-1.38334	-0.874815	9.31255	25.8248	2.99553	6.32711	-0.399543	4.15475
ENH_TILE_001_CXCL10_3_24_T_A	chr4	76023593	76023618	CXCL10	3	76023616	24	T	A	TILE	CCTGCTGGCTGTTCCTGGGGAAGACC	GCCTAGCCTGCTGGCTGTTCCTGGGGAAGACCCTAGGTCTTGATTCGCTTGACGCTGCTG	-0.962032	-0.523481	-0.594469	-0.884292	-0.989088	-0.554939	-1.53324	-1.09002	-0.304236	0.909712	2.08238	0.0834416	-0.505608	-0.403558
ENH_TILE_001_CXCL10_3_24_T_C	chr4	76023593	76023618	CXCL10	3	76023616	24	T	C	TILE	CCTGCTGGCTGTTCCTGGGGAAGCCC	GCCTAGCCTGCTGGCTGTTCCTGGGGAAGCCCCTAGGTCTTGATTCGCTTGACGCTGCTG	-0.325866	-0.29219	-1.03693	-1.21164	-1.09474	1.08752	-1.13649	-0.910708	3.43791	18.126	2.04218	1.26589	-0.718136	0.905907
ENH_TILE_001_CXCL10_3_24_T_G	chr4	76023593	76023618	CXCL10	3	76023616	24	T	G	TILE	CCTGCTGGCTGTTCCTGGGGAAGGCC	GCCTAGCCTGCTGGCTGTTCCTGGGGAAGGCCCTAGGTCTTGATTCGCTTGACGCTGCTG	-0.308064	-0.244807	-0.951351	-0.934774	-1.2322	-0.664494	-1.52289	-1.01464	-1.14797	1.1982	-0.159363	0.286663	-0.723734	-0.660052
ENH_TILE_001_CXCL10_3_25_C_A	chr4	76023593	76023618	CXCL10	3	76023617	25	C	A	TILE	CCTGCTGGCTGTTCCTGGGGAAGTAC	GCCTAGCCTGCTGGCTGTTCCTGGGGAAGTACCTAGGTCTTGATTCGCTTGACGCTGCTG	0.288159	-0.0253465	-0.548102	-0.26113	-0.00438071	2.00202	-0.884641	-1.05282	2.27754	13.6881	0.987563	1.17145	0.29175	1.04161
ENH_TILE_001_CXCL10_3_25_C_G	chr4	76023593	76023618	CXCL10	3	76023617	25	C	G	TILE	CCTGCTGGCTGTTCCTGGGGAAGTGC	GCCTAGCCTGCTGGCTGTTCCTGGGGAAGTGCCTAGGTCTTGATTCGCTTGACGCTGCTG	0.775074	-0.39182	-0.174485	-0.826472	-0.60859	-0.0831796	-1.11493	-0.720944	-1.09874	-1.05975	0.023885	0.245747	0.340336	0.0184639
ENH_TILE_001_CXCL10_3_25_C_T	chr4	76023593	76023618	CXCL10	3	76023617	25	C	T	TILE	CCTGCTGGCTGTTCCTGGGGAAGTTC	GCCTAGCCTGCTGGCTGTTCCTGGGGAAGTTCCTAGGTCTTGATTCGCTTGACGCTGCTG	-0.560558	-0.272153	-0.990535	-0.650955	-0.477655	0.142609	-0.514223	-1.10841	-0.0503138	6.31385	0.886854	0.0330306	0.756223	0.363057
ENH_TILE_001_CXCL10_3_26_C_A	chr4	76023593	76023618	CXCL10	3	76023618	26	C	A	TILE	CCTGCTGGCTGTTCCTGGGGAAGTCA	GCCTAGCCTGCTGGCTGTTCCTGGGGAAGTCACTAGGTCTTGATTCGCTTGACGCTGCTG	-0.271088	-0.142405	-0.629355	-0.00897513	-0.680668	-0.210297	-0.113179	-0.732312	-0.514196	1.24522	1.97589	0.0623157	0.155621	-0.133656
ENH_TILE_001_CXCL10_3_26_C_G	chr4	76023593	76023618	CXCL10	3	76023618	26	C	G	TILE	CCTGCTGGCTGTTCCTGGGGAAGTCG	GCCTAGCCTGCTGGCTGTTCCTGGGGAAGTCGCTAGGTCTTGATTCGCTTGACGCTGCTG	-0.127855	0.124862	-0.53504	-0.835974	-0.749185	-0.45523	-0.91921	-1.04049	-0.256214	0.244509	1.15627	0.385903	-0.452525	-0.257052
ENH_TILE_001_CXCL10_3_26_C_T	chr4	76023593	76023618	CXCL10	3	76023618	26	C	T	TILE	CCTGCTGGCTGTTCCTGGGGAAGTCT	GCCTAGCCTGCTGGCTGTTCCTGGGGAAGTCTCTAGGTCTTGATTCGCTTGACGCTGCTG	-0.674758	-0.20327	-0.204942	-0.332241	-0.516644	-0.484452	-0.25832	-0.687809	-0.691271	0.586129	-0.00882973	-0.565769	-0.350752	-0.363571
ENH_TILE_001_CXCL10_4_1_T_A	chr4	76023598	76023623	CXCL10	4	76023598	1	T	A	TILE	AGGCTGTTCCTGGGGAAGTCCCATGT	GCCTAGAGGCTGTTCCTGGGGAAGTCCCATGTCTAGGTCTTGATTCGCTTGACGCTGCTG	-0.321756	-0.630286	-0.360894	-0.75728	-0.316108	-0.320986	-0.873599	-1.17756	2.86818	14.3764	1.08257	0.812259	-0.628819	0.165638
ENH_TILE_001_CXCL10_4_1_T_C	chr4	76023598	76023623	CXCL10	4	76023598	1	T	C	TILE	CGGCTGTTCCTGGGGAAGTCCCATGT	GCCTAGCGGCTGTTCCTGGGGAAGTCCCATGTCTAGGTCTTGATTCGCTTGACGCTGCTG	0.28733	0.0945193	-0.419361	-0.43543	-0.334045	0.010313	-0.437809	-0.6906	3.59169	12.7202	-0.780512	0.628786	-0.485073	0.0557941
ENH_TILE_001_CXCL10_4_1_T_G	chr4	76023598	76023623	CXCL10	4	76023598	1	T	G	TILE	GGGCTGTTCCTGGGGAAGTCCCATGT	GCCTAGGGGCTGTTCCTGGGGAAGTCCCATGTCTAGGTCTTGATTCGCTTGACGCTGCTG	-0.504301	-0.145342	-0.271262	-0.794584	-0.523722	0.235493	-0.897256	-1.10593	2.52445	12.9133	0.702572	0.49128	-0.448743	-0.0456758
ENH_TILE_001_CXCL10_4_2_G_A	chr4	76023598	76023623	CXCL10	4	76023599	2	G	A	TILE	TAGCTGTTCCTGGGGAAGTCCCATGT	GCCTAGTAGCTGTTCCTGGGGAAGTCCCATGTCTAGGTCTTGATTCGCTTGACGCTGCTG	-0.102624	-0.152693	0.185374	0.243968	-0.0650615	1.34682	-0.510254	-0.364897	3.48003	16.1206	1.0671	0.375053	0.668145	0.95836
ENH_TILE_001_CXCL10_4_2_G_C	chr4	76023598	76023623	CXCL10	4	76023599	2	G	C	TILE	TCGCTGTTCCTGGGGAAGTCCCATGT	GCCTAGTCGCTGTTCCTGGGGAAGTCCCATGTCTAGGTCTTGATTCGCTTGACGCTGCTG	-0.324974	0.144092	-0.491067	-0.0136384	-0.53656	0.66635	-0.605494	-0.732829	4.09833	15.5706	0.0394191	0.325425	-0.0237955	1.04145
ENH_TILE_001_CXCL10_4_2_G_T	chr4	76023598	76023623	CXCL10	4	76023599	2	G	T	TILE	TTGCTGTTCCTGGGGAAGTCCCATGT	GCCTAGTTGCTGTTCCTGGGGAAGTCCCATGTCTAGGTCTTGATTCGCTTGACGCTGCTG	0.0512773	-0.255525	0.786282	-0.133308	0.435573	2.91915	0.784195	0.676663	2.55434	16.7507	-1.02666	2.27914	-0.0929289	0.729127
ENH_TILE_001_CXCL10_4_3_G_A	chr4	76023598	76023623	CXCL10	4	76023600	3	G	A	TILE	TGACTGTTCCTGGGGAAGTCCCATGT	GCCTAGTGACTGTTCCTGGGGAAGTCCCATGTCTAGGTCTTGATTCGCTTGACGCTGCTG	0.707199	-0.370877	0.189052	0.0323878	-0.438102	1.19727	-0.470026	-0.637553	3.71983	14.9246	-0.251299	-0.0117808	-0.0336847	0.330053
ENH_TILE_001_CXCL10_4_3_G_C	chr4	76023598	76023623	CXCL10	4	76023600	3	G	C	TILE	TGCCTGTTCCTGGGGAAGTCCCATGT	GCCTAGTGCCTGTTCCTGGGGAAGTCCCATGTCTAGGTCTTGATTCGCTTGACGCTGCTG	0.0621697	-0.594428	-0.255238	-0.31906	-0.45023	1.00062	-0.903269	-1.03112	3.23367	11.4262	-1.0161	0.995804	-0.487769	0.274811
ENH_TILE_001_CXCL10_4_3_G_T	chr4	76023598	76023623	CXCL10	4	76023600	3	G	T	TILE	TGTCTGTTCCTGGGGAAGTCCCATGT	GCCTAGTGTCTGTTCCTGGGGAAGTCCCATGTCTAGGTCTTGATTCGCTTGACGCTGCTG	0.339923	-0.169801	-0.303525	-0.173893	-0.197503	0.885568	0.270132	0.289424	4.19083	15.0338	0.839819	1.12643	-0.222314	0.729162
ENH_TILE_001_CXCL10_4_4_C_A	chr4	76023598	76023623	CXCL10	4	76023601	4	C	A	TILE	TGGATGTTCCTGGGGAAGTCCCATGT	GCCTAGTGGATGTTCCTGGGGAAGTCCCATGTCTAGGTCTTGATTCGCTTGACGCTGCTG	-0.105274	-0.244807	-0.404996	-0.171834	0.197327	1.79955	-0.0362318	-0.566584	3.34565	12.7525	0.0768772	0.581548	-0.199463	0.170452
ENH_TILE_001_CXCL10_4_4_C_G	chr4	76023598	76023623	CXCL10	4	76023601	4	C	G	TILE	TGGGTGTTCCTGGGGAAGTCCCATGT	GCCTAGTGGGTGTTCCTGGGGAAGTCCCATGTCTAGGTCTTGATTCGCTTGACGCTGCTG	0.174053	0.0516404	0.0688842	-0.376942	-0.44457	1.06636	-0.354638	-0.817441	2.86036	14.9841	1.91919	0.576234	-0.0180521	0.222277
ENH_TILE_001_CXCL10_4_4_C_T	chr4	76023598	76023623	CXCL10	4	76023601	4	C	T	TILE	TGGTTGTTCCTGGGGAAGTCCCATGT	GCCTAGTGGTTGTTCCTGGGGAAGTCCCATGTCTAGGTCTTGATTCGCTTGACGCTGCTG	0.727236	0.113919	-0.0302783	-0.0620907	-0.407157	1.27453	0.690853	0.434388	3.79721	16.1692	1.25425	0.8741	0.178996	0.352101
ENH_TILE_001_CXCL10_4_5_T_A	chr4	76023598	76023623	CXCL10	4	76023602	5	T	A	TILE	TGGCAGTTCCTGGGGAAGTCCCATGT	GCCTAGTGGCAGTTCCTGGGGAAGTCCCATGTCTAGGTCTTGATTCGCTTGACGCTGCTG	-0.237116	-0.2039	-0.340056	-0.0429547	-0.0523494	0.424347	-0.921823	-0.879528	3.92193	14.0344	-0.987148	1.23843	-0.214911	0.149855
ENH_TILE_001_CXCL10_4_5_T_C	chr4	76023598	76023623	CXCL10	4	76023602	5	T	C	TILE	TGGCCGTTCCTGGGGAAGTCCCATGT	GCCTAGTGGCCGTTCCTGGGGAAGTCCCATGTCTAGGTCTTGATTCGCTTGACGCTGCTG	-0.282073	-0.347262	-0.00113005	-0.301898	-0.983382	0.651754	-0.69005	-0.773882	3.19212	14.2912	1.75517	0.0891468	-0.577572	-0.0175352
ENH_TILE_001_CXCL10_4_5_T_G	chr4	76023598	76023623	CXCL10	4	76023602	5	T	G	TILE	TGGCGGTTCCTGGGGAAGTCCCATGT	GCCTAGTGGCGGTTCCTGGGGAAGTCCCATGTCTAGGTCTTGATTCGCTTGACGCTGCTG	-0.308064	-0.23523	-0.335415	0.252079	-0.437953	0.456054	-0.717783	-0.423628	2.83107	13.9149	0.462832	0.714535	-0.0252628	0.287011
ENH_TILE_001_CXCL10_4_6_G_A	chr4	76023598	76023623	CXCL10	4	76023603	6	G	A	TILE	TGGCTATTCCTGGGGAAGTCCCATGT	GCCTAGTGGCTATTCCTGGGGAAGTCCCATGTCTAGGTCTTGATTCGCTTGACGCTGCTG	-0.811134	0.0711325	-0.435184	-0.395923	-0.39183	0.51417	-0.814974	-1.03094	2.48642	15.4199	1.82891	1.09007	-0.541234	0.5844
ENH_TILE_001_CXCL10_4_6_G_C	chr4	76023598	76023623	CXCL10	4	76023603	6	G	C	TILE	TGGCTCTTCCTGGGGAAGTCCCATGT	GCCTAGTGGCTCTTCCTGGGGAAGTCCCATGTCTAGGTCTTGATTCGCTTGACGCTGCTG	0.0793279	-0.578902	-0.340353	-0.41859	-0.557683	-0.151134	-0.72465	-0.997635	2.98263	15.7782	-0.367608	1.02272	-0.424598	0.326715
ENH_TILE_001_CXCL10_4_6_G_T	chr4	76023598	76023623	CXCL10	4	76023603	6	G	T	TILE	TGGCTTTTCCTGGGGAAGTCCCATGT	GCCTAGTGGCTTTTCCTGGGGAAGTCCCATGTCTAGGTCTTGATTCGCTTGACGCTGCTG	-0.561859	-0.417061	-0.692596	-0.300639	-0.69075	0.444365	-1.2301	-0.920291	3.42032	14.9691	0.071948	0.636834	-0.0375199	0.562538
ENH_TILE_001_CXCL10_4_7_T_A	chr4	76023598	76023623	CXCL10	4	76023604	7	T	A	TILE	TGGCTGATCCTGGGGAAGTCCCATGT	GCCTAGTGGCTGATCCTGGGGAAGTCCCATGTCTAGGTCTTGATTCGCTTGACGCTGCTG	-0.308064	-0.543083	-0.169226	-0.66748	-0.397174	0.540527	-0.848008	-1.07559	4.02461	12.9152	1.59589	1.04967	-0.453272	-0.0235551
ENH_TILE_001_CXCL10_4_7_T_C	chr4	76023598	76023623	CXCL10	4	76023604	7	T	C	TILE	TGGCTGCTCCTGGGGAAGTCCCATGT	GCCTAGTGGCTGCTCCTGGGGAAGTCCCATGTCTAGGTCTTGATTCGCTTGACGCTGCTG	-0.232401	-0.27835	-0.124568	-0.308981	-0.302965	0.80805	-0.843572	-1.04389	3.65224	13.3093	-1.9271	0.607367	-0.412734	0.212175
ENH_TILE_001_CXCL10_4_7_T_G	chr4	76023598	76023623	CXCL10	4	76023604	7	T	G	TILE	TGGCTGGTCCTGGGGAAGTCCCATGT	GCCTAGTGGCTGGTCCTGGGGAAGTCCCATGTCTAGGTCTTGATTCGCTTGACGCTGCTG	-1.04705	0.624215	-0.304365	0.0455593	-0.410619	0.330833	-0.819899	-0.768428	3.48258	12.727	1.48358	0.447998	-0.431996	-0.0412703
ENH_TILE_001_CXCL10_4_8_T_A	chr4	76023598	76023623	CXCL10	4	76023605	8	T	A	TILE	TGGCTGTACCTGGGGAAGTCCCATGT	GCCTAGTGGCTGTACCTGGGGAAGTCCCATGTCTAGGTCTTGATTCGCTTGACGCTGCTG	-0.28384	0.0603844	-0.399053	0.18005	0.385064	0.692275	-0.490267	-0.429586	3.08067	14.8879	1.35018	0.510274	0.250142	0.680072
ENH_TILE_001_CXCL10_4_8_T_C	chr4	76023598	76023623	CXCL10	4	76023605	8	T	C	TILE	TGGCTGTCCCTGGGGAAGTCCCATGT	GCCTAGTGGCTGTCCCTGGGGAAGTCCCATGTCTAGGTCTTGATTCGCTTGACGCTGCTG	-0.61101	-0.33509	-0.294112	-0.550106	-0.438502	0.638237	-0.674937	-0.836687	2.89425	14.0664	0.389949	0.974191	-0.536336	0.292021
ENH_TILE_001_CXCL10_4_8_T_G	chr4	76023598	76023623	CXCL10	4	76023605	8	T	G	TILE	TGGCTGTGCCTGGGGAAGTCCCATGT	GCCTAGTGGCTGTGCCTGGGGAAGTCCCATGTCTAGGTCTTGATTCGCTTGACGCTGCTG	-0.388293	-0.298903	-0.075504	-0.271024	-0.210744	0.545111	-0.238316	-0.32376	2.41881	15.1568	-0.142615	0.556529	-0.296606	0.273706
ENH_TILE_001_CXCL10_4_9_C_A	chr4	76023598	76023623	CXCL10	4	76023606	9	C	A	TILE	TGGCTGTTACTGGGGAAGTCCCATGT	GCCTAGTGGCTGTTACTGGGGAAGTCCCATGTCTAGGTCTTGATTCGCTTGACGCTGCTG	0.439323	-0.242351	-0.30434	-0.113425	-0.0286085	1.67265	-0.358138	-0.377175	2.43533	14.4103	0.656973	0.434397	-0.17726	0.502975
ENH_TILE_001_CXCL10_4_9_C_G	chr4	76023598	76023623	CXCL10	4	76023606	9	C	G	TILE	TGGCTGTTGCTGGGGAAGTCCCATGT	GCCTAGTGGCTGTTGCTGGGGAAGTCCCATGTCTAGGTCTTGATTCGCTTGACGCTGCTG	0.150141	-0.230262	-0.247778	0.275976	0.463705	1.11493	-0.0139451	-0.195833	3.53679	12.7161	0.505	0.159349	0.158858	0.233409
ENH_TILE_001_CXCL10_4_9_C_T	chr4	76023598	76023623	CXCL10	4	76023606	9	C	T	TILE	TGGCTGTTTCTGGGGAAGTCCCATGT	GCCTAGTGGCTGTTTCTGGGGAAGTCCCATGTCTAGGTCTTGATTCGCTTGACGCTGCTG	0.155076	0.368039	-0.420605	0.487327	0.148232	1.22777	-0.580639	-0.555362	4.20106	15.1925	-0.124768	0.420932	-0.0351997	0.878793
ENH_TILE_001_CXCL10_4_10_C_A	chr4	76023598	76023623	CXCL10	4	76023607	10	C	A	TILE	TGGCTGTTCATGGGGAAGTCCCATGT	GCCTAGTGGCTGTTCATGGGGAAGTCCCATGTCTAGGTCTTGATTCGCTTGACGCTGCTG	-0.826717	-0.382267	-0.203124	-0.0860732	-0.469145	1.70611	-0.637265	-0.487839	2.53743	12.5401	-0.209943	0.0475493	0.394016	0.715476
ENH_TILE_001_CXCL10_4_10_C_G	chr4	76023598	76023623	CXCL10	4	76023607	10	C	G	TILE	TGGCTGTTCGTGGGGAAGTCCCATGT	GCCTAGTGGCTGTTCGTGGGGAAGTCCCATGTCTAGGTCTTGATTCGCTTGACGCTGCTG	0.615827	-0.318131	0.111236	-0.0528966	-0.0386225	1.11465	0.0527373	0.0908031	3.14179	11.7795	1.39159	1.02101	-0.0368809	0.630847
ENH_TILE_001_CXCL10_4_10_C_T	chr4	76023598	76023623	CXCL10	4	76023607	10	C	T	TILE	TGGCTGTTCTTGGGGAAGTCCCATGT	GCCTAGTGGCTGTTCTTGGGGAAGTCCCATGTCTAGGTCTTGATTCGCTTGACGCTGCTG	0.49017	0.274554	0.0355378	0.451164	-0.236049	1.22333	-0.197073	-0.525186	3.62333	15.5182	-0.60489	0.189479	-0.0639652	1.29854
ENH_TILE_001_CXCL10_4_11_T_A	chr4	76023598	76023623	CXCL10	4	76023608	11	T	A	TILE	TGGCTGTTCCAGGGGAAGTCCCATGT	GCCTAGTGGCTGTTCCAGGGGAAGTCCCATGTCTAGGTCTTGATTCGCTTGACGCTGCTG	-0.421278	0.392873	-0.372514	0.400813	-0.404653	0.521212	-0.871479	-0.422988	1.8317	11.5924	0.391802	0.400199	-0.334117	-0.0834989
ENH_TILE_001_CXCL10_4_11_T_C	chr4	76023598	76023623	CXCL10	4	76023608	11	T	C	TILE	TGGCTGTTCCCGGGGAAGTCCCATGT	GCCTAGTGGCTGTTCCCGGGGAAGTCCCATGTCTAGGTCTTGATTCGCTTGACGCTGCTG	-0.791672	-0.0569617	-0.504965	-0.425496	-0.237083	1.18966	-0.25038	-0.669207	2.86132	14.1882	-0.413261	0.909236	-0.375601	0.0954612
ENH_TILE_001_CXCL10_4_11_T_G	chr4	76023598	76023623	CXCL10	4	76023608	11	T	G	TILE	TGGCTGTTCCGGGGGAAGTCCCATGT	GCCTAGTGGCTGTTCCGGGGGAAGTCCCATGTCTAGGTCTTGATTCGCTTGACGCTGCTG	-0.566803	0.0657411	-0.143742	0.210215	0.328565	0.344863	-0.205969	-0.392558	3.46153	11.9225	0.540642	0.53966	-0.543942	0.274251
ENH_TILE_001_CXCL10_4_12_G_A	chr4	76023598	76023623	CXCL10	4	76023609	12	G	A	TILE	TGGCTGTTCCTAGGGAAGTCCCATGT	GCCTAGTGGCTGTTCCTAGGGAAGTCCCATGTCTAGGTCTTGATTCGCTTGACGCTGCTG	-0.983842	-0.21688	-0.0350113	-0.199661	0.0107431	-0.218775	-0.589032	-0.733941	1.58108	5.99657	0.715076	0.600075	-0.399921	-0.346423
ENH_TILE_001_CXCL10_4_12_G_C	chr4	76023598	76023623	CXCL10	4	76023609	12	G	C	TILE	TGGCTGTTCCTCGGGAAGTCCCATGT	GCCTAGTGGCTGTTCCTCGGGAAGTCCCATGTCTAGGTCTTGATTCGCTTGACGCTGCTG	0.181952	-0.541203	-0.159101	-0.555491	-0.56501	-0.20953	-0.208108	-0.535031	2.08131	6.02561	-0.490367	0.100831	-0.403699	-0.809267
ENH_TILE_001_CXCL10_4_12_G_T	chr4	76023598	76023623	CXCL10	4	76023609	12	G	T	TILE	TGGCTGTTCCTTGGGAAGTCCCATGT	GCCTAGTGGCTGTTCCTTGGGAAGTCCCATGTCTAGGTCTTGATTCGCTTGACGCTGCTG	-0.163123	-0.299575	-0.20582	-0.647449	-0.728307	-0.256733	-0.727588	-0.941887	0.643079	7.67333	-0.601228	0.162883	-0.391818	-0.582737
ENH_TILE_001_CXCL10_4_13_G_A	chr4	76023598	76023623	CXCL10	4	76023610	13	G	A	TILE	TGGCTGTTCCTGAGGAAGTCCCATGT	GCCTAGTGGCTGTTCCTGAGGAAGTCCCATGTCTAGGTCTTGATTCGCTTGACGCTGCTG	-0.527076	-0.981542	0.440823	-0.204624	0.463795	-0.215371	-0.348001	-0.693386	2.28325	1.16973	-0.273028	0.120127	-0.0678325	-0.47781
ENH_TILE_001_CXCL10_4_13_G_C	chr4	76023598	76023623	CXCL10	4	76023610	13	G	C	TILE	TGGCTGTTCCTGCGGAAGTCCCATGT	GCCTAGTGGCTGTTCCTGCGGAAGTCCCATGTCTAGGTCTTGATTCGCTTGACGCTGCTG	-0.754496	0.00806615	0.204322	-0.304035	-0.469254	-0.692437	-0.51001	-0.641727	2.30117	1.31674	0.455408	-0.138415	-0.472171	-0.480985
ENH_TILE_001_CXCL10_4_13_G_T	chr4	76023598	76023623	CXCL10	4	76023610	13	G	T	TILE	TGGCTGTTCCTGTGGAAGTCCCATGT	GCCTAGTGGCTGTTCCTGTGGAAGTCCCATGTCTAGGTCTTGATTCGCTTGACGCTGCTG	-0.856098	-0.394311	-0.768914	-0.538078	-0.471232	-0.725199	-0.629342	-0.604952	1.62043	1.0629	1.45673	-0.227865	-0.467542	-0.428309
ENH_TILE_001_CXCL10_4_14_G_A	chr4	76023598	76023623	CXCL10	4	76023611	14	G	A	TILE	TGGCTGTTCCTGGAGAAGTCCCATGT	GCCTAGTGGCTGTTCCTGGAGAAGTCCCATGTCTAGGTCTTGATTCGCTTGACGCTGCTG	-0.463707	-0.43247	-0.346442	-0.173893	-0.0296257	-0.142625	-0.970352	-0.956423	0.810973	0.782379	0.843738	-0.655118	-0.170977	-0.609564
ENH_TILE_001_CXCL10_4_14_G_C	chr4	76023598	76023623	CXCL10	4	76023611	14	G	C	TILE	TGGCTGTTCCTGGCGAAGTCCCATGT	GCCTAGTGGCTGTTCCTGGCGAAGTCCCATGTCTAGGTCTTGATTCGCTTGACGCTGCTG	0.0938373	-0.277563	0.0557804	-0.0830375	-0.318808	0.482989	-0.444101	-0.576001	0.881049	-0.096152	0.366855	0.200313	-0.410796	-0.702417
ENH_TILE_001_CXCL10_4_14_G_T	chr4	76023598	76023623	CXCL10	4	76023611	14	G	T	TILE	TGGCTGTTCCTGGTGAAGTCCCATGT	GCCTAGTGGCTGTTCCTGGTGAAGTCCCATGTCTAGGTCTTGATTCGCTTGACGCTGCTG	0.0563604	0.0609896	0.0296718	0.426378	-0.294584	-0.110609	-0.600806	-0.136779	1.87296	2.57807	1.13102	-0.0734299	-0.072244	-0.186632
ENH_TILE_001_CXCL10_4_15_G_A	chr4	76023598	76023623	CXCL10	4	76023612	15	G	A	TILE	TGGCTGTTCCTGGGAAAGTCCCATGT	GCCTAGTGGCTGTTCCTGGGAAAGTCCCATGTCTAGGTCTTGATTCGCTTGACGCTGCTG	-0.347912	-0.533384	-0.468964	-0.278574	-0.651911	1.481	-1.22296	-1.45557	4.81242	22.1233	-0.570765	2.15669	-0.185393	1.6752
ENH_TILE_001_CXCL10_4_15_G_C	chr4	76023598	76023623	CXCL10	4	76023612	15	G	C	TILE	TGGCTGTTCCTGGGCAAGTCCCATGT	GCCTAGTGGCTGTTCCTGGGCAAGTCCCATGTCTAGGTCTTGATTCGCTTGACGCTGCTG	-0.470696	-0.257848	-0.388649	-0.353253	-0.451455	-0.562767	-0.719124	-0.87699	2.21131	2.38099	0.273884	0.456403	-0.521729	-0.44069
ENH_TILE_001_CXCL10_4_15_G_T	chr4	76023598	76023623	CXCL10	4	76023612	15	G	T	TILE	TGGCTGTTCCTGGGTAAGTCCCATGT	GCCTAGTGGCTGTTCCTGGGTAAGTCCCATGTCTAGGTCTTGATTCGCTTGACGCTGCTG	-1.17558	0.152689	-0.24193	0.630451	-0.0578977	-0.193665	-0.393032	-0.602232	1.43052	2.9062	0.461919	-0.263285	0.300413	0.707409
ENH_TILE_001_CXCL10_4_16_A_C	chr4	76023598	76023623	CXCL10	4	76023613	16	A	C	TILE	TGGCTGTTCCTGGGGCAGTCCCATGT	GCCTAGTGGCTGTTCCTGGGGCAGTCCCATGTCTAGGTCTTGATTCGCTTGACGCTGCTG	-0.80555	0.01911	-0.0120153	0.039456	-1.06745	-0.88584	-1.0229	-0.318234	1.33473	2.43975	1.50769	-0.102718	-0.506142	-0.441294
ENH_TILE_001_CXCL10_4_16_A_G	chr4	76023598	76023623	CXCL10	4	76023613	16	A	G	TILE	TGGCTGTTCCTGGGGGAGTCCCATGT	GCCTAGTGGCTGTTCCTGGGGGAGTCCCATGTCTAGGTCTTGATTCGCTTGACGCTGCTG	-0.233907	0.151173	-0.578704	0.225936	-0.20422	-0.531375	-0.340039	-0.149401	1.09476	3.14666	0.316943	0.190811	-0.365735	-0.206958
ENH_TILE_001_CXCL10_4_16_A_T	chr4	76023598	76023623	CXCL10	4	76023613	16	A	T	TILE	TGGCTGTTCCTGGGGTAGTCCCATGT	GCCTAGTGGCTGTTCCTGGGGTAGTCCCATGTCTAGGTCTTGATTCGCTTGACGCTGCTG	-0.745139	-0.463043	-0.714372	-0.144835	-0.30643	-0.135546	-0.645171	-0.468444	2.31913	1.83704	1.37989	-0.321926	-0.381139	-0.397076
ENH_TILE_001_CXCL10_4_17_A_C	chr4	76023598	76023623	CXCL10	4	76023614	17	A	C	TILE	TGGCTGTTCCTGGGGACGTCCCATGT	GCCTAGTGGCTGTTCCTGGGGACGTCCCATGTCTAGGTCTTGATTCGCTTGACGCTGCTG	0.143088	-0.561555	-0.431263	-0.301843	-0.438435	-0.555321	-0.561216	-0.37952	0.323357	0.0908926	2.0735	0.0243608	-0.0590128	-0.68405
ENH_TILE_001_CXCL10_4_17_A_G	chr4	76023598	76023623	CXCL10	4	76023614	17	A	G	TILE	TGGCTGTTCCTGGGGAGGTCCCATGT	GCCTAGTGGCTGTTCCTGGGGAGGTCCCATGTCTAGGTCTTGATTCGCTTGACGCTGCTG	-1.3921	-0.564198	0.0754305	0.16142	-0.74289	-0.400179	-0.675108	-0.491847	1.90584	1.35427	1.48358	-0.224898	-0.637673	-0.446129
ENH_TILE_001_CXCL10_4_17_A_T	chr4	76023598	76023623	CXCL10	4	76023614	17	A	T	TILE	TGGCTGTTCCTGGGGATGTCCCATGT	GCCTAGTGGCTGTTCCTGGGGATGTCCCATGTCTAGGTCTTGATTCGCTTGACGCTGCTG	-0.417843	0.137736	-0.0256551	-0.116315	-0.113805	-0.143036	-0.772118	-0.6453	0.57405	3.82412	1.98604	-0.524497	-0.491453	-0.398942
ENH_TILE_001_CXCL10_4_18_G_A	chr4	76023598	76023623	CXCL10	4	76023615	18	G	A	TILE	TGGCTGTTCCTGGGGAAATCCCATGT	GCCTAGTGGCTGTTCCTGGGGAAATCCCATGTCTAGGTCTTGATTCGCTTGACGCTGCTG	-0.213148	-0.328112	0.0292333	0.162429	-0.320815	0.201884	-0.966081	-1.17906	2.498	18.5839	0.654227	0.685059	-0.526739	0.580406
ENH_TILE_001_CXCL10_4_18_G_C	chr4	76023598	76023623	CXCL10	4	76023615	18	G	C	TILE	TGGCTGTTCCTGGGGAACTCCCATGT	GCCTAGTGGCTGTTCCTGGGGAACTCCCATGTCTAGGTCTTGATTCGCTTGACGCTGCTG	0.115949	-0.244807	0.134902	0.0822281	-0.992922	-0.140097	-0.858005	-1.13173	0.857311	11.2916	-0.307193	0.253518	-0.872817	-0.26131
ENH_TILE_001_CXCL10_4_18_G_T	chr4	76023598	76023623	CXCL10	4	76023615	18	G	T	TILE	TGGCTGTTCCTGGGGAATTCCCATGT	GCCTAGTGGCTGTTCCTGGGGAATTCCCATGTCTAGGTCTTGATTCGCTTGACGCTGCTG	-1.08499	-0.185484	-0.673942	-0.258586	-0.661412	1.8462	-0.73702	-1.09922	7.23083	22.9965	-1.14534	4.22218	-0.245372	2.40515
ENH_TILE_001_CXCL10_4_19_T_A	chr4	76023598	76023623	CXCL10	4	76023616	19	T	A	TILE	TGGCTGTTCCTGGGGAAGACCCATGT	GCCTAGTGGCTGTTCCTGGGGAAGACCCATGTCTAGGTCTTGATTCGCTTGACGCTGCTG	-1.01197	-0.244807	-0.649116	-0.391495	-0.439243	-0.477089	-0.911435	-1.25238	0.727055	0.813308	-0.695884	-0.451766	-0.619895	-0.195042
ENH_TILE_001_CXCL10_4_19_T_C	chr4	76023598	76023623	CXCL10	4	76023616	19	T	C	TILE	TGGCTGTTCCTGGGGAAGCCCCATGT	GCCTAGTGGCTGTTCCTGGGGAAGCCCCATGTCTAGGTCTTGATTCGCTTGACGCTGCTG	-0.356031	-0.491961	-0.707346	-0.657601	-1.05328	-0.453761	-0.742574	-0.887275	1.88514	10.3947	0.735558	0.105515	-0.770465	-0.501898
ENH_TILE_001_CXCL10_4_19_T_G	chr4	76023598	76023623	CXCL10	4	76023616	19	T	G	TILE	TGGCTGTTCCTGGGGAAGGCCCATGT	GCCTAGTGGCTGTTCCTGGGGAAGGCCCATGTCTAGGTCTTGATTCGCTTGACGCTGCTG	-0.267269	-0.900947	-0.515715	-0.710109	-0.61081	-0.880965	-1.11099	-0.929788	2.59273	1.70505	2.08884	-0.146381	-0.653032	-0.64269
ENH_TILE_001_CXCL10_4_20_C_A	chr4	76023598	76023623	CXCL10	4	76023617	20	C	A	TILE	TGGCTGTTCCTGGGGAAGTACCATGT	GCCTAGTGGCTGTTCCTGGGGAAGTACCATGTCTAGGTCTTGATTCGCTTGACGCTGCTG	0.107805	0.0671652	-0.563908	-0.338552	0.195313	0.384893	-0.323178	-0.479653	0.676543	7.12597	-0.0456673	0.650143	-0.240556	-0.211187
ENH_TILE_001_CXCL10_4_20_C_G	chr4	76023598	76023623	CXCL10	4	76023617	20	C	G	TILE	TGGCTGTTCCTGGGGAAGTGCCATGT	GCCTAGTGGCTGTTCCTGGGGAAGTGCCATGTCTAGGTCTTGATTCGCTTGACGCTGCTG	0.220373	-0.11293	-0.250457	-0.629915	-1.01705	-0.827315	-0.575739	-0.763547	-0.111298	0.285266	0.539518	-0.0634273	-0.542503	-0.65562
ENH_TILE_001_CXCL10_4_20_C_T	chr4	76023598	76023623	CXCL10	4	76023617	20	C	T	TILE	TGGCTGTTCCTGGGGAAGTTCCATGT	GCCTAGTGGCTGTTCCTGGGGAAGTTCCATGTCTAGGTCTTGATTCGCTTGACGCTGCTG	0.221435	-0.294706	-0.0925878	-0.0204923	-0.623745	-0.0462835	-0.770133	-0.322051	0.647106	6.87344	1.16621	0.351674	-0.356275	0.19458
ENH_TILE_001_CXCL10_4_21_C_A	chr4	76023598	76023623	CXCL10	4	76023618	21	C	A	TILE	TGGCTGTTCCTGGGGAAGTCACATGT	GCCTAGTGGCTGTTCCTGGGGAAGTCACATGTCTAGGTCTTGATTCGCTTGACGCTGCTG	-0.239841	-0.275918	-0.566723	-0.185524	-0.642061	-0.414886	-0.766372	-0.675796	-1.33029	-0.532784	-0.279764	-0.487921	-0.228177	-0.537552
ENH_TILE_001_CXCL10_4_21_C_G	chr4	76023598	76023623	CXCL10	4	76023618	21	C	G	TILE	TGGCTGTTCCTGGGGAAGTCGCATGT	GCCTAGTGGCTGTTCCTGGGGAAGTCGCATGTCTAGGTCTTGATTCGCTTGACGCTGCTG	0.404401	-0.0701611	-0.226989	0.0342248	-0.211519	0.416549	-0.38653	-0.364602	-0.132988	0.701347	0.521724	-0.256496	-0.590512	-0.326507
ENH_TILE_001_CXCL10_4_21_C_T	chr4	76023598	76023623	CXCL10	4	76023618	21	C	T	TILE	TGGCTGTTCCTGGGGAAGTCTCATGT	GCCTAGTGGCTGTTCCTGGGGAAGTCTCATGTCTAGGTCTTGATTCGCTTGACGCTGCTG	0.464582	0.41751	-0.111021	0.00249544	0.0317741	-0.0278364	-0.194187	0.139545	-0.478862	0.559536	1.30844	-0.209304	-0.167759	0.448897
ENH_TILE_001_CXCL10_4_22_C_A	chr4	76023598	76023623	CXCL10	4	76023619	22	C	A	TILE	TGGCTGTTCCTGGGGAAGTCCAATGT	GCCTAGTGGCTGTTCCTGGGGAAGTCCAATGTCTAGGTCTTGATTCGCTTGACGCTGCTG	-0.712933	-0.0358675	-0.437579	-0.238454	-0.224758	0.888549	-0.349293	-0.386293	1.92724	7.46577	1.50667	0.419861	0.0885679	-0.456362
ENH_TILE_001_CXCL10_4_22_C_G	chr4	76023598	76023623	CXCL10	4	76023619	22	C	G	TILE	TGGCTGTTCCTGGGGAAGTCCGATGT	GCCTAGTGGCTGTTCCTGGGGAAGTCCGATGTCTAGGTCTTGATTCGCTTGACGCTGCTG	-0.292393	0.234349	-0.22294	-0.0584165	-0.485574	-0.494024	0.19694	-0.423588	0.66812	6.20907	-1.30281	0.644028	-0.203311	-0.353773
ENH_TILE_001_CXCL10_4_22_C_T	chr4	76023598	76023623	CXCL10	4	76023619	22	C	T	TILE	TGGCTGTTCCTGGGGAAGTCCTATGT	GCCTAGTGGCTGTTCCTGGGGAAGTCCTATGTCTAGGTCTTGATTCGCTTGACGCTGCTG	-0.50019	-0.345777	-0.302861	0.197749	-0.457286	-0.186825	-0.883444	-0.877433	3.73442	5.8386	0.857693	-0.0157186	-0.591586	-0.31571
ENH_TILE_001_CXCL10_4_23_A_C	chr4	76023598	76023623	CXCL10	4	76023620	23	A	C	TILE	TGGCTGTTCCTGGGGAAGTCCCCTGT	GCCTAGTGGCTGTTCCTGGGGAAGTCCCCTGTCTAGGTCTTGATTCGCTTGACGCTGCTG	0.024998	0.421404	-0.258188	-0.797248	-0.815823	1.3483	-0.689584	-1.13424	4.60422	19.851	-0.419642	0.726986	-0.52467	1.46704
ENH_TILE_001_CXCL10_4_23_A_G	chr4	76023598	76023623	CXCL10	4	76023620	23	A	G	TILE	TGGCTGTTCCTGGGGAAGTCCCGTGT	GCCTAGTGGCTGTTCCTGGGGAAGTCCCGTGTCTAGGTCTTGATTCGCTTGACGCTGCTG	-0.108209	-0.363925	-0.00959792	-0.30771	0.0622981	1.43546	-0.136988	-0.327077	2.71383	16.1968	1.01957	0.512545	0.184621	1.03281
ENH_TILE_001_CXCL10_4_23_A_T	chr4	76023598	76023623	CXCL10	4	76023620	23	A	T	TILE	TGGCTGTTCCTGGGGAAGTCCCTTGT	GCCTAGTGGCTGTTCCTGGGGAAGTCCCTTGTCTAGGTCTTGATTCGCTTGACGCTGCTG	-0.232741	0.117068	-0.150961	0.285964	-0.260401	1.32491	-0.770006	-0.67197	4.4782	17.0381	1.29025	0.21018	-0.175379	1.10467
ENH_TILE_001_CXCL10_4_24_T_A	chr4	76023598	76023623	CXCL10	4	76023621	24	T	A	TILE	TGGCTGTTCCTGGGGAAGTCCCAAGT	GCCTAGTGGCTGTTCCTGGGGAAGTCCCAAGTCTAGGTCTTGATTCGCTTGACGCTGCTG	-0.98884	-0.495237	-0.673477	-0.228402	-0.266115	0.700403	-0.88351	-0.990842	1.87171	14.2162	0.0641749	0.293182	-0.0554891	0.221475
ENH_TILE_001_CXCL10_4_24_T_C	chr4	76023598	76023623	CXCL10	4	76023621	24	T	C	TILE	TGGCTGTTCCTGGGGAAGTCCCACGT	GCCTAGTGGCTGTTCCTGGGGAAGTCCCACGTCTAGGTCTTGATTCGCTTGACGCTGCTG	-0.340056	-0.564224	0.00593499	-0.437837	-0.0451836	1.08891	-0.511916	-0.535367	2.66436	14.5945	1.17683	0.751319	-0.313362	0.449712
ENH_TILE_001_CXCL10_4_24_T_G	chr4	76023598	76023623	CXCL10	4	76023621	24	T	G	TILE	TGGCTGTTCCTGGGGAAGTCCCAGGT	GCCTAGTGGCTGTTCCTGGGGAAGTCCCAGGTCTAGGTCTTGATTCGCTTGACGCTGCTG	-0.453929	0.378676	0.124546	0.243138	-0.494059	0.346702	-1.06958	-0.54623	2.26027	15.0046	-0.263667	0.816926	-0.577739	0.318594
ENH_TILE_001_CXCL10_4_25_G_A	chr4	76023598	76023623	CXCL10	4	76023622	25	G	A	TILE	TGGCTGTTCCTGGGGAAGTCCCATAT	GCCTAGTGGCTGTTCCTGGGGAAGTCCCATATCTAGGTCTTGATTCGCTTGACGCTGCTG	0.287024	0.385467	0.215927	0.641482	0.744947	1.26782	-0.589523	-0.563528	3.61192	13.6374	1.89464	0.134816	0.186576	0.345431
ENH_TILE_001_CXCL10_4_25_G_C	chr4	76023598	76023623	CXCL10	4	76023622	25	G	C	TILE	TGGCTGTTCCTGGGGAAGTCCCATCT	GCCTAGTGGCTGTTCCTGGGGAAGTCCCATCTCTAGGTCTTGATTCGCTTGACGCTGCTG	-0.0323739	-0.0292715	0.347011	-0.413047	-0.847252	0.463546	-0.661632	-0.847448	3.08065	15.307	1.25698	1.29952	-0.308688	0.507886
ENH_TILE_001_CXCL10_4_25_G_T	chr4	76023598	76023623	CXCL10	4	76023622	25	G	T	TILE	TGGCTGTTCCTGGGGAAGTCCCATTT	GCCTAGTGGCTGTTCCTGGGGAAGTCCCATTTCTAGGTCTTGATTCGCTTGACGCTGCTG	-1.06347	-0.348479	-0.707024	-0.591651	-0.191161	1.57178	-0.696125	-0.729838	3.13586	16.7027	0.443507	0.800081	-0.182068	0.926053
ENH_TILE_001_CXCL10_4_26_T_A	chr4	76023598	76023623	CXCL10	4	76023623	26	T	A	TILE	TGGCTGTTCCTGGGGAAGTCCCATGA	GCCTAGTGGCTGTTCCTGGGGAAGTCCCATGACTAGGTCTTGATTCGCTTGACGCTGCTG	-0.726909	-0.445243	-0.228244	-0.783329	-0.131433	0.295018	-0.868753	-0.972203	3.4316	14.4619	-0.405804	0.376199	-0.246572	0.343964
ENH_TILE_001_CXCL10_4_26_T_C	chr4	76023598	76023623	CXCL10	4	76023623	26	T	C	TILE	TGGCTGTTCCTGGGGAAGTCCCATGC	GCCTAGTGGCTGTTCCTGGGGAAGTCCCATGCCTAGGTCTTGATTCGCTTGACGCTGCTG	-0.137279	-0.371196	-0.337247	-0.221599	-0.668003	0.388338	-0.914188	-1.5561	0.880477	13.4352	1.27782	0.256711	-0.343227	0.475002
ENH_TILE_001_CXCL10_4_26_T_G	chr4	76023598	76023623	CXCL10	4	76023623	26	T	G	TILE	TGGCTGTTCCTGGGGAAGTCCCATGG	GCCTAGTGGCTGTTCCTGGGGAAGTCCCATGGCTAGGTCTTGATTCGCTTGACGCTGCTG	-0.650641	-0.0750819	-0.386027	-0.240684	-0.755324	-0.111794	-0.773228	-1.02655	1.57167	13.2977	1.40573	-0.00702661	-0.675649	0.180121
ENH_TILE_001_CXCL10_5_1_G_A	chr4	76023603	76023628	CXCL10	5	76023603	1	G	A	TILE	ATTCCTGGGGAAGTCCCATGTTGCAG	GCCTAGATTCCTGGGGAAGTCCCATGTTGCAGCTAGGTCTTGATTCGCTTGACGCTGCTG	-0.308064	0.129145	-0.308796	0.0255798	-0.572029	-0.262418	0.0738576	-0.453332	1.14617	10.107	0.605526	-0.360511	0.190717	0.0385139
ENH_TILE_001_CXCL10_5_1_G_C	chr4	76023603	76023628	CXCL10	5	76023603	1	G	C	TILE	CTTCCTGGGGAAGTCCCATGTTGCAG	GCCTAGCTTCCTGGGGAAGTCCCATGTTGCAGCTAGGTCTTGATTCGCTTGACGCTGCTG	-0.285903	-0.00506169	-0.578956	-0.238965	-0.479623	0.510481	-0.249237	-0.529743	0.487084	8.58996	0.968283	0.6555	-0.461319	0.00516349
ENH_TILE_001_CXCL10_5_1_G_T	chr4	76023603	76023628	CXCL10	5	76023603	1	G	T	TILE	TTTCCTGGGGAAGTCCCATGTTGCAG	GCCTAGTTTCCTGGGGAAGTCCCATGTTGCAGCTAGGTCTTGATTCGCTTGACGCTGCTG	0.252913	0.532784	0.295077	0.581126	0.0103473	0.479866	-0.22701	-0.252625	1.50827	10.0141	0.160916	-0.578713	-0.27529	0.324999
ENH_TILE_001_CXCL10_5_2_T_A	chr4	76023603	76023628	CXCL10	5	76023604	2	T	A	TILE	GATCCTGGGGAAGTCCCATGTTGCAG	GCCTAGGATCCTGGGGAAGTCCCATGTTGCAGCTAGGTCTTGATTCGCTTGACGCTGCTG	-1.2358	-0.0621772	-1.01783	-0.248155	-0.588007	0.0231587	-0.286838	-0.148029	0.40701	10.0998	1.29974	0.399645	-0.170869	-0.11932
ENH_TILE_001_CXCL10_5_2_T_C	chr4	76023603	76023628	CXCL10	5	76023604	2	T	C	TILE	GCTCCTGGGGAAGTCCCATGTTGCAG	GCCTAGGCTCCTGGGGAAGTCCCATGTTGCAGCTAGGTCTTGATTCGCTTGACGCTGCTG	0.590857	-0.185716	0.0479136	-0.517105	-0.548167	0.253229	0.0856544	-0.88672	0.327731	7.2991	-0.763473	-0.0297561	-0.420775	-0.160147
ENH_TILE_001_CXCL10_5_2_T_G	chr4	76023603	76023628	CXCL10	5	76023604	2	T	G	TILE	GGTCCTGGGGAAGTCCCATGTTGCAG	GCCTAGGGTCCTGGGGAAGTCCCATGTTGCAGCTAGGTCTTGATTCGCTTGACGCTGCTG	0.587087	-0.364267	-0.389881	-0.422792	-0.331016	0.240507	-0.117981	-0.479653	0.714839	9.46716	-0.131822	-0.470919	-0.385829	-0.134188
ENH_TILE_001_CXCL10_5_3_T_A	chr4	76023603	76023628	CXCL10	5	76023605	3	T	A	TILE	GTACCTGGGGAAGTCCCATGTTGCAG	GCCTAGGTACCTGGGGAAGTCCCATGTTGCAGCTAGGTCTTGATTCGCTTGACGCTGCTG	-0.549908	-0.210185	-0.0209279	-0.320674	-0.524825	0.163066	-0.173833	-0.0768933	0.0434688	7.6219	0.976953	0.628235	0.0312707	0.19076
ENH_TILE_001_CXCL10_5_3_T_C	chr4	76023603	76023628	CXCL10	5	76023605	3	T	C	TILE	GTCCCTGGGGAAGTCCCATGTTGCAG	GCCTAGGTCCCTGGGGAAGTCCCATGTTGCAGCTAGGTCTTGATTCGCTTGACGCTGCTG	0.24394	-0.013952	-0.621907	-0.535736	-0.672079	-0.150457	-0.157405	-0.519451	-0.619563	7.78139	0.644986	0.0158074	-0.678932	0.0733147
ENH_TILE_001_CXCL10_5_3_T_G	chr4	76023603	76023628	CXCL10	5	76023605	3	T	G	TILE	GTGCCTGGGGAAGTCCCATGTTGCAG	GCCTAGGTGCCTGGGGAAGTCCCATGTTGCAGCTAGGTCTTGATTCGCTTGACGCTGCTG	-0.979869	-0.244807	-0.614674	-0.792351	-0.731583	-0.853336	0.0298835	-0.616073	0.74247	7.30123	-1.27266	1.37449	-0.758402	-0.0767918
ENH_TILE_001_CXCL10_5_4_C_A	chr4	76023603	76023628	CXCL10	5	76023606	4	C	A	TILE	GTTACTGGGGAAGTCCCATGTTGCAG	GCCTAGGTTACTGGGGAAGTCCCATGTTGCAGCTAGGTCTTGATTCGCTTGACGCTGCTG	-0.76154	0.0574217	-0.922405	-0.203478	0.2327	0.367287	0.0141596	-0.170472	0.47589	8.4468	-0.00219479	-0.431295	-0.229642	-0.152353
ENH_TILE_001_CXCL10_5_4_C_G	chr4	76023603	76023628	CXCL10	5	76023606	4	C	G	TILE	GTTGCTGGGGAAGTCCCATGTTGCAG	GCCTAGGTTGCTGGGGAAGTCCCATGTTGCAGCTAGGTCTTGATTCGCTTGACGCTGCTG	-0.761431	0.110427	-0.445076	-0.572161	-0.514284	0.0309549	0.0885156	-0.286704	0.811551	8.23783	1.05219	0.473881	-0.592088	-0.324005
ENH_TILE_001_CXCL10_5_4_C_T	chr4	76023603	76023628	CXCL10	5	76023606	4	C	T	TILE	GTTTCTGGGGAAGTCCCATGTTGCAG	GCCTAGGTTTCTGGGGAAGTCCCATGTTGCAGCTAGGTCTTGATTCGCTTGACGCTGCTG	-0.0567705	0.0145785	-0.527377	-0.115799	0.00835057	1.42913	-0.12644	-0.182961	0.770274	9.17569	-0.364247	-0.269793	-0.227685	0.410152
ENH_TILE_001_CXCL10_5_5_C_A	chr4	76023603	76023628	CXCL10	5	76023607	5	C	A	TILE	GTTCATGGGGAAGTCCCATGTTGCAG	GCCTAGGTTCATGGGGAAGTCCCATGTTGCAGCTAGGTCTTGATTCGCTTGACGCTGCTG	-0.167053	0.00707836	-0.49154	-0.358643	-0.407893	-0.276951	0.0651821	-0.525793	0.281476	8.9068	1.63407	0.506357	-0.304721	-0.102588
ENH_TILE_001_CXCL10_5_5_C_G	chr4	76023603	76023628	CXCL10	5	76023607	5	C	G	TILE	GTTCGTGGGGAAGTCCCATGTTGCAG	GCCTAGGTTCGTGGGGAAGTCCCATGTTGCAGCTAGGTCTTGATTCGCTTGACGCTGCTG	-0.0578952	-0.116364	-0.632333	-0.788373	-0.227163	0.257022	-0.0985804	-0.343814	1.14484	8.20541	-0.0231306	0.123565	-0.278908	0.210692
ENH_TILE_001_CXCL10_5_5_C_T	chr4	76023603	76023628	CXCL10	5	76023607	5	C	T	TILE	GTTCTTGGGGAAGTCCCATGTTGCAG	GCCTAGGTTCTTGGGGAAGTCCCATGTTGCAGCTAGGTCTTGATTCGCTTGACGCTGCTG	-0.100307	0.359827	-0.522264	0.121341	0.389254	1.07264	-0.111878	-0.582526	0.49206	8.80381	-0.975613	0.454917	-0.331189	0.120432
ENH_TILE_001_CXCL10_5_6_T_A	chr4	76023603	76023628	CXCL10	5	76023608	6	T	A	TILE	GTTCCAGGGGAAGTCCCATGTTGCAG	GCCTAGGTTCCAGGGGAAGTCCCATGTTGCAGCTAGGTCTTGATTCGCTTGACGCTGCTG	-0.0647894	-0.0627372	-0.449638	-0.662994	-0.665013	-0.0256865	-0.0689816	-0.787886	-0.0257691	7.6752	0.575588	0.752554	-0.0526505	-0.0418814
ENH_TILE_001_CXCL10_5_6_T_C	chr4	76023603	76023628	CXCL10	5	76023608	6	T	C	TILE	GTTCCCGGGGAAGTCCCATGTTGCAG	GCCTAGGTTCCCGGGGAAGTCCCATGTTGCAGCTAGGTCTTGATTCGCTTGACGCTGCTG	-0.456779	-0.447848	-0.365861	-0.575221	-0.150214	-0.0508121	-0.0221879	-0.611253	0.493561	8.67769	1.07874	0.17079	-0.518075	0.0178011
ENH_TILE_001_CXCL10_5_6_T_G	chr4	76023603	76023628	CXCL10	5	76023608	6	T	G	TILE	GTTCCGGGGGAAGTCCCATGTTGCAG	GCCTAGGTTCCGGGGGAAGTCCCATGTTGCAGCTAGGTCTTGATTCGCTTGACGCTGCTG	-0.816067	-0.310947	-0.823044	-0.456317	-0.000201965	0.363969	-0.0664055	-0.0553642	0.644014	7.41428	-1.14801	0.167786	-0.108949	-0.149672
ENH_TILE_001_CXCL10_5_7_G_A	chr4	76023603	76023628	CXCL10	5	76023609	7	G	A	TILE	GTTCCTAGGGAAGTCCCATGTTGCAG	GCCTAGGTTCCTAGGGAAGTCCCATGTTGCAGCTAGGTCTTGATTCGCTTGACGCTGCTG	-0.820071	0.185131	-0.708287	-0.858793	-0.548187	0.080165	-0.029051	-0.452202	-0.685066	2.59778	-1.58325	0.912226	-0.372671	-0.500418
ENH_TILE_001_CXCL10_5_7_G_C	chr4	76023603	76023628	CXCL10	5	76023609	7	G	C	TILE	GTTCCTCGGGAAGTCCCATGTTGCAG	GCCTAGGTTCCTCGGGAAGTCCCATGTTGCAGCTAGGTCTTGATTCGCTTGACGCTGCTG	-0.799425	0.22311	-0.613664	-0.419124	-0.394885	-0.374721	-0.0700974	-0.129816	-0.894004	3.38999	0.14101	0.309369	-0.620297	0.170767
ENH_TILE_001_CXCL10_5_7_G_T	chr4	76023603	76023628	CXCL10	5	76023609	7	G	T	TILE	GTTCCTTGGGAAGTCCCATGTTGCAG	GCCTAGGTTCCTTGGGAAGTCCCATGTTGCAGCTAGGTCTTGATTCGCTTGACGCTGCTG	-0.55323	0.130437	-0.890021	-0.462519	0.270949	-0.0777868	-0.0408401	-0.573512	-1.0201	3.57837	1.01271	-0.054904	-0.480171	-0.131733
ENH_TILE_001_CXCL10_5_8_G_A	chr4	76023603	76023628	CXCL10	5	76023610	8	G	A	TILE	GTTCCTGAGGAAGTCCCATGTTGCAG	GCCTAGGTTCCTGAGGAAGTCCCATGTTGCAGCTAGGTCTTGATTCGCTTGACGCTGCTG	-0.999252	0.025405	-0.974468	0.138177	0.215878	-0.0487581	-0.103772	-0.356948	-0.31311	-0.247032	-0.473314	0.404225	-0.313371	-0.347229
ENH_TILE_001_CXCL10_5_8_G_C	chr4	76023603	76023628	CXCL10	5	76023610	8	G	C	TILE	GTTCCTGCGGAAGTCCCATGTTGCAG	GCCTAGGTTCCTGCGGAAGTCCCATGTTGCAGCTAGGTCTTGATTCGCTTGACGCTGCTG	0.140255	-0.215498	-0.00235943	-0.446527	-0.101276	0.0661405	0.015706	-0.216162	0.0701955	0.968215	0.900901	0.303003	-0.280061	0.0204776
ENH_TILE_001_CXCL10_5_8_G_T	chr4	76023603	76023628	CXCL10	5	76023610	8	G	T	TILE	GTTCCTGTGGAAGTCCCATGTTGCAG	GCCTAGGTTCCTGTGGAAGTCCCATGTTGCAGCTAGGTCTTGATTCGCTTGACGCTGCTG	-0.284921	-0.173802	-0.393952	-0.527677	0.118841	-0.0606328	-0.03156	-0.301164	0.848176	0.0965954	0.0516883	0.768992	-0.352947	-0.10631
ENH_TILE_001_CXCL10_5_9_G_A	chr4	76023603	76023628	CXCL10	5	76023611	9	G	A	TILE	GTTCCTGGAGAAGTCCCATGTTGCAG	GCCTAGGTTCCTGGAGAAGTCCCATGTTGCAGCTAGGTCTTGATTCGCTTGACGCTGCTG	-0.56446	-0.465788	-0.524627	-0.0913229	-0.193669	0.167235	-0.342115	-0.246114	-0.0106684	-0.343704	0.900796	1.03703	-0.364322	-0.0398334
ENH_TILE_001_CXCL10_5_9_G_C	chr4	76023603	76023628	CXCL10	5	76023611	9	G	C	TILE	GTTCCTGGCGAAGTCCCATGTTGCAG	GCCTAGGTTCCTGGCGAAGTCCCATGTTGCAGCTAGGTCTTGATTCGCTTGACGCTGCTG	-0.609538	-0.436564	-0.432205	-0.462697	-0.418759	-0.198922	0.0496845	-0.084126	-0.314685	-0.289084	0.318939	0.00948197	-0.538744	-0.660236
ENH_TILE_001_CXCL10_5_9_G_T	chr4	76023603	76023628	CXCL10	5	76023611	9	G	T	TILE	GTTCCTGGTGAAGTCCCATGTTGCAG	GCCTAGGTTCCTGGTGAAGTCCCATGTTGCAGCTAGGTCTTGATTCGCTTGACGCTGCTG	-0.455405	-0.585599	-0.67678	0.395367	-0.0628222	0.265707	0.027889	-0.0253721	-0.085778	0.472188	-0.452214	-0.0506148	-0.0149835	-0.132228
ENH_TILE_001_CXCL10_5_10_G_A	chr4	76023603	76023628	CXCL10	5	76023612	10	G	A	TILE	GTTCCTGGGAAAGTCCCATGTTGCAG	GCCTAGGTTCCTGGGAAAGTCCCATGTTGCAGCTAGGTCTTGATTCGCTTGACGCTGCTG	-0.888442	0.401066	-0.394248	-0.373841	-0.655496	0.615491	-0.0941048	-0.60353	2.40212	15.2128	0.716922	1.07596	-0.0288379	0.344181
ENH_TILE_001_CXCL10_5_10_G_C	chr4	76023603	76023628	CXCL10	5	76023612	10	G	C	TILE	GTTCCTGGGCAAGTCCCATGTTGCAG	GCCTAGGTTCCTGGGCAAGTCCCATGTTGCAGCTAGGTCTTGATTCGCTTGACGCTGCTG	0.027439	-0.103984	-0.794179	-0.503105	0.0941938	-1.01266	-0.366779	-0.441295	-0.0544445	1.77702	0.028115	0.333725	-0.61546	-0.450877
ENH_TILE_001_CXCL10_5_10_G_T	chr4	76023603	76023628	CXCL10	5	76023612	10	G	T	TILE	GTTCCTGGGTAAGTCCCATGTTGCAG	GCCTAGGTTCCTGGGTAAGTCCCATGTTGCAGCTAGGTCTTGATTCGCTTGACGCTGCTG	-0.0171071	-0.409916	-0.679434	-0.0694372	-0.438959	0.645391	0.50066	-0.324547	-0.173953	1.38856	-0.0782006	0.647606	-0.255692	-0.243207
ENH_TILE_001_CXCL10_5_11_A_C	chr4	76023603	76023628	CXCL10	5	76023613	11	A	C	TILE	GTTCCTGGGGCAGTCCCATGTTGCAG	GCCTAGGTTCCTGGGGCAGTCCCATGTTGCAGCTAGGTCTTGATTCGCTTGACGCTGCTG	-0.811189	-0.400955	-0.593635	-0.891858	-0.839595	-0.518004	0.101437	-0.284295	-0.973768	0.219296	0.317295	0.0344511	-0.642865	-0.731345
ENH_TILE_001_CXCL10_5_11_A_G	chr4	76023603	76023628	CXCL10	5	76023613	11	A	G	TILE	GTTCCTGGGGGAGTCCCATGTTGCAG	GCCTAGGTTCCTGGGGGAGTCCCATGTTGCAGCTAGGTCTTGATTCGCTTGACGCTGCTG	0.279207	-0.181354	-0.841235	-0.709693	-0.156193	-0.34873	-0.279049	-0.592296	-1.03128	1.03319	0.45815	0.351799	-0.412976	-0.35021
ENH_TILE_001_CXCL10_5_11_A_T	chr4	76023603	76023628	CXCL10	5	76023613	11	A	T	TILE	GTTCCTGGGGTAGTCCCATGTTGCAG	GCCTAGGTTCCTGGGGTAGTCCCATGTTGCAGCTAGGTCTTGATTCGCTTGACGCTGCTG	-0.245636	-0.135053	-0.701049	-0.313018	-0.488636	0.201205	-0.0987879	-0.404398	-0.722311	0.0178877	1.59342	0.20258	-0.370348	-0.325579
ENH_TILE_001_CXCL10_5_12_A_C	chr4	76023603	76023628	CXCL10	5	76023614	12	A	C	TILE	GTTCCTGGGGACGTCCCATGTTGCAG	GCCTAGGTTCCTGGGGACGTCCCATGTTGCAGCTAGGTCTTGATTCGCTTGACGCTGCTG	0.466726	-0.525223	-0.490339	-0.661544	-0.410697	-0.501764	-0.395446	-0.150987	-0.847459	0.445933	1.46404	-0.3083	-0.600201	-0.756644
ENH_TILE_001_CXCL10_5_12_A_G	chr4	76023603	76023628	CXCL10	5	76023614	12	A	G	TILE	GTTCCTGGGGAGGTCCCATGTTGCAG	GCCTAGGTTCCTGGGGAGGTCCCATGTTGCAGCTAGGTCTTGATTCGCTTGACGCTGCTG	-0.881378	-0.130731	-0.865435	-0.30771	-0.663427	-0.396217	-0.302959	-0.297052	-0.250055	1.33268	-0.848508	0.141564	-0.0202067	0.151596
ENH_TILE_001_CXCL10_5_12_A_T	chr4	76023603	76023628	CXCL10	5	76023614	12	A	T	TILE	GTTCCTGGGGATGTCCCATGTTGCAG	GCCTAGGTTCCTGGGGATGTCCCATGTTGCAGCTAGGTCTTGATTCGCTTGACGCTGCTG	-0.689853	-0.131211	-0.563628	-0.662209	-0.377554	0.397055	-0.126428	-0.379	-0.395033	1.43657	0.302473	0.284953	-0.247148	-0.383758
ENH_TILE_001_CXCL10_5_13_G_A	chr4	76023603	76023628	CXCL10	5	76023615	13	G	A	TILE	GTTCCTGGGGAAATCCCATGTTGCAG	GCCTAGGTTCCTGGGGAAATCCCATGTTGCAGCTAGGTCTTGATTCGCTTGACGCTGCTG	-0.185207	0.12153	-0.753143	-0.852903	0.340008	1.05177	-0.197188	-0.782703	0.873293	11.1003	0.218494	0.545854	-0.303123	0.334897
ENH_TILE_001_CXCL10_5_13_G_C	chr4	76023603	76023628	CXCL10	5	76023615	13	G	C	TILE	GTTCCTGGGGAACTCCCATGTTGCAG	GCCTAGGTTCCTGGGGAACTCCCATGTTGCAGCTAGGTCTTGATTCGCTTGACGCTGCTG	0.381393	-0.289293	-0.937615	-0.171804	-0.368342	-0.461769	0.199197	-0.513136	0.0729703	6.91496	0.823795	0.112513	0.0921605	0.475309
ENH_TILE_001_CXCL10_5_13_G_T	chr4	76023603	76023628	CXCL10	5	76023615	13	G	T	TILE	GTTCCTGGGGAATTCCCATGTTGCAG	GCCTAGGTTCCTGGGGAATTCCCATGTTGCAGCTAGGTCTTGATTCGCTTGACGCTGCTG	0.707839	-0.578538	-0.333768	-1.00928	-0.754714	1.52141	-0.158221	-1.18852	3.04982	20.7077	1.06223	2.3218	-0.585544	1.75137
ENH_TILE_001_CXCL10_5_14_T_A	chr4	76023603	76023628	CXCL10	5	76023616	14	T	A	TILE	GTTCCTGGGGAAGACCCATGTTGCAG	GCCTAGGTTCCTGGGGAAGACCCATGTTGCAGCTAGGTCTTGATTCGCTTGACGCTGCTG	-0.178427	0.173229	-0.115754	0.0812216	0.0406514	-0.358127	-0.0678879	-0.617287	0.92913	-0.0805322	0.129808	-0.240592	-0.180803	-0.401551
ENH_TILE_001_CXCL10_5_14_T_C	chr4	76023603	76023628	CXCL10	5	76023616	14	T	C	TILE	GTTCCTGGGGAAGCCCCATGTTGCAG	GCCTAGGTTCCTGGGGAAGCCCCATGTTGCAGCTAGGTCTTGATTCGCTTGACGCTGCTG	-1.08598	-0.326951	-1.10924	-0.773629	-0.482123	-0.487304	-0.233743	-0.554693	-0.243361	4.9144	0.488334	-0.0519633	-0.745242	-0.705424
ENH_TILE_001_CXCL10_5_14_T_G	chr4	76023603	76023628	CXCL10	5	76023616	14	T	G	TILE	GTTCCTGGGGAAGGCCCATGTTGCAG	GCCTAGGTTCCTGGGGAAGGCCCATGTTGCAGCTAGGTCTTGATTCGCTTGACGCTGCTG	-0.8136	-0.324242	-1.04819	-0.485981	-0.482169	-0.431752	-0.191272	-0.778211	-1.18258	0.36189	-0.142357	-0.432936	-0.476709	-0.221539
ENH_TILE_001_CXCL10_5_15_C_A	chr4	76023603	76023628	CXCL10	5	76023617	15	C	A	TILE	GTTCCTGGGGAAGTACCATGTTGCAG	GCCTAGGTTCCTGGGGAAGTACCATGTTGCAGCTAGGTCTTGATTCGCTTGACGCTGCTG	0.711996	-0.338972	-0.911369	-0.383754	-0.0738424	0.353945	-0.0304457	-0.141423	0.000677709	4.42908	0.122124	0.463881	0.142204	-0.147303
ENH_TILE_001_CXCL10_5_15_C_G	chr4	76023603	76023628	CXCL10	5	76023617	15	C	G	TILE	GTTCCTGGGGAAGTGCCATGTTGCAG	GCCTAGGTTCCTGGGGAAGTGCCATGTTGCAGCTAGGTCTTGATTCGCTTGACGCTGCTG	0.568887	-0.0197883	-0.756307	-0.941614	-0.268357	-0.374721	0.0181703	-0.479653	-0.360445	-0.50741	-0.535477	-0.25296	-0.169754	-0.313704
ENH_TILE_001_CXCL10_5_15_C_T	chr4	76023603	76023628	CXCL10	5	76023617	15	C	T	TILE	GTTCCTGGGGAAGTTCCATGTTGCAG	GCCTAGGTTCCTGGGGAAGTTCCATGTTGCAGCTAGGTCTTGATTCGCTTGACGCTGCTG	0.322586	-0.22042	-0.515491	-0.578652	-0.140955	-0.159751	-0.436072	-0.429583	0.56562	2.24937	0.657413	0.5539	-0.296246	0.642268
ENH_TILE_001_CXCL10_5_16_C_A	chr4	76023603	76023628	CXCL10	5	76023618	16	C	A	TILE	GTTCCTGGGGAAGTCACATGTTGCAG	GCCTAGGTTCCTGGGGAAGTCACATGTTGCAGCTAGGTCTTGATTCGCTTGACGCTGCTG	0.473154	0.255164	-1.00024	-0.496367	-0.0607043	-0.23088	-0.288661	-0.0775644	-1.0077	0.25496	-0.0510961	0.422308	-0.500996	-0.614109
ENH_TILE_001_CXCL10_5_16_C_G	chr4	76023603	76023628	CXCL10	5	76023618	16	C	G	TILE	GTTCCTGGGGAAGTCGCATGTTGCAG	GCCTAGGTTCCTGGGGAAGTCGCATGTTGCAGCTAGGTCTTGATTCGCTTGACGCTGCTG	0.112829	-0.554671	-0.315248	-0.306432	-0.2903	0.0915621	0.23532	-0.0439416	-0.219084	0.0307688	1.205	0.607746	-0.000278527	-0.478975
ENH_TILE_001_CXCL10_5_16_C_T	chr4	76023603	76023628	CXCL10	5	76023618	16	C	T	TILE	GTTCCTGGGGAAGTCTCATGTTGCAG	GCCTAGGTTCCTGGGGAAGTCTCATGTTGCAGCTAGGTCTTGATTCGCTTGACGCTGCTG	-0.877267	0.134269	-0.365268	-0.239681	0.17743	0.117824	0.439926	-0.510864	-0.0421437	0.641411	0.998665	0.171214	-0.412856	-0.0637435
ENH_TILE_001_CXCL10_5_17_C_A	chr4	76023603	76023628	CXCL10	5	76023619	17	C	A	TILE	GTTCCTGGGGAAGTCCAATGTTGCAG	GCCTAGGTTCCTGGGGAAGTCCAATGTTGCAGCTAGGTCTTGATTCGCTTGACGCTGCTG	0.582164	-0.636741	-0.184062	-0.786175	-0.0344752	0.107566	0.159142	-0.184376	-0.510483	5.04038	-0.0169788	0.314498	-0.00556665	0.0774059
ENH_TILE_001_CXCL10_5_17_C_G	chr4	76023603	76023628	CXCL10	5	76023619	17	C	G	TILE	GTTCCTGGGGAAGTCCGATGTTGCAG	GCCTAGGTTCCTGGGGAAGTCCGATGTTGCAGCTAGGTCTTGATTCGCTTGACGCTGCTG	0.155256	-0.2269	-0.46198	-0.671363	-0.487176	0.0996701	0.612605	-0.0978736	0.327372	3.52384	0.546483	-0.070892	-0.0647929	-0.456475
ENH_TILE_001_CXCL10_5_17_C_T	chr4	76023603	76023628	CXCL10	5	76023619	17	C	T	TILE	GTTCCTGGGGAAGTCCTATGTTGCAG	GCCTAGGTTCCTGGGGAAGTCCTATGTTGCAGCTAGGTCTTGATTCGCTTGACGCTGCTG	-1.15654	-0.244807	-0.474699	-0.499604	-0.624404	0.250354	-0.0122663	-0.595995	0.01568	1.89589	0.429395	0.0397903	-0.543376	-0.569785
ENH_TILE_001_CXCL10_5_18_A_C	chr4	76023603	76023628	CXCL10	5	76023620	18	A	C	TILE	GTTCCTGGGGAAGTCCCCTGTTGCAG	GCCTAGGTTCCTGGGGAAGTCCCCTGTTGCAGCTAGGTCTTGATTCGCTTGACGCTGCTG	0.326526	-0.198046	-1.12683	-0.699048	-0.438597	-0.0490463	-0.143013	-0.545828	0.978304	13.994	0.781423	1.45498	-0.229918	0.382948
ENH_TILE_001_CXCL10_5_18_A_G	chr4	76023603	76023628	CXCL10	5	76023620	18	A	G	TILE	GTTCCTGGGGAAGTCCCGTGTTGCAG	GCCTAGGTTCCTGGGGAAGTCCCGTGTTGCAGCTAGGTCTTGATTCGCTTGACGCTGCTG	0.174053	-0.495415	-0.854965	-0.196544	-0.675514	0.0541289	0.0302509	0.0490244	0.986872	8.71534	0.324924	0.208208	-0.404734	0.302635
ENH_TILE_001_CXCL10_5_18_A_T	chr4	76023603	76023628	CXCL10	5	76023620	18	A	T	TILE	GTTCCTGGGGAAGTCCCTTGTTGCAG	GCCTAGGTTCCTGGGGAAGTCCCTTGTTGCAGCTAGGTCTTGATTCGCTTGACGCTGCTG	-0.0969515	-0.451107	-0.774558	-0.0898276	-0.0455138	0.673031	0.351409	-0.415622	1.62684	11.0572	0.327035	0.709629	-0.535734	0.386591
ENH_TILE_001_CXCL10_5_19_T_A	chr4	76023603	76023628	CXCL10	5	76023621	19	T	A	TILE	GTTCCTGGGGAAGTCCCAAGTTGCAG	GCCTAGGTTCCTGGGGAAGTCCCAAGTTGCAGCTAGGTCTTGATTCGCTTGACGCTGCTG	-0.782133	-0.874487	-0.964558	-0.514513	0.0450462	0.633532	-0.378411	-0.837809	-0.202056	11.0552	1.67638	-0.083563	-0.426718	-0.225815
ENH_TILE_001_CXCL10_5_19_T_C	chr4	76023603	76023628	CXCL10	5	76023621	19	T	C	TILE	GTTCCTGGGGAAGTCCCACGTTGCAG	GCCTAGGTTCCTGGGGAAGTCCCACGTTGCAGCTAGGTCTTGATTCGCTTGACGCTGCTG	-0.996861	-0.186692	-0.638483	-0.988288	-0.278368	0.416547	0.490072	-0.292813	0.105461	8.40889	0.41962	0.385749	-0.308801	-0.135076
ENH_TILE_001_CXCL10_5_19_T_G	chr4	76023603	76023628	CXCL10	5	76023621	19	T	G	TILE	GTTCCTGGGGAAGTCCCAGGTTGCAG	GCCTAGGTTCCTGGGGAAGTCCCAGGTTGCAGCTAGGTCTTGATTCGCTTGACGCTGCTG	-0.0833165	-0.796614	-1.12172	-0.566692	-1.16354	0.449866	-0.00577429	-0.539335	0.341455	10.2311	0.749814	0.612114	-0.704879	-0.094539
ENH_TILE_001_CXCL10_5_20_G_A	chr4	76023603	76023628	CXCL10	5	76023622	20	G	A	TILE	GTTCCTGGGGAAGTCCCATATTGCAG	GCCTAGGTTCCTGGGGAAGTCCCATATTGCAGCTAGGTCTTGATTCGCTTGACGCTGCTG	-0.039652	-0.036112	-0.360013	-0.3781	0.0796963	0.377247	-0.690558	-0.954409	0.914799	10.0599	0.0479735	-0.000128066	0.164062	0.0944604
ENH_TILE_001_CXCL10_5_20_G_C	chr4	76023603	76023628	CXCL10	5	76023622	20	G	C	TILE	GTTCCTGGGGAAGTCCCATCTTGCAG	GCCTAGGTTCCTGGGGAAGTCCCATCTTGCAGCTAGGTCTTGATTCGCTTGACGCTGCTG	-0.471563	0.0100847	-1.03632	-0.457424	-0.368854	0.632506	-0.816312	-0.843493	1.20053	9.46163	-0.324762	0.71969	-0.182544	0.100276
ENH_TILE_001_CXCL10_5_20_G_T	chr4	76023603	76023628	CXCL10	5	76023622	20	G	T	TILE	GTTCCTGGGGAAGTCCCATTTTGCAG	GCCTAGGTTCCTGGGGAAGTCCCATTTTGCAGCTAGGTCTTGATTCGCTTGACGCTGCTG	-0.598937	0.042874	-0.39544	-0.770368	0.0810991	0.206557	-0.856172	-0.947973	1.01482	10.9366	0.227708	-0.166814	-0.404317	0.138215
ENH_TILE_001_CXCL10_5_21_T_A	chr4	76023603	76023628	CXCL10	5	76023623	21	T	A	TILE	GTTCCTGGGGAAGTCCCATGATGCAG	GCCTAGGTTCCTGGGGAAGTCCCATGATGCAGCTAGGTCTTGATTCGCTTGACGCTGCTG	-1.51982	-0.276037	-0.553725	-0.772853	-0.505972	-0.277353	-0.180634	-0.553199	0.122976	9.0739	1.6395	-0.029928	-0.294631	-0.138578
ENH_TILE_001_CXCL10_5_21_T_C	chr4	76023603	76023628	CXCL10	5	76023623	21	T	C	TILE	GTTCCTGGGGAAGTCCCATGCTGCAG	GCCTAGGTTCCTGGGGAAGTCCCATGCTGCAGCTAGGTCTTGATTCGCTTGACGCTGCTG	-0.597522	0.837809	-0.979305	-0.630795	-0.419211	0.0660419	0.634879	-0.698219	-0.412447	6.6767	0.744743	0.335915	-0.165916	-0.113712
ENH_TILE_001_CXCL10_5_21_T_G	chr4	76023603	76023628	CXCL10	5	76023623	21	T	G	TILE	GTTCCTGGGGAAGTCCCATGGTGCAG	GCCTAGGTTCCTGGGGAAGTCCCATGGTGCAGCTAGGTCTTGATTCGCTTGACGCTGCTG	0.337549	-0.0926878	0.0763548	-0.761026	-0.822385	-0.0409231	-0.672184	-0.387589	-0.0474911	8.26265	0.602418	0.583836	-0.419854	0.189673
ENH_TILE_001_CXCL10_5_22_T_A	chr4	76023603	76023628	CXCL10	5	76023624	22	T	A	TILE	GTTCCTGGGGAAGTCCCATGTAGCAG	GCCTAGGTTCCTGGGGAAGTCCCATGTAGCAGCTAGGTCTTGATTCGCTTGACGCTGCTG	0.49456	-0.925682	-0.516402	-0.644076	-0.678125	0.388099	-0.747679	-0.686864	1.11388	9.79081	1.4465	0.466361	-0.347699	-0.00760178
ENH_TILE_001_CXCL10_5_22_T_C	chr4	76023603	76023628	CXCL10	5	76023624	22	T	C	TILE	GTTCCTGGGGAAGTCCCATGTCGCAG	GCCTAGGTTCCTGGGGAAGTCCCATGTCGCAGCTAGGTCTTGATTCGCTTGACGCTGCTG	-0.506924	-0.183975	-0.446029	-0.391847	-0.742821	-0.0799866	-0.846716	-0.595382	13.4835	11.6386	0.473094	0.874128	-0.254161	0.384081
ENH_TILE_001_CXCL10_5_22_T_G	chr4	76023603	76023628	CXCL10	5	76023624	22	T	G	TILE	GTTCCTGGGGAAGTCCCATGTGGCAG	GCCTAGGTTCCTGGGGAAGTCCCATGTGGCAGCTAGGTCTTGATTCGCTTGACGCTGCTG	-0.179917	-0.371049	-0.561221	-0.76379	-0.117787	0.275887	-0.842791	-0.817035	-0.35415	8.16103	1.06639	0.200669	-0.508948	-0.144265
ENH_TILE_001_CXCL10_5_23_G_A	chr4	76023603	76023628	CXCL10	5	76023625	23	G	A	TILE	GTTCCTGGGGAAGTCCCATGTTACAG	GCCTAGGTTCCTGGGGAAGTCCCATGTTACAGCTAGGTCTTGATTCGCTTGACGCTGCTG	-0.0815736	-0.0799196	-0.758549	-0.350766	0.258574	0.620479	-0.469506	-0.4897	0.736764	9.87009	1.10434	-0.178768	0.0770602	0.758909
ENH_TILE_001_CXCL10_5_23_G_C	chr4	76023603	76023628	CXCL10	5	76023625	23	G	C	TILE	GTTCCTGGGGAAGTCCCATGTTCCAG	GCCTAGGTTCCTGGGGAAGTCCCATGTTCCAGCTAGGTCTTGATTCGCTTGACGCTGCTG	-1.27623	-0.336157	-0.610254	-0.898644	-0.164609	0.180359	-1.07797	-0.324429	0.777264	8.00217	-0.245389	0.629075	-0.544678	-0.481924
ENH_TILE_001_CXCL10_5_23_G_T	chr4	76023603	76023628	CXCL10	5	76023625	23	G	T	TILE	GTTCCTGGGGAAGTCCCATGTTTCAG	GCCTAGGTTCCTGGGGAAGTCCCATGTTTCAGCTAGGTCTTGATTCGCTTGACGCTGCTG	0.179856	-0.375046	-0.352796	-0.371035	-0.462991	0.12758	-0.718052	-0.555418	0.416224	7.90227	0.793627	0.423928	0.00650502	0.290393
ENH_TILE_001_CXCL10_5_24_C_A	chr4	76023603	76023628	CXCL10	5	76023626	24	C	A	TILE	GTTCCTGGGGAAGTCCCATGTTGAAG	GCCTAGGTTCCTGGGGAAGTCCCATGTTGAAGCTAGGTCTTGATTCGCTTGACGCTGCTG	-0.76767	-0.246839	-0.48978	-0.861718	-0.21864	0.420288	-0.824699	-0.443694	-0.0414283	9.80614	-1.02145	0.36144	-0.527064	-0.137762
ENH_TILE_001_CXCL10_5_24_C_G	chr4	76023603	76023628	CXCL10	5	76023626	24	C	G	TILE	GTTCCTGGGGAAGTCCCATGTTGGAG	GCCTAGGTTCCTGGGGAAGTCCCATGTTGGAGCTAGGTCTTGATTCGCTTGACGCTGCTG	-0.118354	-0.237421	-0.754906	-0.383572	0.231132	0.984713	-0.493813	-0.185095	1.08631	9.79192	1.12441	0.113673	-0.329811	-0.0861078
ENH_TILE_001_CXCL10_5_24_C_T	chr4	76023603	76023628	CXCL10	5	76023626	24	C	T	TILE	GTTCCTGGGGAAGTCCCATGTTGTAG	GCCTAGGTTCCTGGGGAAGTCCCATGTTGTAGCTAGGTCTTGATTCGCTTGACGCTGCTG	0.3504	-0.415273	-0.218854	0.100582	0.0308257	0.479529	-0.374842	-0.504025	0.258365	7.51208	-0.162203	-0.122673	-0.0939601	-0.113491
ENH_TILE_001_CXCL10_5_25_A_C	chr4	76023603	76023628	CXCL10	5	76023627	25	A	C	TILE	GTTCCTGGGGAAGTCCCATGTTGCCG	GCCTAGGTTCCTGGGGAAGTCCCATGTTGCCGCTAGGTCTTGATTCGCTTGACGCTGCTG	-0.849523	-0.263378	-0.727277	-1.30773	-0.0973803	0.240433	0.232754	-0.11833	-0.255238	8.2103	1.14231	0.685231	-0.513475	-0.402998
ENH_TILE_001_CXCL10_5_25_A_G	chr4	76023603	76023628	CXCL10	5	76023627	25	A	G	TILE	GTTCCTGGGGAAGTCCCATGTTGCGG	GCCTAGGTTCCTGGGGAAGTCCCATGTTGCGGCTAGGTCTTGATTCGCTTGACGCTGCTG	-0.507952	-0.343661	-0.550854	-0.567958	-0.532702	0.39854	0.095523	-0.175956	0.853421	8.59263	-0.0878616	-0.13693	-0.267214	-0.17359
ENH_TILE_001_CXCL10_5_25_A_T	chr4	76023603	76023628	CXCL10	5	76023627	25	A	T	TILE	GTTCCTGGGGAAGTCCCATGTTGCTG	GCCTAGGTTCCTGGGGAAGTCCCATGTTGCTGCTAGGTCTTGATTCGCTTGACGCTGCTG	-0.351099	-0.0685	-0.559432	-0.325304	-0.450726	0.112159	-0.606663	-0.684534	0.119748	7.14818	0.835579	0.610106	-0.359731	0.0750604
ENH_TILE_001_CXCL10_5_26_G_A	chr4	76023603	76023628	CXCL10	5	76023628	26	G	A	TILE	GTTCCTGGGGAAGTCCCATGTTGCAA	GCCTAGGTTCCTGGGGAAGTCCCATGTTGCAACTAGGTCTTGATTCGCTTGACGCTGCTG	-0.391908	-0.197137	-0.676107	-0.156418	-0.133347	0.625226	-0.979143	-0.597122	0.0485397	8.30297	1.2437	0.43784	-0.0747597	0.12731
ENH_TILE_001_CXCL10_5_26_G_C	chr4	76023603	76023628	CXCL10	5	76023628	26	G	C	TILE	GTTCCTGGGGAAGTCCCATGTTGCAC	GCCTAGGTTCCTGGGGAAGTCCCATGTTGCACCTAGGTCTTGATTCGCTTGACGCTGCTG	-0.625537	-0.715016	-0.308796	-0.898746	-0.262753	0.059221	-0.98065	-0.905123	0.943761	8.53701	1.29102	0.113838	-0.610352	-0.332763
ENH_TILE_001_CXCL10_5_26_G_T	chr4	76023603	76023628	CXCL10	5	76023628	26	G	T	TILE	GTTCCTGGGGAAGTCCCATGTTGCAT	GCCTAGGTTCCTGGGGAAGTCCCATGTTGCATCTAGGTCTTGATTCGCTTGACGCTGCTG	-0.409468	-0.478787	-0.811073	-0.422351	-0.12832	0.551995	-0.463375	-0.527083	1.28473	8.9333	0.186895	0.504113	-0.327429	0.0765758
ENH_TILE_001_CXCL10_6_1_T_A	chr4	76023608	76023633	CXCL10	6	76023608	1	T	A	TILE	AGGGGAAGTCCCATGTTGCAGACTCG	GCCTAGAGGGGAAGTCCCATGTTGCAGACTCGCTAGGTCTTGATTCGCTTGACGCTGCTG	-0.459427	-0.244807	-0.476666	-0.25195	-0.173282	0.616987	0.176695	0.38036	2.80961	13.6578	0.722455	0.525219	-0.0487776	0.471782
ENH_TILE_001_CXCL10_6_1_T_C	chr4	76023608	76023633	CXCL10	6	76023608	1	T	C	TILE	CGGGGAAGTCCCATGTTGCAGACTCG	GCCTAGCGGGGAAGTCCCATGTTGCAGACTCGCTAGGTCTTGATTCGCTTGACGCTGCTG	-0.050496	-0.646046	-0.429814	-0.677491	-0.72531	-0.225116	0.326329	-0.650446	1.83295	14.5876	0.409364	0.754461	-0.508771	0.148233
ENH_TILE_001_CXCL10_6_1_T_G	chr4	76023608	76023633	CXCL10	6	76023608	1	T	G	TILE	GGGGGAAGTCCCATGTTGCAGACTCG	GCCTAGGGGGGAAGTCCCATGTTGCAGACTCGCTAGGTCTTGATTCGCTTGACGCTGCTG	-0.220898	-0.316539	-0.481848	-0.412739	-0.831485	0.315642	-0.565417	-0.321381	1.45872	12.8656	0.0650392	0.1461	-0.555572	0.307472
ENH_TILE_001_CXCL10_6_2_G_A	chr4	76023608	76023633	CXCL10	6	76023609	2	G	A	TILE	TAGGGAAGTCCCATGTTGCAGACTCG	GCCTAGTAGGGAAGTCCCATGTTGCAGACTCGCTAGGTCTTGATTCGCTTGACGCTGCTG	0.202289	-0.344196	-0.180224	-0.67153	-0.161401	0.127215	-0.354853	-0.598402	0.296353	3.65067	0.0210216	0.129904	-0.462522	-0.454549
ENH_TILE_001_CXCL10_6_2_G_C	chr4	76023608	76023633	CXCL10	6	76023609	2	G	C	TILE	TCGGGAAGTCCCATGTTGCAGACTCG	GCCTAGTCGGGAAGTCCCATGTTGCAGACTCGCTAGGTCTTGATTCGCTTGACGCTGCTG	-0.0494199	-0.256189	-0.0204806	-0.484459	-0.897155	-0.982731	-0.476181	-0.374322	0.46131	6.17462	1.34951	0.212699	-0.427094	-0.277933
ENH_TILE_001_CXCL10_6_2_G_T	chr4	76023608	76023633	CXCL10	6	76023609	2	G	T	TILE	TTGGGAAGTCCCATGTTGCAGACTCG	GCCTAGTTGGGAAGTCCCATGTTGCAGACTCGCTAGGTCTTGATTCGCTTGACGCTGCTG	0.317862	0.00742961	0.703015	0.179907	-0.0490493	-0.0364938	-0.0588161	0.0579244	0.665837	6.45993	0.712143	0.497492	-0.476514	-0.246169
ENH_TILE_001_CXCL10_6_3_G_A	chr4	76023608	76023633	CXCL10	6	76023610	3	G	A	TILE	TGAGGAAGTCCCATGTTGCAGACTCG	GCCTAGTGAGGAAGTCCCATGTTGCAGACTCGCTAGGTCTTGATTCGCTTGACGCTGCTG	1.59303	-0.141397	-0.304085	-0.141799	-0.434743	0.747416	-0.558746	-0.6808	-0.142374	-0.174565	0.935744	0.455493	-0.600121	-0.188628
ENH_TILE_001_CXCL10_6_3_G_C	chr4	76023608	76023633	CXCL10	6	76023610	3	G	C	TILE	TGCGGAAGTCCCATGTTGCAGACTCG	GCCTAGTGCGGAAGTCCCATGTTGCAGACTCGCTAGGTCTTGATTCGCTTGACGCTGCTG	0.22201	-0.315984	0.420976	-0.44452	-0.412918	-0.0632339	-0.493813	-0.790713	-0.295264	0.236337	-0.182904	-0.295495	-0.348291	-0.493484
ENH_TILE_001_CXCL10_6_3_G_T	chr4	76023608	76023633	CXCL10	6	76023610	3	G	T	TILE	TGTGGAAGTCCCATGTTGCAGACTCG	GCCTAGTGTGGAAGTCCCATGTTGCAGACTCGCTAGGTCTTGATTCGCTTGACGCTGCTG	0.297398	-0.27773	0.122198	0.0683643	-0.206326	-0.29951	-0.0478518	-0.0465104	0.739382	0.745123	-0.639105	-0.35875	-0.00177581	-0.471057
ENH_TILE_001_CXCL10_6_4_G_A	chr4	76023608	76023633	CXCL10	6	76023611	4	G	A	TILE	TGGAGAAGTCCCATGTTGCAGACTCG	GCCTAGTGGAGAAGTCCCATGTTGCAGACTCGCTAGGTCTTGATTCGCTTGACGCTGCTG	-0.726801	0.0797197	-0.620585	-0.446686	-0.0370815	-0.217533	-0.358453	-0.0267209	-0.465193	0.220392	1.27588	0.364452	-0.511969	-0.205889
ENH_TILE_001_CXCL10_6_4_G_C	chr4	76023608	76023633	CXCL10	6	76023611	4	G	C	TILE	TGGCGAAGTCCCATGTTGCAGACTCG	GCCTAGTGGCGAAGTCCCATGTTGCAGACTCGCTAGGTCTTGATTCGCTTGACGCTGCTG	-0.150351	0.190152	-0.149598	-0.247524	-0.588314	-0.602788	-0.225561	-0.603636	0.224751	1.0794	0.735558	0.00689439	-0.6631	-0.327176
ENH_TILE_001_CXCL10_6_4_G_T	chr4	76023608	76023633	CXCL10	6	76023611	4	G	T	TILE	TGGTGAAGTCCCATGTTGCAGACTCG	GCCTAGTGGTGAAGTCCCATGTTGCAGACTCGCTAGGTCTTGATTCGCTTGACGCTGCTG	0.241606	-0.263901	-0.301563	-0.0566679	0.180455	-0.0904023	0.0134714	0.101184	0.0846991	0.329656	-0.089516	-0.369213	-0.531405	-0.302709
ENH_TILE_001_CXCL10_6_5_G_A	chr4	76023608	76023633	CXCL10	6	76023612	5	G	A	TILE	TGGGAAAGTCCCATGTTGCAGACTCG	GCCTAGTGGGAAAGTCCCATGTTGCAGACTCGCTAGGTCTTGATTCGCTTGACGCTGCTG	-0.238916	-0.710442	0.11371	-0.435335	-0.57914	2.85315	-0.454984	-0.843106	5.3159	21.5041	2.23775	4.58902	-0.0674124	2.64754
ENH_TILE_001_CXCL10_6_5_G_C	chr4	76023608	76023633	CXCL10	6	76023612	5	G	C	TILE	TGGGCAAGTCCCATGTTGCAGACTCG	GCCTAGTGGGCAAGTCCCATGTTGCAGACTCGCTAGGTCTTGATTCGCTTGACGCTGCTG	-0.308064	0.0139212	-0.144422	0.404967	-0.801045	-1.25528	-0.666898	-0.685552	0.338704	1.70732	-0.570765	-0.238668	-0.759181	-0.464332
ENH_TILE_001_CXCL10_6_5_G_T	chr4	76023608	76023633	CXCL10	6	76023612	5	G	T	TILE	TGGGTAAGTCCCATGTTGCAGACTCG	GCCTAGTGGGTAAGTCCCATGTTGCAGACTCGCTAGGTCTTGATTCGCTTGACGCTGCTG	-0.898695	-0.642226	-0.0948883	0.00553697	0.208258	-0.194578	-0.103894	-0.268462	-0.0176275	1.51149	1.12952	0.1002	-0.47764	-0.35271
ENH_TILE_001_CXCL10_6_6_A_C	chr4	76023608	76023633	CXCL10	6	76023613	6	A	C	TILE	TGGGGCAGTCCCATGTTGCAGACTCG	GCCTAGTGGGGCAGTCCCATGTTGCAGACTCGCTAGGTCTTGATTCGCTTGACGCTGCTG	-0.0730567	-0.723532	-0.164465	-0.501175	0.124864	-0.986098	-0.326856	-0.913373	-0.274526	1.28017	-0.11299	-0.359199	-0.417179	-0.333809
ENH_TILE_001_CXCL10_6_6_A_G	chr4	76023608	76023633	CXCL10	6	76023613	6	A	G	TILE	TGGGGGAGTCCCATGTTGCAGACTCG	GCCTAGTGGGGGAGTCCCATGTTGCAGACTCGCTAGGTCTTGATTCGCTTGACGCTGCTG	-1.22911	-0.247525	-0.625039	-0.281532	-0.831362	-0.439344	-0.390455	-0.347362	0.357737	4.02357	0.351011	-0.349324	-0.528862	-0.373115
ENH_TILE_001_CXCL10_6_6_A_T	chr4	76023608	76023633	CXCL10	6	76023613	6	A	T	TILE	TGGGGTAGTCCCATGTTGCAGACTCG	GCCTAGTGGGGTAGTCCCATGTTGCAGACTCGCTAGGTCTTGATTCGCTTGACGCTGCTG	-0.8997	-0.31138	-0.534834	0.121395	-0.5586	-0.127836	-0.262771	-0.495305	0.561797	0.931646	-0.570765	-0.00726589	-0.545458	-0.260675
ENH_TILE_001_CXCL10_6_7_A_C	chr4	76023608	76023633	CXCL10	6	76023614	7	A	C	TILE	TGGGGACGTCCCATGTTGCAGACTCG	GCCTAGTGGGGACGTCCCATGTTGCAGACTCGCTAGGTCTTGATTCGCTTGACGCTGCTG	-0.617373	-0.345875	-0.713849	-0.176293	-1.17042	-1.09191	-0.358002	-0.676203	-0.0087412	0.14064	-1.46516	0.0503792	-0.5197	-0.595225
ENH_TILE_001_CXCL10_6_7_A_G	chr4	76023608	76023633	CXCL10	6	76023614	7	A	G	TILE	TGGGGAGGTCCCATGTTGCAGACTCG	GCCTAGTGGGGAGGTCCCATGTTGCAGACTCGCTAGGTCTTGATTCGCTTGACGCTGCTG	-0.216876	-0.128058	-0.380154	-0.260359	-1.15713	-0.85497	-0.660103	-0.436516	-0.0144196	-0.435712	-0.388762	-0.0130816	-0.482032	-0.55854
ENH_TILE_001_CXCL10_6_7_A_T	chr4	76023608	76023633	CXCL10	6	76023614	7	A	T	TILE	TGGGGATGTCCCATGTTGCAGACTCG	GCCTAGTGGGGATGTCCCATGTTGCAGACTCGCTAGGTCTTGATTCGCTTGACGCTGCTG	-0.340801	0.15679	-0.584005	-0.343387	-0.464439	-0.257167	-0.265683	-0.681159	-0.612941	3.84915	1.38103	-0.246407	-0.503573	-0.580502
ENH_TILE_001_CXCL10_6_8_G_A	chr4	76023608	76023633	CXCL10	6	76023615	8	G	A	TILE	TGGGGAAATCCCATGTTGCAGACTCG	GCCTAGTGGGGAAATCCCATGTTGCAGACTCGCTAGGTCTTGATTCGCTTGACGCTGCTG	-0.659286	-0.285299	-0.631141	-0.433713	0.0560507	0.333258	-0.52391	-0.783248	3.11178	18.3261	0.449575	1.42922	-0.20082	0.601064
ENH_TILE_001_CXCL10_6_8_G_C	chr4	76023608	76023633	CXCL10	6	76023615	8	G	C	TILE	TGGGGAACTCCCATGTTGCAGACTCG	GCCTAGTGGGGAACTCCCATGTTGCAGACTCGCTAGGTCTTGATTCGCTTGACGCTGCTG	-0.254072	-0.397891	-0.481713	-0.0206742	-0.235807	-0.219437	-0.130267	-0.185627	1.59498	11.9407	-0.41204	0.907269	0.167945	-0.0931466
ENH_TILE_001_CXCL10_6_8_G_T	chr4	76023608	76023633	CXCL10	6	76023615	8	G	T	TILE	TGGGGAATTCCCATGTTGCAGACTCG	GCCTAGTGGGGAATTCCCATGTTGCAGACTCGCTAGGTCTTGATTCGCTTGACGCTGCTG	-0.443461	-0.0639697	-0.278432	-0.039843	-0.704806	2.21963	-0.736043	-1.1963	8.16155	24.4881	0.948826	5.04005	0.0418443	4.25967
ENH_TILE_001_CXCL10_6_9_T_A	chr4	76023608	76023633	CXCL10	6	76023616	9	T	A	TILE	TGGGGAAGACCCATGTTGCAGACTCG	GCCTAGTGGGGAAGACCCATGTTGCAGACTCGCTAGGTCTTGATTCGCTTGACGCTGCTG	0.0282677	0.325599	-0.516038	-0.493254	0.097295	0.448202	-0.0960465	-0.183675	0.00362637	0.896029	2.06544	0.00808625	-0.102312	0.24908
ENH_TILE_001_CXCL10_6_9_T_C	chr4	76023608	76023633	CXCL10	6	76023616	9	T	C	TILE	TGGGGAAGCCCCATGTTGCAGACTCG	GCCTAGTGGGGAAGCCCCATGTTGCAGACTCGCTAGGTCTTGATTCGCTTGACGCTGCTG	-0.249681	-0.153843	-0.636737	-0.752843	-0.338986	-0.75148	-0.329693	-0.195873	0.898764	10.1558	2.44337	0.482199	-0.698632	0.0787405
ENH_TILE_001_CXCL10_6_9_T_G	chr4	76023608	76023633	CXCL10	6	76023616	9	T	G	TILE	TGGGGAAGGCCCATGTTGCAGACTCG	GCCTAGTGGGGAAGGCCCATGTTGCAGACTCGCTAGGTCTTGATTCGCTTGACGCTGCTG	-0.535141	-0.514986	-0.343964	-0.778639	-0.103712	-0.651888	-0.5943	-0.18327	-0.23425	1.961	1.94208	-0.27199	-0.537279	-0.690547
ENH_TILE_001_CXCL10_6_10_C_A	chr4	76023608	76023633	CXCL10	6	76023617	10	C	A	TILE	TGGGGAAGTACCATGTTGCAGACTCG	GCCTAGTGGGGAAGTACCATGTTGCAGACTCGCTAGGTCTTGATTCGCTTGACGCTGCTG	0.283445	-0.122104	-0.128248	-0.0418373	-0.0155128	0.312843	0.311632	0.444811	2.07416	5.56865	0.80196	0.0289352	-0.367188	-0.323812
ENH_TILE_001_CXCL10_6_10_C_G	chr4	76023608	76023633	CXCL10	6	76023617	10	C	G	TILE	TGGGGAAGTGCCATGTTGCAGACTCG	GCCTAGTGGGGAAGTGCCATGTTGCAGACTCGCTAGGTCTTGATTCGCTTGACGCTGCTG	0.297267	-0.376077	-0.0664997	-0.445056	-0.217349	-0.294345	-0.410994	0.0499764	0.710132	2.71178	0.369995	-0.146452	-0.498372	-0.21525
ENH_TILE_001_CXCL10_6_10_C_T	chr4	76023608	76023633	CXCL10	6	76023617	10	C	T	TILE	TGGGGAAGTTCCATGTTGCAGACTCG	GCCTAGTGGGGAAGTTCCATGTTGCAGACTCGCTAGGTCTTGATTCGCTTGACGCTGCTG	-1.24916	0.289551	-0.18315	0.0498127	-0.40097	-0.268373	0.0173886	-0.247114	0.0409319	6.62755	0.985093	0.240045	-0.425937	-0.171366
ENH_TILE_001_CXCL10_6_11_C_A	chr4	76023608	76023633	CXCL10	6	76023618	11	C	A	TILE	TGGGGAAGTCACATGTTGCAGACTCG	GCCTAGTGGGGAAGTCACATGTTGCAGACTCGCTAGGTCTTGATTCGCTTGACGCTGCTG	-0.38428	-0.0746772	-0.563488	-0.296923	-0.810227	-0.126583	-0.104678	-0.0994312	-0.303428	0.482072	0.154249	0.56582	-0.449249	-0.46543
ENH_TILE_001_CXCL10_6_11_C_G	chr4	76023608	76023633	CXCL10	6	76023618	11	C	G	TILE	TGGGGAAGTCGCATGTTGCAGACTCG	GCCTAGTGGGGAAGTCGCATGTTGCAGACTCGCTAGGTCTTGATTCGCTTGACGCTGCTG	0.53883	-0.224152	-0.254456	-0.184873	-0.304126	-0.600541	-0.33248	-0.0204914	-0.00643763	0.125683	-1.32047	-0.61981	-0.806195	-0.430326
ENH_TILE_001_CXCL10_6_11_C_T	chr4	76023608	76023633	CXCL10	6	76023618	11	C	T	TILE	TGGGGAAGTCTCATGTTGCAGACTCG	GCCTAGTGGGGAAGTCTCATGTTGCAGACTCGCTAGGTCTTGATTCGCTTGACGCTGCTG	-0.68793	-0.866099	0.281613	0.000110944	-0.211659	-0.721292	0.0553443	-0.0527518	0.293204	0.569937	1.69512	0.231026	-0.232656	-0.313541
ENH_TILE_001_CXCL10_6_12_C_A	chr4	76023608	76023633	CXCL10	6	76023619	12	C	A	TILE	TGGGGAAGTCCAATGTTGCAGACTCG	GCCTAGTGGGGAAGTCCAATGTTGCAGACTCGCTAGGTCTTGATTCGCTTGACGCTGCTG	0.562421	-0.442214	0.0969024	-0.107366	-0.115758	0.308065	-0.0441485	-0.0929436	0.0317334	9.88014	-1.07497	0.31673	-0.0476181	-0.148953
ENH_TILE_001_CXCL10_6_12_C_G	chr4	76023608	76023633	CXCL10	6	76023619	12	C	G	TILE	TGGGGAAGTCCGATGTTGCAGACTCG	GCCTAGTGGGGAAGTCCGATGTTGCAGACTCGCTAGGTCTTGATTCGCTTGACGCTGCTG	-0.735799	0.354294	-0.0945263	-0.201433	-0.149391	0.463415	0.574129	0.151007	0.471431	6.60049	-1.68528	0.484305	-0.474184	-0.491446
ENH_TILE_001_CXCL10_6_12_C_T	chr4	76023608	76023633	CXCL10	6	76023619	12	C	T	TILE	TGGGGAAGTCCTATGTTGCAGACTCG	GCCTAGTGGGGAAGTCCTATGTTGCAGACTCGCTAGGTCTTGATTCGCTTGACGCTGCTG	-0.0345655	0.177765	-0.308796	0.156327	-0.762482	-0.154088	0.182957	-0.166578	0.299261	4.6367	-0.396329	0.0860117	-0.243567	-0.313541
ENH_TILE_001_CXCL10_6_13_A_C	chr4	76023608	76023633	CXCL10	6	76023620	13	A	C	TILE	TGGGGAAGTCCCCTGTTGCAGACTCG	GCCTAGTGGGGAAGTCCCCTGTTGCAGACTCGCTAGGTCTTGATTCGCTTGACGCTGCTG	-0.104896	-0.0209834	-0.563472	-0.448139	-0.795889	1.25347	-0.318439	-0.934887	4.54572	18.2038	1.28452	2.2997	-0.526253	1.49161
ENH_TILE_001_CXCL10_6_13_A_G	chr4	76023608	76023633	CXCL10	6	76023620	13	A	G	TILE	TGGGGAAGTCCCGTGTTGCAGACTCG	GCCTAGTGGGGAAGTCCCGTGTTGCAGACTCGCTAGGTCTTGATTCGCTTGACGCTGCTG	-0.774951	0.0178409	-0.194608	-0.474046	-0.241886	1.05925	0.267409	-0.000790445	2.84506	13.7903	-0.441152	0.914433	-0.410459	0.469455
ENH_TILE_001_CXCL10_6_13_A_T	chr4	76023608	76023633	CXCL10	6	76023620	13	A	T	TILE	TGGGGAAGTCCCTTGTTGCAGACTCG	GCCTAGTGGGGAAGTCCCTTGTTGCAGACTCGCTAGGTCTTGATTCGCTTGACGCTGCTG	-0.050964	-0.675535	-0.18161	0.296477	0.0632994	2.38551	0.0115255	-0.767298	3.16984	14.2959	0.949034	2.13416	-0.0328758	1.34114
ENH_TILE_001_CXCL10_6_14_T_A	chr4	76023608	76023633	CXCL10	6	76023621	14	T	A	TILE	TGGGGAAGTCCCAAGTTGCAGACTCG	GCCTAGTGGGGAAGTCCCAAGTTGCAGACTCGCTAGGTCTTGATTCGCTTGACGCTGCTG	-0.640161	-0.328209	-0.291538	-0.162693	-0.540415	0.837492	0.218942	0.0476282	2.95417	16.8018	0.445912	1.18658	-0.259679	0.490491
ENH_TILE_001_CXCL10_6_14_T_C	chr4	76023608	76023633	CXCL10	6	76023621	14	T	C	TILE	TGGGGAAGTCCCACGTTGCAGACTCG	GCCTAGTGGGGAAGTCCCACGTTGCAGACTCGCTAGGTCTTGATTCGCTTGACGCTGCTG	-0.232741	-0.385686	-0.828431	-0.571472	-0.329015	-0.200332	0.648868	0.00202173	3.0263	15.1913	0.455751	0.533664	-0.71479	0.340104
ENH_TILE_001_CXCL10_6_14_T_G	chr4	76023608	76023633	CXCL10	6	76023621	14	T	G	TILE	TGGGGAAGTCCCAGGTTGCAGACTCG	GCCTAGTGGGGAAGTCCCAGGTTGCAGACTCGCTAGGTCTTGATTCGCTTGACGCTGCTG	-0.344579	-0.142681	-0.476502	-0.359954	-0.232731	1.27788	-0.0988525	-0.234327	2.47449	16.3176	0.150002	1.04005	-0.11494	0.460266
ENH_TILE_001_CXCL10_6_15_G_A	chr4	76023608	76023633	CXCL10	6	76023622	15	G	A	TILE	TGGGGAAGTCCCATATTGCAGACTCG	GCCTAGTGGGGAAGTCCCATATTGCAGACTCGCTAGGTCTTGATTCGCTTGACGCTGCTG	0.0281296	-0.788911	-0.105769	-0.225289	-0.0894439	1.40295	0.134343	-0.595757	3.67979	14.2187	-0.936499	0.736326	-0.209113	0.771808
ENH_TILE_001_CXCL10_6_15_G_C	chr4	76023608	76023633	CXCL10	6	76023622	15	G	C	TILE	TGGGGAAGTCCCATCTTGCAGACTCG	GCCTAGTGGGGAAGTCCCATCTTGCAGACTCGCTAGGTCTTGATTCGCTTGACGCTGCTG	0.410445	-0.491098	-0.502928	-0.320911	-0.90961	0.558187	-0.0705488	-0.378272	2.70704	14.8442	-0.894401	1.3279	-0.588548	0.829427
ENH_TILE_001_CXCL10_6_15_G_T	chr4	76023608	76023633	CXCL10	6	76023622	15	G	T	TILE	TGGGGAAGTCCCATTTTGCAGACTCG	GCCTAGTGGGGAAGTCCCATTTTGCAGACTCGCTAGGTCTTGATTCGCTTGACGCTGCTG	0.018867	0.26642	-0.669975	-0.708315	-0.0814243	1.31494	-0.490048	-0.24493	2.86433	16.2083	-0.498916	0.894387	-0.488262	0.919566
ENH_TILE_001_CXCL10_6_16_T_A	chr4	76023608	76023633	CXCL10	6	76023623	16	T	A	TILE	TGGGGAAGTCCCATGATGCAGACTCG	GCCTAGTGGGGAAGTCCCATGATGCAGACTCGCTAGGTCTTGATTCGCTTGACGCTGCTG	-0.284921	-0.111066	-0.495673	-0.387919	-0.0358257	0.356639	0.143055	-0.0855083	2.29948	14.8214	1.00308	0.812978	-0.442132	0.272284
ENH_TILE_001_CXCL10_6_16_T_C	chr4	76023608	76023633	CXCL10	6	76023623	16	T	C	TILE	TGGGGAAGTCCCATGCTGCAGACTCG	GCCTAGTGGGGAAGTCCCATGCTGCAGACTCGCTAGGTCTTGATTCGCTTGACGCTGCTG	0.622426	-0.310128	-0.816037	-0.324791	-0.415447	-0.10017	-0.178346	-0.619383	1.95533	13.9543	0.172049	0.898497	-0.44956	0.307762
ENH_TILE_001_CXCL10_6_16_T_G	chr4	76023608	76023633	CXCL10	6	76023623	16	T	G	TILE	TGGGGAAGTCCCATGGTGCAGACTCG	GCCTAGTGGGGAAGTCCCATGGTGCAGACTCGCTAGGTCTTGATTCGCTTGACGCTGCTG	-1.79512	-0.271225	-0.667502	-0.504835	-0.538956	0.297599	-0.047545	-0.365214	3.15844	13.9742	-0.0497067	0.0807028	-0.293673	0.478232
ENH_TILE_001_CXCL10_6_17_T_A	chr4	76023608	76023633	CXCL10	6	76023624	17	T	A	TILE	TGGGGAAGTCCCATGTAGCAGACTCG	GCCTAGTGGGGAAGTCCCATGTAGCAGACTCGCTAGGTCTTGATTCGCTTGACGCTGCTG	-0.498598	-0.587687	-0.721971	-0.053878	-0.610986	0.265415	0.258875	-0.286753	3.25155	14.2683	0.616167	0.329938	-0.256425	0.305373
ENH_TILE_001_CXCL10_6_17_T_C	chr4	76023608	76023633	CXCL10	6	76023624	17	T	C	TILE	TGGGGAAGTCCCATGTCGCAGACTCG	GCCTAGTGGGGAAGTCCCATGTCGCAGACTCGCTAGGTCTTGATTCGCTTGACGCTGCTG	-0.756933	0.240651	-0.340847	0.746666	-0.709359	0.1662	-0.220006	-0.176582	6.21989	15.2311	1.86513	0.917769	-0.467542	0.651591
ENH_TILE_001_CXCL10_6_17_T_G	chr4	76023608	76023633	CXCL10	6	76023624	17	T	G	TILE	TGGGGAAGTCCCATGTGGCAGACTCG	GCCTAGTGGGGAAGTCCCATGTGGCAGACTCGCTAGGTCTTGATTCGCTTGACGCTGCTG	-0.788072	-0.449302	-0.592388	0.12026	0.023197	0.220127	-0.402318	-0.419053	2.21855	15.2759	0.415704	0.411162	-0.467542	0.40537
ENH_TILE_001_CXCL10_6_18_G_A	chr4	76023608	76023633	CXCL10	6	76023625	18	G	A	TILE	TGGGGAAGTCCCATGTTACAGACTCG	GCCTAGTGGGGAAGTCCCATGTTACAGACTCGCTAGGTCTTGATTCGCTTGACGCTGCTG	-0.80555	0.269635	-0.335875	-0.0789777	-0.292067	0.978571	-0.214031	-0.347615	2.92336	13.0211	0.572797	0.119201	-0.267494	0.807892
ENH_TILE_001_CXCL10_6_18_G_C	chr4	76023608	76023633	CXCL10	6	76023625	18	G	C	TILE	TGGGGAAGTCCCATGTTCCAGACTCG	GCCTAGTGGGGAAGTCCCATGTTCCAGACTCGCTAGGTCTTGATTCGCTTGACGCTGCTG	-0.42861	-0.522866	-0.417628	0.137641	-0.348156	0.381359	-0.145421	-0.530371	2.16493	15.7998	-0.10775	0.957144	-0.593901	0.746568
ENH_TILE_001_CXCL10_6_18_G_T	chr4	76023608	76023633	CXCL10	6	76023625	18	G	T	TILE	TGGGGAAGTCCCATGTTTCAGACTCG	GCCTAGTGGGGAAGTCCCATGTTTCAGACTCGCTAGGTCTTGATTCGCTTGACGCTGCTG	-0.556711	0.157273	-0.400181	-0.384723	0.158341	0.548584	-0.020933	-0.127986	2.28577	13.516	-0.111328	0.356809	0.156843	0.508065
ENH_TILE_001_CXCL10_6_19_C_A	chr4	76023608	76023633	CXCL10	6	76023626	19	C	A	TILE	TGGGGAAGTCCCATGTTGAAGACTCG	GCCTAGTGGGGAAGTCCCATGTTGAAGACTCGCTAGGTCTTGATTCGCTTGACGCTGCTG	-0.204251	-0.317793	-0.295123	0.192302	-0.531722	0.408748	0.223029	-0.334895	2.38875	15.4768	1.81058	0.666823	-0.350543	0.59568
ENH_TILE_001_CXCL10_6_19_C_G	chr4	76023608	76023633	CXCL10	6	76023626	19	C	G	TILE	TGGGGAAGTCCCATGTTGGAGACTCG	GCCTAGTGGGGAAGTCCCATGTTGGAGACTCGCTAGGTCTTGATTCGCTTGACGCTGCTG	-0.458917	-0.525966	-0.722417	0.0250971	-0.141169	0.0854966	-0.308798	-0.271772	2.76626	14.0843	0.880972	0.568087	-0.392721	0.469
ENH_TILE_001_CXCL10_6_19_C_T	chr4	76023608	76023633	CXCL10	6	76023626	19	C	T	TILE	TGGGGAAGTCCCATGTTGTAGACTCG	GCCTAGTGGGGAAGTCCCATGTTGTAGACTCGCTAGGTCTTGATTCGCTTGACGCTGCTG	-0.0113945	-0.600867	-0.617396	-0.186645	-0.300347	1.15853	-0.0592228	-0.184261	2.33582	14.1755	0.139915	0.738017	-0.230894	0.608368
ENH_TILE_001_CXCL10_6_20_A_C	chr4	76023608	76023633	CXCL10	6	76023627	20	A	C	TILE	TGGGGAAGTCCCATGTTGCCGACTCG	GCCTAGTGGGGAAGTCCCATGTTGCCGACTCGCTAGGTCTTGATTCGCTTGACGCTGCTG	0.0517812	-0.48519	-0.355428	-0.399761	-0.890921	0.381487	0.263914	-0.31121	2.59353	13.5186	0.389139	1.41242	-0.547098	0.406712
ENH_TILE_001_CXCL10_6_20_A_G	chr4	76023608	76023633	CXCL10	6	76023627	20	A	G	TILE	TGGGGAAGTCCCATGTTGCGGACTCG	GCCTAGTGGGGAAGTCCCATGTTGCGGACTCGCTAGGTCTTGATTCGCTTGACGCTGCTG	-0.787636	0.114515	-0.471052	-0.378628	-0.650583	0.761014	0.148135	0.0302358	2.71141	14.985	0.66948	1.52759	-0.526808	0.915597
ENH_TILE_001_CXCL10_6_20_A_T	chr4	76023608	76023633	CXCL10	6	76023627	20	A	T	TILE	TGGGGAAGTCCCATGTTGCTGACTCG	GCCTAGTGGGGAAGTCCCATGTTGCTGACTCGCTAGGTCTTGATTCGCTTGACGCTGCTG	0.945633	-0.619732	0.138938	-0.0400204	-0.431807	0.143406	0.00846438	-0.828534	2.23145	14.2018	0.0509456	0.512247	-0.452474	0.119571
ENH_TILE_001_CXCL10_6_21_G_A	chr4	76023608	76023633	CXCL10	6	76023628	21	G	A	TILE	TGGGGAAGTCCCATGTTGCAAACTCG	GCCTAGTGGGGAAGTCCCATGTTGCAAACTCGCTAGGTCTTGATTCGCTTGACGCTGCTG	-0.0944953	0.175968	-0.378511	-0.233707	-0.194769	0.122555	-0.461725	-0.277055	2.84329	15.4222	1.04944	0.409659	-0.281473	0.529816
ENH_TILE_001_CXCL10_6_21_G_C	chr4	76023608	76023633	CXCL10	6	76023628	21	G	C	TILE	TGGGGAAGTCCCATGTTGCACACTCG	GCCTAGTGGGGAAGTCCCATGTTGCACACTCGCTAGGTCTTGATTCGCTTGACGCTGCTG	-0.0198962	-0.644427	-0.443271	-0.421693	-0.824447	0.447855	0.00748578	-0.0475936	2.99515	14.4373	0.747549	1.28586	-0.259085	0.451758
ENH_TILE_001_CXCL10_6_21_G_T	chr4	76023608	76023633	CXCL10	6	76023628	21	G	T	TILE	TGGGGAAGTCCCATGTTGCATACTCG	GCCTAGTGGGGAAGTCCCATGTTGCATACTCGCTAGGTCTTGATTCGCTTGACGCTGCTG	0.306837	-0.169639	-0.355177	-0.168305	-0.451138	0.704366	0.0751394	-0.35562	1.44275	13.9356	0.881287	0.924243	-0.277058	0.410437
ENH_TILE_001_CXCL10_6_22_A_C	chr4	76023608	76023633	CXCL10	6	76023629	22	A	C	TILE	TGGGGAAGTCCCATGTTGCAGCCTCG	GCCTAGTGGGGAAGTCCCATGTTGCAGCCTCGCTAGGTCTTGATTCGCTTGACGCTGCTG	-0.100544	-0.727961	-0.87125	-0.347363	-0.461535	0.523692	-0.0187321	-0.056083	1.76785	14.1096	1.77969	0.66312	-0.397317	0.196632
ENH_TILE_001_CXCL10_6_22_A_G	chr4	76023608	76023633	CXCL10	6	76023629	22	A	G	TILE	TGGGGAAGTCCCATGTTGCAGGCTCG	GCCTAGTGGGGAAGTCCCATGTTGCAGGCTCGCTAGGTCTTGATTCGCTTGACGCTGCTG	-0.459223	0.0350653	-0.535177	-0.0649441	-0.437318	0.646562	-0.0763416	0.0149048	2.25871	12.4381	-1.05199	0.451642	-0.111567	0.0527945
ENH_TILE_001_CXCL10_6_22_A_T	chr4	76023608	76023633	CXCL10	6	76023629	22	A	T	TILE	TGGGGAAGTCCCATGTTGCAGTCTCG	GCCTAGTGGGGAAGTCCCATGTTGCAGTCTCGCTAGGTCTTGATTCGCTTGACGCTGCTG	-0.538453	-0.221194	-0.494461	-0.317619	-0.00712046	0.530057	0.313932	-0.0794816	2.50897	14.1667	-0.185498	0.914406	-0.546833	0.328385
ENH_TILE_001_CXCL10_6_23_C_A	chr4	76023608	76023633	CXCL10	6	76023630	23	C	A	TILE	TGGGGAAGTCCCATGTTGCAGAATCG	GCCTAGTGGGGAAGTCCCATGTTGCAGAATCGCTAGGTCTTGATTCGCTTGACGCTGCTG	0.220285	0.149847	-0.460985	0.00978539	0.148756	0.710119	0.357652	-0.0457386	2.47767	15.6841	0.002307	0.852995	0.129076	0.59544
ENH_TILE_001_CXCL10_6_23_C_G	chr4	76023608	76023633	CXCL10	6	76023630	23	C	G	TILE	TGGGGAAGTCCCATGTTGCAGAGTCG	GCCTAGTGGGGAAGTCCCATGTTGCAGAGTCGCTAGGTCTTGATTCGCTTGACGCTGCTG	1.24093	-0.124589	-0.111302	-0.59011	0.0173012	0.305998	0.0922008	-0.0944036	2.4981	15.8877	0.184363	0.0895135	-0.0235469	0.922244
ENH_TILE_001_CXCL10_6_23_C_T	chr4	76023608	76023633	CXCL10	6	76023630	23	C	T	TILE	TGGGGAAGTCCCATGTTGCAGATTCG	GCCTAGTGGGGAAGTCCCATGTTGCAGATTCGCTAGGTCTTGATTCGCTTGACGCTGCTG	0.136701	-0.446019	-0.241195	-0.536429	-0.408995	0.587261	0.0218098	0.0134704	1.84146	15.2214	1.1181	1.14572	0.0446491	0.591522
ENH_TILE_001_CXCL10_6_24_T_A	chr4	76023608	76023633	CXCL10	6	76023631	24	T	A	TILE	TGGGGAAGTCCCATGTTGCAGACACG	GCCTAGTGGGGAAGTCCCATGTTGCAGACACGCTAGGTCTTGATTCGCTTGACGCTGCTG	-0.197445	-0.353327	-0.491537	-0.503797	-0.637278	0.595223	-0.103452	-0.181841	2.85353	14.9062	0.520709	0.0310342	-0.159514	0.61463
ENH_TILE_001_CXCL10_6_24_T_C	chr4	76023608	76023633	CXCL10	6	76023631	24	T	C	TILE	TGGGGAAGTCCCATGTTGCAGACCCG	GCCTAGTGGGGAAGTCCCATGTTGCAGACCCGCTAGGTCTTGATTCGCTTGACGCTGCTG	-0.21131	0.153867	-0.790289	-0.426186	-0.0316732	0.0474657	-0.397911	-0.773437	2.00026	16.3022	0.954526	1.31832	-0.448601	0.461472
ENH_TILE_001_CXCL10_6_24_T_G	chr4	76023608	76023633	CXCL10	6	76023631	24	T	G	TILE	TGGGGAAGTCCCATGTTGCAGACGCG	GCCTAGTGGGGAAGTCCCATGTTGCAGACGCGCTAGGTCTTGATTCGCTTGACGCTGCTG	-0.109062	-0.288097	-0.252995	-0.0392883	0.0770408	0.291868	0.00659225	0.0621719	3.49376	13.9269	0.679988	0.422583	-0.161741	0.0680849
ENH_TILE_001_CXCL10_6_25_C_A	chr4	76023608	76023633	CXCL10	6	76023632	25	C	A	TILE	TGGGGAAGTCCCATGTTGCAGACTAG	GCCTAGTGGGGAAGTCCCATGTTGCAGACTAGCTAGGTCTTGATTCGCTTGACGCTGCTG	0.920824	-0.222438	-0.0950768	-0.274066	0.0477529	0.672705	0.0959093	-0.159641	2.51262	14.4378	-0.570765	1.17148	-0.534832	1.16472
ENH_TILE_001_CXCL10_6_25_C_G	chr4	76023608	76023633	CXCL10	6	76023632	25	C	G	TILE	TGGGGAAGTCCCATGTTGCAGACTGG	GCCTAGTGGGGAAGTCCCATGTTGCAGACTGGCTAGGTCTTGATTCGCTTGACGCTGCTG	-0.276773	-0.0171342	0.125561	0.269628	0.327248	0.083308	-0.138644	-0.247624	2.61726	14.7429	0.587518	1.37315	-0.0832588	0.939041
ENH_TILE_001_CXCL10_6_25_C_T	chr4	76023608	76023633	CXCL10	6	76023632	25	C	T	TILE	TGGGGAAGTCCCATGTTGCAGACTTG	GCCTAGTGGGGAAGTCCCATGTTGCAGACTTGCTAGGTCTTGATTCGCTTGACGCTGCTG	-0.638734	0.0986047	-0.128528	0.348809	-0.0803764	0.789048	0.0635016	-0.161651	2.84738	13.6686	2.02586	-0.208619	-0.0742228	0.664726
ENH_TILE_001_CXCL10_6_26_G_A	chr4	76023608	76023633	CXCL10	6	76023633	26	G	A	TILE	TGGGGAAGTCCCATGTTGCAGACTCA	GCCTAGTGGGGAAGTCCCATGTTGCAGACTCACTAGGTCTTGATTCGCTTGACGCTGCTG	-0.133898	-0.276228	-0.291612	-0.400851	-0.45942	0.165044	-0.392641	-0.428863	2.07878	16.2263	-0.00657538	-0.109101	-0.118721	0.384894
ENH_TILE_001_CXCL10_6_26_G_C	chr4	76023608	76023633	CXCL10	6	76023633	26	G	C	TILE	TGGGGAAGTCCCATGTTGCAGACTCC	GCCTAGTGGGGAAGTCCCATGTTGCAGACTCCCTAGGTCTTGATTCGCTTGACGCTGCTG	-0.206087	0.709949	0.226513	-0.221509	-0.522733	0.773149	-0.0783183	0.204941	2.66489	16.0041	2.50034	0.00883523	-0.217075	0.328993
ENH_TILE_001_CXCL10_6_26_G_T	chr4	76023608	76023633	CXCL10	6	76023633	26	G	T	TILE	TGGGGAAGTCCCATGTTGCAGACTCT	GCCTAGTGGGGAAGTCCCATGTTGCAGACTCTCTAGGTCTTGATTCGCTTGACGCTGCTG	-0.960732	0.00486029	-0.072568	-0.00159846	-0.514454	1.34013	-0.167872	-0.0294159	2.01688	15.9782	0.0847538	0.463337	-0.639345	0.564667
ENH_TILE_001_CXCL10_7_1_A_C	chr4	76023613	76023638	CXCL10	7	76023613	1	A	C	TILE	CAGTCCCATGTTGCAGACTCGAAGGT	GCCTAGCAGTCCCATGTTGCAGACTCGAAGGTCTAGGTCTTGATTCGCTTGACGCTGCTG	1.33957	-0.187203	-0.134986	-0.0814837	-0.247727	-0.783635	-0.35008	-0.606488	-0.527419	-0.0884437	-0.310915	-0.342979	-0.50927	-0.357859
ENH_TILE_001_CXCL10_7_1_A_G	chr4	76023613	76023638	CXCL10	7	76023613	1	A	G	TILE	GAGTCCCATGTTGCAGACTCGAAGGT	GCCTAGGAGTCCCATGTTGCAGACTCGAAGGTCTAGGTCTTGATTCGCTTGACGCTGCTG	0.290557	0.0176221	-0.148236	0.283842	-0.517663	-0.725454	-0.449728	-0.319076	0.233337	0.456764	0.382649	0.442284	-0.803631	-0.816597
ENH_TILE_001_CXCL10_7_1_A_T	chr4	76023613	76023638	CXCL10	7	76023613	1	A	T	TILE	TAGTCCCATGTTGCAGACTCGAAGGT	GCCTAGTAGTCCCATGTTGCAGACTCGAAGGTCTAGGTCTTGATTCGCTTGACGCTGCTG	0.005888	-0.0519105	0.0775129	0.0677371	0.0262804	0.531573	0.424544	-0.188647	0.796231	-0.241665	2.50553	0.220601	-0.0628418	-0.0399799
ENH_TILE_001_CXCL10_7_2_A_C	chr4	76023613	76023638	CXCL10	7	76023614	2	A	C	TILE	ACGTCCCATGTTGCAGACTCGAAGGT	GCCTAGACGTCCCATGTTGCAGACTCGAAGGTCTAGGTCTTGATTCGCTTGACGCTGCTG	-0.424108	-0.119051	0.105286	-0.120387	-0.459428	-0.269573	-0.475608	-0.10532	0.751856	-0.375787	-0.0517277	0.051322	-0.551569	-0.45254
ENH_TILE_001_CXCL10_7_2_A_G	chr4	76023613	76023638	CXCL10	7	76023614	2	A	G	TILE	AGGTCCCATGTTGCAGACTCGAAGGT	GCCTAGAGGTCCCATGTTGCAGACTCGAAGGTCTAGGTCTTGATTCGCTTGACGCTGCTG	-0.276234	0.229516	-0.054979	0.607742	-0.274069	0.0557853	-0.0906788	-0.107984	-0.0250133	-0.935375	-0.4872	-0.367861	0.198798	-0.330362
ENH_TILE_001_CXCL10_7_2_A_T	chr4	76023613	76023638	CXCL10	7	76023614	2	A	T	TILE	ATGTCCCATGTTGCAGACTCGAAGGT	GCCTAGATGTCCCATGTTGCAGACTCGAAGGTCTAGGTCTTGATTCGCTTGACGCTGCTG	-0.423704	-0.18198	-0.0394057	0.0126055	0.334882	0.0386965	-0.0959257	-0.0546709	0.766785	0.0372702	-0.213855	0.177801	0.00874819	-0.227016
ENH_TILE_001_CXCL10_7_3_G_A	chr4	76023613	76023638	CXCL10	7	76023615	3	G	A	TILE	AAATCCCATGTTGCAGACTCGAAGGT	GCCTAGAAATCCCATGTTGCAGACTCGAAGGTCTAGGTCTTGATTCGCTTGACGCTGCTG	-0.261693	0.20724	-0.147739	0.43356	0.530218	0.260198	0.132329	0.136755	0.512841	1.31111	0.784852	-0.218429	0.0979289	0.210453
ENH_TILE_001_CXCL10_7_3_G_C	chr4	76023613	76023638	CXCL10	7	76023615	3	G	C	TILE	AACTCCCATGTTGCAGACTCGAAGGT	GCCTAGAACTCCCATGTTGCAGACTCGAAGGTCTAGGTCTTGATTCGCTTGACGCTGCTG	0.100826	-0.191201	-0.434671	-0.0501858	-0.278884	0.0762958	-0.431881	-0.186278	0.749713	0.102847	-0.125024	-0.145389	0.237734	0.264656
ENH_TILE_001_CXCL10_7_3_G_T	chr4	76023613	76023638	CXCL10	7	76023615	3	G	T	TILE	AATTCCCATGTTGCAGACTCGAAGGT	GCCTAGAATTCCCATGTTGCAGACTCGAAGGTCTAGGTCTTGATTCGCTTGACGCTGCTG	-0.0578483	0.138223	-0.244289	0.233578	0.0551803	0.619412	0.253043	-0.145148	0.744634	2.11358	0.894301	0.350864	-0.412476	-0.51032
ENH_TILE_001_CXCL10_7_4_T_A	chr4	76023613	76023638	CXCL10	7	76023616	4	T	A	TILE	AAGACCCATGTTGCAGACTCGAAGGT	GCCTAGAAGACCCATGTTGCAGACTCGAAGGTCTAGGTCTTGATTCGCTTGACGCTGCTG	-0.398894	0.262244	-0.163665	0.471262	0.324025	0.441927	0.135127	0.521052	0.819226	0.103834	0.952247	-0.179161	-0.229687	-0.3549
ENH_TILE_001_CXCL10_7_4_T_C	chr4	76023613	76023638	CXCL10	7	76023616	4	T	C	TILE	AAGCCCCATGTTGCAGACTCGAAGGT	GCCTAGAAGCCCCATGTTGCAGACTCGAAGGTCTAGGTCTTGATTCGCTTGACGCTGCTG	-0.334295	-0.507685	-0.10162	-0.235921	-0.453394	-0.20777	-0.177115	-0.126499	0.451253	0.346079	1.05198	-0.350781	-0.337222	-0.222208
ENH_TILE_001_CXCL10_7_4_T_G	chr4	76023613	76023638	CXCL10	7	76023616	4	T	G	TILE	AAGGCCCATGTTGCAGACTCGAAGGT	GCCTAGAAGGCCCATGTTGCAGACTCGAAGGTCTAGGTCTTGATTCGCTTGACGCTGCTG	-0.641113	-0.355888	-0.168035	-0.246921	0.260566	-0.0993829	-0.235495	-0.248798	2.12341	0.394586	2.1048	0.00750739	-0.113424	0.489178
ENH_TILE_001_CXCL10_7_5_C_A	chr4	76023613	76023638	CXCL10	7	76023617	5	C	A	TILE	AAGTACCATGTTGCAGACTCGAAGGT	GCCTAGAAGTACCATGTTGCAGACTCGAAGGTCTAGGTCTTGATTCGCTTGACGCTGCTG	-0.193298	0.298195	0.28005	0.0892035	0.172524	0.183294	0.336053	0.460945	-0.0154048	0.382485	0.319057	0.171671	-0.209262	-0.203652
ENH_TILE_001_CXCL10_7_5_C_G	chr4	76023613	76023638	CXCL10	7	76023617	5	C	G	TILE	AAGTGCCATGTTGCAGACTCGAAGGT	GCCTAGAAGTGCCATGTTGCAGACTCGAAGGTCTAGGTCTTGATTCGCTTGACGCTGCTG	-0.274273	-0.338972	-0.279211	-0.30771	-0.372001	-0.714678	-0.0643499	0.129449	0.0957688	-0.0635038	1.35736	0.0775942	-0.345654	-0.325113
ENH_TILE_001_CXCL10_7_5_C_T	chr4	76023613	76023638	CXCL10	7	76023617	5	C	T	TILE	AAGTTCCATGTTGCAGACTCGAAGGT	GCCTAGAAGTTCCATGTTGCAGACTCGAAGGTCTAGGTCTTGATTCGCTTGACGCTGCTG	-0.750113	0.48553	-0.232283	-0.333832	-0.264223	-0.659582	0.186406	0.389694	0.810954	-0.494499	1.24164	0.506597	-0.471448	-0.416335
ENH_TILE_001_CXCL10_7_6_C_A	chr4	76023613	76023638	CXCL10	7	76023618	6	C	A	TILE	AAGTCACATGTTGCAGACTCGAAGGT	GCCTAGAAGTCACATGTTGCAGACTCGAAGGTCTAGGTCTTGATTCGCTTGACGCTGCTG	0.146369	0.177284	-0.000441567	-0.252798	-0.14762	-0.625147	-0.164726	-0.121188	0.342072	0.353814	0.444079	0.384606	-0.318052	-0.53121
ENH_TILE_001_CXCL10_7_6_C_G	chr4	76023613	76023638	CXCL10	7	76023618	6	C	G	TILE	AAGTCGCATGTTGCAGACTCGAAGGT	GCCTAGAAGTCGCATGTTGCAGACTCGAAGGTCTAGGTCTTGATTCGCTTGACGCTGCTG	-0.535192	-0.153475	-0.104586	-0.10332	-0.546452	-0.256512	-0.0335033	-0.11669	-0.0870063	0.0635269	0.0731808	-0.0025514	-0.502812	-0.065609
ENH_TILE_001_CXCL10_7_6_C_T	chr4	76023613	76023638	CXCL10	7	76023618	6	C	T	TILE	AAGTCTCATGTTGCAGACTCGAAGGT	GCCTAGAAGTCTCATGTTGCAGACTCGAAGGTCTAGGTCTTGATTCGCTTGACGCTGCTG	-0.0438558	-0.0190583	0.142673	-0.0389086	-0.360772	-0.00988984	-0.3295	-0.159213	0.173017	0.847986	1.19494	0.0112514	-0.289573	-0.121469
ENH_TILE_001_CXCL10_7_7_C_A	chr4	76023613	76023638	CXCL10	7	76023619	7	C	A	TILE	AAGTCCAATGTTGCAGACTCGAAGGT	GCCTAGAAGTCCAATGTTGCAGACTCGAAGGTCTAGGTCTTGATTCGCTTGACGCTGCTG	-0.715295	0.206805	-0.180817	-0.256533	-0.327404	-0.838229	-0.30894	-0.109348	1.11648	0.134821	2.16845	-0.0844348	-0.286539	-0.576101
ENH_TILE_001_CXCL10_7_7_C_G	chr4	76023613	76023638	CXCL10	7	76023619	7	C	G	TILE	AAGTCCGATGTTGCAGACTCGAAGGT	GCCTAGAAGTCCGATGTTGCAGACTCGAAGGTCTAGGTCTTGATTCGCTTGACGCTGCTG	0.784491	0.653916	0.175954	-0.594083	-0.70685	-0.98079	-0.0642341	0.264162	0.91298	0.180849	-0.324229	0.22102	-0.149884	-0.225367
ENH_TILE_001_CXCL10_7_7_C_T	chr4	76023613	76023638	CXCL10	7	76023619	7	C	T	TILE	AAGTCCTATGTTGCAGACTCGAAGGT	GCCTAGAAGTCCTATGTTGCAGACTCGAAGGTCTAGGTCTTGATTCGCTTGACGCTGCTG	-0.474526	0.0619188	0.114188	0.108224	-0.466192	-0.520548	-0.298477	-0.236187	0.27313	-0.838529	1.41397	-0.105417	-0.118685	-0.540203
ENH_TILE_001_CXCL10_7_8_A_C	chr4	76023613	76023638	CXCL10	7	76023620	8	A	C	TILE	AAGTCCCCTGTTGCAGACTCGAAGGT	GCCTAGAAGTCCCCTGTTGCAGACTCGAAGGTCTAGGTCTTGATTCGCTTGACGCTGCTG	0.480454	0.179958	-0.0775396	0.374471	-0.0875191	-0.0851376	-0.346638	-0.213608	0.0817636	0.032642	1.9841	0.12492	-0.26393	-0.218512
ENH_TILE_001_CXCL10_7_8_A_G	chr4	76023613	76023638	CXCL10	7	76023620	8	A	G	TILE	AAGTCCCGTGTTGCAGACTCGAAGGT	GCCTAGAAGTCCCGTGTTGCAGACTCGAAGGTCTAGGTCTTGATTCGCTTGACGCTGCTG	0.223867	0.0738896	-0.22733	0.22796	-0.624665	-0.233203	-0.0881572	0.084661	-0.127	0.064709	0.669699	0.552304	-0.57946	-0.271987
ENH_TILE_001_CXCL10_7_8_A_T	chr4	76023613	76023638	CXCL10	7	76023620	8	A	T	TILE	AAGTCCCTTGTTGCAGACTCGAAGGT	GCCTAGAAGTCCCTTGTTGCAGACTCGAAGGTCTAGGTCTTGATTCGCTTGACGCTGCTG	0.443676	0.0458275	-0.0979977	0.142388	-0.0721222	-0.64638	-0.288629	-0.0601125	0.418195	0.162783	-0.337043	0.646972	-0.484948	-0.143941
ENH_TILE_001_CXCL10_7_9_T_A	chr4	76023613	76023638	CXCL10	7	76023621	9	T	A	TILE	AAGTCCCAAGTTGCAGACTCGAAGGT	GCCTAGAAGTCCCAAGTTGCAGACTCGAAGGTCTAGGTCTTGATTCGCTTGACGCTGCTG	0.712955	-0.386154	0.23878	0.16443	-0.136751	0.186672	-0.177402	-0.352052	0.206838	0.0436791	-0.161945	-0.41154	0.00253477	-0.322288
ENH_TILE_001_CXCL10_7_9_T_C	chr4	76023613	76023638	CXCL10	7	76023621	9	T	C	TILE	AAGTCCCACGTTGCAGACTCGAAGGT	GCCTAGAAGTCCCACGTTGCAGACTCGAAGGTCTAGGTCTTGATTCGCTTGACGCTGCTG	-0.0872757	0.0792252	-0.311426	-0.313561	-0.173693	-0.751685	-0.0987566	-0.0642134	0.510916	0.018307	1.60054	-0.0627683	-0.387976	0.132654
ENH_TILE_001_CXCL10_7_9_T_G	chr4	76023613	76023638	CXCL10	7	76023621	9	T	G	TILE	AAGTCCCAGGTTGCAGACTCGAAGGT	GCCTAGAAGTCCCAGGTTGCAGACTCGAAGGTCTAGGTCTTGATTCGCTTGACGCTGCTG	0.560648	-0.0249255	-0.194181	-0.0411025	-0.588536	0.614559	0.0522815	-0.152772	1.17804	0.115312	0.785708	-0.620251	0.28593	0.274128
ENH_TILE_001_CXCL10_7_10_G_A	chr4	76023613	76023638	CXCL10	7	76023622	10	G	A	TILE	AAGTCCCATATTGCAGACTCGAAGGT	GCCTAGAAGTCCCATATTGCAGACTCGAAGGTCTAGGTCTTGATTCGCTTGACGCTGCTG	0.13463	-0.225068	0.249438	0.203972	0.785161	0.318243	-0.519613	-0.433173	0.568997	0.366162	0.392265	-0.180448	-0.391374	-0.500225
ENH_TILE_001_CXCL10_7_10_G_C	chr4	76023613	76023638	CXCL10	7	76023622	10	G	C	TILE	AAGTCCCATCTTGCAGACTCGAAGGT	GCCTAGAAGTCCCATCTTGCAGACTCGAAGGTCTAGGTCTTGATTCGCTTGACGCTGCTG	-0.0197102	0.285403	0.0162607	0.0688612	-0.238179	0.130167	-0.548459	-0.101413	-0.0119675	-0.031033	0.649389	0.232279	-0.1745	-0.361444
ENH_TILE_001_CXCL10_7_10_G_T	chr4	76023613	76023638	CXCL10	7	76023622	10	G	T	TILE	AAGTCCCATTTTGCAGACTCGAAGGT	GCCTAGAAGTCCCATTTTGCAGACTCGAAGGTCTAGGTCTTGATTCGCTTGACGCTGCTG	-0.577804	-0.489373	-0.260531	0.189934	0.125805	0.60758	-0.0941818	-0.315072	0.333798	-0.272492	-0.764345	-0.330542	-0.0191331	0.142817
ENH_TILE_001_CXCL10_7_11_T_A	chr4	76023613	76023638	CXCL10	7	76023623	11	T	A	TILE	AAGTCCCATGATGCAGACTCGAAGGT	GCCTAGAAGTCCCATGATGCAGACTCGAAGGTCTAGGTCTTGATTCGCTTGACGCTGCTG	0.316041	-0.139769	-0.055101	-0.140389	-0.109558	-0.61587	0.00260444	-0.194933	0.375568	0.107553	-0.000193501	0.273528	-0.38539	-0.485061
ENH_TILE_001_CXCL10_7_11_T_C	chr4	76023613	76023638	CXCL10	7	76023623	11	T	C	TILE	AAGTCCCATGCTGCAGACTCGAAGGT	GCCTAGAAGTCCCATGCTGCAGACTCGAAGGTCTAGGTCTTGATTCGCTTGACGCTGCTG	0.245041	0.30728	-0.0264882	-0.0196825	-0.366334	-0.18402	-0.137487	-0.257595	-0.133095	0.289657	0.450376	0.457888	-0.498089	-0.546748
ENH_TILE_001_CXCL10_7_11_T_G	chr4	76023613	76023638	CXCL10	7	76023623	11	T	G	TILE	AAGTCCCATGGTGCAGACTCGAAGGT	GCCTAGAAGTCCCATGGTGCAGACTCGAAGGTCTAGGTCTTGATTCGCTTGACGCTGCTG	-0.51516	-0.561581	-0.503212	-0.58486	-0.654636	-0.418832	-0.37189	0.0153139	0.546503	0.401839	0.805694	0.233564	-0.66732	-0.486294
ENH_TILE_001_CXCL10_7_12_T_A	chr4	76023613	76023638	CXCL10	7	76023624	12	T	A	TILE	AAGTCCCATGTAGCAGACTCGAAGGT	GCCTAGAAGTCCCATGTAGCAGACTCGAAGGTCTAGGTCTTGATTCGCTTGACGCTGCTG	-0.116694	-0.263996	0.36508	0.2624	-0.409097	0.00405275	-0.145986	-0.136768	0.926086	0.0624958	0.505566	0.5819	0.154278	-0.0774532
ENH_TILE_001_CXCL10_7_12_T_C	chr4	76023613	76023638	CXCL10	7	76023624	12	T	C	TILE	AAGTCCCATGTCGCAGACTCGAAGGT	GCCTAGAAGTCCCATGTCGCAGACTCGAAGGTCTAGGTCTTGATTCGCTTGACGCTGCTG	-0.248901	-0.296408	0.0923391	-0.0372573	-0.466744	-0.0919839	0.110303	-0.0060267	1.03534	1.35268	0.395735	-0.837146	-0.161648	-0.234183
ENH_TILE_001_CXCL10_7_12_T_G	chr4	76023613	76023638	CXCL10	7	76023624	12	T	G	TILE	AAGTCCCATGTGGCAGACTCGAAGGT	GCCTAGAAGTCCCATGTGGCAGACTCGAAGGTCTAGGTCTTGATTCGCTTGACGCTGCTG	-0.158144	0.0483014	-0.219368	-0.0162178	-0.237722	-0.811374	-0.208205	-0.201198	-0.125871	1.16565	0.372784	0.443592	-0.455929	-0.518345
ENH_TILE_001_CXCL10_7_13_G_A	chr4	76023613	76023638	CXCL10	7	76023625	13	G	A	TILE	AAGTCCCATGTTACAGACTCGAAGGT	GCCTAGAAGTCCCATGTTACAGACTCGAAGGTCTAGGTCTTGATTCGCTTGACGCTGCTG	-0.432711	0.16418	-0.264193	0.168371	0.0433605	0.0255662	-0.415561	-0.119715	0.471607	0.260243	0.114916	0.364018	0.306347	0.0976521
ENH_TILE_001_CXCL10_7_13_G_C	chr4	76023613	76023638	CXCL10	7	76023625	13	G	C	TILE	AAGTCCCATGTTCCAGACTCGAAGGT	GCCTAGAAGTCCCATGTTCCAGACTCGAAGGTCTAGGTCTTGATTCGCTTGACGCTGCTG	-0.226913	0.528675	-0.0012187	0.358377	-0.255051	0.572488	-0.523331	-0.526647	-0.250879	0.0472746	-0.0747729	0.0746839	-0.245435	-0.247094
ENH_TILE_001_CXCL10_7_13_G_T	chr4	76023613	76023638	CXCL10	7	76023625	13	G	T	TILE	AAGTCCCATGTTTCAGACTCGAAGGT	GCCTAGAAGTCCCATGTTTCAGACTCGAAGGTCTAGGTCTTGATTCGCTTGACGCTGCTG	0.121688	-0.194785	0.233935	-0.297543	0.329559	0.389989	-0.120657	-0.307194	1.09576	0.496305	-0.328763	0.0130881	-0.276044	-0.309117
ENH_TILE_001_CXCL10_7_14_C_A	chr4	76023613	76023638	CXCL10	7	76023626	14	C	A	TILE	AAGTCCCATGTTGAAGACTCGAAGGT	GCCTAGAAGTCCCATGTTGAAGACTCGAAGGTCTAGGTCTTGATTCGCTTGACGCTGCTG	-0.131661	0.0209254	-0.550854	0.119857	-0.154375	-0.299234	0.0214355	-0.283233	0.444834	0.443617	-1.28183	-0.191118	-0.208355	0.073067
ENH_TILE_001_CXCL10_7_14_C_G	chr4	76023613	76023638	CXCL10	7	76023626	14	C	G	TILE	AAGTCCCATGTTGGAGACTCGAAGGT	GCCTAGAAGTCCCATGTTGGAGACTCGAAGGTCTAGGTCTTGATTCGCTTGACGCTGCTG	0.445365	0.105033	-0.0844325	0.256937	-0.429523	-0.374721	-0.538214	0.0115296	0.104719	0.210443	0.831124	-0.218609	-0.237795	-0.518559
ENH_TILE_001_CXCL10_7_14_C_T	chr4	76023613	76023638	CXCL10	7	76023626	14	C	T	TILE	AAGTCCCATGTTGTAGACTCGAAGGT	GCCTAGAAGTCCCATGTTGTAGACTCGAAGGTCTAGGTCTTGATTCGCTTGACGCTGCTG	-0.559362	0.170466	-0.00926364	-0.1846	-0.273148	-0.253052	0.0241004	0.303615	0.0177461	0.469396	0.701266	0.506716	-0.0804267	-0.0626583
ENH_TILE_001_CXCL10_7_15_A_C	chr4	76023613	76023638	CXCL10	7	76023627	15	A	C	TILE	AAGTCCCATGTTGCCGACTCGAAGGT	GCCTAGAAGTCCCATGTTGCCGACTCGAAGGTCTAGGTCTTGATTCGCTTGACGCTGCTG	-0.223565	-0.108113	0.373874	-0.0707775	-0.331257	0.745369	0.377047	0.386293	0.749694	0.896416	0.842149	0.576675	-0.325263	-0.177336
ENH_TILE_001_CXCL10_7_15_A_G	chr4	76023613	76023638	CXCL10	7	76023627	15	A	G	TILE	AAGTCCCATGTTGCGGACTCGAAGGT	GCCTAGAAGTCCCATGTTGCGGACTCGAAGGTCTAGGTCTTGATTCGCTTGACGCTGCTG	0.539078	0.0297696	0.273118	0.0015492	-0.0833039	-0.495232	0.158044	0.425489	0.369934	0.164104	-0.0762961	0.119333	-0.274775	-0.41788
ENH_TILE_001_CXCL10_7_15_A_T	chr4	76023613	76023638	CXCL10	7	76023627	15	A	T	TILE	AAGTCCCATGTTGCTGACTCGAAGGT	GCCTAGAAGTCCCATGTTGCTGACTCGAAGGTCTAGGTCTTGATTCGCTTGACGCTGCTG	0.535723	-0.614861	-0.161473	-0.404152	-0.520342	-0.33217	-0.0457656	0.0938633	1.15742	0.565739	1.2979	0.303981	-0.300036	-0.00914423
ENH_TILE_001_CXCL10_7_16_G_A	chr4	76023613	76023638	CXCL10	7	76023628	16	G	A	TILE	AAGTCCCATGTTGCAAACTCGAAGGT	GCCTAGAAGTCCCATGTTGCAAACTCGAAGGTCTAGGTCTTGATTCGCTTGACGCTGCTG	0.262308	0.0148632	0.0927623	-0.060885	0.094313	-0.0276446	0.177397	0.137635	-0.251486	0.185994	-0.899177	0.738721	-0.066299	-0.133414
ENH_TILE_001_CXCL10_7_16_G_C	chr4	76023613	76023638	CXCL10	7	76023628	16	G	C	TILE	AAGTCCCATGTTGCACACTCGAAGGT	GCCTAGAAGTCCCATGTTGCACACTCGAAGGTCTAGGTCTTGATTCGCTTGACGCTGCTG	0.201756	0.0572486	0.582953	0.0597228	-0.236818	-0.311669	0.0953443	0.135541	0.675783	1.70918	1.98232	0.333099	-0.192462	-0.0557519
ENH_TILE_001_CXCL10_7_16_G_T	chr4	76023613	76023638	CXCL10	7	76023628	16	G	T	TILE	AAGTCCCATGTTGCATACTCGAAGGT	GCCTAGAAGTCCCATGTTGCATACTCGAAGGTCTAGGTCTTGATTCGCTTGACGCTGCTG	0.383361	0.555581	0.0810505	0.64921	0.37921	0.391425	0.427702	0.0975994	0.36044	0.462924	2.02443	-0.372068	-0.117205	0.36345
ENH_TILE_001_CXCL10_7_17_A_C	chr4	76023613	76023638	CXCL10	7	76023629	17	A	C	TILE	AAGTCCCATGTTGCAGCCTCGAAGGT	GCCTAGAAGTCCCATGTTGCAGCCTCGAAGGTCTAGGTCTTGATTCGCTTGACGCTGCTG	0.833366	0.352607	-0.227568	0.611729	-0.0645216	-0.0918587	-0.216527	0.00809989	-0.060814	0.198203	0.815392	-0.224898	-0.459149	-0.401428
ENH_TILE_001_CXCL10_7_17_A_G	chr4	76023613	76023638	CXCL10	7	76023629	17	A	G	TILE	AAGTCCCATGTTGCAGGCTCGAAGGT	GCCTAGAAGTCCCATGTTGCAGGCTCGAAGGTCTAGGTCTTGATTCGCTTGACGCTGCTG	-0.359872	0.0730928	-0.0703906	-0.189387	-0.189807	-0.435223	-0.0822196	0.433462	1.31319	0.0211749	-0.570765	-0.058124	-0.385368	-0.404755
ENH_TILE_001_CXCL10_7_17_A_T	chr4	76023613	76023638	CXCL10	7	76023629	17	A	T	TILE	AAGTCCCATGTTGCAGTCTCGAAGGT	GCCTAGAAGTCCCATGTTGCAGTCTCGAAGGTCTAGGTCTTGATTCGCTTGACGCTGCTG	-0.724326	-0.132925	-0.0233074	-0.329098	-0.124958	-0.404937	-0.220202	0.481016	0.304471	0.218153	1.2605	-0.159197	-0.350612	-0.236055
ENH_TILE_001_CXCL10_7_18_C_A	chr4	76023613	76023638	CXCL10	7	76023630	18	C	A	TILE	AAGTCCCATGTTGCAGAATCGAAGGT	GCCTAGAAGTCCCATGTTGCAGAATCGAAGGTCTAGGTCTTGATTCGCTTGACGCTGCTG	-0.312261	0.470771	-0.0813616	0.0514797	-0.25222	0.215675	1.06766	0.277644	1.03483	0.0372702	1.86539	-0.792042	-0.153693	-0.180251
ENH_TILE_001_CXCL10_7_18_C_G	chr4	76023613	76023638	CXCL10	7	76023630	18	C	G	TILE	AAGTCCCATGTTGCAGAGTCGAAGGT	GCCTAGAAGTCCCATGTTGCAGAGTCGAAGGTCTAGGTCTTGATTCGCTTGACGCTGCTG	0.423697	0.0998016	0.184515	0.0392361	0.773629	-0.553032	-0.160028	0.613385	0.553777	-0.0904717	1.41936	0.122012	0.300138	-0.116626
ENH_TILE_001_CXCL10_7_18_C_T	chr4	76023613	76023638	CXCL10	7	76023630	18	C	T	TILE	AAGTCCCATGTTGCAGATTCGAAGGT	GCCTAGAAGTCCCATGTTGCAGATTCGAAGGTCTAGGTCTTGATTCGCTTGACGCTGCTG	0.532033	-0.0236405	-0.39233	-0.209069	-0.136527	0.463757	-0.147632	0.187697	0.761644	0.840982	0.639258	0.905381	0.43522	0.125504
ENH_TILE_001_CXCL10_7_19_T_A	chr4	76023613	76023638	CXCL10	7	76023631	19	T	A	TILE	AAGTCCCATGTTGCAGACACGAAGGT	GCCTAGAAGTCCCATGTTGCAGACACGAAGGTCTAGGTCTTGATTCGCTTGACGCTGCTG	-0.111999	0.314575	0.223216	0.329579	-0.199351	-0.331884	0.359112	0.389554	0.6315	0.663436	0.396776	0.594318	-0.347793	-0.342113
ENH_TILE_001_CXCL10_7_19_T_C	chr4	76023613	76023638	CXCL10	7	76023631	19	T	C	TILE	AAGTCCCATGTTGCAGACCCGAAGGT	GCCTAGAAGTCCCATGTTGCAGACCCGAAGGTCTAGGTCTTGATTCGCTTGACGCTGCTG	0.335174	-0.199677	0.0556601	0.450433	-0.0783494	-0.376913	0.150305	0.162254	-0.159601	0.0372702	0.781745	-0.0219931	0.171196	-0.176089
ENH_TILE_001_CXCL10_7_19_T_G	chr4	76023613	76023638	CXCL10	7	76023631	19	T	G	TILE	AAGTCCCATGTTGCAGACGCGAAGGT	GCCTAGAAGTCCCATGTTGCAGACGCGAAGGTCTAGGTCTTGATTCGCTTGACGCTGCTG	0.403933	-0.00861063	0.374009	-0.176375	0.354139	-0.123352	0.109872	0.636787	0.416322	-0.285884	-0.304005	-0.464716	-0.335125	-0.509137
ENH_TILE_001_CXCL10_7_20_C_A	chr4	76023613	76023638	CXCL10	7	76023632	20	C	A	TILE	AAGTCCCATGTTGCAGACTAGAAGGT	GCCTAGAAGTCCCATGTTGCAGACTAGAAGGTCTAGGTCTTGATTCGCTTGACGCTGCTG	-0.506512	-0.323033	-0.124673	-0.271975	-0.104243	0.04392	-0.524738	-0.616301	0.441888	-0.324315	-0.024387	0.133894	-0.129339	-0.237551
ENH_TILE_001_CXCL10_7_20_C_G	chr4	76023613	76023638	CXCL10	7	76023632	20	C	G	TILE	AAGTCCCATGTTGCAGACTGGAAGGT	GCCTAGAAGTCCCATGTTGCAGACTGGAAGGTCTAGGTCTTGATTCGCTTGACGCTGCTG	-0.37216	0.0637333	-0.0665057	-0.575032	-0.50392	-0.205519	-0.385732	0.0270634	-1.21567	0.468398	1.05818	0.123532	0.137887	0.212764
ENH_TILE_001_CXCL10_7_20_C_T	chr4	76023613	76023638	CXCL10	7	76023632	20	C	T	TILE	AAGTCCCATGTTGCAGACTTGAAGGT	GCCTAGAAGTCCCATGTTGCAGACTTGAAGGTCTAGGTCTTGATTCGCTTGACGCTGCTG	-0.231623	-0.244807	0.123509	-0.0130062	-0.269771	-0.0926834	-0.493813	-0.189074	-0.579039	0.718628	-0.598835	0.370562	-0.362626	-0.41947
ENH_TILE_001_CXCL10_7_21_G_A	chr4	76023613	76023638	CXCL10	7	76023633	21	G	A	TILE	AAGTCCCATGTTGCAGACTCAAAGGT	GCCTAGAAGTCCCATGTTGCAGACTCAAAGGTCTAGGTCTTGATTCGCTTGACGCTGCTG	0.0166986	-0.21098	0.301501	-0.265991	0.294623	0.407464	-0.68139	-0.0445627	0.167872	0.264607	0.746146	0.633912	-0.0712511	-0.412555
ENH_TILE_001_CXCL10_7_21_G_C	chr4	76023613	76023638	CXCL10	7	76023633	21	G	C	TILE	AAGTCCCATGTTGCAGACTCCAAGGT	GCCTAGAAGTCCCATGTTGCAGACTCCAAGGTCTAGGTCTTGATTCGCTTGACGCTGCTG	-0.078278	0.231368	-0.301065	-0.397847	-0.399881	-0.374721	-0.49951	-0.465072	0.300424	0.0738368	0.361152	-0.0696411	-0.331417	-0.498514
ENH_TILE_001_CXCL10_7_21_G_T	chr4	76023613	76023638	CXCL10	7	76023633	21	G	T	TILE	AAGTCCCATGTTGCAGACTCTAAGGT	GCCTAGAAGTCCCATGTTGCAGACTCTAAGGTCTAGGTCTTGATTCGCTTGACGCTGCTG	0.0999645	-0.111089	-0.417809	-0.197676	-0.562258	0.0282163	-0.677383	-0.167079	0.327991	0.181888	-0.173578	0.443105	0.294696	-0.043961
ENH_TILE_001_CXCL10_7_22_A_C	chr4	76023613	76023638	CXCL10	7	76023634	22	A	C	TILE	AAGTCCCATGTTGCAGACTCGCAGGT	GCCTAGAAGTCCCATGTTGCAGACTCGCAGGTCTAGGTCTTGATTCGCTTGACGCTGCTG	-0.325371	0.136426	0.282006	0.167367	-0.073035	-0.300105	-0.400855	-0.234831	0.639699	-0.0507257	3.06914	-0.0423268	-0.248795	-0.219642
ENH_TILE_001_CXCL10_7_22_A_G	chr4	76023613	76023638	CXCL10	7	76023634	22	A	G	TILE	AAGTCCCATGTTGCAGACTCGGAGGT	GCCTAGAAGTCCCATGTTGCAGACTCGGAGGTCTAGGTCTTGATTCGCTTGACGCTGCTG	1.14505	0.311321	0.933047	1.04666	0.41619	-0.11621	0.208498	0.118143	0.220921	0.370171	0.0385504	0.198045	-0.270767	-0.237461
ENH_TILE_001_CXCL10_7_22_A_T	chr4	76023613	76023638	CXCL10	7	76023634	22	A	T	TILE	AAGTCCCATGTTGCAGACTCGTAGGT	GCCTAGAAGTCCCATGTTGCAGACTCGTAGGTCTAGGTCTTGATTCGCTTGACGCTGCTG	0.29448	-0.244807	0.280987	-0.0859852	0.17244	0.05948	-0.247357	-0.0270626	1.41117	2.95016	1.08782	0.341477	-0.396393	-0.0871268
ENH_TILE_001_CXCL10_7_23_A_C	chr4	76023613	76023638	CXCL10	7	76023635	23	A	C	TILE	AAGTCCCATGTTGCAGACTCGACGGT	GCCTAGAAGTCCCATGTTGCAGACTCGACGGTCTAGGTCTTGATTCGCTTGACGCTGCTG	-0.288115	0.0901503	-0.194554	0.417112	-0.559164	-0.0328562	-0.267559	-0.034714	0.265157	0.0617958	-0.264721	0.596657	-0.650247	-0.630778
ENH_TILE_001_CXCL10_7_23_A_G	chr4	76023613	76023638	CXCL10	7	76023635	23	A	G	TILE	AAGTCCCATGTTGCAGACTCGAGGGT	GCCTAGAAGTCCCATGTTGCAGACTCGAGGGTCTAGGTCTTGATTCGCTTGACGCTGCTG	-0.170601	-0.147017	-0.125256	-0.0523683	-0.340967	-0.199677	-0.10755	-0.0602247	1.33296	-0.60867	1.68625	-0.0943173	0.0965702	-0.123221
ENH_TILE_001_CXCL10_7_23_A_T	chr4	76023613	76023638	CXCL10	7	76023635	23	A	T	TILE	AAGTCCCATGTTGCAGACTCGATGGT	GCCTAGAAGTCCCATGTTGCAGACTCGATGGTCTAGGTCTTGATTCGCTTGACGCTGCTG	-0.582086	-0.0121412	0.0533898	0.353657	0.258385	0.297134	-0.281907	0.014671	0.404522	1.00774	1.24507	0.358208	-0.274944	-0.332318
ENH_TILE_001_CXCL10_7_24_G_A	chr4	76023613	76023638	CXCL10	7	76023636	24	G	A	TILE	AAGTCCCATGTTGCAGACTCGAAAGT	GCCTAGAAGTCCCATGTTGCAGACTCGAAAGTCTAGGTCTTGATTCGCTTGACGCTGCTG	0.769115	1.0404	0.807537	1.35121	-0.462529	-0.172875	0.601053	0.756438	1.66363	0.406556	0.62546	0.357524	-0.205329	0.902708
ENH_TILE_001_CXCL10_7_24_G_C	chr4	76023613	76023638	CXCL10	7	76023636	24	G	C	TILE	AAGTCCCATGTTGCAGACTCGAACGT	GCCTAGAAGTCCCATGTTGCAGACTCGAACGTCTAGGTCTTGATTCGCTTGACGCTGCTG	-0.0918988	-0.228334	0.0137484	-0.223598	-0.138142	0.274974	0.112402	-0.096863	0.386091	0.0319479	0.232965	-0.0982704	-0.311347	-0.454712
ENH_TILE_001_CXCL10_7_24_G_T	chr4	76023613	76023638	CXCL10	7	76023636	24	G	T	TILE	AAGTCCCATGTTGCAGACTCGAATGT	GCCTAGAAGTCCCATGTTGCAGACTCGAATGTCTAGGTCTTGATTCGCTTGACGCTGCTG	0.0689764	0.373786	0.431384	-0.0885591	-0.0610305	0.264603	0.119647	0.0327777	0.895062	0.287344	1.73762	-0.374737	-0.326976	0.201066
ENH_TILE_001_CXCL10_7_25_G_A	chr4	76023613	76023638	CXCL10	7	76023637	25	G	A	TILE	AAGTCCCATGTTGCAGACTCGAAGAT	GCCTAGAAGTCCCATGTTGCAGACTCGAAGATCTAGGTCTTGATTCGCTTGACGCTGCTG	-0.373761	-0.457585	-0.344208	0.0265697	0.263232	0.591561	0.0335476	0.0772379	0.27468	0.541456	1.09961	0.764742	-0.265436	-0.269647
ENH_TILE_001_CXCL10_7_25_G_C	chr4	76023613	76023638	CXCL10	7	76023637	25	G	C	TILE	AAGTCCCATGTTGCAGACTCGAAGCT	GCCTAGAAGTCCCATGTTGCAGACTCGAAGCTCTAGGTCTTGATTCGCTTGACGCTGCTG	-0.467174	-0.0935467	0.594137	-0.30771	-0.260273	-0.458032	-0.435263	0.241136	0.541276	0.232045	-0.782555	0.437536	-0.700879	-0.322412
ENH_TILE_001_CXCL10_7_25_G_T	chr4	76023613	76023638	CXCL10	7	76023637	25	G	T	TILE	AAGTCCCATGTTGCAGACTCGAAGTT	GCCTAGAAGTCCCATGTTGCAGACTCGAAGTTCTAGGTCTTGATTCGCTTGACGCTGCTG	1.22464	-0.267537	0.0757786	-0.190924	-0.367369	-0.766638	-0.293279	-0.233642	0.134253	0.162979	1.47378	-0.0398094	0.0478402	-0.145218
ENH_TILE_001_CXCL10_7_26_T_A	chr4	76023613	76023638	CXCL10	7	76023638	26	T	A	TILE	AAGTCCCATGTTGCAGACTCGAAGGA	GCCTAGAAGTCCCATGTTGCAGACTCGAAGGACTAGGTCTTGATTCGCTTGACGCTGCTG	-0.269521	-0.581272	0.496996	0.0071354	-0.503354	-0.242991	0.0660176	0.13565	0.014532	-0.111034	0.917935	-0.18929	-0.609904	-0.650913
ENH_TILE_001_CXCL10_7_26_T_C	chr4	76023613	76023638	CXCL10	7	76023638	26	T	C	TILE	AAGTCCCATGTTGCAGACTCGAAGGC	GCCTAGAAGTCCCATGTTGCAGACTCGAAGGCCTAGGTCTTGATTCGCTTGACGCTGCTG	-1.34647	-0.322405	0.0469388	-0.143526	-0.321032	-0.470267	-0.207991	-0.31831	-1.16503	0.138511	0.301767	0.286378	-0.458863	-0.361134
ENH_TILE_001_CXCL10_7_26_T_G	chr4	76023613	76023638	CXCL10	7	76023638	26	T	G	TILE	AAGTCCCATGTTGCAGACTCGAAGGG	GCCTAGAAGTCCCATGTTGCAGACTCGAAGGGCTAGGTCTTGATTCGCTTGACGCTGCTG	-0.207054	-0.544269	0.567912	0.321488	-0.176228	0.399242	-0.450431	0.128285	-0.477182	0.165443	0.821988	0.686259	-0.367485	-0.241755
ENH_TILE_001_CXCL10_8_1_C_A	chr4	76023618	76023643	CXCL10	8	76023618	1	C	A	TILE	ACATGTTGCAGACTCGAAGGTATTAT	GCCTAGACATGTTGCAGACTCGAAGGTATTATCTAGGTCTTGATTCGCTTGACGCTGCTG	0.591349	-0.422405	0.257556	0.00937109	0.425878	-0.133566	-0.230214	0.100785	0.315861	-0.671942	0.0243828	0.341133	-0.0147584	0.277204
ENH_TILE_001_CXCL10_8_1_C_G	chr4	76023618	76023643	CXCL10	8	76023618	1	C	G	TILE	GCATGTTGCAGACTCGAAGGTATTAT	GCCTAGGCATGTTGCAGACTCGAAGGTATTATCTAGGTCTTGATTCGCTTGACGCTGCTG	-0.118022	-0.0904736	-0.241784	-0.102767	0.373448	0.84732	0.0847921	-0.283817	-0.012177	0.374581	0.276372	0.0411408	-0.0921973	0.414829
ENH_TILE_001_CXCL10_8_1_C_T	chr4	76023618	76023643	CXCL10	8	76023618	1	C	T	TILE	TCATGTTGCAGACTCGAAGGTATTAT	GCCTAGTCATGTTGCAGACTCGAAGGTATTATCTAGGTCTTGATTCGCTTGACGCTGCTG	-0.37156	0.356556	0.588281	0.463654	0.234588	0.1195	0.285803	0.426897	-0.276397	0.0359401	0.162127	-0.515516	0.0631683	0.0437013
ENH_TILE_001_CXCL10_8_2_C_A	chr4	76023618	76023643	CXCL10	8	76023619	2	C	A	TILE	CAATGTTGCAGACTCGAAGGTATTAT	GCCTAGCAATGTTGCAGACTCGAAGGTATTATCTAGGTCTTGATTCGCTTGACGCTGCTG	0.171908	-0.0522679	0.879104	0.680124	0.2862	0.350025	0.269469	0.124825	1.40645	-0.365229	-0.94689	0.104884	0.270039	0.622466
ENH_TILE_001_CXCL10_8_2_C_G	chr4	76023618	76023643	CXCL10	8	76023619	2	C	G	TILE	CGATGTTGCAGACTCGAAGGTATTAT	GCCTAGCGATGTTGCAGACTCGAAGGTATTATCTAGGTCTTGATTCGCTTGACGCTGCTG	-0.397436	0.00758327	0.112474	-0.302373	0.286792	-0.371779	0.322347	0.111007	-0.0107522	0.119193	0.50466	0.226139	-0.591674	-0.0753893
ENH_TILE_001_CXCL10_8_2_C_T	chr4	76023618	76023643	CXCL10	8	76023619	2	C	T	TILE	CTATGTTGCAGACTCGAAGGTATTAT	GCCTAGCTATGTTGCAGACTCGAAGGTATTATCTAGGTCTTGATTCGCTTGACGCTGCTG	-0.308064	-0.171997	0.592108	-0.302622	0.0864775	-0.000722196	-0.178482	0.276527	0.136756	0.075083	-0.475511	-0.202249	-0.140883	0.370029
ENH_TILE_001_CXCL10_8_3_A_C	chr4	76023618	76023643	CXCL10	8	76023620	3	A	C	TILE	CCCTGTTGCAGACTCGAAGGTATTAT	GCCTAGCCCTGTTGCAGACTCGAAGGTATTATCTAGGTCTTGATTCGCTTGACGCTGCTG	1.11464	0.209683	0.332596	0.227587	-0.0618459	0.559984	0.160841	-0.120335	-0.061637	-0.299196	0.167816	-0.329055	-0.125996	-0.0757652
ENH_TILE_001_CXCL10_8_3_A_G	chr4	76023618	76023643	CXCL10	8	76023620	3	A	G	TILE	CCGTGTTGCAGACTCGAAGGTATTAT	GCCTAGCCGTGTTGCAGACTCGAAGGTATTATCTAGGTCTTGATTCGCTTGACGCTGCTG	-0.449251	-0.379907	0.265324	-0.45129	-0.129378	0.588888	0.087837	0.0121209	-0.193579	-0.438756	-0.74258	0.15355	0.217497	0.13629
ENH_TILE_001_CXCL10_8_3_A_T	chr4	76023618	76023643	CXCL10	8	76023620	3	A	T	TILE	CCTTGTTGCAGACTCGAAGGTATTAT	GCCTAGCCTTGTTGCAGACTCGAAGGTATTATCTAGGTCTTGATTCGCTTGACGCTGCTG	-0.220656	-0.112975	-0.406733	0.0188987	0.441814	-0.0753558	-0.0368754	-0.275718	0.0694085	0.345231	-3.04454	-0.151098	-0.92254	0.327161
ENH_TILE_001_CXCL10_8_4_T_A	chr4	76023618	76023643	CXCL10	8	76023621	4	T	A	TILE	CCAAGTTGCAGACTCGAAGGTATTAT	GCCTAGCCAAGTTGCAGACTCGAAGGTATTATCTAGGTCTTGATTCGCTTGACGCTGCTG	-0.1013	-0.233981	-0.206142	-0.483798	0.267551	0.511316	-0.137836	0.321609	-0.0225994	-0.33102	-0.58464	-0.0483339	-0.401128	-0.117843
ENH_TILE_001_CXCL10_8_4_T_C	chr4	76023618	76023643	CXCL10	8	76023621	4	T	C	TILE	CCACGTTGCAGACTCGAAGGTATTAT	GCCTAGCCACGTTGCAGACTCGAAGGTATTATCTAGGTCTTGATTCGCTTGACGCTGCTG	-0.641377	-0.267822	0.259038	-0.30771	0.388758	0.483814	0.144814	0.181059	-0.0277219	-0.133455	0.377545	-0.33575	0.0935801	0.274237
ENH_TILE_001_CXCL10_8_4_T_G	chr4	76023618	76023643	CXCL10	8	76023621	4	T	G	TILE	CCAGGTTGCAGACTCGAAGGTATTAT	GCCTAGCCAGGTTGCAGACTCGAAGGTATTATCTAGGTCTTGATTCGCTTGACGCTGCTG	-0.308064	-0.244807	0.0551381	0.149319	-0.541303	-0.191049	0.129941	0.0816989	-0.300589	-0.438396	-1.33363	0.13241	0.294009	-0.0867042
ENH_TILE_001_CXCL10_8_5_G_A	chr4	76023618	76023643	CXCL10	8	76023622	5	G	A	TILE	CCATATTGCAGACTCGAAGGTATTAT	GCCTAGCCATATTGCAGACTCGAAGGTATTATCTAGGTCTTGATTCGCTTGACGCTGCTG	0.8258	0.146496	0.324218	0.0547757	0.562307	0.292277	-0.23522	0.039785	1.5844	0.12205	-1.05368	-0.333219	0.251347	0.247454
ENH_TILE_001_CXCL10_8_5_G_C	chr4	76023618	76023643	CXCL10	8	76023622	5	G	C	TILE	CCATCTTGCAGACTCGAAGGTATTAT	GCCTAGCCATCTTGCAGACTCGAAGGTATTATCTAGGTCTTGATTCGCTTGACGCTGCTG	0.567899	0.107337	0.439265	-0.130603	0.378341	0.314996	0.0579356	0.195641	0.538447	-0.265612	-0.117339	0.571707	1.02999	0.486693
ENH_TILE_001_CXCL10_8_5_G_T	chr4	76023618	76023643	CXCL10	8	76023622	5	G	T	TILE	CCATTTTGCAGACTCGAAGGTATTAT	GCCTAGCCATTTTGCAGACTCGAAGGTATTATCTAGGTCTTGATTCGCTTGACGCTGCTG	-0.171321	-1.10904	0.312325	0.431034	0.497981	0.0431272	-0.0360491	0.261944	1.27413	-0.068936	-0.368684	-0.68655	0.474416	0.431306
ENH_TILE_001_CXCL10_8_6_T_A	chr4	76023618	76023643	CXCL10	8	76023623	6	T	A	TILE	CCATGATGCAGACTCGAAGGTATTAT	GCCTAGCCATGATGCAGACTCGAAGGTATTATCTAGGTCTTGATTCGCTTGACGCTGCTG	-0.0793135	-0.592179	0.255066	0.126999	0.605763	0.134352	0.395614	0.414873	0.762244	-0.142416	0.495937	0.167982	0.0763745	0.205432
ENH_TILE_001_CXCL10_8_6_T_C	chr4	76023618	76023643	CXCL10	8	76023623	6	T	C	TILE	CCATGCTGCAGACTCGAAGGTATTAT	GCCTAGCCATGCTGCAGACTCGAAGGTATTATCTAGGTCTTGATTCGCTTGACGCTGCTG	0.58241	0.0557121	0.311155	-0.426188	-0.31514	0.304826	-0.0821635	-0.469635	-0.292451	-0.0686555	0.314593	-0.369513	-0.404076	-0.0908791
ENH_TILE_001_CXCL10_8_6_T_G	chr4	76023618	76023643	CXCL10	8	76023623	6	T	G	TILE	CCATGGTGCAGACTCGAAGGTATTAT	GCCTAGCCATGGTGCAGACTCGAAGGTATTATCTAGGTCTTGATTCGCTTGACGCTGCTG	-0.167148	0.040331	-0.375305	0.199938	-0.482401	-0.380325	0.192167	-0.217824	0.43784	0.0539854	-1.07791	-0.35568	-0.360161	-0.329565
ENH_TILE_001_CXCL10_8_7_T_A	chr4	76023618	76023643	CXCL10	8	76023624	7	T	A	TILE	CCATGTAGCAGACTCGAAGGTATTAT	GCCTAGCCATGTAGCAGACTCGAAGGTATTATCTAGGTCTTGATTCGCTTGACGCTGCTG	0.0230166	0.0702057	0.20542	-0.136293	0.473964	0.471985	0.163669	0.0737902	0.872536	0.36324	-0.326229	0.545587	0.343288	-0.02384
ENH_TILE_001_CXCL10_8_7_T_C	chr4	76023618	76023643	CXCL10	8	76023624	7	T	C	TILE	CCATGTCGCAGACTCGAAGGTATTAT	GCCTAGCCATGTCGCAGACTCGAAGGTATTATCTAGGTCTTGATTCGCTTGACGCTGCTG	-0.536486	-0.623449	-0.022691	0.796982	0.0727374	-0.481496	-0.460062	-0.416734	1.60172	0.284063	-0.0232562	0.204069	-0.0752701	-0.00737178
ENH_TILE_001_CXCL10_8_7_T_G	chr4	76023618	76023643	CXCL10	8	76023624	7	T	G	TILE	CCATGTGGCAGACTCGAAGGTATTAT	GCCTAGCCATGTGGCAGACTCGAAGGTATTATCTAGGTCTTGATTCGCTTGACGCTGCTG	-0.263062	-0.0414295	-0.50223	-0.229509	0.0719579	0.327306	-0.310105	-0.212099	-0.415353	-0.146451	-1.35466	-0.0532777	0.306117	0.534677
ENH_TILE_001_CXCL10_8_8_G_A	chr4	76023618	76023643	CXCL10	8	76023625	8	G	A	TILE	CCATGTTACAGACTCGAAGGTATTAT	GCCTAGCCATGTTACAGACTCGAAGGTATTATCTAGGTCTTGATTCGCTTGACGCTGCTG	0.47928	-0.0524689	0.133114	0.451503	1.12737	0.791096	0.165971	0.106315	0.535889	-0.367354	0.721587	-0.738356	0.622503	0.632167
ENH_TILE_001_CXCL10_8_8_G_C	chr4	76023618	76023643	CXCL10	8	76023625	8	G	C	TILE	CCATGTTCCAGACTCGAAGGTATTAT	GCCTAGCCATGTTCCAGACTCGAAGGTATTATCTAGGTCTTGATTCGCTTGACGCTGCTG	0.498363	-0.592963	-0.0416069	-0.0926825	0.564762	0.138824	-0.196384	-0.360904	0.329129	-0.203029	-1.55972	-0.481459	-0.302339	0.32968
ENH_TILE_001_CXCL10_8_8_G_T	chr4	76023618	76023643	CXCL10	8	76023625	8	G	T	TILE	CCATGTTTCAGACTCGAAGGTATTAT	GCCTAGCCATGTTTCAGACTCGAAGGTATTATCTAGGTCTTGATTCGCTTGACGCTGCTG	-0.196962	-0.443791	-0.04756	0.355408	0.772276	0.853797	-0.0817949	0.807863	0.449938	-0.607549	-0.769728	-0.263285	0.851026	0.867812
ENH_TILE_001_CXCL10_8_9_C_A	chr4	76023618	76023643	CXCL10	8	76023626	9	C	A	TILE	CCATGTTGAAGACTCGAAGGTATTAT	GCCTAGCCATGTTGAAGACTCGAAGGTATTATCTAGGTCTTGATTCGCTTGACGCTGCTG	-0.746003	0.263487	-0.0657397	0.178671	0.171192	-0.0150281	0.0762034	-0.0132818	0.676011	0.9762	0.623028	0.232279	0.21076	0.599633
ENH_TILE_001_CXCL10_8_9_C_G	chr4	76023618	76023643	CXCL10	8	76023626	9	C	G	TILE	CCATGTTGGAGACTCGAAGGTATTAT	GCCTAGCCATGTTGGAGACTCGAAGGTATTATCTAGGTCTTGATTCGCTTGACGCTGCTG	-0.273146	0.378578	0.0985706	0.0290094	0.0601552	0.459595	-0.209054	0.197302	1.30028	0.0650494	0.388096	0.335571	-0.113641	0.440818
ENH_TILE_001_CXCL10_8_9_C_T	chr4	76023618	76023643	CXCL10	8	76023626	9	C	T	TILE	CCATGTTGTAGACTCGAAGGTATTAT	GCCTAGCCATGTTGTAGACTCGAAGGTATTATCTAGGTCTTGATTCGCTTGACGCTGCTG	-0.320914	-0.116182	0.35156	-0.17105	0.0828308	0.671248	0.381029	0.0960321	0.662773	0.619856	0.765213	-0.0428098	0.23452	0.944304
ENH_TILE_001_CXCL10_8_10_A_C	chr4	76023618	76023643	CXCL10	8	76023627	10	A	C	TILE	CCATGTTGCCGACTCGAAGGTATTAT	GCCTAGCCATGTTGCCGACTCGAAGGTATTATCTAGGTCTTGATTCGCTTGACGCTGCTG	-0.308064	-0.895262	-0.164063	-0.459955	-0.386955	0.489949	0.429294	0.398274	0.0670053	-0.991539	0.825283	0.429578	-0.467542	-0.295901
ENH_TILE_001_CXCL10_8_10_A_G	chr4	76023618	76023643	CXCL10	8	76023627	10	A	G	TILE	CCATGTTGCGGACTCGAAGGTATTAT	GCCTAGCCATGTTGCGGACTCGAAGGTATTATCTAGGTCTTGATTCGCTTGACGCTGCTG	-0.554737	0.552248	0.385937	0.0891863	0.735545	0.88122	0.547511	0.852636	0.576036	-0.396131	-0.54104	0.0739476	0.107088	0.220238
ENH_TILE_001_CXCL10_8_10_A_T	chr4	76023618	76023643	CXCL10	8	76023627	10	A	T	TILE	CCATGTTGCTGACTCGAAGGTATTAT	GCCTAGCCATGTTGCTGACTCGAAGGTATTATCTAGGTCTTGATTCGCTTGACGCTGCTG	-0.638681	0.0807942	0.840683	0.0887375	-0.235802	0.631739	0.499616	0.574237	0.202347	-0.140801	-0.029793	-0.16881	0.408257	0.0291746
ENH_TILE_001_CXCL10_8_11_G_A	chr4	76023618	76023643	CXCL10	8	76023628	11	G	A	TILE	CCATGTTGCAAACTCGAAGGTATTAT	GCCTAGCCATGTTGCAAACTCGAAGGTATTATCTAGGTCTTGATTCGCTTGACGCTGCTG	-1.57629	0.371398	-0.127139	0.0213362	-0.00206647	0.484853	0.309552	0.0649879	0.547549	-0.342479	-2.35417	-0.209052	0.0449944	0.214634
ENH_TILE_001_CXCL10_8_11_G_C	chr4	76023618	76023643	CXCL10	8	76023628	11	G	C	TILE	CCATGTTGCACACTCGAAGGTATTAT	GCCTAGCCATGTTGCACACTCGAAGGTATTATCTAGGTCTTGATTCGCTTGACGCTGCTG	0.391779	0.613852	0.636826	-0.0495877	0.777902	1.04514	-0.123196	0.498685	0.875695	0.00292482	-1.74722	0.728624	0.905617	0.638257
ENH_TILE_001_CXCL10_8_11_G_T	chr4	76023618	76023643	CXCL10	8	76023628	11	G	T	TILE	CCATGTTGCATACTCGAAGGTATTAT	GCCTAGCCATGTTGCATACTCGAAGGTATTATCTAGGTCTTGATTCGCTTGACGCTGCTG	-0.107973	0.182942	0.35297	0.140962	0.970018	0.869069	0.175794	0.293879	0.618982	0.264699	-0.647766	0.68466	-0.0661836	0.143362
ENH_TILE_001_CXCL10_8_12_A_C	chr4	76023618	76023643	CXCL10	8	76023629	12	A	C	TILE	CCATGTTGCAGCCTCGAAGGTATTAT	GCCTAGCCATGTTGCAGCCTCGAAGGTATTATCTAGGTCTTGATTCGCTTGACGCTGCTG	0.304925	-0.163889	0.00894861	-0.199939	0.0528676	0.339234	-0.163157	0.212025	0.637884	0.334277	0.2143	-0.409414	-0.580228	-0.257385
ENH_TILE_001_CXCL10_8_12_A_G	chr4	76023618	76023643	CXCL10	8	76023629	12	A	G	TILE	CCATGTTGCAGGCTCGAAGGTATTAT	GCCTAGCCATGTTGCAGGCTCGAAGGTATTATCTAGGTCTTGATTCGCTTGACGCTGCTG	-0.37046	-0.626853	0.541519	-0.409118	0.87148	0.41612	-0.279987	-0.452091	0.0453396	-0.0641318	-2.47032	0.602497	-0.0713956	0.744869
ENH_TILE_001_CXCL10_8_12_A_T	chr4	76023618	76023643	CXCL10	8	76023629	12	A	T	TILE	CCATGTTGCAGTCTCGAAGGTATTAT	GCCTAGCCATGTTGCAGTCTCGAAGGTATTATCTAGGTCTTGATTCGCTTGACGCTGCTG	0.356425	0.115345	-0.159931	0.0496573	0.635113	1.24286	0.15525	0.563006	1.71608	0.442969	0.938238	-0.387167	0.217733	-0.00803307
ENH_TILE_001_CXCL10_8_13_C_A	chr4	76023618	76023643	CXCL10	8	76023630	13	C	A	TILE	CCATGTTGCAGAATCGAAGGTATTAT	GCCTAGCCATGTTGCAGAATCGAAGGTATTATCTAGGTCTTGATTCGCTTGACGCTGCTG	0.156242	0.199132	-0.0591289	0.457282	0.847619	0.745651	1.50831	1.1421	1.9196	0.480829	0.062693	0.438632	-0.370471	-0.0262582
ENH_TILE_001_CXCL10_8_13_C_G	chr4	76023618	76023643	CXCL10	8	76023630	13	C	G	TILE	CCATGTTGCAGAGTCGAAGGTATTAT	GCCTAGCCATGTTGCAGAGTCGAAGGTATTATCTAGGTCTTGATTCGCTTGACGCTGCTG	0.309227	0.185673	-0.237901	0.555896	0.509298	0.052276	0.393501	0.0620939	1.05841	-0.243178	0.255845	0.752217	0.52184	1.23835
ENH_TILE_001_CXCL10_8_13_C_T	chr4	76023618	76023643	CXCL10	8	76023630	13	C	T	TILE	CCATGTTGCAGATTCGAAGGTATTAT	GCCTAGCCATGTTGCAGATTCGAAGGTATTATCTAGGTCTTGATTCGCTTGACGCTGCTG	-0.808067	0.609783	0.286677	-0.281291	0.84281	0.113836	0.0593118	0.174415	0.040412	0.610827	0.0231382	0.286537	-0.111112	0.394807
ENH_TILE_001_CXCL10_8_14_T_A	chr4	76023618	76023643	CXCL10	8	76023631	14	T	A	TILE	CCATGTTGCAGACACGAAGGTATTAT	GCCTAGCCATGTTGCAGACACGAAGGTATTATCTAGGTCTTGATTCGCTTGACGCTGCTG	-0.48624	0.0106331	-0.0837423	0.332333	0.366525	-0.134986	-0.126008	0.163809	0.0241283	0.219674	-0.462068	-0.30287	0.356906	-0.0074907
ENH_TILE_001_CXCL10_8_14_T_C	chr4	76023618	76023643	CXCL10	8	76023631	14	T	C	TILE	CCATGTTGCAGACCCGAAGGTATTAT	GCCTAGCCATGTTGCAGACCCGAAGGTATTATCTAGGTCTTGATTCGCTTGACGCTGCTG	-0.188288	0.69934	-0.103205	0.0590603	0.63925	-0.0520705	-0.393083	0.336447	0.967209	0.0345526	0.773808	0.0138361	-0.242038	-0.354735
ENH_TILE_001_CXCL10_8_14_T_G	chr4	76023618	76023643	CXCL10	8	76023631	14	T	G	TILE	CCATGTTGCAGACGCGAAGGTATTAT	GCCTAGCCATGTTGCAGACGCGAAGGTATTATCTAGGTCTTGATTCGCTTGACGCTGCTG	0.911555	0.263568	2.45095	1.23604	-0.30688	0.818874	-0.00132019	-0.0444011	1.02394	-0.00945164	0.497297	0.258148	-0.355	-0.263308
ENH_TILE_001_CXCL10_8_15_C_A	chr4	76023618	76023643	CXCL10	8	76023632	15	C	A	TILE	CCATGTTGCAGACTAGAAGGTATTAT	GCCTAGCCATGTTGCAGACTAGAAGGTATTATCTAGGTCTTGATTCGCTTGACGCTGCTG	-0.58334	-0.110543	0.051154	-0.260232	-0.12195	0.297805	-0.844977	-0.233476	-0.187861	0.0260404	-0.097541	0.281275	-0.202996	0.270455
ENH_TILE_001_CXCL10_8_15_C_G	chr4	76023618	76023643	CXCL10	8	76023632	15	C	G	TILE	CCATGTTGCAGACTGGAAGGTATTAT	GCCTAGCCATGTTGCAGACTGGAAGGTATTATCTAGGTCTTGATTCGCTTGACGCTGCTG	-0.159676	-0.154695	0.334905	0.168897	-0.321724	-0.0878337	-0.740862	-0.270314	-0.260424	0.09366	-0.570765	0.12221	0.021785	-0.162906
ENH_TILE_001_CXCL10_8_15_C_T	chr4	76023618	76023643	CXCL10	8	76023632	15	C	T	TILE	CCATGTTGCAGACTTGAAGGTATTAT	GCCTAGCCATGTTGCAGACTTGAAGGTATTATCTAGGTCTTGATTCGCTTGACGCTGCTG	-0.313052	-0.251144	0.319864	0.136626	0.917893	0.0994946	0.0524823	0.315978	0.512336	-0.0291019	-0.971976	0.168014	0.0957103	0.803413
ENH_TILE_001_CXCL10_8_16_G_A	chr4	76023618	76023643	CXCL10	8	76023633	16	G	A	TILE	CCATGTTGCAGACTCAAAGGTATTAT	GCCTAGCCATGTTGCAGACTCAAAGGTATTATCTAGGTCTTGATTCGCTTGACGCTGCTG	-0.00383446	0.432537	0.346469	0.295496	1.66582	1.01079	0.218283	-0.132744	-0.0238587	-0.188469	-0.570765	0.271971	-0.265968	0.560596
ENH_TILE_001_CXCL10_8_16_G_C	chr4	76023618	76023643	CXCL10	8	76023633	16	G	C	TILE	CCATGTTGCAGACTCCAAGGTATTAT	GCCTAGCCATGTTGCAGACTCCAAGGTATTATCTAGGTCTTGATTCGCTTGACGCTGCTG	1.03671	-0.0442585	-0.215245	-0.134506	0.442236	0.451632	-0.435471	0.124241	0.118679	0.0101056	0.608188	-0.137001	-0.494739	0.143123
ENH_TILE_001_CXCL10_8_16_G_T	chr4	76023618	76023643	CXCL10	8	76023633	16	G	T	TILE	CCATGTTGCAGACTCTAAGGTATTAT	GCCTAGCCATGTTGCAGACTCTAAGGTATTATCTAGGTCTTGATTCGCTTGACGCTGCTG	-0.0346588	-0.262499	0.308824	-0.051705	1.03736	0.911813	-0.299807	0.391261	0.620189	-0.273993	0.0307259	0.453492	-0.225894	-0.00447979
ENH_TILE_001_CXCL10_8_17_A_C	chr4	76023618	76023643	CXCL10	8	76023634	17	A	C	TILE	CCATGTTGCAGACTCGCAGGTATTAT	GCCTAGCCATGTTGCAGACTCGCAGGTATTATCTAGGTCTTGATTCGCTTGACGCTGCTG	-0.817273	-0.0090738	0.129845	-0.356196	0.20668	0.12644	-0.549359	-0.458122	0.478431	-0.0308601	1.24037	0.147677	-0.440248	-0.599514
ENH_TILE_001_CXCL10_8_17_A_G	chr4	76023618	76023643	CXCL10	8	76023634	17	A	G	TILE	CCATGTTGCAGACTCGGAGGTATTAT	GCCTAGCCATGTTGCAGACTCGGAGGTATTATCTAGGTCTTGATTCGCTTGACGCTGCTG	-0.409367	-0.244807	0.129244	-0.00332071	-0.192443	0.631626	-0.547411	0.0921999	0.26149	0.71617	-0.019991	0.131652	-0.468929	-0.252642
ENH_TILE_001_CXCL10_8_17_A_T	chr4	76023618	76023643	CXCL10	8	76023634	17	A	T	TILE	CCATGTTGCAGACTCGTAGGTATTAT	GCCTAGCCATGTTGCAGACTCGTAGGTATTATCTAGGTCTTGATTCGCTTGACGCTGCTG	0.38058	-0.265706	0.0600639	-0.324132	0.427969	0.568611	-0.0398065	-0.0290384	0.189856	1.08885	-0.977129	0.0577472	-0.421177	-0.584112
ENH_TILE_001_CXCL10_8_18_A_C	chr4	76023618	76023643	CXCL10	8	76023635	18	A	C	TILE	CCATGTTGCAGACTCGACGGTATTAT	GCCTAGCCATGTTGCAGACTCGACGGTATTATCTAGGTCTTGATTCGCTTGACGCTGCTG	-0.228466	-0.167305	-0.11525	0.273496	0.132392	0.249127	-0.121566	0.350672	0.752195	0.281064	-1.0236	0.0332335	-0.223139	-0.0502602
ENH_TILE_001_CXCL10_8_18_A_G	chr4	76023618	76023643	CXCL10	8	76023635	18	A	G	TILE	CCATGTTGCAGACTCGAGGGTATTAT	GCCTAGCCATGTTGCAGACTCGAGGGTATTATCTAGGTCTTGATTCGCTTGACGCTGCTG	-0.542804	0.827639	-0.059391	0.110926	0.130887	0.922758	-0.358887	-0.0472993	0.757362	0.186893	-0.505682	-0.0680781	-0.334983	0.0893796
ENH_TILE_001_CXCL10_8_18_A_T	chr4	76023618	76023643	CXCL10	8	76023635	18	A	T	TILE	CCATGTTGCAGACTCGATGGTATTAT	GCCTAGCCATGTTGCAGACTCGATGGTATTATCTAGGTCTTGATTCGCTTGACGCTGCTG	-1.01391	0.414333	-0.309858	0.122191	-0.62107	0.173959	-0.195174	0.0869328	0.666275	-0.163492	0.953076	0.543929	0.274977	0.0277521
ENH_TILE_001_CXCL10_8_19_G_A	chr4	76023618	76023643	CXCL10	8	76023636	19	G	A	TILE	CCATGTTGCAGACTCGAAAGTATTAT	GCCTAGCCATGTTGCAGACTCGAAAGTATTATCTAGGTCTTGATTCGCTTGACGCTGCTG	2.06898	1.26482	1.9239	1.4693	-0.561278	-0.592387	1.93388	1.37103	1.58901	-0.943262	0.75251	-0.0415679	-0.337539	-0.14888
ENH_TILE_001_CXCL10_8_19_G_C	chr4	76023618	76023643	CXCL10	8	76023636	19	G	C	TILE	CCATGTTGCAGACTCGAACGTATTAT	GCCTAGCCATGTTGCAGACTCGAACGTATTATCTAGGTCTTGATTCGCTTGACGCTGCTG	-0.298695	0.0319499	-0.234282	0.223264	0.750501	0.586345	0.291208	0.481646	0.329668	-0.700273	0.808254	-0.535852	-0.243701	-0.0391106
ENH_TILE_001_CXCL10_8_19_G_T	chr4	76023618	76023643	CXCL10	8	76023636	19	G	T	TILE	CCATGTTGCAGACTCGAATGTATTAT	GCCTAGCCATGTTGCAGACTCGAATGTATTATCTAGGTCTTGATTCGCTTGACGCTGCTG	0.445576	0.0280244	0.306643	0.591063	0.469509	-0.369623	0.0850261	0.099607	0.0792198	-0.559915	-0.864946	-0.0381894	-0.590584	-0.406231
ENH_TILE_001_CXCL10_8_20_G_A	chr4	76023618	76023643	CXCL10	8	76023637	20	G	A	TILE	CCATGTTGCAGACTCGAAGATATTAT	GCCTAGCCATGTTGCAGACTCGAAGATATTATCTAGGTCTTGATTCGCTTGACGCTGCTG	-0.554269	-0.532356	-0.484532	-0.814991	-0.579426	-0.207193	-0.274766	-0.176906	-0.58281	-0.384253	-0.711977	-0.308965	-0.474313	-0.52796
ENH_TILE_001_CXCL10_8_20_G_C	chr4	76023618	76023643	CXCL10	8	76023637	20	G	C	TILE	CCATGTTGCAGACTCGAAGCTATTAT	GCCTAGCCATGTTGCAGACTCGAAGCTATTATCTAGGTCTTGATTCGCTTGACGCTGCTG	-0.883268	-0.292885	-0.629002	-0.463314	-0.204695	-0.234845	-0.111169	0.163696	0.706273	-0.337713	-0.794389	-0.234096	-0.467542	-0.396571
ENH_TILE_001_CXCL10_8_20_G_T	chr4	76023618	76023643	CXCL10	8	76023637	20	G	T	TILE	CCATGTTGCAGACTCGAAGTTATTAT	GCCTAGCCATGTTGCAGACTCGAAGTTATTATCTAGGTCTTGATTCGCTTGACGCTGCTG	-0.272019	0.201291	0.435083	-0.468902	0.428634	0.0373485	0.614761	0.711684	0.371105	-0.476623	-1.79316	0.0527694	-0.13641	-0.440389
ENH_TILE_001_CXCL10_8_21_T_A	chr4	76023618	76023643	CXCL10	8	76023638	21	T	A	TILE	CCATGTTGCAGACTCGAAGGAATTAT	GCCTAGCCATGTTGCAGACTCGAAGGAATTATCTAGGTCTTGATTCGCTTGACGCTGCTG	-0.401158	-0.339264	-0.300923	-0.0740489	-0.44971	-0.074851	-0.0124939	0.128876	0.3572	0.490338	0.741611	-0.117569	0.132553	-0.161587
ENH_TILE_001_CXCL10_8_21_T_C	chr4	76023618	76023643	CXCL10	8	76023638	21	T	C	TILE	CCATGTTGCAGACTCGAAGGCATTAT	GCCTAGCCATGTTGCAGACTCGAAGGCATTATCTAGGTCTTGATTCGCTTGACGCTGCTG	-0.113137	-1.00666	-0.023346	-0.077455	-0.23939	-0.512468	-0.354308	0.07364	0.0108778	-0.978484	-1.04891	0.0904135	-0.913683	-0.98074
ENH_TILE_001_CXCL10_8_21_T_G	chr4	76023618	76023643	CXCL10	8	76023638	21	T	G	TILE	CCATGTTGCAGACTCGAAGGGATTAT	GCCTAGCCATGTTGCAGACTCGAAGGGATTATCTAGGTCTTGATTCGCTTGACGCTGCTG	-0.424614	0.0900218	-0.192171	-0.362198	0.367307	0.47892	-0.260945	0.0236305	-0.250554	0.584387	1.74011	0.785779	-0.278291	-0.238242
ENH_TILE_001_CXCL10_8_22_A_C	chr4	76023618	76023643	CXCL10	8	76023639	22	A	C	TILE	CCATGTTGCAGACTCGAAGGTCTTAT	GCCTAGCCATGTTGCAGACTCGAAGGTCTTATCTAGGTCTTGATTCGCTTGACGCTGCTG	-0.357826	-0.153958	0.128178	-0.0785405	-0.020406	0.339019	-0.856217	0.264644	0.139915	-0.216484	-0.503195	0.499081	0.364517	-0.204874
ENH_TILE_001_CXCL10_8_22_A_G	chr4	76023618	76023643	CXCL10	8	76023639	22	A	G	TILE	CCATGTTGCAGACTCGAAGGTGTTAT	GCCTAGCCATGTTGCAGACTCGAAGGTGTTATCTAGGTCTTGATTCGCTTGACGCTGCTG	0.494142	-0.236313	0.404541	0.303613	0.282045	0.269355	0.172662	0.0848355	1.09718	0.847123	2.56007	1.04513	0.288081	0.492368
ENH_TILE_001_CXCL10_8_22_A_T	chr4	76023618	76023643	CXCL10	8	76023639	22	A	T	TILE	CCATGTTGCAGACTCGAAGGTTTTAT	GCCTAGCCATGTTGCAGACTCGAAGGTTTTATCTAGGTCTTGATTCGCTTGACGCTGCTG	0.0145753	-0.607214	0.424802	0.155958	0.27615	0.695829	0.42821	0.417684	-0.192138	0.0310351	-0.435289	0.240782	0.042253	0.371442
ENH_TILE_001_CXCL10_8_23_T_A	chr4	76023618	76023643	CXCL10	8	76023640	23	T	A	TILE	CCATGTTGCAGACTCGAAGGTAATAT	GCCTAGCCATGTTGCAGACTCGAAGGTAATATCTAGGTCTTGATTCGCTTGACGCTGCTG	0.318252	-0.286925	-0.0639159	-0.275328	0.248509	0.662969	-0.0234789	0.071719	0.0296923	0.862813	-0.237389	-0.124364	-0.0275142	0.68468
ENH_TILE_001_CXCL10_8_23_T_C	chr4	76023618	76023643	CXCL10	8	76023640	23	T	C	TILE	CCATGTTGCAGACTCGAAGGTACTAT	GCCTAGCCATGTTGCAGACTCGAAGGTACTATCTAGGTCTTGATTCGCTTGACGCTGCTG	-0.119114	-0.106298	-0.157885	0.213893	-0.390981	0.185319	-0.368393	-0.011032	0.128031	1.43128	-1.062	0.514725	0.0520364	0.365944
ENH_TILE_001_CXCL10_8_23_T_G	chr4	76023618	76023643	CXCL10	8	76023640	23	T	G	TILE	CCATGTTGCAGACTCGAAGGTAGTAT	GCCTAGCCATGTTGCAGACTCGAAGGTAGTATCTAGGTCTTGATTCGCTTGACGCTGCTG	0.0490775	0.00253087	0.0371197	-0.0953522	-0.125654	0.253644	0.437748	0.415915	1.03745	0.163053	-0.95851	-0.207863	-0.0723735	-0.313006
ENH_TILE_001_CXCL10_8_24_T_A	chr4	76023618	76023643	CXCL10	8	76023641	24	T	A	TILE	CCATGTTGCAGACTCGAAGGTATAAT	GCCTAGCCATGTTGCAGACTCGAAGGTATAATCTAGGTCTTGATTCGCTTGACGCTGCTG	-0.339261	-0.160245	-0.137631	-0.0587498	0.772723	0.11636	0.385938	0.567665	1.85373	-0.0259232	1.43643	0.345004	0.627029	0.190269
ENH_TILE_001_CXCL10_8_24_T_C	chr4	76023618	76023643	CXCL10	8	76023641	24	T	C	TILE	CCATGTTGCAGACTCGAAGGTATCAT	GCCTAGCCATGTTGCAGACTCGAAGGTATCATCTAGGTCTTGATTCGCTTGACGCTGCTG	-0.164081	0.342327	1.3392	1.02075	0.198634	0.297896	0.588969	0.592471	0.627502	-0.00346106	0.8714	0.468779	-0.255707	0.230746
ENH_TILE_001_CXCL10_8_24_T_G	chr4	76023618	76023643	CXCL10	8	76023641	24	T	G	TILE	CCATGTTGCAGACTCGAAGGTATGAT	GCCTAGCCATGTTGCAGACTCGAAGGTATGATCTAGGTCTTGATTCGCTTGACGCTGCTG	0.170165	0.556049	0.204931	0.559382	-0.427475	-0.473091	-0.0254869	0.290317	0.316661	0.302393	-0.503333	0.0534761	-0.312077	-0.513774
ENH_TILE_001_CXCL10_8_25_A_C	chr4	76023618	76023643	CXCL10	8	76023642	25	A	C	TILE	CCATGTTGCAGACTCGAAGGTATTCT	GCCTAGCCATGTTGCAGACTCGAAGGTATTCTCTAGGTCTTGATTCGCTTGACGCTGCTG	-0.181215	-0.320183	0.0539824	-0.618067	-0.234236	1.32444	-0.114698	-0.172139	0.00557056	0.009008	0.360686	0.653859	-0.321526	0.132833
ENH_TILE_001_CXCL10_8_25_A_G	chr4	76023618	76023643	CXCL10	8	76023642	25	A	G	TILE	CCATGTTGCAGACTCGAAGGTATTGT	GCCTAGCCATGTTGCAGACTCGAAGGTATTGTCTAGGTCTTGATTCGCTTGACGCTGCTG	0.749807	-0.353205	0.314697	-0.423358	0.522968	-0.0382205	0.211261	0.0971411	-0.246588	-0.0265569	-0.369222	0.526915	-0.65418	-0.432748
ENH_TILE_001_CXCL10_8_25_A_T	chr4	76023618	76023643	CXCL10	8	76023642	25	A	T	TILE	CCATGTTGCAGACTCGAAGGTATTTT	GCCTAGCCATGTTGCAGACTCGAAGGTATTTTCTAGGTCTTGATTCGCTTGACGCTGCTG	0.637869	0.0261473	-0.20691	0.325894	-0.217669	0.0163538	-0.338458	-0.0369765	-0.81011	1.09062	1.66063	-0.128842	-0.338139	-0.0166284
ENH_TILE_001_CXCL10_8_26_T_A	chr4	76023618	76023643	CXCL10	8	76023643	26	T	A	TILE	CCATGTTGCAGACTCGAAGGTATTAA	GCCTAGCCATGTTGCAGACTCGAAGGTATTAACTAGGTCTTGATTCGCTTGACGCTGCTG	-0.417237	0.0227835	-0.252815	0.236963	-0.553118	0.55274	0.55779	0.116172	-0.0533062	0.226553	0.379402	0.299027	0.505331	0.58188
ENH_TILE_001_CXCL10_8_26_T_C	chr4	76023618	76023643	CXCL10	8	76023643	26	T	C	TILE	CCATGTTGCAGACTCGAAGGTATTAC	GCCTAGCCATGTTGCAGACTCGAAGGTATTACCTAGGTCTTGATTCGCTTGACGCTGCTG	-1.40918	-0.119392	-0.727352	-0.345743	-0.221436	-0.0726652	-0.494548	-0.301879	0.0676269	0.560084	1.55952	0.827483	0.114596	0.160655
ENH_TILE_001_CXCL10_8_26_T_G	chr4	76023618	76023643	CXCL10	8	76023643	26	T	G	TILE	CCATGTTGCAGACTCGAAGGTATTAG	GCCTAGCCATGTTGCAGACTCGAAGGTATTAGCTAGGTCTTGATTCGCTTGACGCTGCTG	-0.456881	-0.118777	-0.311444	-0.246936	-0.10013	-0.34391	-0.471573	0.325115	-1.39768	0.0933118	1.48358	0.339697	-0.184952	-0.344759
ENH_TILE_001_CXCL10_9_1_T_A	chr4	76023623	76023648	CXCL10	9	76023623	1	T	A	TILE	ATGCAGACTCGAAGGTATTATTTATT	GCCTAGATGCAGACTCGAAGGTATTATTTATTCTAGGTCTTGATTCGCTTGACGCTGCTG	-0.296823	-0.552526	0.0104033	-0.333498	1.02326	0.302818	-0.0844859	0.155234	0.649567	-0.922989	-0.0776927	0.0432332	0.421856	0.193579
ENH_TILE_001_CXCL10_9_1_T_C	chr4	76023623	76023648	CXCL10	9	76023623	1	T	C	TILE	CTGCAGACTCGAAGGTATTATTTATT	GCCTAGCTGCAGACTCGAAGGTATTATTTATTCTAGGTCTTGATTCGCTTGACGCTGCTG	-0.392862	-0.684866	0.112206	-0.630713	0.239803	0.415081	-0.286052	0.142647	0.539687	-0.108288	-1.16529	-0.380231	-0.097864	0.513154
ENH_TILE_001_CXCL10_9_1_T_G	chr4	76023623	76023648	CXCL10	9	76023623	1	T	G	TILE	GTGCAGACTCGAAGGTATTATTTATT	GCCTAGGTGCAGACTCGAAGGTATTATTTATTCTAGGTCTTGATTCGCTTGACGCTGCTG	-0.754117	-0.29049	0.218275	-0.21879	1.40729	0.469634	0.0854742	-0.03987	-0.534502	0.258056	0.399319	0.575441	-0.399095	0.163272
ENH_TILE_001_CXCL10_9_2_T_A	chr4	76023623	76023648	CXCL10	9	76023624	2	T	A	TILE	TAGCAGACTCGAAGGTATTATTTATT	GCCTAGTAGCAGACTCGAAGGTATTATTTATTCTAGGTCTTGATTCGCTTGACGCTGCTG	-0.460191	-0.34128	0.230781	0.257085	0.548427	1.21515	0.0697816	0.335092	0.393849	1.15309	0.389139	-0.218682	0.458205	0.499913
ENH_TILE_001_CXCL10_9_2_T_C	chr4	76023623	76023648	CXCL10	9	76023624	2	T	C	TILE	TCGCAGACTCGAAGGTATTATTTATT	GCCTAGTCGCAGACTCGAAGGTATTATTTATTCTAGGTCTTGATTCGCTTGACGCTGCTG	-0.188962	-0.326273	-0.284073	-0.0353192	1.71821	0.416313	-0.157276	-0.185087	0.642487	-0.595855	-0.178239	0.0149238	0.600491	0.766922
ENH_TILE_001_CXCL10_9_2_T_G	chr4	76023623	76023648	CXCL10	9	76023624	2	T	G	TILE	TGGCAGACTCGAAGGTATTATTTATT	GCCTAGTGGCAGACTCGAAGGTATTATTTATTCTAGGTCTTGATTCGCTTGACGCTGCTG	0.966601	-0.349282	0.300277	0.278164	1.12745	0.574901	-0.033132	-0.626751	0.492469	0.0372702	-1.83609	-0.437558	0.797111	0.842641
ENH_TILE_001_CXCL10_9_3_G_A	chr4	76023623	76023648	CXCL10	9	76023625	3	G	A	TILE	TTACAGACTCGAAGGTATTATTTATT	GCCTAGTTACAGACTCGAAGGTATTATTTATTCTAGGTCTTGATTCGCTTGACGCTGCTG	-0.944543	0.0854755	-0.359136	0.576808	1.49861	2.05768	0.503263	1.57033	0.714461	0.490567	0.256677	1.00475	1.50098	1.06443
ENH_TILE_001_CXCL10_9_3_G_C	chr4	76023623	76023648	CXCL10	9	76023625	3	G	C	TILE	TTCCAGACTCGAAGGTATTATTTATT	GCCTAGTTCCAGACTCGAAGGTATTATTTATTCTAGGTCTTGATTCGCTTGACGCTGCTG	0.432384	-0.0958986	0.603374	0.145188	0.577792	1.48253	0.234374	0.653834	2.06492	0.495232	-0.498364	0.904653	1.5358	1.22655
ENH_TILE_001_CXCL10_9_3_G_T	chr4	76023623	76023648	CXCL10	9	76023625	3	G	T	TILE	TTTCAGACTCGAAGGTATTATTTATT	GCCTAGTTTCAGACTCGAAGGTATTATTTATTCTAGGTCTTGATTCGCTTGACGCTGCTG	0.732013	0.886376	1.86879	1.65932	2.2506	1.56035	1.75079	2.28765	1.84605	0.635149	0.664108	3.68884	2.35202	2.86403
ENH_TILE_001_CXCL10_9_4_C_A	chr4	76023623	76023648	CXCL10	9	76023626	4	C	A	TILE	TTGAAGACTCGAAGGTATTATTTATT	GCCTAGTTGAAGACTCGAAGGTATTATTTATTCTAGGTCTTGATTCGCTTGACGCTGCTG	0.203044	0.56834	-0.0300232	0.00781536	1.34799	0.749165	0.555025	1.57096	1.08236	0.718416	0.752294	0.0196113	1.0696	0.911968
ENH_TILE_001_CXCL10_9_4_C_G	chr4	76023623	76023648	CXCL10	9	76023626	4	C	G	TILE	TTGGAGACTCGAAGGTATTATTTATT	GCCTAGTTGGAGACTCGAAGGTATTATTTATTCTAGGTCTTGATTCGCTTGACGCTGCTG	0.0975146	0.254612	0.699395	0.563089	1.56474	0.634762	0.131163	0.355583	0.739777	1.12688	-0.745332	0.587616	0.875809	0.962619
ENH_TILE_001_CXCL10_9_4_C_T	chr4	76023623	76023648	CXCL10	9	76023626	4	C	T	TILE	TTGTAGACTCGAAGGTATTATTTATT	GCCTAGTTGTAGACTCGAAGGTATTATTTATTCTAGGTCTTGATTCGCTTGACGCTGCTG	0.131071	0.0169873	1.06033	0.717518	1.92499	1.63293	0.649269	0.465453	1.64872	-0.239764	0.592193	-0.0804611	0.905724	1.3847
ENH_TILE_001_CXCL10_9_5_A_C	chr4	76023623	76023648	CXCL10	9	76023627	5	A	C	TILE	TTGCCGACTCGAAGGTATTATTTATT	GCCTAGTTGCCGACTCGAAGGTATTATTTATTCTAGGTCTTGATTCGCTTGACGCTGCTG	-0.64143	0.0457624	-0.170528	-0.0913002	0.384411	2.10779	0.282526	0.650437	0.595975	0.713235	-0.617447	2.51946	0.158861	1.04547
ENH_TILE_001_CXCL10_9_5_A_G	chr4	76023623	76023648	CXCL10	9	76023627	5	A	G	TILE	TTGCGGACTCGAAGGTATTATTTATT	GCCTAGTTGCGGACTCGAAGGTATTATTTATTCTAGGTCTTGATTCGCTTGACGCTGCTG	-0.491825	0.185111	0.443177	0.685252	2.02342	0.836908	0.803031	1.29507	1.78832	0.715814	0.228545	1.53343	0.433898	1.69412
ENH_TILE_001_CXCL10_9_5_A_T	chr4	76023623	76023648	CXCL10	9	76023627	5	A	T	TILE	TTGCTGACTCGAAGGTATTATTTATT	GCCTAGTTGCTGACTCGAAGGTATTATTTATTCTAGGTCTTGATTCGCTTGACGCTGCTG	-0.495672	-0.244807	0.413202	-0.0489771	0.896908	0.379227	2.13276	1.79442	0.686283	-0.154382	0.236189	1.28293	0.316684	0.920241
ENH_TILE_001_CXCL10_9_6_G_A	chr4	76023623	76023648	CXCL10	9	76023628	6	G	A	TILE	TTGCAAACTCGAAGGTATTATTTATT	GCCTAGTTGCAAACTCGAAGGTATTATTTATTCTAGGTCTTGATTCGCTTGACGCTGCTG	-0.483219	-0.093818	0.333659	-0.0158841	0.798929	0.315959	0.79389	0.988451	1.2327	0.101541	0.00767891	1.0727	2.05744	2.24607
ENH_TILE_001_CXCL10_9_6_G_C	chr4	76023623	76023648	CXCL10	9	76023628	6	G	C	TILE	TTGCACACTCGAAGGTATTATTTATT	GCCTAGTTGCACACTCGAAGGTATTATTTATTCTAGGTCTTGATTCGCTTGACGCTGCTG	0.161798	0.752222	0.804208	0.286867	1.75153	0.999052	0.601669	0.817172	1.12939	-0.0134359	0.176882	1.44578	1.71755	1.83002
ENH_TILE_001_CXCL10_9_6_G_T	chr4	76023623	76023648	CXCL10	9	76023628	6	G	T	TILE	TTGCATACTCGAAGGTATTATTTATT	GCCTAGTTGCATACTCGAAGGTATTATTTATTCTAGGTCTTGATTCGCTTGACGCTGCTG	-0.481786	-0.603698	0.95423	0.0748132	1.0054	1.02879	0.438816	0.715729	0.489562	0.261579	-0.0402443	2.71851	0.772705	2.17542
ENH_TILE_001_CXCL10_9_7_A_C	chr4	76023623	76023648	CXCL10	9	76023629	7	A	C	TILE	TTGCAGCCTCGAAGGTATTATTTATT	GCCTAGTTGCAGCCTCGAAGGTATTATTTATTCTAGGTCTTGATTCGCTTGACGCTGCTG	-0.560402	-0.214304	-0.0321682	0.0751867	1.1472	-0.500218	-0.277896	-0.276867	-1.01065	-0.542606	-0.34092	-0.87914	-0.436787	-0.169618
ENH_TILE_001_CXCL10_9_7_A_G	chr4	76023623	76023648	CXCL10	9	76023629	7	A	G	TILE	TTGCAGGCTCGAAGGTATTATTTATT	GCCTAGTTGCAGGCTCGAAGGTATTATTTATTCTAGGTCTTGATTCGCTTGACGCTGCTG	0.16238	-0.203433	-0.0497457	-0.209858	0.966571	0.697404	-0.234412	-0.415463	0.184234	-0.315944	-1.0074	-0.444253	0.289552	0.111164
ENH_TILE_001_CXCL10_9_7_A_T	chr4	76023623	76023648	CXCL10	9	76023629	7	A	T	TILE	TTGCAGTCTCGAAGGTATTATTTATT	GCCTAGTTGCAGTCTCGAAGGTATTATTTATTCTAGGTCTTGATTCGCTTGACGCTGCTG	0.107805	0.197907	0.320889	0.374123	0.785908	1.50281	-0.104565	0.657951	0.189856	-0.0962491	0.230218	1.32069	0.853148	0.748847
ENH_TILE_001_CXCL10_9_8_C_A	chr4	76023623	76023648	CXCL10	9	76023630	8	C	A	TILE	TTGCAGAATCGAAGGTATTATTTATT	GCCTAGTTGCAGAATCGAAGGTATTATTTATTCTAGGTCTTGATTCGCTTGACGCTGCTG	0.0811041	0.701439	0.191483	0.373584	1.00187	0.703057	0.804638	1.36492	1.45673	1.32293	0.764245	2.57452	0.940869	1.41317
ENH_TILE_001_CXCL10_9_8_C_G	chr4	76023623	76023648	CXCL10	9	76023630	8	C	G	TILE	TTGCAGAGTCGAAGGTATTATTTATT	GCCTAGTTGCAGAGTCGAAGGTATTATTTATTCTAGGTCTTGATTCGCTTGACGCTGCTG	-0.13266	-0.318927	0.0712582	0.445711	1.3678	1.2726	-0.00623169	0.555178	0.415198	1.42105	-0.145574	0.352515	0.545698	1.10493
ENH_TILE_001_CXCL10_9_8_C_T	chr4	76023623	76023648	CXCL10	9	76023630	8	C	T	TILE	TTGCAGATTCGAAGGTATTATTTATT	GCCTAGTTGCAGATTCGAAGGTATTATTTATTCTAGGTCTTGATTCGCTTGACGCTGCTG	0.359435	0.52692	0.510777	0.360938	1.35226	1.02006	0.01374	0.931254	0.655668	1.7791	-1.80975	2.76574	0.268107	1.98443
ENH_TILE_001_CXCL10_9_9_T_A	chr4	76023623	76023648	CXCL10	9	76023631	9	T	A	TILE	TTGCAGACACGAAGGTATTATTTATT	GCCTAGTTGCAGACACGAAGGTATTATTTATTCTAGGTCTTGATTCGCTTGACGCTGCTG	0.440803	-0.119711	0.627475	0.398183	1.69258	1.00704	0.199005	0.613729	-0.0104798	-0.233856	-0.122974	-0.0822731	0.857608	0.99854
ENH_TILE_001_CXCL10_9_9_T_C	chr4	76023623	76023648	CXCL10	9	76023631	9	T	C	TILE	TTGCAGACCCGAAGGTATTATTTATT	GCCTAGTTGCAGACCCGAAGGTATTATTTATTCTAGGTCTTGATTCGCTTGACGCTGCTG	0.457132	0.113536	0.254178	0.0714826	0.608135	0.405159	0.247036	0.428291	0.403455	-0.885896	0.475713	0.442071	0.439559	0.0730785
ENH_TILE_001_CXCL10_9_9_T_G	chr4	76023623	76023648	CXCL10	9	76023631	9	T	G	TILE	TTGCAGACGCGAAGGTATTATTTATT	GCCTAGTTGCAGACGCGAAGGTATTATTTATTCTAGGTCTTGATTCGCTTGACGCTGCTG	-0.162932	0.24428	0.519884	0.108808	0.970644	0.131804	0.480511	0.322609	0.470981	1.33684	-0.619566	-0.135551	-0.0816631	0.996612
ENH_TILE_001_CXCL10_9_10_C_A	chr4	76023623	76023648	CXCL10	9	76023632	10	C	A	TILE	TTGCAGACTAGAAGGTATTATTTATT	GCCTAGTTGCAGACTAGAAGGTATTATTTATTCTAGGTCTTGATTCGCTTGACGCTGCTG	0.811143	0.0407876	0.484922	0.0498349	1.71334	1.1236	-0.532238	-0.152681	-0.138618	0.0280768	0.0720713	1.50724	0.324616	1.52616
ENH_TILE_001_CXCL10_9_10_C_G	chr4	76023623	76023648	CXCL10	9	76023632	10	C	G	TILE	TTGCAGACTGGAAGGTATTATTTATT	GCCTAGTTGCAGACTGGAAGGTATTATTTATTCTAGGTCTTGATTCGCTTGACGCTGCTG	-0.0179901	-0.274273	0.470302	0.290156	0.925014	0.84143	-0.106768	-0.381598	2.13159	0.0303218	-0.928532	0.663206	-0.109476	0.350645
ENH_TILE_001_CXCL10_9_10_C_T	chr4	76023623	76023648	CXCL10	9	76023632	10	C	T	TILE	TTGCAGACTTGAAGGTATTATTTATT	GCCTAGTTGCAGACTTGAAGGTATTATTTATTCTAGGTCTTGATTCGCTTGACGCTGCTG	-0.604602	0.121169	0.207386	0.34848	0.533206	0.348788	0.320025	0.137207	-0.052421	1.32078	-0.025141	2.10646	0.743558	2.35832
ENH_TILE_001_CXCL10_9_11_G_A	chr4	76023623	76023648	CXCL10	9	76023633	11	G	A	TILE	TTGCAGACTCAAAGGTATTATTTATT	GCCTAGTTGCAGACTCAAAGGTATTATTTATTCTAGGTCTTGATTCGCTTGACGCTGCTG	-0.213487	-0.194528	0.126949	0.629764	1.83299	0.968682	0.0460996	0.870488	0.840179	0.704254	-0.437879	1.08907	1.26152	1.95872
ENH_TILE_001_CXCL10_9_11_G_C	chr4	76023623	76023648	CXCL10	9	76023633	11	G	C	TILE	TTGCAGACTCCAAGGTATTATTTATT	GCCTAGTTGCAGACTCCAAGGTATTATTTATTCTAGGTCTTGATTCGCTTGACGCTGCTG	-0.361369	0.0468694	0.370286	-0.257276	0.102345	1.5481	-0.102009	0.312571	0.672818	0.453788	0.207702	1.33532	0.325708	1.50729
ENH_TILE_001_CXCL10_9_11_G_T	chr4	76023623	76023648	CXCL10	9	76023633	11	G	T	TILE	TTGCAGACTCTAAGGTATTATTTATT	GCCTAGTTGCAGACTCTAAGGTATTATTTATTCTAGGTCTTGATTCGCTTGACGCTGCTG	-0.793964	0.0961455	0.0359083	0.264213	2.21464	0.881447	-0.103535	0.267055	0.995793	-0.0295534	0.267839	0.762532	1.18351	1.12656
ENH_TILE_001_CXCL10_9_12_A_C	chr4	76023623	76023648	CXCL10	9	76023634	12	A	C	TILE	TTGCAGACTCGCAGGTATTATTTATT	GCCTAGTTGCAGACTCGCAGGTATTATTTATTCTAGGTCTTGATTCGCTTGACGCTGCTG	-0.0861441	-0.169685	0.220063	-0.30771	0.169972	0.333806	-0.156193	-0.357873	0.601297	-0.0463889	0.0686182	-0.110716	-0.284053	0.201484
ENH_TILE_001_CXCL10_9_12_A_G	chr4	76023623	76023648	CXCL10	9	76023634	12	A	G	TILE	TTGCAGACTCGGAGGTATTATTTATT	GCCTAGTTGCAGACTCGGAGGTATTATTTATTCTAGGTCTTGATTCGCTTGACGCTGCTG	-0.951926	0.0914787	0.0660585	0.102563	1.54739	0.88947	-0.171432	-0.0951124	0.818854	-0.139323	0.433644	0.875759	0.15271	0.57435
ENH_TILE_001_CXCL10_9_12_A_T	chr4	76023623	76023648	CXCL10	9	76023634	12	A	T	TILE	TTGCAGACTCGTAGGTATTATTTATT	GCCTAGTTGCAGACTCGTAGGTATTATTTATTCTAGGTCTTGATTCGCTTGACGCTGCTG	-0.060239	-0.109544	0.0911278	0.0420738	0.78561	1.01157	-0.0825882	0.465536	-0.144787	-0.317567	-1.79351	0.124821	-0.173965	0.048256
ENH_TILE_001_CXCL10_9_13_A_C	chr4	76023623	76023648	CXCL10	9	76023635	13	A	C	TILE	TTGCAGACTCGACGGTATTATTTATT	GCCTAGTTGCAGACTCGACGGTATTATTTATTCTAGGTCTTGATTCGCTTGACGCTGCTG	0.227623	-0.232733	-0.22011	-0.30771	0.684157	1.48071	0.622264	0.577414	0.48146	-0.0351471	-1.13328	0.723425	0.966583	1.034
ENH_TILE_001_CXCL10_9_13_A_G	chr4	76023623	76023648	CXCL10	9	76023635	13	A	G	TILE	TTGCAGACTCGAGGGTATTATTTATT	GCCTAGTTGCAGACTCGAGGGTATTATTTATTCTAGGTCTTGATTCGCTTGACGCTGCTG	-1.05125	-0.361504	0.124991	-0.335183	0.0612794	0.905811	0.180414	-0.120846	0.700216	-0.54044	0.304122	0.904464	-0.0930803	1.3819
ENH_TILE_001_CXCL10_9_13_A_T	chr4	76023623	76023648	CXCL10	9	76023635	13	A	T	TILE	TTGCAGACTCGATGGTATTATTTATT	GCCTAGTTGCAGACTCGATGGTATTATTTATTCTAGGTCTTGATTCGCTTGACGCTGCTG	0.436066	-0.236714	-0.0743402	0.402573	2.31912	0.535126	0.105967	0.884663	0.804446	0.0143603	-0.251956	2.11116	0.563688	1.33803
ENH_TILE_001_CXCL10_9_14_G_A	chr4	76023623	76023648	CXCL10	9	76023636	14	G	A	TILE	TTGCAGACTCGAAAGTATTATTTATT	GCCTAGTTGCAGACTCGAAAGTATTATTTATTCTAGGTCTTGATTCGCTTGACGCTGCTG	0.941253	0.376252	0.827679	0.709905	0.339784	-0.0761065	0.590997	0.872233	0.144077	0.248784	-0.423447	0.483734	-0.121978	0.297668
ENH_TILE_001_CXCL10_9_14_G_C	chr4	76023623	76023648	CXCL10	9	76023636	14	G	C	TILE	TTGCAGACTCGAACGTATTATTTATT	GCCTAGTTGCAGACTCGAACGTATTATTTATTCTAGGTCTTGATTCGCTTGACGCTGCTG	0.322932	0.351674	0.320994	0.21292	0.987017	0.654899	0.41788	0.229114	0.780241	0.171057	-0.43856	0.393458	0.517831	0.0443501
ENH_TILE_001_CXCL10_9_14_G_T	chr4	76023623	76023648	CXCL10	9	76023636	14	G	T	TILE	TTGCAGACTCGAATGTATTATTTATT	GCCTAGTTGCAGACTCGAATGTATTATTTATTCTAGGTCTTGATTCGCTTGACGCTGCTG	0.977808	-0.871481	-0.124526	0.0438982	0.62329	-0.152469	0.455453	0.455587	0.859033	-0.448126	-0.133106	0.0729434	0.897216	0.402441
ENH_TILE_001_CXCL10_9_15_G_A	chr4	76023623	76023648	CXCL10	9	76023637	15	G	A	TILE	TTGCAGACTCGAAGATATTATTTATT	GCCTAGTTGCAGACTCGAAGATATTATTTATTCTAGGTCTTGATTCGCTTGACGCTGCTG	-0.308064	-0.420043	-0.0784143	-0.22223	1.06086	0.756431	0.637176	0.083666	2.03089	-0.73733	-0.225739	0.0326246	-0.176704	0.501675
ENH_TILE_001_CXCL10_9_15_G_C	chr4	76023623	76023648	CXCL10	9	76023637	15	G	C	TILE	TTGCAGACTCGAAGCTATTATTTATT	GCCTAGTTGCAGACTCGAAGCTATTATTTATTCTAGGTCTTGATTCGCTTGACGCTGCTG	-0.060239	-0.403947	-0.162575	-0.0898528	0.866869	1.0136	0.0237456	0.532272	0.40855	-0.881241	-0.886648	-0.842833	0.11016	-0.190255
ENH_TILE_001_CXCL10_9_15_G_T	chr4	76023623	76023648	CXCL10	9	76023637	15	G	T	TILE	TTGCAGACTCGAAGTTATTATTTATT	GCCTAGTTGCAGACTCGAAGTTATTATTTATTCTAGGTCTTGATTCGCTTGACGCTGCTG	-0.390603	0.279709	0.346074	0.442751	0.73646	0.780635	0.734324	0.046228	0.403751	-0.177045	0.0260004	0.201544	0.100436	0.341849
ENH_TILE_001_CXCL10_9_16_T_A	chr4	76023623	76023648	CXCL10	9	76023638	16	T	A	TILE	TTGCAGACTCGAAGGAATTATTTATT	GCCTAGTTGCAGACTCGAAGGAATTATTTATTCTAGGTCTTGATTCGCTTGACGCTGCTG	-0.738227	-0.656549	0.0557247	-0.243237	0.0156853	0.0921134	-0.0309285	0.0113523	0.233114	-0.387669	-0.621121	0.590603	0.0161175	0.861948
ENH_TILE_001_CXCL10_9_16_T_C	chr4	76023623	76023648	CXCL10	9	76023638	16	T	C	TILE	TTGCAGACTCGAAGGCATTATTTATT	GCCTAGTTGCAGACTCGAAGGCATTATTTATTCTAGGTCTTGATTCGCTTGACGCTGCTG	-0.206136	-0.0525359	-0.206126	-0.0230119	-0.182924	-0.252727	0.257059	-0.266792	1.01592	1.25109	0.0228892	0.511978	-0.409132	-0.349154
ENH_TILE_001_CXCL10_9_16_T_G	chr4	76023623	76023648	CXCL10	9	76023638	16	T	G	TILE	TTGCAGACTCGAAGGGATTATTTATT	GCCTAGTTGCAGACTCGAAGGGATTATTTATTCTAGGTCTTGATTCGCTTGACGCTGCTG	-0.837941	0.0630422	-0.142447	-0.19	0.115666	0.862147	-0.0190449	0.860215	0.384189	-0.179055	-0.543406	1.69802	0.3252	1.21007
ENH_TILE_001_CXCL10_9_17_A_C	chr4	76023623	76023648	CXCL10	9	76023639	17	A	C	TILE	TTGCAGACTCGAAGGTCTTATTTATT	GCCTAGTTGCAGACTCGAAGGTCTTATTTATTCTAGGTCTTGATTCGCTTGACGCTGCTG	-0.54068	-0.235559	-0.19641	-0.074639	0.125319	0.811393	-0.184351	0.486718	-0.467473	-0.452733	0.593639	1.57344	0.219154	0.338744
ENH_TILE_001_CXCL10_9_17_A_G	chr4	76023623	76023648	CXCL10	9	76023639	17	A	G	TILE	TTGCAGACTCGAAGGTGTTATTTATT	GCCTAGTTGCAGACTCGAAGGTGTTATTTATTCTAGGTCTTGATTCGCTTGACGCTGCTG	-0.375913	-0.351718	0.0588562	-0.126214	1.73071	1.81907	0.226333	0.483215	0.0268379	1.09888	-1.08193	1.3905	-0.134325	1.02077
ENH_TILE_001_CXCL10_9_17_A_T	chr4	76023623	76023648	CXCL10	9	76023639	17	A	T	TILE	TTGCAGACTCGAAGGTTTTATTTATT	GCCTAGTTGCAGACTCGAAGGTTTTATTTATTCTAGGTCTTGATTCGCTTGACGCTGCTG	-0.255439	-0.133223	0.317414	0.300984	1.47103	0.707336	0.806984	0.751331	0.638457	0.980939	-0.925829	1.26412	0.740911	1.94312
ENH_TILE_001_CXCL10_9_18_T_A	chr4	76023623	76023648	CXCL10	9	76023640	18	T	A	TILE	TTGCAGACTCGAAGGTAATATTTATT	GCCTAGTTGCAGACTCGAAGGTAATATTTATTCTAGGTCTTGATTCGCTTGACGCTGCTG	-0.916971	0.669903	-0.00423639	-0.105696	1.1265	0.571452	0.0765476	0.806786	0.454626	-0.0396682	-1.84995	1.94908	0.550812	1.27612
ENH_TILE_001_CXCL10_9_18_T_C	chr4	76023623	76023648	CXCL10	9	76023640	18	T	C	TILE	TTGCAGACTCGAAGGTACTATTTATT	GCCTAGTTGCAGACTCGAAGGTACTATTTATTCTAGGTCTTGATTCGCTTGACGCTGCTG	0.132332	-0.166174	0.109271	0.402219	0.881279	1.08996	-0.155774	0.306213	0.618772	0.214078	-1.54477	1.15111	-0.139154	0.525555
ENH_TILE_001_CXCL10_9_18_T_G	chr4	76023623	76023648	CXCL10	9	76023640	18	T	G	TILE	TTGCAGACTCGAAGGTAGTATTTATT	GCCTAGTTGCAGACTCGAAGGTAGTATTTATTCTAGGTCTTGATTCGCTTGACGCTGCTG	1.91435	0.423117	0.123244	0.190855	0.655838	0.724147	0.153594	-0.200662	0.753398	-0.356933	-0.54452	0.765749	0.217296	0.640293
ENH_TILE_001_CXCL10_9_19_T_A	chr4	76023623	76023648	CXCL10	9	76023641	19	T	A	TILE	TTGCAGACTCGAAGGTATAATTTATT	GCCTAGTTGCAGACTCGAAGGTATAATTTATTCTAGGTCTTGATTCGCTTGACGCTGCTG	-0.176217	-0.1692	0.0195855	0.131141	1.15131	0.0818137	0.208127	0.497491	0.176547	0.663624	-0.377164	1.16074	0.253442	2.36461
ENH_TILE_001_CXCL10_9_19_T_C	chr4	76023623	76023648	CXCL10	9	76023641	19	T	C	TILE	TTGCAGACTCGAAGGTATCATTTATT	GCCTAGTTGCAGACTCGAAGGTATCATTTATTCTAGGTCTTGATTCGCTTGACGCTGCTG	0.0275311	-0.208525	0.246413	0.355931	0.987773	1.09478	-0.179277	0.486727	0.26276	0.794701	1.0122	1.69923	-0.0809868	0.712573
ENH_TILE_001_CXCL10_9_19_T_G	chr4	76023623	76023648	CXCL10	9	76023641	19	T	G	TILE	TTGCAGACTCGAAGGTATGATTTATT	GCCTAGTTGCAGACTCGAAGGTATGATTTATTCTAGGTCTTGATTCGCTTGACGCTGCTG	1.04402	-0.298183	-0.101953	0.0372869	0.41857	0.679999	0.37249	0.771539	0.852013	0.0786313	0.33968	1.43079	0.197029	0.70134
ENH_TILE_001_CXCL10_9_20_A_C	chr4	76023623	76023648	CXCL10	9	76023642	20	A	C	TILE	TTGCAGACTCGAAGGTATTCTTTATT	GCCTAGTTGCAGACTCGAAGGTATTCTTTATTCTAGGTCTTGATTCGCTTGACGCTGCTG	0.365234	-0.32741	0.079048	-0.00458845	0.884809	0.62773	-0.0712425	0.0682406	-0.0997041	0.391982	-0.594052	0.289165	-0.0515754	0.617163
ENH_TILE_001_CXCL10_9_20_A_G	chr4	76023623	76023648	CXCL10	9	76023642	20	A	G	TILE	TTGCAGACTCGAAGGTATTGTTTATT	GCCTAGTTGCAGACTCGAAGGTATTGTTTATTCTAGGTCTTGATTCGCTTGACGCTGCTG	-0.615006	0.438604	0.148643	0.929961	0.834335	1.11682	0.252654	0.672284	0.341933	0.58222	-1.26222	1.54405	0.0503096	0.2384
ENH_TILE_001_CXCL10_9_20_A_T	chr4	76023623	76023648	CXCL10	9	76023642	20	A	T	TILE	TTGCAGACTCGAAGGTATTTTTTATT	GCCTAGTTGCAGACTCGAAGGTATTTTTTATTCTAGGTCTTGATTCGCTTGACGCTGCTG	0.403677	0.0739972	0.507361	0.0585061	0.854093	0.69421	0.0245321	0.42224	-0.152286	0.645188	-0.570765	0.900361	-0.130412	0.788576
ENH_TILE_001_CXCL10_9_21_T_A	chr4	76023623	76023648	CXCL10	9	76023643	21	T	A	TILE	TTGCAGACTCGAAGGTATTAATTATT	GCCTAGTTGCAGACTCGAAGGTATTAATTATTCTAGGTCTTGATTCGCTTGACGCTGCTG	-0.265214	-0.576638	0.239905	0.0675723	0.420208	0.633614	0.527454	0.796753	0.472644	0.304374	-0.853685	1.92698	0.21921	1.22938
ENH_TILE_001_CXCL10_9_21_T_C	chr4	76023623	76023648	CXCL10	9	76023643	21	T	C	TILE	TTGCAGACTCGAAGGTATTACTTATT	GCCTAGTTGCAGACTCGAAGGTATTACTTATTCTAGGTCTTGATTCGCTTGACGCTGCTG	-0.634031	0.0474336	0.198085	0.34656	0.822199	0.911524	0.212713	0.774575	0.513678	0.118958	0.80868	1.59939	1.20992	1.30289
ENH_TILE_001_CXCL10_9_21_T_G	chr4	76023623	76023648	CXCL10	9	76023643	21	T	G	TILE	TTGCAGACTCGAAGGTATTAGTTATT	GCCTAGTTGCAGACTCGAAGGTATTAGTTATTCTAGGTCTTGATTCGCTTGACGCTGCTG	-0.00337104	-0.184277	-0.301375	-0.068165	0.901332	1.41798	0.464366	0.417888	0.436896	0.169422	-1.1372	1.23912	0.0384608	0.232192
ENH_TILE_001_CXCL10_9_22_T_A	chr4	76023623	76023648	CXCL10	9	76023644	22	T	A	TILE	TTGCAGACTCGAAGGTATTATATATT	GCCTAGTTGCAGACTCGAAGGTATTATATATTCTAGGTCTTGATTCGCTTGACGCTGCTG	-0.226913	0.229351	-0.0712049	-0.0321137	1.28795	0.579293	-0.242213	0.528243	0.525258	0.0372702	-0.122845	1.50304	0.444499	1.11759
ENH_TILE_001_CXCL10_9_22_T_C	chr4	76023623	76023648	CXCL10	9	76023644	22	T	C	TILE	TTGCAGACTCGAAGGTATTATCTATT	GCCTAGTTGCAGACTCGAAGGTATTATCTATTCTAGGTCTTGATTCGCTTGACGCTGCTG	-0.176169	-0.12411	0.0942972	0.41048	1.43112	0.831985	0.0489531	0.366859	0.337289	1.66266	-0.0615914	0.91836	0.50548	0.881457
ENH_TILE_001_CXCL10_9_22_T_G	chr4	76023623	76023648	CXCL10	9	76023644	22	T	G	TILE	TTGCAGACTCGAAGGTATTATGTATT	GCCTAGTTGCAGACTCGAAGGTATTATGTATTCTAGGTCTTGATTCGCTTGACGCTGCTG	0.773102	0.136912	0.215315	0.170227	0.880773	1.67117	-0.287215	1.01504	0.884647	-0.219845	-0.493537	1.20329	-0.00964294	0.598141
ENH_TILE_001_CXCL10_9_23_T_A	chr4	76023623	76023648	CXCL10	9	76023645	23	T	A	TILE	TTGCAGACTCGAAGGTATTATTAATT	GCCTAGTTGCAGACTCGAAGGTATTATTAATTCTAGGTCTTGATTCGCTTGACGCTGCTG	-0.877378	-0.301928	-0.116531	-0.40192	1.08296	1.35608	0.221652	0.0315272	0.746083	-0.180621	-1.8981	0.88054	1.05055	1.76875
ENH_TILE_001_CXCL10_9_23_T_C	chr4	76023623	76023648	CXCL10	9	76023645	23	T	C	TILE	TTGCAGACTCGAAGGTATTATTCATT	GCCTAGTTGCAGACTCGAAGGTATTATTCATTCTAGGTCTTGATTCGCTTGACGCTGCTG	-0.418045	-0.0446596	0.0446159	0.298456	0.654891	0.660765	0.368961	0.46854	0.311459	-0.153675	0.333713	0.781074	-0.0831903	0.663292
ENH_TILE_001_CXCL10_9_23_T_G	chr4	76023623	76023648	CXCL10	9	76023645	23	T	G	TILE	TTGCAGACTCGAAGGTATTATTGATT	GCCTAGTTGCAGACTCGAAGGTATTATTGATTCTAGGTCTTGATTCGCTTGACGCTGCTG	-0.483629	0.850286	0.21888	0.126333	0.0430435	0.0775395	-0.00739732	-0.0701709	-0.342764	0.440226	-0.570765	1.67273	0.0281467	0.309891
ENH_TILE_001_CXCL10_9_24_A_C	chr4	76023623	76023648	CXCL10	9	76023646	24	A	C	TILE	TTGCAGACTCGAAGGTATTATTTCTT	GCCTAGTTGCAGACTCGAAGGTATTATTTCTTCTAGGTCTTGATTCGCTTGACGCTGCTG	-0.224826	-0.810371	-0.307648	-0.332247	1.28643	0.546171	-0.00909442	0.250207	-0.0489234	-0.309668	-0.634143	1.04739	0.31399	0.657203
ENH_TILE_001_CXCL10_9_24_A_G	chr4	76023623	76023648	CXCL10	9	76023646	24	A	G	TILE	TTGCAGACTCGAAGGTATTATTTGTT	GCCTAGTTGCAGACTCGAAGGTATTATTTGTTCTAGGTCTTGATTCGCTTGACGCTGCTG	0.092202	-0.288264	0.27548	0.186509	0.928107	0.807116	0.23846	0.3755	0.0911861	0.471826	-1.30928	0.988473	-0.245305	0.460334
ENH_TILE_001_CXCL10_9_24_A_T	chr4	76023623	76023648	CXCL10	9	76023646	24	A	T	TILE	TTGCAGACTCGAAGGTATTATTTTTT	GCCTAGTTGCAGACTCGAAGGTATTATTTTTTCTAGGTCTTGATTCGCTTGACGCTGCTG	0.330765	0.0697962	-0.206782	0.243287	-0.176138	0.403419	-0.123316	0.0956748	0.0294215	0.0175922	-1.68982	0.988842	0.190048	1.10004
ENH_TILE_001_CXCL10_9_25_T_A	chr4	76023623	76023648	CXCL10	9	76023647	25	T	A	TILE	TTGCAGACTCGAAGGTATTATTTAAT	GCCTAGTTGCAGACTCGAAGGTATTATTTAATCTAGGTCTTGATTCGCTTGACGCTGCTG	1.47014	-0.403799	0.430874	0.48094	0.686964	0.963002	0.507304	0.429394	0.599838	0.674315	-2.08748	0.622375	-0.196191	0.946629
ENH_TILE_001_CXCL10_9_25_T_C	chr4	76023623	76023648	CXCL10	9	76023647	25	T	C	TILE	TTGCAGACTCGAAGGTATTATTTACT	GCCTAGTTGCAGACTCGAAGGTATTATTTACTCTAGGTCTTGATTCGCTTGACGCTGCTG	0.388533	-0.0277187	-0.000991167	0.510343	0.839333	0.923873	0.327473	-0.191835	1.4882	-0.133436	-1.61893	0.887348	1.03631	0.812244
ENH_TILE_001_CXCL10_9_25_T_G	chr4	76023623	76023648	CXCL10	9	76023647	25	T	G	TILE	TTGCAGACTCGAAGGTATTATTTAGT	GCCTAGTTGCAGACTCGAAGGTATTATTTAGTCTAGGTCTTGATTCGCTTGACGCTGCTG	0.536137	-0.236549	0.370483	0.241373	0.419075	0.24017	0.409361	0.11988	-0.162512	-0.00283938	-1.19924	0.905974	0.343096	0.735649
ENH_TILE_001_CXCL10_9_26_T_A	chr4	76023623	76023648	CXCL10	9	76023648	26	T	A	TILE	TTGCAGACTCGAAGGTATTATTTATA	GCCTAGTTGCAGACTCGAAGGTATTATTTATACTAGGTCTTGATTCGCTTGACGCTGCTG	-0.162644	-0.164097	0.0868444	-0.04935	1.29085	0.616229	0.368538	0.0110682	0.325914	0.925992	0.152186	1.01614	0.663468	0.695953
ENH_TILE_001_CXCL10_9_26_T_C	chr4	76023623	76023648	CXCL10	9	76023648	26	T	C	TILE	TTGCAGACTCGAAGGTATTATTTATC	GCCTAGTTGCAGACTCGAAGGTATTATTTATCCTAGGTCTTGATTCGCTTGACGCTGCTG	-0.635722	-0.581793	0.179546	-0.215234	0.0257453	0.24911	-0.32321	0.287949	0.554957	0.0249267	-1.62892	0.901846	0.378931	0.584156
ENH_TILE_001_CXCL10_9_26_T_G	chr4	76023623	76023648	CXCL10	9	76023648	26	T	G	TILE	TTGCAGACTCGAAGGTATTATTTATG	GCCTAGTTGCAGACTCGAAGGTATTATTTATGCTAGGTCTTGATTCGCTTGACGCTGCTG	-0.718733	-0.653355	-0.246212	-0.0508665	0.455557	0.761988	-0.154271	-0.0671572	-0.54765	-0.00781464	-0.0771848	1.02967	0.272306	0.550342
ENH_TILE_001_CXCL10_10_1_G_A	chr4	76023628	76023653	CXCL10	10	76023628	1	G	A	TILE	AACTCGAAGGTATTATTTATTGTAGC	GCCTAGAACTCGAAGGTATTATTTATTGTAGCCTAGGTCTTGATTCGCTTGACGCTGCTG	-0.232546	-0.781419	-0.205407	0.302132	0.480788	0.725854	-0.00475272	-0.397557	0.074233	0.228043	-0.887095	0.0546537	0.241743	0.125422
ENH_TILE_001_CXCL10_10_1_G_C	chr4	76023628	76023653	CXCL10	10	76023628	1	G	C	TILE	CACTCGAAGGTATTATTTATTGTAGC	GCCTAGCACTCGAAGGTATTATTTATTGTAGCCTAGGTCTTGATTCGCTTGACGCTGCTG	-0.31849	-0.775846	-0.675167	-0.197446	1.26186	1.25946	-0.415407	-0.435967	-0.295112	0.0613132	-0.121052	-0.913933	0.30397	0.121434
ENH_TILE_001_CXCL10_10_1_G_T	chr4	76023628	76023653	CXCL10	10	76023628	1	G	T	TILE	TACTCGAAGGTATTATTTATTGTAGC	GCCTAGTACTCGAAGGTATTATTTATTGTAGCCTAGGTCTTGATTCGCTTGACGCTGCTG	-0.578744	-0.0916709	0.00223789	-0.316781	1.97694	0.794898	-0.132495	0.237935	0.205355	-0.429237	-0.675553	0.0588226	0.338395	0.24731
ENH_TILE_001_CXCL10_10_2_A_C	chr4	76023628	76023653	CXCL10	10	76023629	2	A	C	TILE	GCCTCGAAGGTATTATTTATTGTAGC	GCCTAGGCCTCGAAGGTATTATTTATTGTAGCCTAGGTCTTGATTCGCTTGACGCTGCTG	-0.708694	-0.312537	-1.04771	-0.866948	-0.0556265	-0.194999	-0.907342	-1.43302	-2.64168	-0.226464	-1.98875	-0.340033	-0.208752	0.333261
ENH_TILE_001_CXCL10_10_2_A_G	chr4	76023628	76023653	CXCL10	10	76023629	2	A	G	TILE	GGCTCGAAGGTATTATTTATTGTAGC	GCCTAGGGCTCGAAGGTATTATTTATTGTAGCCTAGGTCTTGATTCGCTTGACGCTGCTG	0.347987	-0.281262	-0.583351	-1.14513	-0.3186	-0.528258	-0.874125	-1.24781	-0.695588	-0.6943	-0.229009	-0.806023	0.0279095	-0.148732
ENH_TILE_001_CXCL10_10_2_A_T	chr4	76023628	76023653	CXCL10	10	76023629	2	A	T	TILE	GTCTCGAAGGTATTATTTATTGTAGC	GCCTAGGTCTCGAAGGTATTATTTATTGTAGCCTAGGTCTTGATTCGCTTGACGCTGCTG	-0.995381	-0.304042	-0.908332	-0.45624	0.792477	0.297906	-0.948983	-0.884795	-0.326442	-0.567226	-1.08426	-0.602457	-0.174204	-0.360337
ENH_TILE_001_CXCL10_10_3_C_A	chr4	76023628	76023653	CXCL10	10	76023630	3	C	A	TILE	GAATCGAAGGTATTATTTATTGTAGC	GCCTAGGAATCGAAGGTATTATTTATTGTAGCCTAGGTCTTGATTCGCTTGACGCTGCTG	0.276366	-0.0536754	-0.286884	-0.45306	0.228787	1.12805	-0.792201	-0.82625	-1.12164	-0.870692	-0.570765	-0.490943	0.490402	-0.240805
ENH_TILE_001_CXCL10_10_3_C_G	chr4	76023628	76023653	CXCL10	10	76023630	3	C	G	TILE	GAGTCGAAGGTATTATTTATTGTAGC	GCCTAGGAGTCGAAGGTATTATTTATTGTAGCCTAGGTCTTGATTCGCTTGACGCTGCTG	-0.83117	-0.269702	-0.923965	-0.314861	1.77315	0.435291	-0.72833	-0.792575	-0.95388	-1.58183	-0.414889	-0.0020393	0.0598634	-0.553426
ENH_TILE_001_CXCL10_10_3_C_T	chr4	76023628	76023653	CXCL10	10	76023630	3	C	T	TILE	GATTCGAAGGTATTATTTATTGTAGC	GCCTAGGATTCGAAGGTATTATTTATTGTAGCCTAGGTCTTGATTCGCTTGACGCTGCTG	0.402357	-0.244807	0.040256	-0.208103	0.0683226	-0.268758	-0.56363	-0.745452	-1.51833	-0.500972	1.77185	-0.0452601	-0.323631	-0.313541
ENH_TILE_001_CXCL10_10_4_T_A	chr4	76023628	76023653	CXCL10	10	76023631	4	T	A	TILE	GACACGAAGGTATTATTTATTGTAGC	GCCTAGGACACGAAGGTATTATTTATTGTAGCCTAGGTCTTGATTCGCTTGACGCTGCTG	-0.564252	-0.736863	-0.396091	-0.404109	0.651909	-0.186557	-0.827097	-1.20308	-0.342764	-0.371889	-1.25613	-0.413742	0.182175	-0.456078
ENH_TILE_001_CXCL10_10_4_T_C	chr4	76023628	76023653	CXCL10	10	76023631	4	T	C	TILE	GACCCGAAGGTATTATTTATTGTAGC	GCCTAGGACCCGAAGGTATTATTTATTGTAGCCTAGGTCTTGATTCGCTTGACGCTGCTG	-0.165567	-0.250363	-1.0675	-0.558213	1.33619	0.771462	-0.843123	-0.764664	-1.37435	0.0414771	-0.578609	-0.584109	0.0185147	-0.665661
ENH_TILE_001_CXCL10_10_4_T_G	chr4	76023628	76023653	CXCL10	10	76023631	4	T	G	TILE	GACGCGAAGGTATTATTTATTGTAGC	GCCTAGGACGCGAAGGTATTATTTATTGTAGCCTAGGTCTTGATTCGCTTGACGCTGCTG	-0.246903	-0.62358	-0.512084	-1.18539	-0.641247	-0.277324	-0.575846	-0.720618	-1.1216	-0.326717	-0.258532	-0.805055	0.199738	-0.796865
ENH_TILE_001_CXCL10_10_5_C_A	chr4	76023628	76023653	CXCL10	10	76023632	5	C	A	TILE	GACTAGAAGGTATTATTTATTGTAGC	GCCTAGGACTAGAAGGTATTATTTATTGTAGCCTAGGTCTTGATTCGCTTGACGCTGCTG	-1.1192	-0.337297	-0.474126	-0.715932	0.314297	0.485719	-1.17329	-1.17019	-2.08489	-1.25582	0.641902	-0.0152733	-0.260067	-0.363446
ENH_TILE_001_CXCL10_10_5_C_G	chr4	76023628	76023653	CXCL10	10	76023632	5	C	G	TILE	GACTGGAAGGTATTATTTATTGTAGC	GCCTAGGACTGGAAGGTATTATTTATTGTAGCCTAGGTCTTGATTCGCTTGACGCTGCTG	-0.604602	-0.639018	-0.699515	-0.750376	-0.0834727	0.022041	-1.51355	-0.62844	-0.578993	-0.137768	-0.582114	0.0290368	-0.241724	-0.188424
ENH_TILE_001_CXCL10_10_5_C_T	chr4	76023628	76023653	CXCL10	10	76023632	5	C	T	TILE	GACTTGAAGGTATTATTTATTGTAGC	GCCTAGGACTTGAAGGTATTATTTATTGTAGCCTAGGTCTTGATTCGCTTGACGCTGCTG	-0.496596	0.517906	-1.04366	-0.386253	1.61993	1.05126	-1.04185	-0.358577	-0.766074	1.25295	-1.5771	-0.323781	0.19024	0.423338
ENH_TILE_001_CXCL10_10_6_G_A	chr4	76023628	76023653	CXCL10	10	76023633	6	G	A	TILE	GACTCAAAGGTATTATTTATTGTAGC	GCCTAGGACTCAAAGGTATTATTTATTGTAGCCTAGGTCTTGATTCGCTTGACGCTGCTG	-0.99083	-0.989895	-0.308796	-0.320104	1.07628	0.658974	-0.503787	-0.691934	-0.669817	-1.16505	-0.973036	0.0671135	-0.0440476	0.109297
ENH_TILE_001_CXCL10_10_6_G_C	chr4	76023628	76023653	CXCL10	10	76023633	6	G	C	TILE	GACTCCAAGGTATTATTTATTGTAGC	GCCTAGGACTCCAAGGTATTATTTATTGTAGCCTAGGTCTTGATTCGCTTGACGCTGCTG	-0.138042	-0.128287	-0.883251	-0.798096	-0.234745	-0.460395	-1.18218	-1.27775	-1.80477	-0.345851	-0.173837	0.319431	0.0703052	-0.477251
ENH_TILE_001_CXCL10_10_6_G_T	chr4	76023628	76023653	CXCL10	10	76023633	6	G	T	TILE	GACTCTAAGGTATTATTTATTGTAGC	GCCTAGGACTCTAAGGTATTATTTATTGTAGCCTAGGTCTTGATTCGCTTGACGCTGCTG	-0.509959	-0.229039	-0.0963007	-0.662469	1.21508	0.998353	-0.704769	-0.913699	-1.55785	-1.296	-0.181997	-0.0348483	-0.178609	-0.3807
ENH_TILE_001_CXCL10_10_7_A_C	chr4	76023628	76023653	CXCL10	10	76023634	7	A	C	TILE	GACTCGCAGGTATTATTTATTGTAGC	GCCTAGGACTCGCAGGTATTATTTATTGTAGCCTAGGTCTTGATTCGCTTGACGCTGCTG	-1.58124	-0.550202	-0.218958	-0.789557	-0.216497	-0.254486	-1.18494	-0.763089	-1.48219	-0.973329	-0.258664	-1.26683	-0.416194	-0.872143
ENH_TILE_001_CXCL10_10_7_A_G	chr4	76023628	76023653	CXCL10	10	76023634	7	A	G	TILE	GACTCGGAGGTATTATTTATTGTAGC	GCCTAGGACTCGGAGGTATTATTTATTGTAGCCTAGGTCTTGATTCGCTTGACGCTGCTG	-1.06457	-0.500806	-0.739806	-0.315241	0.259902	0.0340685	-0.272138	-0.783229	1.03066	-0.731071	-1.50556	-0.0312005	0.419636	-0.0583451
ENH_TILE_001_CXCL10_10_7_A_T	chr4	76023628	76023653	CXCL10	10	76023634	7	A	T	TILE	GACTCGTAGGTATTATTTATTGTAGC	GCCTAGGACTCGTAGGTATTATTTATTGTAGCCTAGGTCTTGATTCGCTTGACGCTGCTG	-0.318935	-0.0607886	-0.355372	-0.755311	0.42012	-0.341998	-0.492695	-0.780734	-0.897259	-0.855471	-1.29586	-0.862885	-0.121122	-0.54292
ENH_TILE_001_CXCL10_10_8_A_C	chr4	76023628	76023653	CXCL10	10	76023635	8	A	C	TILE	GACTCGACGGTATTATTTATTGTAGC	GCCTAGGACTCGACGGTATTATTTATTGTAGCCTAGGTCTTGATTCGCTTGACGCTGCTG	0.342987	-0.370951	-0.868859	-0.922351	-0.0689926	-0.0433699	-0.321412	-0.597087	-0.0694706	-0.822742	-0.728122	-0.531815	0.16182	-0.599647
ENH_TILE_001_CXCL10_10_8_A_G	chr4	76023628	76023653	CXCL10	10	76023635	8	A	G	TILE	GACTCGAGGGTATTATTTATTGTAGC	GCCTAGGACTCGAGGGTATTATTTATTGTAGCCTAGGTCTTGATTCGCTTGACGCTGCTG	-0.542545	-0.200797	-0.939704	-0.628728	0.344502	-0.445731	-0.915298	-0.743212	-1.42058	-1.40647	-1.15476	-0.725113	-0.191235	-0.373043
ENH_TILE_001_CXCL10_10_8_A_T	chr4	76023628	76023653	CXCL10	10	76023635	8	A	T	TILE	GACTCGATGGTATTATTTATTGTAGC	GCCTAGGACTCGATGGTATTATTTATTGTAGCCTAGGTCTTGATTCGCTTGACGCTGCTG	-0.996291	-0.586982	-0.70707	-0.886211	0.717445	1.12762	-0.195809	-0.308699	-0.135995	-1.07845	0.428361	-0.228951	0.148559	-0.576434
ENH_TILE_001_CXCL10_10_9_G_A	chr4	76023628	76023653	CXCL10	10	76023636	9	G	A	TILE	GACTCGAAAGTATTATTTATTGTAGC	GCCTAGGACTCGAAAGTATTATTTATTGTAGCCTAGGTCTTGATTCGCTTGACGCTGCTG	-0.101962	-0.153452	-0.550368	-0.593614	-0.478868	-0.57921	-1.01766	-1.16475	-0.998774	-1.23408	-0.214898	-1.30059	-0.276067	-0.827047
ENH_TILE_001_CXCL10_10_9_G_C	chr4	76023628	76023653	CXCL10	10	76023636	9	G	C	TILE	GACTCGAACGTATTATTTATTGTAGC	GCCTAGGACTCGAACGTATTATTTATTGTAGCCTAGGTCTTGATTCGCTTGACGCTGCTG	-0.482503	-0.741364	-0.681552	-0.586486	-0.239107	-0.414516	-0.816739	-0.259248	-1.31047	-0.208728	-0.52035	0.297954	0.174154	-0.553535
ENH_TILE_001_CXCL10_10_9_G_T	chr4	76023628	76023653	CXCL10	10	76023636	9	G	T	TILE	GACTCGAATGTATTATTTATTGTAGC	GCCTAGGACTCGAATGTATTATTTATTGTAGCCTAGGTCTTGATTCGCTTGACGCTGCTG	-1.39983	0.00683686	-0.7672	-0.321096	-0.33455	-0.221695	-0.646127	-1.08278	-1.10493	-0.257123	-0.625363	0.0809367	-0.534122	-0.284913
ENH_TILE_001_CXCL10_10_10_G_A	chr4	76023628	76023653	CXCL10	10	76023637	10	G	A	TILE	GACTCGAAGATATTATTTATTGTAGC	GCCTAGGACTCGAAGATATTATTTATTGTAGCCTAGGTCTTGATTCGCTTGACGCTGCTG	-1.12966	-1.00695	-0.767658	-0.457674	-0.615518	-0.40101	-0.813915	-1.09921	-0.859267	-1.17797	-0.940713	-0.865405	-0.844017	-0.48401
ENH_TILE_001_CXCL10_10_10_G_C	chr4	76023628	76023653	CXCL10	10	76023637	10	G	C	TILE	GACTCGAAGCTATTATTTATTGTAGC	GCCTAGGACTCGAAGCTATTATTTATTGTAGCCTAGGTCTTGATTCGCTTGACGCTGCTG	-0.911263	-0.229839	-1.15781	-0.901516	-0.629534	-0.346605	-1.10027	-0.913581	-2.31028	-0.82147	-1.47235	-0.341562	-0.476794	-0.470517
ENH_TILE_001_CXCL10_10_10_G_T	chr4	76023628	76023653	CXCL10	10	76023637	10	G	T	TILE	GACTCGAAGTTATTATTTATTGTAGC	GCCTAGGACTCGAAGTTATTATTTATTGTAGCCTAGGTCTTGATTCGCTTGACGCTGCTG	-1.16396	-0.419546	-0.480507	-0.679466	-0.437715	-0.593242	-1.18184	-1.44491	-1.1546	-1.05731	-1.6507	-1.13189	0.0332609	-0.550606
ENH_TILE_001_CXCL10_10_11_T_A	chr4	76023628	76023653	CXCL10	10	76023638	11	T	A	TILE	GACTCGAAGGAATTATTTATTGTAGC	GCCTAGGACTCGAAGGAATTATTTATTGTAGCCTAGGTCTTGATTCGCTTGACGCTGCTG	-0.176938	-0.0245266	-0.828039	-0.575888	-0.541113	-0.427096	-1.27263	-0.948425	-1.84224	-1.79634	-2.45853	-0.906371	-0.664088	-0.719893
ENH_TILE_001_CXCL10_10_11_T_C	chr4	76023628	76023653	CXCL10	10	76023638	11	T	C	TILE	GACTCGAAGGCATTATTTATTGTAGC	GCCTAGGACTCGAAGGCATTATTTATTGTAGCCTAGGTCTTGATTCGCTTGACGCTGCTG	-0.618005	-0.357596	-1.15473	-1.31437	-1.00087	-0.721047	-1.19594	-1.47052	-1.56417	-1.24936	-2.10943	-0.581251	-0.686762	-0.570738
ENH_TILE_001_CXCL10_10_11_T_G	chr4	76023628	76023653	CXCL10	10	76023638	11	T	G	TILE	GACTCGAAGGGATTATTTATTGTAGC	GCCTAGGACTCGAAGGGATTATTTATTGTAGCCTAGGTCTTGATTCGCTTGACGCTGCTG	0.186766	-0.340867	-0.140306	-0.914976	0.143538	0.206017	-0.69483	-1.01394	-0.133692	-0.302273	2.12539	-0.389016	0.138097	-0.344932
ENH_TILE_001_CXCL10_10_12_A_C	chr4	76023628	76023653	CXCL10	10	76023639	12	A	C	TILE	GACTCGAAGGTCTTATTTATTGTAGC	GCCTAGGACTCGAAGGTCTTATTTATTGTAGCCTAGGTCTTGATTCGCTTGACGCTGCTG	-0.485472	-0.0705429	-0.870982	-0.57746	0.627143	0.422404	-0.79511	-0.631231	-0.542135	0.131287	-0.756789	0.736777	-0.698634	0.0227957
ENH_TILE_001_CXCL10_10_12_A_G	chr4	76023628	76023653	CXCL10	10	76023639	12	A	G	TILE	GACTCGAAGGTGTTATTTATTGTAGC	GCCTAGGACTCGAAGGTGTTATTTATTGTAGCCTAGGTCTTGATTCGCTTGACGCTGCTG	-0.630706	0.0629774	-0.984681	-0.0775831	0.719469	0.614625	-0.861572	-0.446519	-0.110023	-0.0675436	-0.442516	-0.222005	0.308706	-0.26585
ENH_TILE_001_CXCL10_10_12_A_T	chr4	76023628	76023653	CXCL10	10	76023639	12	A	T	TILE	GACTCGAAGGTTTTATTTATTGTAGC	GCCTAGGACTCGAAGGTTTTATTTATTGTAGCCTAGGTCTTGATTCGCTTGACGCTGCTG	-0.891672	-0.460955	-0.65178	-0.689868	0.698587	-0.260041	-0.601147	-0.587798	-0.991232	-1.03074	-1.25789	-0.0524821	0.226227	-0.124582
ENH_TILE_001_CXCL10_10_13_T_A	chr4	76023628	76023653	CXCL10	10	76023640	13	T	A	TILE	GACTCGAAGGTAATATTTATTGTAGC	GCCTAGGACTCGAAGGTAATATTTATTGTAGCCTAGGTCTTGATTCGCTTGACGCTGCTG	-0.227544	-0.181539	-0.303128	-0.31541	0.356552	0.429444	-0.932305	-0.815582	-0.527599	1.14425	-2.25583	-0.768645	-0.583348	-0.572252
ENH_TILE_001_CXCL10_10_13_T_C	chr4	76023628	76023653	CXCL10	10	76023640	13	T	C	TILE	GACTCGAAGGTACTATTTATTGTAGC	GCCTAGGACTCGAAGGTACTATTTATTGTAGCCTAGGTCTTGATTCGCTTGACGCTGCTG	-0.161064	-0.381874	-0.421736	-0.989731	-0.793655	-0.522357	-0.632511	-0.840974	-0.730104	-0.914159	-1.16293	0.100067	-0.612792	-0.258019
ENH_TILE_001_CXCL10_10_13_T_G	chr4	76023628	76023653	CXCL10	10	76023640	13	T	G	TILE	GACTCGAAGGTAGTATTTATTGTAGC	GCCTAGGACTCGAAGGTAGTATTTATTGTAGCCTAGGTCTTGATTCGCTTGACGCTGCTG	-0.769517	-0.798833	-0.143398	-0.94514	0.479068	0.104372	-0.892219	-0.714006	-1.50459	-1.71891	1.13712	-1.2856	-0.46968	-0.686551
ENH_TILE_001_CXCL10_10_14_T_A	chr4	76023628	76023653	CXCL10	10	76023641	14	T	A	TILE	GACTCGAAGGTATAATTTATTGTAGC	GCCTAGGACTCGAAGGTATAATTTATTGTAGCCTAGGTCTTGATTCGCTTGACGCTGCTG	0.149288	-0.63063	-0.0193489	-0.642523	0.218003	0.356974	-0.927088	-0.69605	-0.207418	-1.35332	-1.09899	-0.703714	-0.390651	-0.549209
ENH_TILE_001_CXCL10_10_14_T_C	chr4	76023628	76023653	CXCL10	10	76023641	14	T	C	TILE	GACTCGAAGGTATCATTTATTGTAGC	GCCTAGGACTCGAAGGTATCATTTATTGTAGCCTAGGTCTTGATTCGCTTGACGCTGCTG	-0.300272	-0.607503	-0.69582	-0.507996	0.00144378	0.39643	-0.744543	-1.05368	-1.53088	-1.06841	-1.1634	-0.36681	0.568659	-0.0902927
ENH_TILE_001_CXCL10_10_14_T_G	chr4	76023628	76023653	CXCL10	10	76023641	14	T	G	TILE	GACTCGAAGGTATGATTTATTGTAGC	GCCTAGGACTCGAAGGTATGATTTATTGTAGCCTAGGTCTTGATTCGCTTGACGCTGCTG	-0.836619	-0.305364	-0.512694	-0.971414	-0.161703	0.518551	-1.14656	-0.93349	0.245387	-1.4549	0.680316	-0.830495	0.0862413	-0.0243876
ENH_TILE_001_CXCL10_10_15_A_C	chr4	76023628	76023653	CXCL10	10	76023642	15	A	C	TILE	GACTCGAAGGTATTCTTTATTGTAGC	GCCTAGGACTCGAAGGTATTCTTTATTGTAGCCTAGGTCTTGATTCGCTTGACGCTGCTG	0.524312	-0.206842	-0.487195	-0.25002	0.11841	0.298482	-0.963856	-0.465294	-1.746	-0.47888	-0.602918	-0.328014	0.246886	-0.165276
ENH_TILE_001_CXCL10_10_15_A_G	chr4	76023628	76023653	CXCL10	10	76023642	15	A	G	TILE	GACTCGAAGGTATTGTTTATTGTAGC	GCCTAGGACTCGAAGGTATTGTTTATTGTAGCCTAGGTCTTGATTCGCTTGACGCTGCTG	-0.302588	-0.00863268	-0.697392	-0.193264	0.380107	-0.436901	-0.746478	-0.598858	-0.630926	0.730922	0.0480974	0.224176	-0.752526	-0.375633
ENH_TILE_001_CXCL10_10_15_A_T	chr4	76023628	76023653	CXCL10	10	76023642	15	A	T	TILE	GACTCGAAGGTATTTTTTATTGTAGC	GCCTAGGACTCGAAGGTATTTTTTATTGTAGCCTAGGTCTTGATTCGCTTGACGCTGCTG	-0.109678	-0.366102	-0.614995	-0.845771	-0.357996	-0.176468	-1.09994	-0.674872	-1.09505	-1.45422	0.224957	-0.810568	-0.59083	-0.67966
ENH_TILE_001_CXCL10_10_16_T_A	chr4	76023628	76023653	CXCL10	10	76023643	16	T	A	TILE	GACTCGAAGGTATTAATTATTGTAGC	GCCTAGGACTCGAAGGTATTAATTATTGTAGCCTAGGTCTTGATTCGCTTGACGCTGCTG	-0.472534	-0.233793	-0.722443	-1.00915	0.0671731	-0.0792372	-0.620321	-0.527638	-1.17709	-0.61778	-0.994599	-0.216516	-0.372207	0.0765209
ENH_TILE_001_CXCL10_10_16_T_C	chr4	76023628	76023653	CXCL10	10	76023643	16	T	C	TILE	GACTCGAAGGTATTACTTATTGTAGC	GCCTAGGACTCGAAGGTATTACTTATTGTAGCCTAGGTCTTGATTCGCTTGACGCTGCTG	-0.308064	-0.244807	-0.173203	-0.606663	0.151531	0.637287	-1.06921	-1.00555	-1.16185	-0.366124	-2.48235	-0.22772	0.0832746	-0.340025
ENH_TILE_001_CXCL10_10_16_T_G	chr4	76023628	76023653	CXCL10	10	76023643	16	T	G	TILE	GACTCGAAGGTATTAGTTATTGTAGC	GCCTAGGACTCGAAGGTATTAGTTATTGTAGCCTAGGTCTTGATTCGCTTGACGCTGCTG	-0.967009	-0.135373	-0.726525	-0.748492	0.142815	-0.179755	-0.914547	-1.19435	-0.439182	-0.225948	-2.1951	0.227361	-0.315954	-0.53469
ENH_TILE_001_CXCL10_10_17_T_A	chr4	76023628	76023653	CXCL10	10	76023644	17	T	A	TILE	GACTCGAAGGTATTATATATTGTAGC	GCCTAGGACTCGAAGGTATTATATATTGTAGCCTAGGTCTTGATTCGCTTGACGCTGCTG	0.0254126	-0.557387	-0.404538	-0.710657	-0.313132	-0.268848	-0.837019	-0.9892	-0.395122	-0.0504075	-0.997948	-0.600144	0.805578	0.376636
ENH_TILE_001_CXCL10_10_17_T_C	chr4	76023628	76023653	CXCL10	10	76023644	17	T	C	TILE	GACTCGAAGGTATTATCTATTGTAGC	GCCTAGGACTCGAAGGTATTATCTATTGTAGCCTAGGTCTTGATTCGCTTGACGCTGCTG	0.970921	-0.437938	-0.0444179	-0.329361	1.17595	0.514607	-0.531979	-0.479653	-0.570435	-0.0940055	1.51688	-1.10398	-0.100556	-0.60795
ENH_TILE_001_CXCL10_10_17_T_G	chr4	76023628	76023653	CXCL10	10	76023644	17	T	G	TILE	GACTCGAAGGTATTATGTATTGTAGC	GCCTAGGACTCGAAGGTATTATGTATTGTAGCCTAGGTCTTGATTCGCTTGACGCTGCTG	-0.43859	-0.722446	-0.36869	-0.514703	0.35319	0.436673	-0.744423	-0.524397	-0.672648	-1.91718	0.680535	-0.045847	0.112827	-0.386106
ENH_TILE_001_CXCL10_10_18_T_A	chr4	76023628	76023653	CXCL10	10	76023645	18	T	A	TILE	GACTCGAAGGTATTATTAATTGTAGC	GCCTAGGACTCGAAGGTATTATTAATTGTAGCCTAGGTCTTGATTCGCTTGACGCTGCTG	0.0361336	-0.19276	-0.538169	-0.882549	-0.0140062	0.605138	-1.17019	-1.25211	-0.511586	0.104829	-0.406888	0.0722402	0.357288	0.499488
ENH_TILE_001_CXCL10_10_18_T_C	chr4	76023628	76023653	CXCL10	10	76023645	18	T	C	TILE	GACTCGAAGGTATTATTCATTGTAGC	GCCTAGGACTCGAAGGTATTATTCATTGTAGCCTAGGTCTTGATTCGCTTGACGCTGCTG	0.17874	-0.0660547	-0.886979	-0.238878	-0.399041	-0.0730336	-1.33868	-0.62792	-1.31637	-0.264183	-1.17948	-0.0136294	-0.433668	-0.753823
ENH_TILE_001_CXCL10_10_18_T_G	chr4	76023628	76023653	CXCL10	10	76023645	18	T	G	TILE	GACTCGAAGGTATTATTGATTGTAGC	GCCTAGGACTCGAAGGTATTATTGATTGTAGCCTAGGTCTTGATTCGCTTGACGCTGCTG	-0.0321408	-0.309647	-0.882995	-0.171521	0.174938	0.185005	-0.654812	-0.786829	-1.37277	-1.10118	-0.606018	-0.464216	-0.404296	-0.449485
ENH_TILE_001_CXCL10_10_19_A_C	chr4	76023628	76023653	CXCL10	10	76023646	19	A	C	TILE	GACTCGAAGGTATTATTTCTTGTAGC	GCCTAGGACTCGAAGGTATTATTTCTTGTAGCCTAGGTCTTGATTCGCTTGACGCTGCTG	-0.195178	-0.131508	-0.926537	-0.660439	-0.462002	-0.610995	-0.659571	-0.782306	-1.59402	-0.85525	-1.07034	-0.555863	-0.474329	-0.460925
ENH_TILE_001_CXCL10_10_19_A_G	chr4	76023628	76023653	CXCL10	10	76023646	19	A	G	TILE	GACTCGAAGGTATTATTTGTTGTAGC	GCCTAGGACTCGAAGGTATTATTTGTTGTAGCCTAGGTCTTGATTCGCTTGACGCTGCTG	-0.454031	-0.296	-0.781136	-0.271075	-0.099951	-0.788742	-0.409342	-0.493594	-0.114104	-1.30611	-0.209031	-0.447241	-0.257899	-0.326366
ENH_TILE_001_CXCL10_10_19_A_T	chr4	76023628	76023653	CXCL10	10	76023646	19	A	T	TILE	GACTCGAAGGTATTATTTTTTGTAGC	GCCTAGGACTCGAAGGTATTATTTTTTGTAGCCTAGGTCTTGATTCGCTTGACGCTGCTG	-0.372311	-0.498415	-1.09114	-0.780979	-0.944414	-0.374721	-0.980883	-1.24615	-0.984756	-1.31536	-0.0369681	-0.233806	-0.755654	-0.433714
ENH_TILE_001_CXCL10_10_20_T_A	chr4	76023628	76023653	CXCL10	10	76023647	20	T	A	TILE	GACTCGAAGGTATTATTTAATGTAGC	GCCTAGGACTCGAAGGTATTATTTAATGTAGCCTAGGTCTTGATTCGCTTGACGCTGCTG	-0.308064	-0.407859	-0.939654	-0.362568	0.361984	0.809952	-0.918017	-0.615603	-0.744717	-0.0824412	0.676269	-0.749034	0.167495	-0.249431
ENH_TILE_001_CXCL10_10_20_T_C	chr4	76023628	76023653	CXCL10	10	76023647	20	T	C	TILE	GACTCGAAGGTATTATTTACTGTAGC	GCCTAGGACTCGAAGGTATTATTTACTGTAGCCTAGGTCTTGATTCGCTTGACGCTGCTG	0.581507	0.0927638	-0.753316	-0.294332	-0.267745	-0.0878895	-0.818319	-0.745261	-1.16516	0.524424	-0.656442	-0.485289	-0.298182	-0.350929
ENH_TILE_001_CXCL10_10_20_T_G	chr4	76023628	76023653	CXCL10	10	76023647	20	T	G	TILE	GACTCGAAGGTATTATTTAGTGTAGC	GCCTAGGACTCGAAGGTATTATTTAGTGTAGCCTAGGTCTTGATTCGCTTGACGCTGCTG	-0.0444166	-0.159323	-0.179709	-0.540053	0.267323	0.166673	-0.954509	-0.867153	-0.330147	0.119389	0.643334	-0.918651	-0.547253	-0.651863
ENH_TILE_001_CXCL10_10_21_T_A	chr4	76023628	76023653	CXCL10	10	76023648	21	T	A	TILE	GACTCGAAGGTATTATTTATAGTAGC	GCCTAGGACTCGAAGGTATTATTTATAGTAGCCTAGGTCTTGATTCGCTTGACGCTGCTG	0.114955	0.0657411	-0.44903	-0.809916	0.430267	0.540058	-0.76419	-0.804092	-1.84727	-0.952853	-0.874596	-0.623259	-0.197738	-0.0555239
ENH_TILE_001_CXCL10_10_21_T_C	chr4	76023628	76023653	CXCL10	10	76023648	21	T	C	TILE	GACTCGAAGGTATTATTTATCGTAGC	GCCTAGGACTCGAAGGTATTATTTATCGTAGCCTAGGTCTTGATTCGCTTGACGCTGCTG	-0.721314	-0.48286	-0.690471	-0.68511	-0.372679	-0.24871	-0.368957	-0.44159	0.123593	-1.16358	-0.570765	-0.385922	-0.0232892	-0.592298
ENH_TILE_001_CXCL10_10_21_T_G	chr4	76023628	76023653	CXCL10	10	76023648	21	T	G	TILE	GACTCGAAGGTATTATTTATGGTAGC	GCCTAGGACTCGAAGGTATTATTTATGGTAGCCTAGGTCTTGATTCGCTTGACGCTGCTG	-0.578744	-0.00960322	-0.793785	-0.575461	0.532171	0.822791	-0.667118	-0.362784	0.469181	-0.948571	0.843208	1.30312	0.0563891	0.286393
ENH_TILE_001_CXCL10_10_22_G_A	chr4	76023628	76023653	CXCL10	10	76023649	22	G	A	TILE	GACTCGAAGGTATTATTTATTATAGC	GCCTAGGACTCGAAGGTATTATTTATTATAGCCTAGGTCTTGATTCGCTTGACGCTGCTG	-0.419914	-0.837098	-0.442287	-0.633355	0.505543	0.973248	-0.513631	-1.52585	0.13653	-0.239853	-0.239748	-0.736166	-0.33488	-0.489861
ENH_TILE_001_CXCL10_10_22_G_C	chr4	76023628	76023653	CXCL10	10	76023649	22	G	C	TILE	GACTCGAAGGTATTATTTATTCTAGC	GCCTAGGACTCGAAGGTATTATTTATTCTAGCCTAGGTCTTGATTCGCTTGACGCTGCTG	-1.81734	-0.631846	-0.899787	-0.906453	0.0200722	0.0649812	-0.771477	-1.10119	-0.951557	-0.0133976	-1.90174	-0.508968	-0.24887	-0.421868
ENH_TILE_001_CXCL10_10_22_G_T	chr4	76023628	76023653	CXCL10	10	76023649	22	G	T	TILE	GACTCGAAGGTATTATTTATTTTAGC	GCCTAGGACTCGAAGGTATTATTTATTTTAGCCTAGGTCTTGATTCGCTTGACGCTGCTG	-0.287034	0.308628	-0.5559	-0.45769	0.326993	0.284012	-0.464423	-0.728613	-1.2804	-0.47507	1.31481	-1.1868	-0.536935	-0.503136
ENH_TILE_001_CXCL10_10_23_T_A	chr4	76023628	76023653	CXCL10	10	76023650	23	T	A	TILE	GACTCGAAGGTATTATTTATTGAAGC	GCCTAGGACTCGAAGGTATTATTTATTGAAGCCTAGGTCTTGATTCGCTTGACGCTGCTG	-0.715563	0.0356314	-0.852642	-0.950461	-0.419599	0.0215092	-0.831384	-0.980581	-0.188914	-0.466537	0.0853686	-0.215722	-0.489633	-0.546797
ENH_TILE_001_CXCL10_10_23_T_C	chr4	76023628	76023653	CXCL10	10	76023650	23	T	C	TILE	GACTCGAAGGTATTATTTATTGCAGC	GCCTAGGACTCGAAGGTATTATTTATTGCAGCCTAGGTCTTGATTCGCTTGACGCTGCTG	-0.168731	-0.35479	-0.167784	-0.456792	0.0443435	0.526081	-0.493813	-0.951999	0.267333	-0.759337	-1.12875	-0.0603069	0.225453	0.503874
ENH_TILE_001_CXCL10_10_23_T_G	chr4	76023628	76023653	CXCL10	10	76023650	23	T	G	TILE	GACTCGAAGGTATTATTTATTGGAGC	GCCTAGGACTCGAAGGTATTATTTATTGGAGCCTAGGTCTTGATTCGCTTGACGCTGCTG	-1.34812	-0.703254	-0.922809	-1.0116	-0.402895	-0.402085	-0.951811	-1.22324	-0.880004	-0.458346	0.00842803	-0.214675	-0.0645992	0.0140773
ENH_TILE_001_CXCL10_10_24_A_C	chr4	76023628	76023653	CXCL10	10	76023651	24	A	C	TILE	GACTCGAAGGTATTATTTATTGTCGC	GCCTAGGACTCGAAGGTATTATTTATTGTCGCCTAGGTCTTGATTCGCTTGACGCTGCTG	-0.343286	0.0840589	-0.873028	-0.906767	0.175903	-0.196999	-0.264185	-0.627752	-0.700994	-0.580222	-0.315437	-0.671452	0.826726	0.320123
ENH_TILE_001_CXCL10_10_24_A_G	chr4	76023628	76023653	CXCL10	10	76023651	24	A	G	TILE	GACTCGAAGGTATTATTTATTGTGGC	GCCTAGGACTCGAAGGTATTATTTATTGTGGCCTAGGTCTTGATTCGCTTGACGCTGCTG	-0.349953	-0.349258	-0.619314	-0.52705	0.31196	0.463892	-0.439761	-0.777176	-0.148333	-0.167275	-1.14597	0.0633227	0.365101	-0.467792
ENH_TILE_001_CXCL10_10_24_A_T	chr4	76023628	76023653	CXCL10	10	76023651	24	A	T	TILE	GACTCGAAGGTATTATTTATTGTTGC	GCCTAGGACTCGAAGGTATTATTTATTGTTGCCTAGGTCTTGATTCGCTTGACGCTGCTG	0.235833	0.0988399	-0.442071	-0.738441	0.4063	-0.365925	-0.516705	-0.589354	-0.877325	-0.21588	-0.227962	-0.941281	-0.548639	-0.47509
ENH_TILE_001_CXCL10_10_25_G_A	chr4	76023628	76023653	CXCL10	10	76023652	25	G	A	TILE	GACTCGAAGGTATTATTTATTGTAAC	GCCTAGGACTCGAAGGTATTATTTATTGTAACCTAGGTCTTGATTCGCTTGACGCTGCTG	-0.368411	-0.915761	-0.181661	-0.251844	0.283144	1.31024	-0.134311	-0.176851	-1.52111	0.144225	0.741179	-0.146842	-0.15069	0.0961244
ENH_TILE_001_CXCL10_10_25_G_C	chr4	76023628	76023653	CXCL10	10	76023652	25	G	C	TILE	GACTCGAAGGTATTATTTATTGTACC	GCCTAGGACTCGAAGGTATTATTTATTGTACCCTAGGTCTTGATTCGCTTGACGCTGCTG	-0.215182	-0.841282	0.350269	-0.867965	0.234179	0.253854	-0.75267	-0.686468	-0.820281	-1.49978	-0.080233	0.12059	0.143832	-0.581047
ENH_TILE_001_CXCL10_10_25_G_T	chr4	76023628	76023653	CXCL10	10	76023652	25	G	T	TILE	GACTCGAAGGTATTATTTATTGTATC	GCCTAGGACTCGAAGGTATTATTTATTGTATCCTAGGTCTTGATTCGCTTGACGCTGCTG	0.105812	-0.896576	-0.37857	-0.55166	0.488117	0.161285	-0.611904	-0.239672	0.31914	-1.10583	-0.999166	-0.667717	0.175289	0.10217
ENH_TILE_001_CXCL10_10_26_C_A	chr4	76023628	76023653	CXCL10	10	76023653	26	C	A	TILE	GACTCGAAGGTATTATTTATTGTAGA	GCCTAGGACTCGAAGGTATTATTTATTGTAGACTAGGTCTTGATTCGCTTGACGCTGCTG	-0.118876	-0.240227	0.653594	0.0931799	1.23226	0.807712	-0.0953933	-0.433564	-0.963277	-0.952203	-0.75113	-0.644496	-0.239039	-0.208558
ENH_TILE_001_CXCL10_10_26_C_G	chr4	76023628	76023653	CXCL10	10	76023653	26	C	G	TILE	GACTCGAAGGTATTATTTATTGTAGG	GCCTAGGACTCGAAGGTATTATTTATTGTAGGCTAGGTCTTGATTCGCTTGACGCTGCTG	-0.761865	-0.13016	-0.346918	0.0690899	0.507787	0.134304	-0.2072	-0.904212	0.0374787	-0.916778	1.09992	-0.224898	-0.213059	-0.409371
ENH_TILE_001_CXCL10_10_26_C_T	chr4	76023628	76023653	CXCL10	10	76023653	26	C	T	TILE	GACTCGAAGGTATTATTTATTGTAGT	GCCTAGGACTCGAAGGTATTATTTATTGTAGTCTAGGTCTTGATTCGCTTGACGCTGCTG	-1.29327	-0.261478	0.267272	-0.0376345	0.7334	1.44393	0.235532	-0.256064	-0.24635	-0.71715	0.0297314	-0.45027	0.381574	-0.0793689
ENH_TILE_001_CXCL10_11_1_G_A	chr4	76023633	76023658	CXCL10	11	76023633	1	G	A	TILE	AAAGGTATTATTTATTGTAGCCTCCA	GCCTAGAAAGGTATTATTTATTGTAGCCTCCACTAGGTCTTGATTCGCTTGACGCTGCTG	-0.345275	0.0407007	-0.00648345	-0.256294	0.775394	0.210078	-0.377828	-0.84425	-0.933546	-0.0434416	-0.570765	-0.136718	-0.189715	0.277588
ENH_TILE_001_CXCL10_11_1_G_C	chr4	76023633	76023658	CXCL10	11	76023633	1	G	C	TILE	CAAGGTATTATTTATTGTAGCCTCCA	GCCTAGCAAGGTATTATTTATTGTAGCCTCCACTAGGTCTTGATTCGCTTGACGCTGCTG	-0.365613	-0.539607	0.188504	0.143169	0.17883	0.111945	-0.666312	-1.10521	-0.130175	-0.814815	-3.44245	-1.08449	-0.850971	-0.98468
ENH_TILE_001_CXCL10_11_1_G_T	chr4	76023633	76023658	CXCL10	11	76023633	1	G	T	TILE	TAAGGTATTATTTATTGTAGCCTCCA	GCCTAGTAAGGTATTATTTATTGTAGCCTCCACTAGGTCTTGATTCGCTTGACGCTGCTG	0.609464	0.00775887	-0.0183389	-0.410534	-0.137877	0.503316	-0.559297	-1.14717	-0.627769	-0.809317	0.324807	-1.06721	-0.238564	-0.537901
ENH_TILE_001_CXCL10_11_2_A_C	chr4	76023633	76023658	CXCL10	11	76023634	2	A	C	TILE	GCAGGTATTATTTATTGTAGCCTCCA	GCCTAGGCAGGTATTATTTATTGTAGCCTCCACTAGGTCTTGATTCGCTTGACGCTGCTG	-0.851566	-0.20731	-0.562704	-0.118193	-0.475138	0.0527146	-0.62564	-1.02972	-0.947391	-1.15509	-0.329431	-0.242772	-0.12265	0.59273
ENH_TILE_001_CXCL10_11_2_A_G	chr4	76023633	76023658	CXCL10	11	76023634	2	A	G	TILE	GGAGGTATTATTTATTGTAGCCTCCA	GCCTAGGGAGGTATTATTTATTGTAGCCTCCACTAGGTCTTGATTCGCTTGACGCTGCTG	-1.15931	-0.275679	-0.419352	-0.759133	-0.487195	-0.0737167	-0.356305	-1.14069	-1.18384	-1.72812	-0.530059	-0.303203	-0.774798	-0.710939
ENH_TILE_001_CXCL10_11_2_A_T	chr4	76023633	76023658	CXCL10	11	76023634	2	A	T	TILE	GTAGGTATTATTTATTGTAGCCTCCA	GCCTAGGTAGGTATTATTTATTGTAGCCTCCACTAGGTCTTGATTCGCTTGACGCTGCTG	-0.0669488	-0.047915	-0.140698	-0.498354	0.267389	0.451582	-0.779066	-1.13151	-0.874885	-1.49365	-2.39213	-0.64615	-0.656344	-0.43901
ENH_TILE_001_CXCL10_11_3_A_C	chr4	76023633	76023658	CXCL10	11	76023635	3	A	C	TILE	GACGGTATTATTTATTGTAGCCTCCA	GCCTAGGACGGTATTATTTATTGTAGCCTCCACTAGGTCTTGATTCGCTTGACGCTGCTG	-0.0893508	-0.722527	-0.263183	0.155411	-0.131026	0.1363	-0.802489	-0.935013	-1.33825	-1.07905	-0.570765	-0.865704	-0.452774	-0.428175
ENH_TILE_001_CXCL10_11_3_A_G	chr4	76023633	76023658	CXCL10	11	76023635	3	A	G	TILE	GAGGGTATTATTTATTGTAGCCTCCA	GCCTAGGAGGGTATTATTTATTGTAGCCTCCACTAGGTCTTGATTCGCTTGACGCTGCTG	-0.153696	-0.403131	-0.387162	-0.290439	-0.102508	-0.583499	-0.769175	-0.783035	-0.920206	-0.609793	-2.15342	-0.0318885	-0.357025	-0.526952
ENH_TILE_001_CXCL10_11_3_A_T	chr4	76023633	76023658	CXCL10	11	76023635	3	A	T	TILE	GATGGTATTATTTATTGTAGCCTCCA	GCCTAGGATGGTATTATTTATTGTAGCCTCCACTAGGTCTTGATTCGCTTGACGCTGCTG	0.260509	0.231368	-0.2397	0.162788	-0.0548948	0.437079	-0.217534	-0.758365	-0.191837	-1.43819	-0.220642	-0.193844	-0.148579	-0.416007
ENH_TILE_001_CXCL10_11_4_G_A	chr4	76023633	76023658	CXCL10	11	76023636	4	G	A	TILE	GAAAGTATTATTTATTGTAGCCTCCA	GCCTAGGAAAGTATTATTTATTGTAGCCTCCACTAGGTCTTGATTCGCTTGACGCTGCTG	0.144392	-0.318927	-0.534983	0.179966	0.279306	-0.107099	-0.396004	-0.774084	-0.654671	-1.64455	-0.0473079	-0.632415	0.0164005	-0.735946
ENH_TILE_001_CXCL10_11_4_G_C	chr4	76023633	76023658	CXCL10	11	76023636	4	G	C	TILE	GAACGTATTATTTATTGTAGCCTCCA	GCCTAGGAACGTATTATTTATTGTAGCCTCCACTAGGTCTTGATTCGCTTGACGCTGCTG	-0.193973	0.0721882	0.553643	-0.406542	0.701013	0.331976	-0.33539	-0.458517	-0.649737	-0.927588	-1.1144	-0.75148	-0.0500695	-0.0902485
ENH_TILE_001_CXCL10_11_4_G_T	chr4	76023633	76023658	CXCL10	11	76023636	4	G	T	TILE	GAATGTATTATTTATTGTAGCCTCCA	GCCTAGGAATGTATTATTTATTGTAGCCTCCACTAGGTCTTGATTCGCTTGACGCTGCTG	0.160096	-0.105413	0.209645	-0.646977	0.10287	0.199312	-0.577911	-1.17995	-0.734074	-0.747636	-2.16069	-0.348764	0.0604983	-0.201858
ENH_TILE_001_CXCL10_11_5_G_A	chr4	76023633	76023658	CXCL10	11	76023637	5	G	A	TILE	GAAGATATTATTTATTGTAGCCTCCA	GCCTAGGAAGATATTATTTATTGTAGCCTCCACTAGGTCTTGATTCGCTTGACGCTGCTG	-0.468195	-0.227441	-0.626754	-0.415219	0.22172	0.722637	-0.639543	-0.792796	-1.17803	-1.31981	-0.366398	0.223532	-0.298379	0.409422
ENH_TILE_001_CXCL10_11_5_G_C	chr4	76023633	76023658	CXCL10	11	76023637	5	G	C	TILE	GAAGCTATTATTTATTGTAGCCTCCA	GCCTAGGAAGCTATTATTTATTGTAGCCTCCACTAGGTCTTGATTCGCTTGACGCTGCTG	-0.655572	0.0756762	-0.296367	-0.741595	-0.71539	-0.360878	-1.09059	-1.32042	-3.07782	-0.759847	-1.91705	-0.363509	-0.581716	-0.801548
ENH_TILE_001_CXCL10_11_5_G_T	chr4	76023633	76023658	CXCL10	11	76023637	5	G	T	TILE	GAAGTTATTATTTATTGTAGCCTCCA	GCCTAGGAAGTTATTATTTATTGTAGCCTCCACTAGGTCTTGATTCGCTTGACGCTGCTG	-0.559778	-0.653754	0.232139	-0.290579	0.821913	-0.652741	-0.554138	-0.397767	-0.816662	-1.02975	-1.72802	0.107573	0.120396	-0.141527
ENH_TILE_001_CXCL10_11_6_T_A	chr4	76023633	76023658	CXCL10	11	76023638	6	T	A	TILE	GAAGGAATTATTTATTGTAGCCTCCA	GCCTAGGAAGGAATTATTTATTGTAGCCTCCACTAGGTCTTGATTCGCTTGACGCTGCTG	0.308662	0.168184	-0.191923	-0.235093	-0.846059	-0.474984	-0.695834	-1.17132	-1.65796	-0.314694	0.624023	0.059629	-0.615905	-0.313541
ENH_TILE_001_CXCL10_11_6_T_C	chr4	76023633	76023658	CXCL10	11	76023638	6	T	C	TILE	GAAGGCATTATTTATTGTAGCCTCCA	GCCTAGGAAGGCATTATTTATTGTAGCCTCCACTAGGTCTTGATTCGCTTGACGCTGCTG	-0.324231	-0.318903	-0.819149	-0.889389	-0.718027	-1.00803	-0.901775	-1.12932	-0.20981	-1.56993	-0.736213	-0.700398	-0.842107	-0.813007
ENH_TILE_001_CXCL10_11_6_T_G	chr4	76023633	76023658	CXCL10	11	76023638	6	T	G	TILE	GAAGGGATTATTTATTGTAGCCTCCA	GCCTAGGAAGGGATTATTTATTGTAGCCTCCACTAGGTCTTGATTCGCTTGACGCTGCTG	-0.69183	-0.61723	-0.497787	-0.106876	0.532124	0.512468	-0.586595	-1.32819	-0.866599	-0.469607	0.906027	-0.0810185	-0.318192	-0.140254
ENH_TILE_001_CXCL10_11_7_A_C	chr4	76023633	76023658	CXCL10	11	76023639	7	A	C	TILE	GAAGGTCTTATTTATTGTAGCCTCCA	GCCTAGGAAGGTCTTATTTATTGTAGCCTCCACTAGGTCTTGATTCGCTTGACGCTGCTG	0.393188	0.137758	-0.153035	0.0335227	0.97721	0.330165	-0.685816	-0.838386	-0.388973	-1.06312	-2.23013	-0.862032	-0.495629	-0.224621
ENH_TILE_001_CXCL10_11_7_A_G	chr4	76023633	76023658	CXCL10	11	76023639	7	A	G	TILE	GAAGGTGTTATTTATTGTAGCCTCCA	GCCTAGGAAGGTGTTATTTATTGTAGCCTCCACTAGGTCTTGATTCGCTTGACGCTGCTG	-0.765988	-0.179499	-0.588294	-0.192398	0.746762	0.0935396	-0.31393	-0.676593	-0.606485	-0.399534	-0.444291	-0.119364	0.167231	-0.930978
ENH_TILE_001_CXCL10_11_7_A_T	chr4	76023633	76023658	CXCL10	11	76023639	7	A	T	TILE	GAAGGTTTTATTTATTGTAGCCTCCA	GCCTAGGAAGGTTTTATTTATTGTAGCCTCCACTAGGTCTTGATTCGCTTGACGCTGCTG	0.374327	-0.361749	-0.775838	-0.30771	0.398934	-0.579725	-0.119382	-0.829605	-1.12169	-1.66061	-2.04985	-0.650429	-0.673595	-0.546455
ENH_TILE_001_CXCL10_11_8_T_A	chr4	76023633	76023658	CXCL10	11	76023640	8	T	A	TILE	GAAGGTAATATTTATTGTAGCCTCCA	GCCTAGGAAGGTAATATTTATTGTAGCCTCCACTAGGTCTTGATTCGCTTGACGCTGCTG	-0.516551	-0.885286	0.182073	-0.583462	-0.285078	0.041107	-0.478413	-1.1941	-1.35885	-1.01144	-0.465906	-0.981701	-0.552148	-0.156905
ENH_TILE_001_CXCL10_11_8_T_C	chr4	76023633	76023658	CXCL10	11	76023640	8	T	C	TILE	GAAGGTACTATTTATTGTAGCCTCCA	GCCTAGGAAGGTACTATTTATTGTAGCCTCCACTAGGTCTTGATTCGCTTGACGCTGCTG	-1.56238	-1.00566	-0.723243	-0.795767	-0.496228	-0.375436	-0.935655	-1.2739	-0.80272	-1.35389	0.419735	-0.798333	-0.313586	-0.591083
ENH_TILE_001_CXCL10_11_8_T_G	chr4	76023633	76023658	CXCL10	11	76023640	8	T	G	TILE	GAAGGTAGTATTTATTGTAGCCTCCA	GCCTAGGAAGGTAGTATTTATTGTAGCCTCCACTAGGTCTTGATTCGCTTGACGCTGCTG	-1.18374	-0.891525	-0.524748	-0.409081	-0.203123	-0.143529	-0.5885	-1.21213	-1.7404	-0.648901	0.0286124	-0.568417	-0.556324	-0.385674
ENH_TILE_001_CXCL10_11_9_T_A	chr4	76023633	76023658	CXCL10	11	76023641	9	T	A	TILE	GAAGGTATAATTTATTGTAGCCTCCA	GCCTAGGAAGGTATAATTTATTGTAGCCTCCACTAGGTCTTGATTCGCTTGACGCTGCTG	-0.0725396	-0.300847	-0.245995	-0.223385	0.0684938	-0.557435	-0.669469	-0.828369	-0.15032	-0.416565	-0.146861	-0.970667	-0.759285	-0.609002
ENH_TILE_001_CXCL10_11_9_T_C	chr4	76023633	76023658	CXCL10	11	76023641	9	T	C	TILE	GAAGGTATCATTTATTGTAGCCTCCA	GCCTAGGAAGGTATCATTTATTGTAGCCTCCACTAGGTCTTGATTCGCTTGACGCTGCTG	0.123448	0.0202037	-0.561211	-0.414712	0.0507502	-0.14063	-0.373182	-0.966028	-1.15103	-0.797551	-0.677411	-0.681294	-0.497796	-0.831496
ENH_TILE_001_CXCL10_11_9_T_G	chr4	76023633	76023658	CXCL10	11	76023641	9	T	G	TILE	GAAGGTATGATTTATTGTAGCCTCCA	GCCTAGGAAGGTATGATTTATTGTAGCCTCCACTAGGTCTTGATTCGCTTGACGCTGCTG	-0.863181	-0.394336	0.0634192	0.0990692	-0.615582	-0.566253	-0.774284	-1.28106	-0.991135	-0.245299	-0.494364	-0.386978	-0.741717	-0.689441
ENH_TILE_001_CXCL10_11_10_A_C	chr4	76023633	76023658	CXCL10	11	76023642	10	A	C	TILE	GAAGGTATTCTTTATTGTAGCCTCCA	GCCTAGGAAGGTATTCTTTATTGTAGCCTCCACTAGGTCTTGATTCGCTTGACGCTGCTG	0.22992	-0.39673	-0.246575	-0.326531	-0.306483	-0.37527	-0.498637	-1.27019	-0.653202	-1.02802	-2.09541	-0.055527	-0.544819	-0.740749
ENH_TILE_001_CXCL10_11_10_A_G	chr4	76023633	76023658	CXCL10	11	76023642	10	A	G	TILE	GAAGGTATTGTTTATTGTAGCCTCCA	GCCTAGGAAGGTATTGTTTATTGTAGCCTCCACTAGGTCTTGATTCGCTTGACGCTGCTG	-0.746166	-0.534745	-0.511654	0.0891912	-0.359657	-0.474537	-0.411596	-0.0922437	-0.211793	-0.223655	0.325628	-0.664959	-0.105025	0.118321
ENH_TILE_001_CXCL10_11_10_A_T	chr4	76023633	76023658	CXCL10	11	76023642	10	A	T	TILE	GAAGGTATTTTTTATTGTAGCCTCCA	GCCTAGGAAGGTATTTTTTATTGTAGCCTCCACTAGGTCTTGATTCGCTTGACGCTGCTG	-0.0799726	-0.268488	-0.146401	-0.242588	-0.614686	-0.348189	-0.493813	-0.988985	-0.746391	-0.823598	-0.0974135	-0.170878	-0.493703	-0.572018
ENH_TILE_001_CXCL10_11_11_T_A	chr4	76023633	76023658	CXCL10	11	76023643	11	T	A	TILE	GAAGGTATTAATTATTGTAGCCTCCA	GCCTAGGAAGGTATTAATTATTGTAGCCTCCACTAGGTCTTGATTCGCTTGACGCTGCTG	-0.676996	-0.121329	-0.0660556	-0.170614	-0.0647225	1.06696	-0.768722	-0.885892	-1.16664	-0.613372	0.143198	-0.785552	-0.665454	-0.710773
ENH_TILE_001_CXCL10_11_11_T_C	chr4	76023633	76023658	CXCL10	11	76023643	11	T	C	TILE	GAAGGTATTACTTATTGTAGCCTCCA	GCCTAGGAAGGTATTACTTATTGTAGCCTCCACTAGGTCTTGATTCGCTTGACGCTGCTG	-0.851732	-0.116615	-0.150306	-0.0709206	-0.0363125	0.178455	-0.863136	-0.977022	-1.29889	0.773223	-0.762746	-2.17537	-0.647547	-0.508105
ENH_TILE_001_CXCL10_11_11_T_G	chr4	76023633	76023658	CXCL10	11	76023643	11	T	G	TILE	GAAGGTATTAGTTATTGTAGCCTCCA	GCCTAGGAAGGTATTAGTTATTGTAGCCTCCACTAGGTCTTGATTCGCTTGACGCTGCTG	-1.16313	-0.250103	0.196888	-0.0712594	0.0140393	0.680863	-0.568153	-0.86894	-0.642238	-0.867684	0.360454	-0.386978	0.0163502	-0.336947
ENH_TILE_001_CXCL10_11_12_T_A	chr4	76023633	76023658	CXCL10	11	76023644	12	T	A	TILE	GAAGGTATTATATATTGTAGCCTCCA	GCCTAGGAAGGTATTATATATTGTAGCCTCCACTAGGTCTTGATTCGCTTGACGCTGCTG	-1.02925	-0.0249033	0.0324494	-0.179416	-0.350942	0.373723	-1.06011	-1.43685	-0.900349	-0.715695	0.834837	-0.216876	-0.152804	-0.338254
ENH_TILE_001_CXCL10_11_12_T_C	chr4	76023633	76023658	CXCL10	11	76023644	12	T	C	TILE	GAAGGTATTATCTATTGTAGCCTCCA	GCCTAGGAAGGTATTATCTATTGTAGCCTCCACTAGGTCTTGATTCGCTTGACGCTGCTG	-0.67199	-0.100313	0.149066	0.10807	0.0297661	0.453084	-0.957882	-1.27567	-1.04774	-1.2287	-0.917728	-0.941803	-0.646101	-0.613736
ENH_TILE_001_CXCL10_11_12_T_G	chr4	76023633	76023658	CXCL10	11	76023644	12	T	G	TILE	GAAGGTATTATGTATTGTAGCCTCCA	GCCTAGGAAGGTATTATGTATTGTAGCCTCCACTAGGTCTTGATTCGCTTGACGCTGCTG	0.194156	-0.177599	-0.162116	-0.0717364	1.01934	0.653157	-0.600236	-0.475487	-0.90054	0.104256	-0.381881	-0.571186	-0.296525	-0.540251
ENH_TILE_001_CXCL10_11_13_T_A	chr4	76023633	76023658	CXCL10	11	76023645	13	T	A	TILE	GAAGGTATTATTAATTGTAGCCTCCA	GCCTAGGAAGGTATTATTAATTGTAGCCTCCACTAGGTCTTGATTCGCTTGACGCTGCTG	-0.429875	-0.331914	-0.323602	-0.0558213	0.181564	-0.179461	-0.840325	-0.69048	-1.99171	-1.45333	-3.33312	-0.394795	-0.0288175	-0.761136
ENH_TILE_001_CXCL10_11_13_T_C	chr4	76023633	76023658	CXCL10	11	76023645	13	T	C	TILE	GAAGGTATTATTCATTGTAGCCTCCA	GCCTAGGAAGGTATTATTCATTGTAGCCTCCACTAGGTCTTGATTCGCTTGACGCTGCTG	-2.5532	-0.0729015	0.274281	-0.281069	0.301161	-0.193041	-0.884046	-0.900622	-1.05778	-0.305572	0.252633	-0.641754	-0.444136	-0.491982
ENH_TILE_001_CXCL10_11_13_T_G	chr4	76023633	76023658	CXCL10	11	76023645	13	T	G	TILE	GAAGGTATTATTGATTGTAGCCTCCA	GCCTAGGAAGGTATTATTGATTGTAGCCTCCACTAGGTCTTGATTCGCTTGACGCTGCTG	-0.210632	-0.0543905	-0.267584	0.118123	0.0455179	0.164987	-0.765941	-0.792403	0.0426371	-0.235158	-1.44832	-0.823517	-0.442983	-0.178847
ENH_TILE_001_CXCL10_11_14_A_C	chr4	76023633	76023658	CXCL10	11	76023646	14	A	C	TILE	GAAGGTATTATTTCTTGTAGCCTCCA	GCCTAGGAAGGTATTATTTCTTGTAGCCTCCACTAGGTCTTGATTCGCTTGACGCTGCTG	-0.747193	0.033911	0.0792088	-0.452275	1.24735	-0.206142	-0.753778	-0.987309	-0.285215	-0.69503	0.284535	0.160069	-0.142157	-0.519839
ENH_TILE_001_CXCL10_11_14_A_G	chr4	76023633	76023658	CXCL10	11	76023646	14	A	G	TILE	GAAGGTATTATTTGTTGTAGCCTCCA	GCCTAGGAAGGTATTATTTGTTGTAGCCTCCACTAGGTCTTGATTCGCTTGACGCTGCTG	0.299836	-0.527479	-0.111857	-0.37061	0.437176	0.464572	-0.80442	-1.0357	-0.954551	-0.585967	0.327738	-0.222367	-0.467663	-0.244071
ENH_TILE_001_CXCL10_11_14_A_T	chr4	76023633	76023658	CXCL10	11	76023646	14	A	T	TILE	GAAGGTATTATTTTTTGTAGCCTCCA	GCCTAGGAAGGTATTATTTTTTGTAGCCTCCACTAGGTCTTGATTCGCTTGACGCTGCTG	-0.873991	-0.631925	-0.71383	-0.700292	0.426632	0.219274	-0.749913	-1.01723	-0.942964	-0.53338	-0.644357	-0.823602	-0.718198	-0.795034
ENH_TILE_001_CXCL10_11_15_T_A	chr4	76023633	76023658	CXCL10	11	76023647	15	T	A	TILE	GAAGGTATTATTTAATGTAGCCTCCA	GCCTAGGAAGGTATTATTTAATGTAGCCTCCACTAGGTCTTGATTCGCTTGACGCTGCTG	-0.477643	-0.500348	-0.426493	-0.301522	-0.324467	-0.16908	-1.14885	-1.13881	-0.169773	-1.14582	-0.508031	-1.45819	-0.210631	-0.272047
ENH_TILE_001_CXCL10_11_15_T_C	chr4	76023633	76023658	CXCL10	11	76023647	15	T	C	TILE	GAAGGTATTATTTACTGTAGCCTCCA	GCCTAGGAAGGTATTATTTACTGTAGCCTCCACTAGGTCTTGATTCGCTTGACGCTGCTG	-0.138947	-0.401894	-0.552294	-0.219649	0.0524776	-0.146239	-0.87483	-1.10679	0.20125	0.285686	1.59762	-0.688957	-0.58948	-0.60226
ENH_TILE_001_CXCL10_11_15_T_G	chr4	76023633	76023658	CXCL10	11	76023647	15	T	G	TILE	GAAGGTATTATTTAGTGTAGCCTCCA	GCCTAGGAAGGTATTATTTAGTGTAGCCTCCACTAGGTCTTGATTCGCTTGACGCTGCTG	-0.711108	-0.196904	-0.590959	-0.437426	0.671541	1.24478	-0.638658	-1.19858	-0.526359	-0.774249	0.911671	-0.78823	-0.125194	-0.0388719
ENH_TILE_001_CXCL10_11_16_T_A	chr4	76023633	76023658	CXCL10	11	76023648	16	T	A	TILE	GAAGGTATTATTTATAGTAGCCTCCA	GCCTAGGAAGGTATTATTTATAGTAGCCTCCACTAGGTCTTGATTCGCTTGACGCTGCTG	-0.464115	-0.744832	-0.150041	-0.40113	-0.270783	0.241651	-0.897405	-1.15395	-0.514466	-0.900061	1.07944	-0.520004	-0.597189	-0.288646
ENH_TILE_001_CXCL10_11_16_T_C	chr4	76023633	76023658	CXCL10	11	76023648	16	T	C	TILE	GAAGGTATTATTTATCGTAGCCTCCA	GCCTAGGAAGGTATTATTTATCGTAGCCTCCACTAGGTCTTGATTCGCTTGACGCTGCTG	-0.409216	-0.703497	-0.420474	-0.270856	0.490824	0.551985	0.0304629	-0.52272	-0.315516	-0.0875318	-0.428072	-0.212836	-0.0944707	-0.286571
ENH_TILE_001_CXCL10_11_16_T_G	chr4	76023633	76023658	CXCL10	11	76023648	16	T	G	TILE	GAAGGTATTATTTATGGTAGCCTCCA	GCCTAGGAAGGTATTATTTATGGTAGCCTCCACTAGGTCTTGATTCGCTTGACGCTGCTG	-0.201064	-0.64533	-0.331465	0.101388	0.954693	1.15897	-0.516816	-0.866257	-0.400213	-0.770246	-0.731588	-0.900547	-0.105826	-0.470184
ENH_TILE_001_CXCL10_11_17_G_A	chr4	76023633	76023658	CXCL10	11	76023649	17	G	A	TILE	GAAGGTATTATTTATTATAGCCTCCA	GCCTAGGAAGGTATTATTTATTATAGCCTCCACTAGGTCTTGATTCGCTTGACGCTGCTG	0.277065	-0.657002	-0.357491	-0.418759	0.768807	0.267314	-0.985586	-1.13545	-1.26173	-1.55753	-0.358204	-0.755587	-0.619106	-0.749779
ENH_TILE_001_CXCL10_11_17_G_C	chr4	76023633	76023658	CXCL10	11	76023649	17	G	C	TILE	GAAGGTATTATTTATTCTAGCCTCCA	GCCTAGGAAGGTATTATTTATTCTAGCCTCCACTAGGTCTTGATTCGCTTGACGCTGCTG	-0.232303	0.101169	-0.236422	0.0597401	0.387179	0.535544	-1.16934	-0.8229	-1.5756	-1.87412	-1.03417	-0.564188	-0.591316	-0.908184
ENH_TILE_001_CXCL10_11_17_G_T	chr4	76023633	76023658	CXCL10	11	76023649	17	G	T	TILE	GAAGGTATTATTTATTTTAGCCTCCA	GCCTAGGAAGGTATTATTTATTTTAGCCTCCACTAGGTCTTGATTCGCTTGACGCTGCTG	-0.471717	-0.0736656	-0.210069	-0.30771	0.777503	0.467427	-0.779204	-1.32042	-0.996797	-1.43804	-1.08519	-0.212439	-0.65963	-0.535738
ENH_TILE_001_CXCL10_11_18_T_A	chr4	76023633	76023658	CXCL10	11	76023650	18	T	A	TILE	GAAGGTATTATTTATTGAAGCCTCCA	GCCTAGGAAGGTATTATTTATTGAAGCCTCCACTAGGTCTTGATTCGCTTGACGCTGCTG	-1.36818	0.147508	-0.519355	-0.221873	-0.0107385	-0.341464	-0.562908	-0.866369	-1.68627	-1.59581	-1.6117	-0.484785	-0.19998	-0.436536
ENH_TILE_001_CXCL10_11_18_T_C	chr4	76023633	76023658	CXCL10	11	76023650	18	T	C	TILE	GAAGGTATTATTTATTGCAGCCTCCA	GCCTAGGAAGGTATTATTTATTGCAGCCTCCACTAGGTCTTGATTCGCTTGACGCTGCTG	-0.312409	-0.304835	-0.503332	-0.734406	-0.575169	-0.129211	-0.806071	-0.992826	-0.951844	-1.25006	-1.52749	-1.26574	-0.434548	-0.672547
ENH_TILE_001_CXCL10_11_18_T_G	chr4	76023633	76023658	CXCL10	11	76023650	18	T	G	TILE	GAAGGTATTATTTATTGGAGCCTCCA	GCCTAGGAAGGTATTATTTATTGGAGCCTCCACTAGGTCTTGATTCGCTTGACGCTGCTG	-0.424058	-0.324218	-0.73201	-0.356065	0.243282	-0.286889	-1.12163	-1.11582	-0.683682	-0.20758	-0.383904	-0.480183	-0.265154	-0.36506
ENH_TILE_001_CXCL10_11_19_A_C	chr4	76023633	76023658	CXCL10	11	76023651	19	A	C	TILE	GAAGGTATTATTTATTGTCGCCTCCA	GCCTAGGAAGGTATTATTTATTGTCGCCTCCACTAGGTCTTGATTCGCTTGACGCTGCTG	-0.105889	-0.703794	-0.195081	-0.503915	-0.256227	0.255382	-0.655155	-1.14976	-0.153291	-0.0353683	-0.959719	-0.565136	-0.254598	-0.65238
ENH_TILE_001_CXCL10_11_19_A_G	chr4	76023633	76023658	CXCL10	11	76023651	19	A	G	TILE	GAAGGTATTATTTATTGTGGCCTCCA	GCCTAGGAAGGTATTATTTATTGTGGCCTCCACTAGGTCTTGATTCGCTTGACGCTGCTG	-0.724433	-0.160499	-0.107537	-0.745127	0.32099	0.108759	-0.453174	-1.14878	-0.379981	-0.327	-0.29684	-0.816679	0.0563417	-0.45214
ENH_TILE_001_CXCL10_11_19_A_T	chr4	76023633	76023658	CXCL10	11	76023651	19	A	T	TILE	GAAGGTATTATTTATTGTTGCCTCCA	GCCTAGGAAGGTATTATTTATTGTTGCCTCCACTAGGTCTTGATTCGCTTGACGCTGCTG	-0.552088	-0.0752842	-0.158956	-0.1237	0.909486	0.221454	-0.807132	-0.988812	-0.351687	-1.45879	0.22017	-1.15503	0.0304653	-0.165517
ENH_TILE_001_CXCL10_11_20_G_A	chr4	76023633	76023658	CXCL10	11	76023652	20	G	A	TILE	GAAGGTATTATTTATTGTAACCTCCA	GCCTAGGAAGGTATTATTTATTGTAACCTCCACTAGGTCTTGATTCGCTTGACGCTGCTG	0.0318572	-0.279352	-0.138657	-0.30771	0.366908	0.141839	-0.472645	-0.613293	-0.518406	-0.824608	0.0951961	-0.537028	-0.508213	-0.557468
ENH_TILE_001_CXCL10_11_20_G_C	chr4	76023633	76023658	CXCL10	11	76023652	20	G	C	TILE	GAAGGTATTATTTATTGTACCCTCCA	GCCTAGGAAGGTATTATTTATTGTACCCTCCACTAGGTCTTGATTCGCTTGACGCTGCTG	-0.562587	-0.324387	0.0454295	-0.31751	-0.175263	0.51448	-0.459652	-0.50563	-0.241953	-0.799616	-0.556508	-0.636599	-0.0250549	-0.316558
ENH_TILE_001_CXCL10_11_20_G_T	chr4	76023633	76023658	CXCL10	11	76023652	20	G	T	TILE	GAAGGTATTATTTATTGTATCCTCCA	GCCTAGGAAGGTATTATTTATTGTATCCTCCACTAGGTCTTGATTCGCTTGACGCTGCTG	-0.0474554	-0.100743	0.100597	-0.0700747	0.810306	0.378678	-0.856784	-0.787049	-0.45144	-0.391516	-0.570765	-0.393321	-0.304303	-0.153233
ENH_TILE_001_CXCL10_11_21_C_A	chr4	76023633	76023658	CXCL10	11	76023653	21	C	A	TILE	GAAGGTATTATTTATTGTAGACTCCA	GCCTAGGAAGGTATTATTTATTGTAGACTCCACTAGGTCTTGATTCGCTTGACGCTGCTG	0.478064	0.0557554	-0.371222	-0.0379242	1.17185	1.03238	0.097743	0.037236	-0.157483	-0.573	1.41945	-0.709289	-0.0639583	-0.408235
ENH_TILE_001_CXCL10_11_21_C_G	chr4	76023633	76023658	CXCL10	11	76023653	21	C	G	TILE	GAAGGTATTATTTATTGTAGGCTCCA	GCCTAGGAAGGTATTATTTATTGTAGGCTCCACTAGGTCTTGATTCGCTTGACGCTGCTG	0.773339	-0.439338	-0.127302	-0.493953	2.32899	2.2345	-0.13547	-0.140006	-0.497	-0.95716	-0.282936	-0.253579	0.808116	-0.152657
ENH_TILE_001_CXCL10_11_21_C_T	chr4	76023633	76023658	CXCL10	11	76023653	21	C	T	TILE	GAAGGTATTATTTATTGTAGTCTCCA	GCCTAGGAAGGTATTATTTATTGTAGTCTCCACTAGGTCTTGATTCGCTTGACGCTGCTG	-0.350899	0.469812	-0.276998	0.168184	1.74646	0.920676	-0.458039	-0.499626	-0.70608	-0.805816	0.742691	-0.71405	0.421749	0.0173029
ENH_TILE_001_CXCL10_11_22_C_A	chr4	76023633	76023658	CXCL10	11	76023654	22	C	A	TILE	GAAGGTATTATTTATTGTAGCATCCA	GCCTAGGAAGGTATTATTTATTGTAGCATCCACTAGGTCTTGATTCGCTTGACGCTGCTG	-0.691135	-0.15267	-0.27712	-0.138774	0.702836	0.625168	0.839565	0.395681	-0.181204	0.319489	1.37408	-0.174874	0.0200331	-0.115795
ENH_TILE_001_CXCL10_11_22_C_G	chr4	76023633	76023658	CXCL10	11	76023654	22	C	G	TILE	GAAGGTATTATTTATTGTAGCGTCCA	GCCTAGGAAGGTATTATTTATTGTAGCGTCCACTAGGTCTTGATTCGCTTGACGCTGCTG	-0.645928	0.537491	-0.099701	0.20292	0.761678	1.16077	-0.0914124	-0.493092	-0.612256	-0.481853	1.30061	-0.362759	0.151492	-0.502279
ENH_TILE_001_CXCL10_11_22_C_T	chr4	76023633	76023658	CXCL10	11	76023654	22	C	T	TILE	GAAGGTATTATTTATTGTAGCTTCCA	GCCTAGGAAGGTATTATTTATTGTAGCTTCCACTAGGTCTTGATTCGCTTGACGCTGCTG	-0.231283	-0.328717	0.187963	-0.0900466	-0.0797519	-0.59561	-0.311124	-0.0107903	0.210696	-0.555727	-1.21305	-0.596039	-0.524807	-0.431442
ENH_TILE_001_CXCL10_11_23_T_A	chr4	76023633	76023658	CXCL10	11	76023655	23	T	A	TILE	GAAGGTATTATTTATTGTAGCCACCA	GCCTAGGAAGGTATTATTTATTGTAGCCACCACTAGGTCTTGATTCGCTTGACGCTGCTG	-0.903663	-0.00589899	0.40549	0.108305	0.819005	0.353325	0.157004	-0.0739347	0.737517	-0.75145	1.08712	0.161443	0.56792	0.259422
ENH_TILE_001_CXCL10_11_23_T_C	chr4	76023633	76023658	CXCL10	11	76023655	23	T	C	TILE	GAAGGTATTATTTATTGTAGCCCCCA	GCCTAGGAAGGTATTATTTATTGTAGCCCCCACTAGGTCTTGATTCGCTTGACGCTGCTG	-0.0918516	-0.31789	-0.176055	-0.30771	0.513456	0.34316	-0.173784	-0.408277	-0.23226	-0.789242	0.132124	-0.19015	-0.0292088	-0.41021
ENH_TILE_001_CXCL10_11_23_T_G	chr4	76023633	76023658	CXCL10	11	76023655	23	T	G	TILE	GAAGGTATTATTTATTGTAGCCGCCA	GCCTAGGAAGGTATTATTTATTGTAGCCGCCACTAGGTCTTGATTCGCTTGACGCTGCTG	-1.97299	0.298376	-0.840188	-0.478194	-0.372495	-0.314529	-0.029261	-0.955095	-1.17205	-1.04489	-0.509276	-0.455028	-0.41831	-0.645749
ENH_TILE_001_CXCL10_11_24_C_A	chr4	76023633	76023658	CXCL10	11	76023656	24	C	A	TILE	GAAGGTATTATTTATTGTAGCCTACA	GCCTAGGAAGGTATTATTTATTGTAGCCTACACTAGGTCTTGATTCGCTTGACGCTGCTG	-0.574673	-0.334096	-0.326307	0.308275	0.467227	0.878892	-1.16343	-1.41523	-1.18776	-0.0161479	-2.91974	-0.400962	-0.411367	-0.199004
ENH_TILE_001_CXCL10_11_24_C_G	chr4	76023633	76023658	CXCL10	11	76023656	24	C	G	TILE	GAAGGTATTATTTATTGTAGCCTGCA	GCCTAGGAAGGTATTATTTATTGTAGCCTGCACTAGGTCTTGATTCGCTTGACGCTGCTG	-0.678488	-0.260363	-0.277028	-0.626113	-0.374262	-0.173303	-1.06929	-1.47467	-1.32372	-0.788839	-1.40177	-1.33431	-0.641656	-0.729649
ENH_TILE_001_CXCL10_11_24_C_T	chr4	76023633	76023658	CXCL10	11	76023656	24	C	T	TILE	GAAGGTATTATTTATTGTAGCCTTCA	GCCTAGGAAGGTATTATTTATTGTAGCCTTCACTAGGTCTTGATTCGCTTGACGCTGCTG	0.522318	-0.299695	-0.40853	-0.471416	-0.882601	0.719768	-0.826258	-1.47741	-1.48961	-1.17408	-1.30604	-0.51076	-0.490634	-0.805881
ENH_TILE_001_CXCL10_11_25_C_A	chr4	76023633	76023658	CXCL10	11	76023657	25	C	A	TILE	GAAGGTATTATTTATTGTAGCCTCAA	GCCTAGGAAGGTATTATTTATTGTAGCCTCAACTAGGTCTTGATTCGCTTGACGCTGCTG	-0.308064	0.283681	-0.250847	-0.0711917	0.756529	0.529419	-0.417256	-0.856751	-1.02445	-0.89474	-0.176814	-1.21546	-0.283799	-0.292221
ENH_TILE_001_CXCL10_11_25_C_G	chr4	76023633	76023658	CXCL10	11	76023657	25	C	G	TILE	GAAGGTATTATTTATTGTAGCCTCGA	GCCTAGGAAGGTATTATTTATTGTAGCCTCGACTAGGTCTTGATTCGCTTGACGCTGCTG	-0.59197	0.0303148	-0.143037	-0.0359161	0.130943	-0.945706	-0.683245	-1.5443	-0.881568	-0.498561	0.964357	-1.262	-0.467542	-0.530272
ENH_TILE_001_CXCL10_11_25_C_T	chr4	76023633	76023658	CXCL10	11	76023657	25	C	T	TILE	GAAGGTATTATTTATTGTAGCCTCTA	GCCTAGGAAGGTATTATTTATTGTAGCCTCTACTAGGTCTTGATTCGCTTGACGCTGCTG	-0.222013	-0.638886	-0.413466	-0.212583	0.551717	0.524877	-1.06991	-1.57075	-1.42215	-1.98984	-2.76395	-0.619249	-0.398266	-0.83214
ENH_TILE_001_CXCL10_11_26_A_C	chr4	76023633	76023658	CXCL10	11	76023658	26	A	C	TILE	GAAGGTATTATTTATTGTAGCCTCCC	GCCTAGGAAGGTATTATTTATTGTAGCCTCCCCTAGGTCTTGATTCGCTTGACGCTGCTG	-0.539903	-0.792206	-0.872889	-0.436796	-0.21717	-0.546171	-0.576715	-1.31898	-1.21754	-0.700187	-0.0459196	-0.687039	-0.450917	-0.117027
ENH_TILE_001_CXCL10_11_26_A_G	chr4	76023633	76023658	CXCL10	11	76023658	26	A	G	TILE	GAAGGTATTATTTATTGTAGCCTCCG	GCCTAGGAAGGTATTATTTATTGTAGCCTCCGCTAGGTCTTGATTCGCTTGACGCTGCTG	0.157004	-0.303297	-0.508107	-0.469376	0.000925827	0.389573	-0.0688595	-0.885874	-0.246523	-0.993153	-0.722783	-0.892108	-0.208147	-0.329509
ENH_TILE_001_CXCL10_11_26_A_T	chr4	76023633	76023658	CXCL10	11	76023658	26	A	T	TILE	GAAGGTATTATTTATTGTAGCCTCCT	GCCTAGGAAGGTATTATTTATTGTAGCCTCCTCTAGGTCTTGATTCGCTTGACGCTGCTG	-0.417691	-0.738581	0.00698001	-0.590941	0.181818	0.396764	-0.786203	-1.08754	-0.27233	-0.930793	-0.999471	-0.387695	-0.676284	-0.724768
ENH_TILE_001_CXCL10_12_1_T_A	chr4	76023638	76023663	CXCL10	12	76023638	1	T	A	TILE	AATTATTTATTGTAGCCTCCAAGTTA	GCCTAGAATTATTTATTGTAGCCTCCAAGTTACTAGGTCTTGATTCGCTTGACGCTGCTG	-0.444527	-0.264233	-0.562504	-0.472734	-0.100864	-0.0220613	0.108509	-0.266462	-1.10743	0.140211	0.0476019	-0.902315	0.266718	0.122984
ENH_TILE_001_CXCL10_12_1_T_C	chr4	76023638	76023663	CXCL10	12	76023638	1	T	C	TILE	CATTATTTATTGTAGCCTCCAAGTTA	GCCTAGCATTATTTATTGTAGCCTCCAAGTTACTAGGTCTTGATTCGCTTGACGCTGCTG	-0.608015	-0.797141	-0.568629	-0.821786	0.520158	-0.532384	-0.816969	-0.81883	-1.77297	-0.788031	-1.06632	-0.553144	-0.490764	-0.23389
ENH_TILE_001_CXCL10_12_1_T_G	chr4	76023638	76023663	CXCL10	12	76023638	1	T	G	TILE	GATTATTTATTGTAGCCTCCAAGTTA	GCCTAGGATTATTTATTGTAGCCTCCAAGTTACTAGGTCTTGATTCGCTTGACGCTGCTG	-1.38265	-0.619864	-0.197344	-0.140394	1.1112	0.504019	-0.484206	-0.529698	-1.92849	-0.335195	-1.82246	-1.0597	-0.50492	-0.63412
ENH_TILE_001_CXCL10_12_2_A_C	chr4	76023638	76023663	CXCL10	12	76023639	2	A	C	TILE	TCTTATTTATTGTAGCCTCCAAGTTA	GCCTAGTCTTATTTATTGTAGCCTCCAAGTTACTAGGTCTTGATTCGCTTGACGCTGCTG	1.13836	0.192378	0.0342143	0.379421	-0.111942	-0.119832	-1.13729	-0.6156	-0.882066	-0.915753	-0.816379	-0.623018	-0.736714	-0.177328
ENH_TILE_001_CXCL10_12_2_A_G	chr4	76023638	76023663	CXCL10	12	76023639	2	A	G	TILE	TGTTATTTATTGTAGCCTCCAAGTTA	GCCTAGTGTTATTTATTGTAGCCTCCAAGTTACTAGGTCTTGATTCGCTTGACGCTGCTG	-0.557179	-0.202873	0.702929	0.0478541	0.0680805	-0.219346	0.423101	0.766524	-0.135845	0.492636	-1.07003	-0.224898	0.0665393	-0.0999569
ENH_TILE_001_CXCL10_12_2_A_T	chr4	76023638	76023663	CXCL10	12	76023639	2	A	T	TILE	TTTTATTTATTGTAGCCTCCAAGTTA	GCCTAGTTTTATTTATTGTAGCCTCCAAGTTACTAGGTCTTGATTCGCTTGACGCTGCTG	-1.11115	-0.246887	-0.289303	-0.208667	0.690881	0.311913	0.896462	-0.182165	0.317581	-1.2163	-1.63082	-0.82711	-0.265082	0.0181046
ENH_TILE_001_CXCL10_12_3_T_A	chr4	76023638	76023663	CXCL10	12	76023640	3	T	A	TILE	TAATATTTATTGTAGCCTCCAAGTTA	GCCTAGTAATATTTATTGTAGCCTCCAAGTTACTAGGTCTTGATTCGCTTGACGCTGCTG	-1.55439	-0.529737	0.148176	-0.359564	-1.25631	-1.0291	-0.933995	-0.768853	-1.04539	0.577753	1.56256	-0.385017	-0.701709	-0.444564
ENH_TILE_001_CXCL10_12_3_T_C	chr4	76023638	76023663	CXCL10	12	76023640	3	T	C	TILE	TACTATTTATTGTAGCCTCCAAGTTA	GCCTAGTACTATTTATTGTAGCCTCCAAGTTACTAGGTCTTGATTCGCTTGACGCTGCTG	-0.0822801	-0.388986	0.0899952	-0.559264	-0.516145	-0.732597	-0.974935	-0.974904	-2.11562	-1.06183	-0.792927	-0.324152	-0.646792	-0.0653485
ENH_TILE_001_CXCL10_12_3_T_G	chr4	76023638	76023663	CXCL10	12	76023640	3	T	G	TILE	TAGTATTTATTGTAGCCTCCAAGTTA	GCCTAGTAGTATTTATTGTAGCCTCCAAGTTACTAGGTCTTGATTCGCTTGACGCTGCTG	-0.227398	-0.332738	0.181098	-0.16859	-0.58757	-0.256737	-0.0557803	-0.671779	-0.568757	-0.685523	-1.76225	-0.31607	0.0277079	-0.779406
ENH_TILE_001_CXCL10_12_4_T_A	chr4	76023638	76023663	CXCL10	12	76023641	4	T	A	TILE	TATAATTTATTGTAGCCTCCAAGTTA	GCCTAGTATAATTTATTGTAGCCTCCAAGTTACTAGGTCTTGATTCGCTTGACGCTGCTG	-1.35572	-0.271844	-0.116684	-0.431982	-0.384097	-0.621494	-0.389117	-0.681591	-0.35492	0.454071	-3.46074	-1.14243	-0.20356	-0.587777
ENH_TILE_001_CXCL10_12_4_T_C	chr4	76023638	76023663	CXCL10	12	76023641	4	T	C	TILE	TATCATTTATTGTAGCCTCCAAGTTA	GCCTAGTATCATTTATTGTAGCCTCCAAGTTACTAGGTCTTGATTCGCTTGACGCTGCTG	-0.900425	0.00543141	-0.028042	-0.0237622	-0.536006	-0.564018	-0.27395	-0.831446	-0.340568	-0.264253	-0.825201	-0.40028	-0.341557	-0.359796
ENH_TILE_001_CXCL10_12_4_T_G	chr4	76023638	76023663	CXCL10	12	76023641	4	T	G	TILE	TATGATTTATTGTAGCCTCCAAGTTA	GCCTAGTATGATTTATTGTAGCCTCCAAGTTACTAGGTCTTGATTCGCTTGACGCTGCTG	0.215416	-0.48813	0.137079	-0.0531244	0.189593	-0.0372152	1.23129	0.235819	-0.478548	-0.812142	-1.63185	-0.5008	-0.369333	-0.308434
ENH_TILE_001_CXCL10_12_5_A_C	chr4	76023638	76023663	CXCL10	12	76023642	5	A	C	TILE	TATTCTTTATTGTAGCCTCCAAGTTA	GCCTAGTATTCTTTATTGTAGCCTCCAAGTTACTAGGTCTTGATTCGCTTGACGCTGCTG	-0.806808	0.0548462	0.359505	0.109256	-0.488743	-0.733553	-0.653231	-0.602224	-0.860213	-0.405915	0.862336	-0.622737	0.335791	-0.674545
ENH_TILE_001_CXCL10_12_5_A_G	chr4	76023638	76023663	CXCL10	12	76023642	5	A	G	TILE	TATTGTTTATTGTAGCCTCCAAGTTA	GCCTAGTATTGTTTATTGTAGCCTCCAAGTTACTAGGTCTTGATTCGCTTGACGCTGCTG	-0.391356	0.59257	0.558725	0.608808	-0.123857	-0.254105	1.13748	0.954787	-1.5947	-0.211243	-0.98411	-1.19945	-0.306496	-0.40822
ENH_TILE_001_CXCL10_12_5_A_T	chr4	76023638	76023663	CXCL10	12	76023642	5	A	T	TILE	TATTTTTTATTGTAGCCTCCAAGTTA	GCCTAGTATTTTTTATTGTAGCCTCCAAGTTACTAGGTCTTGATTCGCTTGACGCTGCTG	-1.11447	-1.13489	-0.649271	-0.28346	-0.43066	-0.597675	-0.0953255	-0.316885	-1.51442	-0.906656	-0.309053	-0.660015	-0.586571	-0.721907
ENH_TILE_001_CXCL10_12_6_T_A	chr4	76023638	76023663	CXCL10	12	76023643	6	T	A	TILE	TATTAATTATTGTAGCCTCCAAGTTA	GCCTAGTATTAATTATTGTAGCCTCCAAGTTACTAGGTCTTGATTCGCTTGACGCTGCTG	-0.351647	-0.0640145	0.266936	0.314486	-0.487108	-0.189897	-0.0168052	-0.491315	-1.82391	-1.85493	-1.28521	-0.171163	-0.416647	-0.665074
ENH_TILE_001_CXCL10_12_6_T_C	chr4	76023638	76023663	CXCL10	12	76023643	6	T	C	TILE	TATTACTTATTGTAGCCTCCAAGTTA	GCCTAGTATTACTTATTGTAGCCTCCAAGTTACTAGGTCTTGATTCGCTTGACGCTGCTG	-0.0221752	-0.62989	0.179962	-0.180355	-0.847624	-0.300061	-1.11782	-0.657194	-1.18112	-1.50748	-0.806985	-0.789235	-0.441646	-0.272087
ENH_TILE_001_CXCL10_12_6_T_G	chr4	76023638	76023663	CXCL10	12	76023643	6	T	G	TILE	TATTAGTTATTGTAGCCTCCAAGTTA	GCCTAGTATTAGTTATTGTAGCCTCCAAGTTACTAGGTCTTGATTCGCTTGACGCTGCTG	-0.60539	-0.579058	0.781026	-0.404752	-0.30858	-0.00671026	-0.36918	-0.711867	0.125258	-0.157502	-0.53381	-0.18689	-0.344875	-0.209091
ENH_TILE_001_CXCL10_12_7_T_A	chr4	76023638	76023663	CXCL10	12	76023644	7	T	A	TILE	TATTATATATTGTAGCCTCCAAGTTA	GCCTAGTATTATATATTGTAGCCTCCAAGTTACTAGGTCTTGATTCGCTTGACGCTGCTG	-0.717873	0.342088	0.0359377	0.0787586	0.109654	0.385996	-0.539159	-0.720298	-1.51413	-1.40881	-2.22178	-0.00374656	-0.304644	-0.47753
ENH_TILE_001_CXCL10_12_7_T_C	chr4	76023638	76023663	CXCL10	12	76023644	7	T	C	TILE	TATTATCTATTGTAGCCTCCAAGTTA	GCCTAGTATTATCTATTGTAGCCTCCAAGTTACTAGGTCTTGATTCGCTTGACGCTGCTG	0.131071	-0.780729	0.694385	-0.237245	-0.344617	-0.0562951	-0.658646	-0.612859	-0.748275	-0.81108	-2.46544	-0.19747	-0.6182	-0.505969
ENH_TILE_001_CXCL10_12_7_T_G	chr4	76023638	76023663	CXCL10	12	76023644	7	T	G	TILE	TATTATGTATTGTAGCCTCCAAGTTA	GCCTAGTATTATGTATTGTAGCCTCCAAGTTACTAGGTCTTGATTCGCTTGACGCTGCTG	-0.0811498	-0.40719	-0.0305068	0.248901	-0.167675	-0.540938	-0.069051	-0.0345687	-0.357979	-0.725391	0.433185	-0.545431	0.0533748	0.0714416
ENH_TILE_001_CXCL10_12_8_T_A	chr4	76023638	76023663	CXCL10	12	76023645	8	T	A	TILE	TATTATTAATTGTAGCCTCCAAGTTA	GCCTAGTATTATTAATTGTAGCCTCCAAGTTACTAGGTCTTGATTCGCTTGACGCTGCTG	-0.244661	-0.409098	-0.289579	-0.368269	-0.296831	-0.717603	0.199085	-0.897543	-0.454875	-1.07511	-0.0733771	-0.704656	0.251915	-0.616846
ENH_TILE_001_CXCL10_12_8_T_C	chr4	76023638	76023663	CXCL10	12	76023645	8	T	C	TILE	TATTATTCATTGTAGCCTCCAAGTTA	GCCTAGTATTATTCATTGTAGCCTCCAAGTTACTAGGTCTTGATTCGCTTGACGCTGCTG	-0.0222682	-0.124612	-0.0114767	0.200817	0.246463	0.602323	-0.448145	-0.618233	-0.0388405	-0.00502033	-2.38471	-0.0139718	0.79982	-0.596651
ENH_TILE_001_CXCL10_12_8_T_G	chr4	76023638	76023663	CXCL10	12	76023645	8	T	G	TILE	TATTATTGATTGTAGCCTCCAAGTTA	GCCTAGTATTATTGATTGTAGCCTCCAAGTTACTAGGTCTTGATTCGCTTGACGCTGCTG	-0.156135	-0.353863	0.109973	-0.116643	-0.166061	-0.182882	0.638156	-0.324528	-1.0474	-0.429925	-1.55444	0.789478	-0.229997	-0.0435304
ENH_TILE_001_CXCL10_12_9_A_C	chr4	76023638	76023663	CXCL10	12	76023646	9	A	C	TILE	TATTATTTCTTGTAGCCTCCAAGTTA	GCCTAGTATTATTTCTTGTAGCCTCCAAGTTACTAGGTCTTGATTCGCTTGACGCTGCTG	-0.0519469	-0.504066	0.0268431	-0.421963	-0.920823	0.266146	0.297102	-1.11124	-1.72888	-1.01146	-0.96486	-0.579506	-1.51822e-05	-0.882387
ENH_TILE_001_CXCL10_12_9_A_G	chr4	76023638	76023663	CXCL10	12	76023646	9	A	G	TILE	TATTATTTGTTGTAGCCTCCAAGTTA	GCCTAGTATTATTTGTTGTAGCCTCCAAGTTACTAGGTCTTGATTCGCTTGACGCTGCTG	-0.129948	-0.175862	-0.112802	0.109667	-0.477053	-0.0515415	0.485127	-0.0746243	-0.698522	-0.369519	-2.37791	-0.738356	1.16605	0.67174
ENH_TILE_001_CXCL10_12_9_A_T	chr4	76023638	76023663	CXCL10	12	76023646	9	A	T	TILE	TATTATTTTTTGTAGCCTCCAAGTTA	GCCTAGTATTATTTTTTGTAGCCTCCAAGTTACTAGGTCTTGATTCGCTTGACGCTGCTG	-0.668904	-0.207964	-0.22772	-0.083895	-0.354201	-0.907852	1.46455	-0.808231	0.0872822	-1.49826	0.231413	-0.224898	-0.489721	-0.36489
ENH_TILE_001_CXCL10_12_10_T_A	chr4	76023638	76023663	CXCL10	12	76023647	10	T	A	TILE	TATTATTTAATGTAGCCTCCAAGTTA	GCCTAGTATTATTTAATGTAGCCTCCAAGTTACTAGGTCTTGATTCGCTTGACGCTGCTG	-0.199037	-0.255075	1.08521	-0.578958	-0.0717199	-0.445908	0.00998864	-0.480397	-1.07935	-0.410684	-1.11222	-0.299956	-0.590991	-0.651014
ENH_TILE_001_CXCL10_12_10_T_C	chr4	76023638	76023663	CXCL10	12	76023647	10	T	C	TILE	TATTATTTACTGTAGCCTCCAAGTTA	GCCTAGTATTATTTACTGTAGCCTCCAAGTTACTAGGTCTTGATTCGCTTGACGCTGCTG	-0.241642	-0.0150566	-0.0911014	0.240133	-0.238021	-0.110774	-0.756621	-0.481323	-1.10704	-1.77474	-0.947794	-0.418075	-0.673943	-0.926705
ENH_TILE_001_CXCL10_12_10_T_G	chr4	76023638	76023663	CXCL10	12	76023647	10	T	G	TILE	TATTATTTAGTGTAGCCTCCAAGTTA	GCCTAGTATTATTTAGTGTAGCCTCCAAGTTACTAGGTCTTGATTCGCTTGACGCTGCTG	-0.852782	-0.368991	-0.104094	0.116731	0.128082	0.0475217	-0.499172	-0.447863	-0.415797	-0.0790403	-0.12323	-0.48289	1.77743	-0.473101
ENH_TILE_001_CXCL10_12_11_T_A	chr4	76023638	76023663	CXCL10	12	76023648	11	T	A	TILE	TATTATTTATAGTAGCCTCCAAGTTA	GCCTAGTATTATTTATAGTAGCCTCCAAGTTACTAGGTCTTGATTCGCTTGACGCTGCTG	-0.206329	-0.158287	0.315156	0.106822	-0.0210706	0.128692	-0.35415	0.221758	-1.74911	-0.662664	-0.489541	-0.507567	-0.309677	0.0567511
ENH_TILE_001_CXCL10_12_11_T_C	chr4	76023638	76023663	CXCL10	12	76023648	11	T	C	TILE	TATTATTTATCGTAGCCTCCAAGTTA	GCCTAGTATTATTTATCGTAGCCTCCAAGTTACTAGGTCTTGATTCGCTTGACGCTGCTG	-0.0798314	-0.653382	0.505068	-0.271461	0.111715	0.474008	0.238615	-0.339425	-0.717862	0.824343	-1.29134	-1.09205	0.230219	-0.282624
ENH_TILE_001_CXCL10_12_11_T_G	chr4	76023638	76023663	CXCL10	12	76023648	11	T	G	TILE	TATTATTTATGGTAGCCTCCAAGTTA	GCCTAGTATTATTTATGGTAGCCTCCAAGTTACTAGGTCTTGATTCGCTTGACGCTGCTG	-0.931215	-0.854881	-0.129928	-0.462527	0.518192	0.572687	0.0429623	-1.05688	-0.828819	-0.285513	-2.12044	-0.0242929	-0.356192	-0.0898563
ENH_TILE_001_CXCL10_12_12_G_A	chr4	76023638	76023663	CXCL10	12	76023649	12	G	A	TILE	TATTATTTATTATAGCCTCCAAGTTA	GCCTAGTATTATTTATTATAGCCTCCAAGTTACTAGGTCTTGATTCGCTTGACGCTGCTG	-0.627804	0.0783867	0.875927	-0.575777	0.684923	0.717891	0.0806984	-0.0207607	-0.320244	-1.37418	-2.27754	-0.692631	-0.353895	-0.499111
ENH_TILE_001_CXCL10_12_12_G_C	chr4	76023638	76023663	CXCL10	12	76023649	12	G	C	TILE	TATTATTTATTCTAGCCTCCAAGTTA	GCCTAGTATTATTTATTCTAGCCTCCAAGTTACTAGGTCTTGATTCGCTTGACGCTGCTG	-0.657163	-0.627407	-0.17679	-0.465932	-0.092518	0.554837	-0.662279	-0.657577	-1.15492	-1.16399	-3.1352	-0.435609	0.218034	-0.728891
ENH_TILE_001_CXCL10_12_12_G_T	chr4	76023638	76023663	CXCL10	12	76023649	12	G	T	TILE	TATTATTTATTTTAGCCTCCAAGTTA	GCCTAGTATTATTTATTTTAGCCTCCAAGTTACTAGGTCTTGATTCGCTTGACGCTGCTG	-0.565345	-0.198955	0.240709	0.27236	0.255935	0.17949	0.907475	0.00488797	-0.0713933	-0.581824	-1.94121	-0.904601	1.00845	0.161179
ENH_TILE_001_CXCL10_12_13_T_A	chr4	76023638	76023663	CXCL10	12	76023650	13	T	A	TILE	TATTATTTATTGAAGCCTCCAAGTTA	GCCTAGTATTATTTATTGAAGCCTCCAAGTTACTAGGTCTTGATTCGCTTGACGCTGCTG	-0.79249	-0.773117	-0.00292099	-0.507065	-0.298132	-0.53211	0.355611	-0.635092	-0.528298	-0.622224	0.581612	-0.722766	-0.360673	-0.53071
ENH_TILE_001_CXCL10_12_13_T_C	chr4	76023638	76023663	CXCL10	12	76023650	13	T	C	TILE	TATTATTTATTGCAGCCTCCAAGTTA	GCCTAGTATTATTTATTGCAGCCTCCAAGTTACTAGGTCTTGATTCGCTTGACGCTGCTG	0.582492	-0.280832	0.898885	-0.159557	0.819024	-0.666184	0.269449	-0.582877	-1.51641	-1.20531	0.487539	-0.265185	-0.653493	-0.354171
ENH_TILE_001_CXCL10_12_13_T_G	chr4	76023638	76023663	CXCL10	12	76023650	13	T	G	TILE	TATTATTTATTGGAGCCTCCAAGTTA	GCCTAGTATTATTTATTGGAGCCTCCAAGTTACTAGGTCTTGATTCGCTTGACGCTGCTG	-0.486854	-0.657428	0.263915	-0.517984	-0.431529	-0.541581	-0.233989	-0.983037	-1.02837	-0.480838	-1.37004	-1.20868	-0.828384	-0.302691
ENH_TILE_001_CXCL10_12_14_A_C	chr4	76023638	76023663	CXCL10	12	76023651	14	A	C	TILE	TATTATTTATTGTCGCCTCCAAGTTA	GCCTAGTATTATTTATTGTCGCCTCCAAGTTACTAGGTCTTGATTCGCTTGACGCTGCTG	-1.2527	-0.48476	-0.0915141	-0.553011	-0.419359	-0.0668673	1.18641	0.282073	-0.41977	-0.613054	-1.09139	-0.0535199	-0.634991	-0.456191
ENH_TILE_001_CXCL10_12_14_A_G	chr4	76023638	76023663	CXCL10	12	76023651	14	A	G	TILE	TATTATTTATTGTGGCCTCCAAGTTA	GCCTAGTATTATTTATTGTGGCCTCCAAGTTACTAGGTCTTGATTCGCTTGACGCTGCTG	-0.409821	-0.701041	-0.0289169	-0.343839	-0.551019	-0.0332879	0.655202	-0.67033	-0.762343	-0.987151	-2.95211	-0.216227	-0.257233	0.0462663
ENH_TILE_001_CXCL10_12_14_A_T	chr4	76023638	76023663	CXCL10	12	76023651	14	A	T	TILE	TATTATTTATTGTTGCCTCCAAGTTA	GCCTAGTATTATTTATTGTTGCCTCCAAGTTACTAGGTCTTGATTCGCTTGACGCTGCTG	0.0832893	0.15721	0.402247	0.238713	0.345551	0.204164	1.44005	0.235944	-0.724259	-1.35393	-0.633151	-0.505738	0.880868	-0.319449
ENH_TILE_001_CXCL10_12_15_G_A	chr4	76023638	76023663	CXCL10	12	76023652	15	G	A	TILE	TATTATTTATTGTAACCTCCAAGTTA	GCCTAGTATTATTTATTGTAACCTCCAAGTTACTAGGTCTTGATTCGCTTGACGCTGCTG	0.97111	-0.702849	0.461059	-0.267675	1.32634	1.35288	0.847623	0.805769	3.1423	1.34635	-0.0357086	-0.016815	3.45585	2.26225
ENH_TILE_001_CXCL10_12_15_G_C	chr4	76023638	76023663	CXCL10	12	76023652	15	G	C	TILE	TATTATTTATTGTACCCTCCAAGTTA	GCCTAGTATTATTTATTGTACCCTCCAAGTTACTAGGTCTTGATTCGCTTGACGCTGCTG	-0.554737	-0.334605	0.511817	1.05337	2.2286	1.88586	0.598939	0.660401	0.114605	0.170611	0.0668907	0.151549	2.0316	1.68406
ENH_TILE_001_CXCL10_12_15_G_T	chr4	76023638	76023663	CXCL10	12	76023652	15	G	T	TILE	TATTATTTATTGTATCCTCCAAGTTA	GCCTAGTATTATTTATTGTATCCTCCAAGTTACTAGGTCTTGATTCGCTTGACGCTGCTG	-0.532606	0.0311216	0.266713	0.127811	0.710724	0.398905	0.722853	-0.0417414	-0.110895	-0.82722	-2.04517	-0.35845	0.561825	0.40663
ENH_TILE_001_CXCL10_12_16_C_A	chr4	76023638	76023663	CXCL10	12	76023653	16	C	A	TILE	TATTATTTATTGTAGACTCCAAGTTA	GCCTAGTATTATTTATTGTAGACTCCAAGTTACTAGGTCTTGATTCGCTTGACGCTGCTG	0.43467	-0.319193	1.06387	-0.278998	0.496085	-0.241727	0.0621439	-0.0205241	-1.21021	0.485422	0.314475	-0.168168	-0.246607	0.162279
ENH_TILE_001_CXCL10_12_16_C_G	chr4	76023638	76023663	CXCL10	12	76023653	16	C	G	TILE	TATTATTTATTGTAGGCTCCAAGTTA	GCCTAGTATTATTTATTGTAGGCTCCAAGTTACTAGGTCTTGATTCGCTTGACGCTGCTG	-0.817273	-0.227347	0.0988418	-0.344836	-0.0639568	0.0146886	-0.437317	-0.542136	-0.858558	-0.572853	-2.03937	-0.269903	-0.460886	0.0255641
ENH_TILE_001_CXCL10_12_16_C_T	chr4	76023638	76023663	CXCL10	12	76023653	16	C	T	TILE	TATTATTTATTGTAGTCTCCAAGTTA	GCCTAGTATTATTTATTGTAGTCTCCAAGTTACTAGGTCTTGATTCGCTTGACGCTGCTG	-0.268835	0.0964022	0.489513	0.151828	0.312138	0.180785	0.198924	-0.609797	-0.853597	-0.228679	-0.322896	-0.879783	0.180629	-0.129035
ENH_TILE_001_CXCL10_12_17_C_A	chr4	76023638	76023663	CXCL10	12	76023654	17	C	A	TILE	TATTATTTATTGTAGCATCCAAGTTA	GCCTAGTATTATTTATTGTAGCATCCAAGTTACTAGGTCTTGATTCGCTTGACGCTGCTG	-0.361169	-0.365686	0.713764	0.0775698	0.00444143	-0.171173	0.537999	0.563741	-1.38239	-1.03043	-2.88603	-0.0624562	0.265977	0.129238
ENH_TILE_001_CXCL10_12_17_C_G	chr4	76023638	76023663	CXCL10	12	76023654	17	C	G	TILE	TATTATTTATTGTAGCGTCCAAGTTA	GCCTAGTATTATTTATTGTAGCGTCCAAGTTACTAGGTCTTGATTCGCTTGACGCTGCTG	-0.609328	-0.285897	-0.44602	-0.366432	0.266178	0.097213	0.780185	0.436441	-0.569142	-0.447054	-0.39295	-0.785175	0.0628176	-0.0995649
ENH_TILE_001_CXCL10_12_17_C_T	chr4	76023638	76023663	CXCL10	12	76023654	17	C	T	TILE	TATTATTTATTGTAGCTTCCAAGTTA	GCCTAGTATTATTTATTGTAGCTTCCAAGTTACTAGGTCTTGATTCGCTTGACGCTGCTG	-0.219687	-0.520305	0.387486	-0.313982	0.0534465	-0.135566	0.190231	-0.199201	0.585358	-0.634841	-0.587869	-0.659084	-0.321321	-0.25091
ENH_TILE_001_CXCL10_12_18_T_A	chr4	76023638	76023663	CXCL10	12	76023655	18	T	A	TILE	TATTATTTATTGTAGCCACCAAGTTA	GCCTAGTATTATTTATTGTAGCCACCAAGTTACTAGGTCTTGATTCGCTTGACGCTGCTG	-0.597889	-0.513555	-0.627052	-0.260005	0.309459	0.0439855	-0.0178288	-0.266544	-0.342764	-0.426618	-1.26158	-0.4215	0.281353	0.321175
ENH_TILE_001_CXCL10_12_18_T_C	chr4	76023638	76023663	CXCL10	12	76023655	18	T	C	TILE	TATTATTTATTGTAGCCCCCAAGTTA	GCCTAGTATTATTTATTGTAGCCCCCAAGTTACTAGGTCTTGATTCGCTTGACGCTGCTG	0.0548955	0.0936844	0.0184273	0.266075	0.772044	0.376439	0.101805	-0.294363	-1.06001	-1.58916	-2.34185	-0.0159242	0.882546	0.240947
ENH_TILE_001_CXCL10_12_18_T_G	chr4	76023638	76023663	CXCL10	12	76023655	18	T	G	TILE	TATTATTTATTGTAGCCGCCAAGTTA	GCCTAGTATTATTTATTGTAGCCGCCAAGTTACTAGGTCTTGATTCGCTTGACGCTGCTG	-0.518252	-0.525121	-0.431692	-0.839485	0.175702	-0.166742	0.0701804	-0.53765	-1.44937	-0.605866	-0.707374	-1.27533	-0.441328	-0.479993
ENH_TILE_001_CXCL10_12_19_C_A	chr4	76023638	76023663	CXCL10	12	76023656	19	C	A	TILE	TATTATTTATTGTAGCCTACAAGTTA	GCCTAGTATTATTTATTGTAGCCTACAAGTTACTAGGTCTTGATTCGCTTGACGCTGCTG	0.254846	-0.332908	-0.0597186	-0.419469	-0.357754	-0.475183	-0.386264	-0.924522	-1.3362	-0.740944	-1.05584	-0.936492	-1.03683	-0.310929
ENH_TILE_001_CXCL10_12_19_C_G	chr4	76023638	76023663	CXCL10	12	76023656	19	C	G	TILE	TATTATTTATTGTAGCCTGCAAGTTA	GCCTAGTATTATTTATTGTAGCCTGCAAGTTACTAGGTCTTGATTCGCTTGACGCTGCTG	-0.485932	-0.0796719	-0.0150047	-0.780275	-0.0410435	-0.315456	0.0916928	-0.631834	-1.43955	-0.529545	-4.1985	-0.583632	-0.339118	-0.194135
ENH_TILE_001_CXCL10_12_19_C_T	chr4	76023638	76023663	CXCL10	12	76023656	19	C	T	TILE	TATTATTTATTGTAGCCTTCAAGTTA	GCCTAGTATTATTTATTGTAGCCTTCAAGTTACTAGGTCTTGATTCGCTTGACGCTGCTG	-1.24023	-0.258323	0.077779	-0.317374	-0.0249502	-0.218102	-0.601374	-0.154186	-0.922328	-1.2693	0.43571	-1.12595	-0.0524956	-0.151169
ENH_TILE_001_CXCL10_12_20_C_A	chr4	76023638	76023663	CXCL10	12	76023657	20	C	A	TILE	TATTATTTATTGTAGCCTCAAAGTTA	GCCTAGTATTATTTATTGTAGCCTCAAAGTTACTAGGTCTTGATTCGCTTGACGCTGCTG	0.200557	-0.411949	0.300178	0.00704109	0.320904	-0.243505	0.512944	-0.480013	-0.86026	-0.0975122	-1.72011	-0.710314	0.0177994	0.548273
ENH_TILE_001_CXCL10_12_20_C_G	chr4	76023638	76023663	CXCL10	12	76023657	20	C	G	TILE	TATTATTTATTGTAGCCTCGAAGTTA	GCCTAGTATTATTTATTGTAGCCTCGAAGTTACTAGGTCTTGATTCGCTTGACGCTGCTG	-0.510011	-0.329153	0.0522808	0.0798466	0.801195	-0.159674	0.169251	0.188403	-0.587334	-0.690682	-0.24106	-0.56909	-0.167448	-0.134154
ENH_TILE_001_CXCL10_12_20_C_T	chr4	76023638	76023663	CXCL10	12	76023657	20	C	T	TILE	TATTATTTATTGTAGCCTCTAAGTTA	GCCTAGTATTATTTATTGTAGCCTCTAAGTTACTAGGTCTTGATTCGCTTGACGCTGCTG	0.077551	-0.709549	0.583795	-0.0996359	-0.32669	-0.300866	-0.390387	-0.613422	-1.2805	-0.770757	0.264042	-0.396534	-0.209981	0.204124
ENH_TILE_001_CXCL10_12_21_A_C	chr4	76023638	76023663	CXCL10	12	76023658	21	A	C	TILE	TATTATTTATTGTAGCCTCCCAGTTA	GCCTAGTATTATTTATTGTAGCCTCCCAGTTACTAGGTCTTGATTCGCTTGACGCTGCTG	-0.711645	-0.514832	0.215327	-0.409495	-0.344492	0.103425	0.549072	-0.431334	-0.426302	0.312508	-1.02375	-0.0785105	0.467327	0.236777
ENH_TILE_001_CXCL10_12_21_A_G	chr4	76023638	76023663	CXCL10	12	76023658	21	A	G	TILE	TATTATTTATTGTAGCCTCCGAGTTA	GCCTAGTATTATTTATTGTAGCCTCCGAGTTACTAGGTCTTGATTCGCTTGACGCTGCTG	0.233804	0.206474	0.204937	-0.295095	-0.192494	-0.154534	1.04129	0.0310919	-0.488004	-0.588139	-2.61386	-0.627232	-0.110097	-0.184829
ENH_TILE_001_CXCL10_12_21_A_T	chr4	76023638	76023663	CXCL10	12	76023658	21	A	T	TILE	TATTATTTATTGTAGCCTCCTAGTTA	GCCTAGTATTATTTATTGTAGCCTCCTAGTTACTAGGTCTTGATTCGCTTGACGCTGCTG	-0.624483	-0.474465	-0.650359	0.0753882	-0.450642	-0.0611571	0.17562	-0.812931	-0.966997	-1.15539	0.763062	-0.630405	0.536152	0.658385
ENH_TILE_001_CXCL10_12_22_A_C	chr4	76023638	76023663	CXCL10	12	76023659	22	A	C	TILE	TATTATTTATTGTAGCCTCCACGTTA	GCCTAGTATTATTTATTGTAGCCTCCACGTTACTAGGTCTTGATTCGCTTGACGCTGCTG	-0.643123	-0.668153	0.0882725	0.306149	0.279998	-0.11523	0.626757	-0.527658	0.0307337	-0.129077	-1.00862	-0.441115	-0.228158	-0.0895404
ENH_TILE_001_CXCL10_12_22_A_G	chr4	76023638	76023663	CXCL10	12	76023659	22	A	G	TILE	TATTATTTATTGTAGCCTCCAGGTTA	GCCTAGTATTATTTATTGTAGCCTCCAGGTTACTAGGTCTTGATTCGCTTGACGCTGCTG	1.11703	-0.108794	0.080463	-0.323111	0.0901947	-0.140274	0.977224	-0.31215	-0.938708	-1.15345	-1.61308	-0.0359846	-0.0117467	-0.392235
ENH_TILE_001_CXCL10_12_22_A_T	chr4	76023638	76023663	CXCL10	12	76023659	22	A	T	TILE	TATTATTTATTGTAGCCTCCATGTTA	GCCTAGTATTATTTATTGTAGCCTCCATGTTACTAGGTCTTGATTCGCTTGACGCTGCTG	-1.11342	-0.447622	0.197924	-0.394878	-0.316221	-0.0449237	-0.692265	-0.403505	-0.916654	-1.53492	-0.649045	-0.915534	-0.181156	-0.683825
ENH_TILE_001_CXCL10_12_23_G_A	chr4	76023638	76023663	CXCL10	12	76023660	23	G	A	TILE	TATTATTTATTGTAGCCTCCAAATTA	GCCTAGTATTATTTATTGTAGCCTCCAAATTACTAGGTCTTGATTCGCTTGACGCTGCTG	-0.765337	-0.447121	-0.100141	-0.773237	0.467817	0.177486	1.5263	-0.409578	-1.60226	0.00883619	-0.829913	-0.511656	-0.68852	-0.789953
ENH_TILE_001_CXCL10_12_23_G_C	chr4	76023638	76023663	CXCL10	12	76023660	23	G	C	TILE	TATTATTTATTGTAGCCTCCAACTTA	GCCTAGTATTATTTATTGTAGCCTCCAACTTACTAGGTCTTGATTCGCTTGACGCTGCTG	-0.782841	-0.608605	0.582852	-0.489478	0.36511	-0.411904	-0.135399	-0.0830758	0.85733	-0.341275	0.371157	-1.09449	-0.539049	-0.420662
ENH_TILE_001_CXCL10_12_23_G_T	chr4	76023638	76023663	CXCL10	12	76023660	23	G	T	TILE	TATTATTTATTGTAGCCTCCAATTTA	GCCTAGTATTATTTATTGTAGCCTCCAATTTACTAGGTCTTGATTCGCTTGACGCTGCTG	-0.157474	-0.360967	-0.0237461	-0.457225	0.0353446	-0.530692	0.654909	-0.219011	-1.83615	-1.48594	-0.265775	-0.980821	0.164271	-0.76055
ENH_TILE_001_CXCL10_12_24_T_A	chr4	76023638	76023663	CXCL10	12	76023661	24	T	A	TILE	TATTATTTATTGTAGCCTCCAAGATA	GCCTAGTATTATTTATTGTAGCCTCCAAGATACTAGGTCTTGATTCGCTTGACGCTGCTG	-0.748058	-0.145709	-0.0409563	-0.156141	-0.256558	-0.729466	0.468379	-0.739709	-1.5619	-1.07326	0.585513	-0.540796	-0.69818	-0.709698
ENH_TILE_001_CXCL10_12_24_T_C	chr4	76023638	76023663	CXCL10	12	76023661	24	T	C	TILE	TATTATTTATTGTAGCCTCCAAGCTA	GCCTAGTATTATTTATTGTAGCCTCCAAGCTACTAGGTCTTGATTCGCTTGACGCTGCTG	-1.34965	-0.488815	0.3638	-0.737868	-0.298293	-0.39917	-0.233371	-0.558777	-0.566262	-0.865065	-1.52006	-0.953279	0.195823	-0.718374
ENH_TILE_001_CXCL10_12_24_T_G	chr4	76023638	76023663	CXCL10	12	76023661	24	T	G	TILE	TATTATTTATTGTAGCCTCCAAGGTA	GCCTAGTATTATTTATTGTAGCCTCCAAGGTACTAGGTCTTGATTCGCTTGACGCTGCTG	-0.195998	0.113749	-0.186066	-0.62703	0.989571	-0.468635	-0.589022	-0.316077	-1.65953	-1.12066	-2.35437	-0.822419	-0.877686	-0.700018
ENH_TILE_001_CXCL10_12_25_T_A	chr4	76023638	76023663	CXCL10	12	76023662	25	T	A	TILE	TATTATTTATTGTAGCCTCCAAGTAA	GCCTAGTATTATTTATTGTAGCCTCCAAGTAACTAGGTCTTGATTCGCTTGACGCTGCTG	-0.727663	-0.411056	-0.568536	-0.30771	-0.717458	-0.0181187	-0.352753	-0.585395	0.34002	-1.10825	-3.12523	-0.677712	-0.516583	-0.801268
ENH_TILE_001_CXCL10_12_25_T_C	chr4	76023638	76023663	CXCL10	12	76023662	25	T	C	TILE	TATTATTTATTGTAGCCTCCAAGTCA	GCCTAGTATTATTTATTGTAGCCTCCAAGTCACTAGGTCTTGATTCGCTTGACGCTGCTG	0.154987	-0.451233	-0.341951	-0.522135	-0.009139	-0.553796	0.0185571	-0.474248	-1.44962	-0.822951	1.24321	-0.290488	-0.0812188	-0.678098
ENH_TILE_001_CXCL10_12_25_T_G	chr4	76023638	76023663	CXCL10	12	76023662	25	T	G	TILE	TATTATTTATTGTAGCCTCCAAGTGA	GCCTAGTATTATTTATTGTAGCCTCCAAGTGACTAGGTCTTGATTCGCTTGACGCTGCTG	-0.415874	-0.582992	0.517248	-0.305803	0.0701149	-0.0815626	0.452361	-0.427168	-0.852652	-1.83873	-0.281218	-0.153405	-0.189046	-0.425293
ENH_TILE_001_CXCL10_12_26_A_C	chr4	76023638	76023663	CXCL10	12	76023663	26	A	C	TILE	TATTATTTATTGTAGCCTCCAAGTTC	GCCTAGTATTATTTATTGTAGCCTCCAAGTTCCTAGGTCTTGATTCGCTTGACGCTGCTG	-0.178667	-0.132285	-0.531831	-0.389825	0.254868	-0.674877	-0.283793	-0.397775	-0.651641	-0.588118	-1.89846	0.0262251	-0.322333	-0.320767
ENH_TILE_001_CXCL10_12_26_A_G	chr4	76023638	76023663	CXCL10	12	76023663	26	A	G	TILE	TATTATTTATTGTAGCCTCCAAGTTG	GCCTAGTATTATTTATTGTAGCCTCCAAGTTGCTAGGTCTTGATTCGCTTGACGCTGCTG	-0.631128	-0.192294	-0.00233283	-0.684454	0.41923	-0.258222	-0.1576	0.0636857	0.251021	-1.30742	-1.21734	-0.991487	0.385608	-0.409474
ENH_TILE_001_CXCL10_12_26_A_T	chr4	76023638	76023663	CXCL10	12	76023663	26	A	T	TILE	TATTATTTATTGTAGCCTCCAAGTTT	GCCTAGTATTATTTATTGTAGCCTCCAAGTTTCTAGGTCTTGATTCGCTTGACGCTGCTG	-0.406948	-0.206492	0.000432981	-0.120667	0.337514	-0.418391	-0.250904	-0.527651	-1.00664	-0.454012	0.824433	-0.613764	-0.346499	-0.0470331
ENH_TILE_001_CXCL10_13_1_T_A	chr4	76023643	76023668	CXCL10	13	76023643	1	T	A	TILE	ATTATTGTAGCCTCCAAGTTACGGAA	GCCTAGATTATTGTAGCCTCCAAGTTACGGAACTAGGTCTTGATTCGCTTGACGCTGCTG	0.00195508	0.371556	0.853433	1.58366	0.681593	0.333571	0.865771	0.593129	1.59712	0.659423	-0.301616	0.375456	1.55048	0.715942
ENH_TILE_001_CXCL10_13_1_T_C	chr4	76023643	76023668	CXCL10	13	76023643	1	T	C	TILE	CTTATTGTAGCCTCCAAGTTACGGAA	GCCTAGCTTATTGTAGCCTCCAAGTTACGGAACTAGGTCTTGATTCGCTTGACGCTGCTG	1.06501	0.0432433	1.3162	1.1981	-0.0964453	0.226003	0.449778	-0.180773	0.926636	-0.00808266	0.0199006	0.689769	0.976469	0.183558
ENH_TILE_001_CXCL10_13_1_T_G	chr4	76023643	76023668	CXCL10	13	76023643	1	T	G	TILE	GTTATTGTAGCCTCCAAGTTACGGAA	GCCTAGGTTATTGTAGCCTCCAAGTTACGGAACTAGGTCTTGATTCGCTTGACGCTGCTG	1.15815	0.249317	1.5126	0.976348	-0.25637	-0.0139181	0.7615	-0.240292	0.432039	0.198407	-0.268016	-0.194203	0.865683	0.368147
ENH_TILE_001_CXCL10_13_2_T_A	chr4	76023643	76023668	CXCL10	13	76023644	2	T	A	TILE	TATATTGTAGCCTCCAAGTTACGGAA	GCCTAGTATATTGTAGCCTCCAAGTTACGGAACTAGGTCTTGATTCGCTTGACGCTGCTG	1.0083	0.566307	1.30119	1.67937	-0.210956	0.273767	0.747101	-0.182427	1.29804	0.22089	-0.570765	-0.589831	0.431682	0.173543
ENH_TILE_001_CXCL10_13_2_T_C	chr4	76023643	76023668	CXCL10	13	76023644	2	T	C	TILE	TCTATTGTAGCCTCCAAGTTACGGAA	GCCTAGTCTATTGTAGCCTCCAAGTTACGGAACTAGGTCTTGATTCGCTTGACGCTGCTG	1.3958	0.7679	1.12834	1.7405	-0.476086	-0.219188	0.789353	-0.051753	0.779361	-0.413972	0.701484	-0.135269	1.11943	0.0215766
ENH_TILE_001_CXCL10_13_2_T_G	chr4	76023643	76023668	CXCL10	13	76023644	2	T	G	TILE	TGTATTGTAGCCTCCAAGTTACGGAA	GCCTAGTGTATTGTAGCCTCCAAGTTACGGAACTAGGTCTTGATTCGCTTGACGCTGCTG	1.00383	0.61878	0.994553	1.57353	-0.366974	0.116864	0.680333	0.598325	1.51839	-0.110255	0.499111	-0.482735	1.17451	0.547562
ENH_TILE_001_CXCL10_13_3_T_A	chr4	76023643	76023668	CXCL10	13	76023645	3	T	A	TILE	TTAATTGTAGCCTCCAAGTTACGGAA	GCCTAGTTAATTGTAGCCTCCAAGTTACGGAACTAGGTCTTGATTCGCTTGACGCTGCTG	-0.333501	0.413163	0.34003	0.755128	-0.456703	-0.157311	0.853072	5.00393e-05	0.466304	-0.253193	-2.67603	-0.0787195	0.735581	0.0445316
ENH_TILE_001_CXCL10_13_3_T_C	chr4	76023643	76023668	CXCL10	13	76023645	3	T	C	TILE	TTCATTGTAGCCTCCAAGTTACGGAA	GCCTAGTTCATTGTAGCCTCCAAGTTACGGAACTAGGTCTTGATTCGCTTGACGCTGCTG	1.03958	0.230853	1.25257	0.111158	-0.532388	-0.0967879	0.239579	-0.0871414	1.57534	0.0372702	-0.782847	0.565348	1.37691	0.685548
ENH_TILE_001_CXCL10_13_3_T_G	chr4	76023643	76023668	CXCL10	13	76023645	3	T	G	TILE	TTGATTGTAGCCTCCAAGTTACGGAA	GCCTAGTTGATTGTAGCCTCCAAGTTACGGAACTAGGTCTTGATTCGCTTGACGCTGCTG	0.88684	0.223151	0.665395	1.02723	-0.443135	-0.429227	2.12751	1.49447	1.73023	-0.179449	-0.764491	0.118771	0.67741	0.167816
ENH_TILE_001_CXCL10_13_4_A_C	chr4	76023643	76023668	CXCL10	13	76023646	4	A	C	TILE	TTTCTTGTAGCCTCCAAGTTACGGAA	GCCTAGTTTCTTGTAGCCTCCAAGTTACGGAACTAGGTCTTGATTCGCTTGACGCTGCTG	1.71898	0.411075	0.860778	1.48862	0.0867309	-0.666484	0.375977	0.446326	1.05389	-0.0418049	0.1449	0.794283	0.945347	-0.181913
ENH_TILE_001_CXCL10_13_4_A_G	chr4	76023643	76023668	CXCL10	13	76023646	4	A	G	TILE	TTTGTTGTAGCCTCCAAGTTACGGAA	GCCTAGTTTGTTGTAGCCTCCAAGTTACGGAACTAGGTCTTGATTCGCTTGACGCTGCTG	0.345832	0.837964	1.44917	1.34868	-0.516848	-0.00155502	2.77747	2.25859	0.447602	0.517293	0.918769	0.28812	0.935336	0.375999
ENH_TILE_001_CXCL10_13_4_A_T	chr4	76023643	76023668	CXCL10	13	76023646	4	A	T	TILE	TTTTTTGTAGCCTCCAAGTTACGGAA	GCCTAGTTTTTTGTAGCCTCCAAGTTACGGAACTAGGTCTTGATTCGCTTGACGCTGCTG	1.28169	0.477306	1.28267	0.941037	-0.961326	0.306562	0.393726	-0.221718	0.307656	-0.170855	-0.1403	0.0185927	1.25176	0.263427
ENH_TILE_001_CXCL10_13_5_T_A	chr4	76023643	76023668	CXCL10	13	76023647	5	T	A	TILE	TTTAATGTAGCCTCCAAGTTACGGAA	GCCTAGTTTAATGTAGCCTCCAAGTTACGGAACTAGGTCTTGATTCGCTTGACGCTGCTG	1.48541	0.720205	0.996777	1.10127	-0.0630832	0.406742	0.626751	0.649864	0.202449	0.756554	-0.16259	0.534347	1.01431	0.1002
ENH_TILE_001_CXCL10_13_5_T_C	chr4	76023643	76023668	CXCL10	13	76023647	5	T	C	TILE	TTTACTGTAGCCTCCAAGTTACGGAA	GCCTAGTTTACTGTAGCCTCCAAGTTACGGAACTAGGTCTTGATTCGCTTGACGCTGCTG	-0.536848	0.707515	0.686247	0.6472	-0.72764	0.679591	0.458637	0.386747	1.11457	0.338966	0.963013	0.58407	1.18046	0.0612399
ENH_TILE_001_CXCL10_13_5_T_G	chr4	76023643	76023668	CXCL10	13	76023647	5	T	G	TILE	TTTAGTGTAGCCTCCAAGTTACGGAA	GCCTAGTTTAGTGTAGCCTCCAAGTTACGGAACTAGGTCTTGATTCGCTTGACGCTGCTG	1.05055	0.0310344	1.00463	0.852723	-0.112386	-0.128896	0.614511	0.340673	1.57705	-0.338532	-0.876677	-0.204803	1.12551	0.303831
ENH_TILE_001_CXCL10_13_6_T_A	chr4	76023643	76023668	CXCL10	13	76023648	6	T	A	TILE	TTTATAGTAGCCTCCAAGTTACGGAA	GCCTAGTTTATAGTAGCCTCCAAGTTACGGAACTAGGTCTTGATTCGCTTGACGCTGCTG	0.982835	0.735869	1.19012	1.25537	0.450689	0.165135	0.878356	0.259107	0.370172	0.452813	-1.21035	1.34197	1.45944	0.970783
ENH_TILE_001_CXCL10_13_6_T_C	chr4	76023643	76023668	CXCL10	13	76023648	6	T	C	TILE	TTTATCGTAGCCTCCAAGTTACGGAA	GCCTAGTTTATCGTAGCCTCCAAGTTACGGAACTAGGTCTTGATTCGCTTGACGCTGCTG	1.16033	0.890436	0.980798	0.694847	-0.399943	-0.0693301	0.974426	1.39193	1.27092	0.884129	0.463517	0.786001	1.02485	-0.197428
ENH_TILE_001_CXCL10_13_6_T_G	chr4	76023643	76023668	CXCL10	13	76023648	6	T	G	TILE	TTTATGGTAGCCTCCAAGTTACGGAA	GCCTAGTTTATGGTAGCCTCCAAGTTACGGAACTAGGTCTTGATTCGCTTGACGCTGCTG	0.489626	0.2631	0.67612	0.736126	-0.0603957	-0.348852	0.605769	0.17014	1.4011	0.386169	-0.54438	0.501807	0.919904	0.391662
ENH_TILE_001_CXCL10_13_7_G_A	chr4	76023643	76023668	CXCL10	13	76023649	7	G	A	TILE	TTTATTATAGCCTCCAAGTTACGGAA	GCCTAGTTTATTATAGCCTCCAAGTTACGGAACTAGGTCTTGATTCGCTTGACGCTGCTG	0.462689	0.663325	1.21425	1.82885	0.69789	1.06249	0.563469	0.361146	0.191607	-0.107714	0.461577	0.209469	1.35326	1.12359
ENH_TILE_001_CXCL10_13_7_G_C	chr4	76023643	76023668	CXCL10	13	76023649	7	G	C	TILE	TTTATTCTAGCCTCCAAGTTACGGAA	GCCTAGTTTATTCTAGCCTCCAAGTTACGGAACTAGGTCTTGATTCGCTTGACGCTGCTG	0.911632	0.209414	0.927587	0.706048	0.315245	0.833397	0.351661	0.163095	1.11859	0.401696	0.898492	0.529295	1.22843	0.933392
ENH_TILE_001_CXCL10_13_7_G_T	chr4	76023643	76023668	CXCL10	13	76023649	7	G	T	TILE	TTTATTTTAGCCTCCAAGTTACGGAA	GCCTAGTTTATTTTAGCCTCCAAGTTACGGAACTAGGTCTTGATTCGCTTGACGCTGCTG	0.53224	0.121891	0.808347	0.402763	1.33703	1.07319	0.74042	0.73211	0.446935	-0.292928	-1.15256	-0.163324	1.3539	0.466831
ENH_TILE_001_CXCL10_13_8_T_A	chr4	76023643	76023668	CXCL10	13	76023650	8	T	A	TILE	TTTATTGAAGCCTCCAAGTTACGGAA	GCCTAGTTTATTGAAGCCTCCAAGTTACGGAACTAGGTCTTGATTCGCTTGACGCTGCTG	1.75759	0.264607	1.13261	1.08735	-0.432712	-0.0839123	0.519724	0.996439	0.748829	0.118827	-0.570765	0.657888	1.30354	-0.14985
ENH_TILE_001_CXCL10_13_8_T_C	chr4	76023643	76023668	CXCL10	13	76023650	8	T	C	TILE	TTTATTGCAGCCTCCAAGTTACGGAA	GCCTAGTTTATTGCAGCCTCCAAGTTACGGAACTAGGTCTTGATTCGCTTGACGCTGCTG	1.26468	0.753282	1.2289	0.973205	-0.211271	-0.374721	0.69031	0.538741	0.755672	0.481781	-1.05969	1.25778	1.09441	0.458637
ENH_TILE_001_CXCL10_13_8_T_G	chr4	76023643	76023668	CXCL10	13	76023650	8	T	G	TILE	TTTATTGGAGCCTCCAAGTTACGGAA	GCCTAGTTTATTGGAGCCTCCAAGTTACGGAACTAGGTCTTGATTCGCTTGACGCTGCTG	-0.279324	0.75178	0.733174	0.612472	-0.312135	-0.238327	0.36954	-0.0955163	0.401005	-0.0930345	1.79551	0.398692	1.13741	0.352274
ENH_TILE_001_CXCL10_13_9_A_C	chr4	76023643	76023668	CXCL10	13	76023651	9	A	C	TILE	TTTATTGTCGCCTCCAAGTTACGGAA	GCCTAGTTTATTGTCGCCTCCAAGTTACGGAACTAGGTCTTGATTCGCTTGACGCTGCTG	1.65236	0.309975	1.08935	0.651555	-0.561519	-0.18039	0.91777	1.30184	0.0511777	1.3293	-0.389843	0.700053	1.21578	0.0973707
ENH_TILE_001_CXCL10_13_9_A_G	chr4	76023643	76023668	CXCL10	13	76023651	9	A	G	TILE	TTTATTGTGGCCTCCAAGTTACGGAA	GCCTAGTTTATTGTGGCCTCCAAGTTACGGAACTAGGTCTTGATTCGCTTGACGCTGCTG	1.79777	0.784749	1.03781	0.822364	0.122556	0.476026	0.275581	0.198394	-0.283559	0.775188	-0.145059	0.797059	1.47209	0.423767
ENH_TILE_001_CXCL10_13_9_A_T	chr4	76023643	76023668	CXCL10	13	76023651	9	A	T	TILE	TTTATTGTTGCCTCCAAGTTACGGAA	GCCTAGTTTATTGTTGCCTCCAAGTTACGGAACTAGGTCTTGATTCGCTTGACGCTGCTG	0.950998	0.534687	1.02052	0.662769	0.204703	-0.00208577	2.05214	1.94323	1.03543	1.02558	0.502169	0.0766244	1.23514	0.539268
ENH_TILE_001_CXCL10_13_10_G_A	chr4	76023643	76023668	CXCL10	13	76023652	10	G	A	TILE	TTTATTGTAACCTCCAAGTTACGGAA	GCCTAGTTTATTGTAACCTCCAAGTTACGGAACTAGGTCTTGATTCGCTTGACGCTGCTG	0.976257	0.627699	1.53505	1.06062	1.24359	1.57959	1.03198	0.37515	1.26077	1.11242	-0.684277	1.37564	1.81129	0.416106
ENH_TILE_001_CXCL10_13_10_G_C	chr4	76023643	76023668	CXCL10	13	76023652	10	G	C	TILE	TTTATTGTACCCTCCAAGTTACGGAA	GCCTAGTTTATTGTACCCTCCAAGTTACGGAACTAGGTCTTGATTCGCTTGACGCTGCTG	0.738495	0.948335	1.14862	1.19039	1.57887	1.11233	0.788207	1.15303	1.74957	0.514566	1.42332	1.83021	2.65781	1.97556
ENH_TILE_001_CXCL10_13_10_G_T	chr4	76023643	76023668	CXCL10	13	76023652	10	G	T	TILE	TTTATTGTATCCTCCAAGTTACGGAA	GCCTAGTTTATTGTATCCTCCAAGTTACGGAACTAGGTCTTGATTCGCTTGACGCTGCTG	0.876308	0.237963	1.51659	0.9854	0.319333	0.629909	0.648484	1.04436	0.316581	-0.210995	-0.835809	0.0122379	1.20575	0.911034
ENH_TILE_001_CXCL10_13_11_C_A	chr4	76023643	76023668	CXCL10	13	76023653	11	C	A	TILE	TTTATTGTAGACTCCAAGTTACGGAA	GCCTAGTTTATTGTAGACTCCAAGTTACGGAACTAGGTCTTGATTCGCTTGACGCTGCTG	1.41415	0.345333	1.34512	1.09524	0.739444	0.783493	1.1102	0.364839	0.916232	-0.769224	-0.694163	0.798917	0.955628	0.60673
ENH_TILE_001_CXCL10_13_11_C_G	chr4	76023643	76023668	CXCL10	13	76023653	11	C	G	TILE	TTTATTGTAGGCTCCAAGTTACGGAA	GCCTAGTTTATTGTAGGCTCCAAGTTACGGAACTAGGTCTTGATTCGCTTGACGCTGCTG	1.34641	0.587493	1.56454	1.21963	0.0287113	0.205987	0.668065	0.822103	0.711172	-0.531488	-0.284259	0.361565	1.12989	0.793828
ENH_TILE_001_CXCL10_13_11_C_T	chr4	76023643	76023668	CXCL10	13	76023653	11	C	T	TILE	TTTATTGTAGTCTCCAAGTTACGGAA	GCCTAGTTTATTGTAGTCTCCAAGTTACGGAACTAGGTCTTGATTCGCTTGACGCTGCTG	0.402144	0.470119	1.29936	0.672791	0.00529581	0.107435	0.527763	0.457466	0.284229	-0.00268636	-0.979708	0.123169	0.919206	0.228926
ENH_TILE_001_CXCL10_13_12_C_A	chr4	76023643	76023668	CXCL10	13	76023654	12	C	A	TILE	TTTATTGTAGCATCCAAGTTACGGAA	GCCTAGTTTATTGTAGCATCCAAGTTACGGAACTAGGTCTTGATTCGCTTGACGCTGCTG	1.07284	0.439049	1.33201	0.458183	0.230966	0.631306	0.818904	0.82766	0.648041	0.203675	-0.373528	0.35939	0.932688	0.999355
ENH_TILE_001_CXCL10_13_12_C_G	chr4	76023643	76023668	CXCL10	13	76023654	12	C	G	TILE	TTTATTGTAGCGTCCAAGTTACGGAA	GCCTAGTTTATTGTAGCGTCCAAGTTACGGAACTAGGTCTTGATTCGCTTGACGCTGCTG	1.64047	0.390105	0.83177	0.551759	0.017615	0.50198	1.06914	0.654643	1.02965	-0.499205	-0.938455	0.612842	1.30996	0.322538
ENH_TILE_001_CXCL10_13_12_C_T	chr4	76023643	76023668	CXCL10	13	76023654	12	C	T	TILE	TTTATTGTAGCTTCCAAGTTACGGAA	GCCTAGTTTATTGTAGCTTCCAAGTTACGGAACTAGGTCTTGATTCGCTTGACGCTGCTG	0.765679	-0.195413	1.33587	0.740031	0.610236	0.618598	0.639974	0.507688	0.405331	-0.555024	-0.775555	0.140248	1.12784	0.843127
ENH_TILE_001_CXCL10_13_13_T_A	chr4	76023643	76023668	CXCL10	13	76023655	13	T	A	TILE	TTTATTGTAGCCACCAAGTTACGGAA	GCCTAGTTTATTGTAGCCACCAAGTTACGGAACTAGGTCTTGATTCGCTTGACGCTGCTG	0.234112	0.492819	0.876169	1.13604	0.974022	0.887678	0.993586	0.662239	0.563979	0.0206986	-1.99839	0.276451	1.65236	1.17721
ENH_TILE_001_CXCL10_13_13_T_C	chr4	76023643	76023668	CXCL10	13	76023655	13	T	C	TILE	TTTATTGTAGCCCCCAAGTTACGGAA	GCCTAGTTTATTGTAGCCCCCAAGTTACGGAACTAGGTCTTGATTCGCTTGACGCTGCTG	0.116221	0.554851	0.79347	0.702535	0.914761	1.34425	0.543927	0.46372	0.114728	0.253192	1.21721	1.20843	1.98457	0.984449
ENH_TILE_001_CXCL10_13_13_T_G	chr4	76023643	76023668	CXCL10	13	76023655	13	T	G	TILE	TTTATTGTAGCCGCCAAGTTACGGAA	GCCTAGTTTATTGTAGCCGCCAAGTTACGGAACTAGGTCTTGATTCGCTTGACGCTGCTG	0.264632	1.11642	0.794151	1.24408	0.285905	0.619701	0.803143	0.348074	0.945864	0.454364	-0.937853	-0.217165	1.12896	0.31067
ENH_TILE_001_CXCL10_13_14_C_A	chr4	76023643	76023668	CXCL10	13	76023656	14	C	A	TILE	TTTATTGTAGCCTACAAGTTACGGAA	GCCTAGTTTATTGTAGCCTACAAGTTACGGAACTAGGTCTTGATTCGCTTGACGCTGCTG	1.43996	0.727138	1.95081	0.975233	-0.460267	-0.0824604	0.438501	0.250206	-0.31707	0.402688	-1.02604	-0.635271	0.595753	0.0588847
ENH_TILE_001_CXCL10_13_14_C_G	chr4	76023643	76023668	CXCL10	13	76023656	14	C	G	TILE	TTTATTGTAGCCTGCAAGTTACGGAA	GCCTAGTTTATTGTAGCCTGCAAGTTACGGAACTAGGTCTTGATTCGCTTGACGCTGCTG	0.583354	0.516373	1.01928	0.959636	-0.38867	0.251749	0.614277	0.426487	0.270957	0.47179	0.477534	-0.185028	1.1086	0.347886
ENH_TILE_001_CXCL10_13_14_C_T	chr4	76023643	76023668	CXCL10	13	76023656	14	C	T	TILE	TTTATTGTAGCCTTCAAGTTACGGAA	GCCTAGTTTATTGTAGCCTTCAAGTTACGGAACTAGGTCTTGATTCGCTTGACGCTGCTG	0.715232	1.10359	1.58306	1.24831	-0.126307	0.522459	0.536937	0.0529637	0.0900502	0.586961	-1.53358	0.410395	1.02602	0.564699
ENH_TILE_001_CXCL10_13_15_C_A	chr4	76023643	76023668	CXCL10	13	76023657	15	C	A	TILE	TTTATTGTAGCCTCAAAGTTACGGAA	GCCTAGTTTATTGTAGCCTCAAAGTTACGGAACTAGGTCTTGATTCGCTTGACGCTGCTG	1.53267	0.413221	1.42326	1.06304	-0.124025	-0.557407	0.591026	0.137171	0.195474	-0.0982604	-0.109155	-0.885318	0.43675	0.0231247
ENH_TILE_001_CXCL10_13_15_C_G	chr4	76023643	76023668	CXCL10	13	76023657	15	C	G	TILE	TTTATTGTAGCCTCGAAGTTACGGAA	GCCTAGTTTATTGTAGCCTCGAAGTTACGGAACTAGGTCTTGATTCGCTTGACGCTGCTG	-0.340851	-0.111407	0.737746	1.00316	-0.123055	0.304759	1.07561	0.575631	1.03104	-0.0536379	-0.24224	0.0205956	1.33976	0.527917
ENH_TILE_001_CXCL10_13_15_C_T	chr4	76023643	76023668	CXCL10	13	76023657	15	C	T	TILE	TTTATTGTAGCCTCTAAGTTACGGAA	GCCTAGTTTATTGTAGCCTCTAAGTTACGGAACTAGGTCTTGATTCGCTTGACGCTGCTG	1.36864	0.847657	1.64357	1.38159	0.136686	0.390656	0.516505	0.230411	0.511071	-0.172577	-0.278178	-0.295201	0.525506	0.126521
ENH_TILE_001_CXCL10_13_16_A_C	chr4	76023643	76023668	CXCL10	13	76023658	16	A	C	TILE	TTTATTGTAGCCTCCCAGTTACGGAA	GCCTAGTTTATTGTAGCCTCCCAGTTACGGAACTAGGTCTTGATTCGCTTGACGCTGCTG	1.59343	1.09813	0.918094	1.33048	0.885664	0.999476	1.11842	0.358468	0.31974	-0.704918	-0.146475	1.17603	1.61372	1.21019
ENH_TILE_001_CXCL10_13_16_A_G	chr4	76023643	76023668	CXCL10	13	76023658	16	A	G	TILE	TTTATTGTAGCCTCCGAGTTACGGAA	GCCTAGTTTATTGTAGCCTCCGAGTTACGGAACTAGGTCTTGATTCGCTTGACGCTGCTG	-0.0746084	-0.259271	1.05688	0.61881	-0.0244745	-0.737975	1.19428	0.991274	1.21723	0.315655	-0.158073	-0.0734646	0.38369	0.471815
ENH_TILE_001_CXCL10_13_16_A_T	chr4	76023643	76023668	CXCL10	13	76023658	16	A	T	TILE	TTTATTGTAGCCTCCTAGTTACGGAA	GCCTAGTTTATTGTAGCCTCCTAGTTACGGAACTAGGTCTTGATTCGCTTGACGCTGCTG	1.27707	0.672599	0.932582	1.02767	0.50351	0.861975	0.546443	0.162603	0.290755	-0.678225	-1.7985	0.897064	1.05722	0.652698
ENH_TILE_001_CXCL10_13_17_A_C	chr4	76023643	76023668	CXCL10	13	76023659	17	A	C	TILE	TTTATTGTAGCCTCCACGTTACGGAA	GCCTAGTTTATTGTAGCCTCCACGTTACGGAACTAGGTCTTGATTCGCTTGACGCTGCTG	0.79381	1.20993	1.4046	1.13281	-0.606733	-0.368243	1.45447	0.591897	1.93852	-0.00632163	-1.12563	0.548873	0.824866	-0.112555
ENH_TILE_001_CXCL10_13_17_A_G	chr4	76023643	76023668	CXCL10	13	76023659	17	A	G	TILE	TTTATTGTAGCCTCCAGGTTACGGAA	GCCTAGTTTATTGTAGCCTCCAGGTTACGGAACTAGGTCTTGATTCGCTTGACGCTGCTG	1.19748	0.268231	1.59702	1.53127	-0.0415683	0.49092	0.831297	0.684429	0.91603	0.440847	1.8711	0.963021	1.16121	0.0852454
ENH_TILE_001_CXCL10_13_17_A_T	chr4	76023643	76023668	CXCL10	13	76023659	17	A	T	TILE	TTTATTGTAGCCTCCATGTTACGGAA	GCCTAGTTTATTGTAGCCTCCATGTTACGGAACTAGGTCTTGATTCGCTTGACGCTGCTG	0.398777	0.043352	0.440444	0.636402	0.0556486	0.296313	0.458514	0.350016	0.240315	0.911378	0.853997	-0.470456	0.256009	0.451149
ENH_TILE_001_CXCL10_13_18_G_A	chr4	76023643	76023668	CXCL10	13	76023660	18	G	A	TILE	TTTATTGTAGCCTCCAAATTACGGAA	GCCTAGTTTATTGTAGCCTCCAAATTACGGAACTAGGTCTTGATTCGCTTGACGCTGCTG	1.72993	1.38424	2.67281	2.33798	2.75748	3.83841	1.41209	0.925811	1.73928	0.562669	-0.0580484	2.38792	5.56985	5.30573
ENH_TILE_001_CXCL10_13_18_G_C	chr4	76023643	76023668	CXCL10	13	76023660	18	G	C	TILE	TTTATTGTAGCCTCCAACTTACGGAA	GCCTAGTTTATTGTAGCCTCCAACTTACGGAACTAGGTCTTGATTCGCTTGACGCTGCTG	0.935381	0.311482	1.32323	1.0421	-0.35368	-0.0386451	0.729036	0.329161	0.965806	-0.349904	-0.517995	-0.202393	1.11672	0.33763
ENH_TILE_001_CXCL10_13_18_G_T	chr4	76023643	76023668	CXCL10	13	76023660	18	G	T	TILE	TTTATTGTAGCCTCCAATTTACGGAA	GCCTAGTTTATTGTAGCCTCCAATTTACGGAACTAGGTCTTGATTCGCTTGACGCTGCTG	0.310442	0.684391	0.800902	1.37285	1.74436	2.43245	1.18877	0.35334	0.631882	0.817878	-1.55665	1.31965	4.21928	4.01359
ENH_TILE_001_CXCL10_13_19_T_A	chr4	76023643	76023668	CXCL10	13	76023661	19	T	A	TILE	TTTATTGTAGCCTCCAAGATACGGAA	GCCTAGTTTATTGTAGCCTCCAAGATACGGAACTAGGTCTTGATTCGCTTGACGCTGCTG	3.30474	2.47051	3.49864	3.77267	0.784656	2.00407	1.26016	0.460369	1.37223	0.834451	-0.680557	3.2936	3.34912	2.39485
ENH_TILE_001_CXCL10_13_19_T_C	chr4	76023643	76023668	CXCL10	13	76023661	19	T	C	TILE	TTTATTGTAGCCTCCAAGCTACGGAA	GCCTAGTTTATTGTAGCCTCCAAGCTACGGAACTAGGTCTTGATTCGCTTGACGCTGCTG	-0.204058	-0.0302035	0.0289743	-0.0982749	-1.45091	-1.1836	0.137422	-0.324015	0.00356365	-0.00625464	-1.65	0.176008	-0.706835	-0.276001
ENH_TILE_001_CXCL10_13_19_T_G	chr4	76023643	76023668	CXCL10	13	76023661	19	T	G	TILE	TTTATTGTAGCCTCCAAGGTACGGAA	GCCTAGTTTATTGTAGCCTCCAAGGTACGGAACTAGGTCTTGATTCGCTTGACGCTGCTG	-0.123482	0.504198	0.679239	0.543189	-0.625476	-0.230262	0.351524	0.102648	0.713781	-0.338522	-0.320497	0.33654	-0.352873	-0.403257
ENH_TILE_001_CXCL10_13_20_T_A	chr4	76023643	76023668	CXCL10	13	76023662	20	T	A	TILE	TTTATTGTAGCCTCCAAGTAACGGAA	GCCTAGTTTATTGTAGCCTCCAAGTAACGGAACTAGGTCTTGATTCGCTTGACGCTGCTG	0.685994	0.517868	1.55569	1.4146	-0.0362126	0.301504	1.08963	0.626415	1.39476	-0.308108	1.40071	0.543306	0.473874	0.330927
ENH_TILE_001_CXCL10_13_20_T_C	chr4	76023643	76023668	CXCL10	13	76023662	20	T	C	TILE	TTTATTGTAGCCTCCAAGTCACGGAA	GCCTAGTTTATTGTAGCCTCCAAGTCACGGAACTAGGTCTTGATTCGCTTGACGCTGCTG	0.27326	-0.0323125	0.395763	-0.331509	-0.938211	-0.840956	0.399985	0.355183	0.259797	-0.719037	0.60153	0.142255	-0.669003	-0.323305
ENH_TILE_001_CXCL10_13_20_T_G	chr4	76023643	76023668	CXCL10	13	76023662	20	T	G	TILE	TTTATTGTAGCCTCCAAGTGACGGAA	GCCTAGTTTATTGTAGCCTCCAAGTGACGGAACTAGGTCTTGATTCGCTTGACGCTGCTG	-0.195901	-0.622842	0.685567	0.468905	-0.524767	-0.374721	0.911644	0.621279	-0.143484	-0.563927	-0.530337	-0.763275	-0.358066	-0.466154
ENH_TILE_001_CXCL10_13_21_A_C	chr4	76023643	76023668	CXCL10	13	76023663	21	A	C	TILE	TTTATTGTAGCCTCCAAGTTCCGGAA	GCCTAGTTTATTGTAGCCTCCAAGTTCCGGAACTAGGTCTTGATTCGCTTGACGCTGCTG	2.97441	0.98201	2.00734	1.97702	-0.0188781	0.585585	0.555598	0.42291	-0.363881	-0.0993197	-0.811386	0.567263	0.480531	0.699723
ENH_TILE_001_CXCL10_13_21_A_G	chr4	76023643	76023668	CXCL10	13	76023663	21	A	G	TILE	TTTATTGTAGCCTCCAAGTTGCGGAA	GCCTAGTTTATTGTAGCCTCCAAGTTGCGGAACTAGGTCTTGATTCGCTTGACGCTGCTG	2.25073	1.24792	2.76711	2.94339	0.928004	1.7769	1.01025	0.499711	0.833679	0.874814	0.680863	2.79852	2.77726	1.67618
ENH_TILE_001_CXCL10_13_21_A_T	chr4	76023643	76023668	CXCL10	13	76023663	21	A	T	TILE	TTTATTGTAGCCTCCAAGTTTCGGAA	GCCTAGTTTATTGTAGCCTCCAAGTTTCGGAACTAGGTCTTGATTCGCTTGACGCTGCTG	2.89568	0.9121	2.88433	2.10367	-0.312721	1.30053	0.627835	1.12249	0.697659	-0.444623	-1.97618	3.05284	-0.574962	0.618002
ENH_TILE_001_CXCL10_13_22_C_A	chr4	76023643	76023668	CXCL10	13	76023664	22	C	A	TILE	TTTATTGTAGCCTCCAAGTTAAGGAA	GCCTAGTTTATTGTAGCCTCCAAGTTAAGGAACTAGGTCTTGATTCGCTTGACGCTGCTG	0.211871	0.210821	0.209473	0.019367	-0.0913568	-0.759644	-0.331994	-0.10523	-1.12869	-0.474821	0.440527	-0.591103	0.324628	-0.351726
ENH_TILE_001_CXCL10_13_22_C_G	chr4	76023643	76023668	CXCL10	13	76023664	22	C	G	TILE	TTTATTGTAGCCTCCAAGTTAGGGAA	GCCTAGTTTATTGTAGCCTCCAAGTTAGGGAACTAGGTCTTGATTCGCTTGACGCTGCTG	0.37347	-0.0981388	0.281812	0.254275	0.625424	0.223861	-0.242016	-0.276016	-0.277964	-0.649274	-1.51079	0.983374	0.71701	0.108239
ENH_TILE_001_CXCL10_13_22_C_T	chr4	76023643	76023668	CXCL10	13	76023664	22	C	T	TILE	TTTATTGTAGCCTCCAAGTTATGGAA	GCCTAGTTTATTGTAGCCTCCAAGTTATGGAACTAGGTCTTGATTCGCTTGACGCTGCTG	0.551032	-0.293292	0.188986	0.0554682	-0.130543	0.198096	-0.105487	-0.681026	-2.1262	-0.820186	0.584956	-0.224898	-0.632884	-0.546277
ENH_TILE_001_CXCL10_13_23_G_A	chr4	76023643	76023668	CXCL10	13	76023665	23	G	A	TILE	TTTATTGTAGCCTCCAAGTTACAGAA	GCCTAGTTTATTGTAGCCTCCAAGTTACAGAACTAGGTCTTGATTCGCTTGACGCTGCTG	-1.3556	-0.0589753	0.0733242	-0.211023	-0.744955	-0.935029	-0.278599	-0.330294	-1.39993	0.185067	-0.207728	-0.566954	-0.538027	-0.614915
ENH_TILE_001_CXCL10_13_23_G_C	chr4	76023643	76023668	CXCL10	13	76023665	23	G	C	TILE	TTTATTGTAGCCTCCAAGTTACCGAA	GCCTAGTTTATTGTAGCCTCCAAGTTACCGAACTAGGTCTTGATTCGCTTGACGCTGCTG	-0.0535386	-0.298759	-0.196995	-0.210821	-0.532815	-0.643287	0.214911	0.173679	-0.674858	-0.512574	0.182072	-0.509241	-0.244441	-0.397233
ENH_TILE_001_CXCL10_13_23_G_T	chr4	76023643	76023668	CXCL10	13	76023665	23	G	T	TILE	TTTATTGTAGCCTCCAAGTTACTGAA	GCCTAGTTTATTGTAGCCTCCAAGTTACTGAACTAGGTCTTGATTCGCTTGACGCTGCTG	-0.877155	-0.388247	-0.349075	-0.245371	-1.43883	-1.25427	-0.0642569	-0.214081	-1.79664	-1.31168	-0.0484441	-0.340853	-0.81659	-0.967781
ENH_TILE_001_CXCL10_13_24_G_A	chr4	76023643	76023668	CXCL10	13	76023666	24	G	A	TILE	TTTATTGTAGCCTCCAAGTTACGAAA	GCCTAGTTTATTGTAGCCTCCAAGTTACGAAACTAGGTCTTGATTCGCTTGACGCTGCTG	5.94875	3.85546	7.14067	6.18505	-0.601146	0.541971	3.67593	2.14765	4.34895	1.46535	-0.37649	2.37372	-0.079571	1.71457
ENH_TILE_001_CXCL10_13_24_G_C	chr4	76023643	76023668	CXCL10	13	76023666	24	G	C	TILE	TTTATTGTAGCCTCCAAGTTACGCAA	GCCTAGTTTATTGTAGCCTCCAAGTTACGCAACTAGGTCTTGATTCGCTTGACGCTGCTG	0.0173446	-0.336157	0.314173	-0.376195	-0.932958	0.563777	0.336758	-0.308119	-1.03363	-0.758881	-1.8633	1.57446	-0.0361006	0.026087
ENH_TILE_001_CXCL10_13_24_G_T	chr4	76023643	76023668	CXCL10	13	76023666	24	G	T	TILE	TTTATTGTAGCCTCCAAGTTACGTAA	GCCTAGTTTATTGTAGCCTCCAAGTTACGTAACTAGGTCTTGATTCGCTTGACGCTGCTG	-0.308064	-0.643684	-0.445772	0.145232	-0.26402	-0.766548	0.288269	0.650488	-0.255194	-0.287539	-0.961533	0.488035	-0.542192	-0.631913
ENH_TILE_001_CXCL10_13_25_A_C	chr4	76023643	76023668	CXCL10	13	76023667	25	A	C	TILE	TTTATTGTAGCCTCCAAGTTACGGCA	GCCTAGTTTATTGTAGCCTCCAAGTTACGGCACTAGGTCTTGATTCGCTTGACGCTGCTG	0.178785	0.0834363	0.411023	-0.574113	-0.548949	-1.21165	0.456869	0.754208	0.0329203	-0.723708	-1.69891	-0.574987	-0.502979	-0.310998
ENH_TILE_001_CXCL10_13_25_A_G	chr4	76023643	76023668	CXCL10	13	76023667	25	A	G	TILE	TTTATTGTAGCCTCCAAGTTACGGGA	GCCTAGTTTATTGTAGCCTCCAAGTTACGGGACTAGGTCTTGATTCGCTTGACGCTGCTG	-0.335735	0.0513153	-0.31604	-0.157386	0.23001	-0.65991	0.845045	0.536693	0.532651	1.03214	-0.658436	-0.69688	-0.4818	-0.517264
ENH_TILE_001_CXCL10_13_25_A_T	chr4	76023643	76023668	CXCL10	13	76023667	25	A	T	TILE	TTTATTGTAGCCTCCAAGTTACGGTA	GCCTAGTTTATTGTAGCCTCCAAGTTACGGTACTAGGTCTTGATTCGCTTGACGCTGCTG	0.34566	-0.205231	0.563187	-0.0181579	0.410208	-0.354083	0.635246	0.495267	0.407582	-0.184366	-0.499192	0.00808625	-0.467542	-0.364757
ENH_TILE_001_CXCL10_13_26_A_C	chr4	76023643	76023668	CXCL10	13	76023668	26	A	C	TILE	TTTATTGTAGCCTCCAAGTTACGGAC	GCCTAGTTTATTGTAGCCTCCAAGTTACGGACCTAGGTCTTGATTCGCTTGACGCTGCTG	-0.0434353	-0.155638	0.434057	-0.0300498	-0.55739	-0.202535	1.38131	0.323052	-0.766074	-0.281534	0.0112986	-0.204767	-0.25538	0.0992157
ENH_TILE_001_CXCL10_13_26_A_G	chr4	76023643	76023668	CXCL10	13	76023668	26	A	G	TILE	TTTATTGTAGCCTCCAAGTTACGGAG	GCCTAGTTTATTGTAGCCTCCAAGTTACGGAGCTAGGTCTTGATTCGCTTGACGCTGCTG	-1.38407	-0.486229	-0.122114	-0.426714	-0.644178	-0.337346	1.39644	0.684169	0.275464	0.28471	-1.45249	-0.417847	-0.426679	-0.231058
ENH_TILE_001_CXCL10_13_26_A_T	chr4	76023643	76023668	CXCL10	13	76023668	26	A	T	TILE	TTTATTGTAGCCTCCAAGTTACGGAT	GCCTAGTTTATTGTAGCCTCCAAGTTACGGATCTAGGTCTTGATTCGCTTGACGCTGCTG	0.22833	0.228693	0.365131	-0.0983933	-0.178924	-0.864463	0.55823	0.122226	0.362725	-0.0396394	0.440756	0.0755204	0.037824	-0.295036
ENH_TILE_001_CXCL10_14_1_T_A	chr4	76023648	76023673	CXCL10	14	76023648	1	T	A	TILE	AGTAGCCTCCAAGTTACGGAATTTCC	GCCTAGAGTAGCCTCCAAGTTACGGAATTTCCCTAGGTCTTGATTCGCTTGACGCTGCTG	-0.234442	-0.878235	0.0948107	-0.435028	-0.83086	1.80005	-0.739658	-0.57931	1.44406	19.9987	-1.06632	2.61865	-0.532324	1.5269
ENH_TILE_001_CXCL10_14_1_T_C	chr4	76023648	76023673	CXCL10	14	76023648	1	T	C	TILE	CGTAGCCTCCAAGTTACGGAATTTCC	GCCTAGCGTAGCCTCCAAGTTACGGAATTTCCCTAGGTCTTGATTCGCTTGACGCTGCTG	-0.619321	-0.495746	-0.783765	-0.7158	-0.575244	1.08971	-0.44727	-0.190045	1.33487	20.2764	0.718115	2.07067	-0.450479	2.00855
ENH_TILE_001_CXCL10_14_1_T_G	chr4	76023648	76023673	CXCL10	14	76023648	1	T	G	TILE	GGTAGCCTCCAAGTTACGGAATTTCC	GCCTAGGGTAGCCTCCAAGTTACGGAATTTCCCTAGGTCTTGATTCGCTTGACGCTGCTG	-0.685048	-0.224668	-1.05866	-0.886666	-1.26507	1.15164	-0.929278	-0.966206	1.00129	20.3475	2.22035	2.47371	-0.537704	1.42958
ENH_TILE_001_CXCL10_14_2_G_A	chr4	76023648	76023673	CXCL10	14	76023649	2	G	A	TILE	TATAGCCTCCAAGTTACGGAATTTCC	GCCTAGTATAGCCTCCAAGTTACGGAATTTCCCTAGGTCTTGATTCGCTTGACGCTGCTG	-0.572274	-0.653435	-0.100665	-0.709368	-0.193798	2.14451	-0.862848	-1.14485	0.31274	21.7372	-1.65451	3.28255	-0.297523	2.94223
ENH_TILE_001_CXCL10_14_2_G_C	chr4	76023648	76023673	CXCL10	14	76023649	2	G	C	TILE	TCTAGCCTCCAAGTTACGGAATTTCC	GCCTAGTCTAGCCTCCAAGTTACGGAATTTCCCTAGGTCTTGATTCGCTTGACGCTGCTG	0.0580536	-0.502792	-0.515817	-0.626447	-0.706847	1.46014	-0.832147	-0.961571	1.90469	22.7865	-1.45415	3.66349	-0.470369	2.26881
ENH_TILE_001_CXCL10_14_2_G_T	chr4	76023648	76023673	CXCL10	14	76023649	2	G	T	TILE	TTTAGCCTCCAAGTTACGGAATTTCC	GCCTAGTTTAGCCTCCAAGTTACGGAATTTCCCTAGGTCTTGATTCGCTTGACGCTGCTG	-0.27643	-0.420118	-0.0656294	-0.429792	-0.0183332	2.0237	-0.634262	-0.242696	1.45899	20.8367	-0.751565	4.35981	-0.933768	2.38663
ENH_TILE_001_CXCL10_14_3_T_A	chr4	76023648	76023673	CXCL10	14	76023650	3	T	A	TILE	TGAAGCCTCCAAGTTACGGAATTTCC	GCCTAGTGAAGCCTCCAAGTTACGGAATTTCCCTAGGTCTTGATTCGCTTGACGCTGCTG	0.277503	-0.968862	-0.142013	-0.161798	-0.764131	1.74749	-0.416242	-0.528251	1.69592	19.003	1.00482	2.38551	-0.732016	1.67601
ENH_TILE_001_CXCL10_14_3_T_C	chr4	76023648	76023673	CXCL10	14	76023650	3	T	C	TILE	TGCAGCCTCCAAGTTACGGAATTTCC	GCCTAGTGCAGCCTCCAAGTTACGGAATTTCCCTAGGTCTTGATTCGCTTGACGCTGCTG	-1.54105	-0.684678	-0.488929	-0.919403	-0.619375	1.85075	-0.605918	-1.19412	1.33677	22.182	-1.2167	2.50969	-0.891286	2.21601
ENH_TILE_001_CXCL10_14_3_T_G	chr4	76023648	76023673	CXCL10	14	76023650	3	T	G	TILE	TGGAGCCTCCAAGTTACGGAATTTCC	GCCTAGTGGAGCCTCCAAGTTACGGAATTTCCCTAGGTCTTGATTCGCTTGACGCTGCTG	-1.71426	-0.551648	-0.553242	0.279989	-0.591403	1.83043	-0.840398	-0.898805	1.07676	22.7097	2.26117	2.99404	-0.478159	1.73234
ENH_TILE_001_CXCL10_14_4_A_C	chr4	76023648	76023673	CXCL10	14	76023651	4	A	C	TILE	TGTCGCCTCCAAGTTACGGAATTTCC	GCCTAGTGTCGCCTCCAAGTTACGGAATTTCCCTAGGTCTTGATTCGCTTGACGCTGCTG	-0.515985	-0.366469	-0.152962	0.292016	-0.50392	2.54565	0.0339006	-0.0255294	0.780372	22.177	0.105739	3.3657	-0.415963	1.66215
ENH_TILE_001_CXCL10_14_4_A_G	chr4	76023648	76023673	CXCL10	14	76023651	4	A	G	TILE	TGTGGCCTCCAAGTTACGGAATTTCC	GCCTAGTGTGGCCTCCAAGTTACGGAATTTCCCTAGGTCTTGATTCGCTTGACGCTGCTG	-0.161591	-0.602807	0.238325	-0.0905676	-0.909738	1.64485	-0.473107	-1.08866	2.05438	22.4986	0.370692	2.41406	-0.48936	2.44951
ENH_TILE_001_CXCL10_14_4_A_T	chr4	76023648	76023673	CXCL10	14	76023651	4	A	T	TILE	TGTTGCCTCCAAGTTACGGAATTTCC	GCCTAGTGTTGCCTCCAAGTTACGGAATTTCCCTAGGTCTTGATTCGCTTGACGCTGCTG	-0.137517	-0.177715	-0.191871	-0.290255	0.0836988	2.42959	0.741022	0.517103	2.1245	23.5942	0.359755	2.8283	-0.585685	3.25996
ENH_TILE_001_CXCL10_14_5_G_A	chr4	76023648	76023673	CXCL10	14	76023652	5	G	A	TILE	TGTAACCTCCAAGTTACGGAATTTCC	GCCTAGTGTAACCTCCAAGTTACGGAATTTCCCTAGGTCTTGATTCGCTTGACGCTGCTG	-0.024176	-0.935632	-0.277344	0.133754	0.0397686	2.67461	-0.402446	-0.375374	2.44631	20.9938	-0.227308	4.12946	-0.0980297	3.0772
ENH_TILE_001_CXCL10_14_5_G_C	chr4	76023648	76023673	CXCL10	14	76023652	5	G	C	TILE	TGTACCCTCCAAGTTACGGAATTTCC	GCCTAGTGTACCCTCCAAGTTACGGAATTTCCCTAGGTCTTGATTCGCTTGACGCTGCTG	0.567611	-0.138876	-0.0271553	0.0163811	0.212017	2.6576	-0.0795716	-0.197571	1.69724	23.0179	-0.277386	2.88267	-0.426656	2.76521
ENH_TILE_001_CXCL10_14_5_G_T	chr4	76023648	76023673	CXCL10	14	76023652	5	G	T	TILE	TGTATCCTCCAAGTTACGGAATTTCC	GCCTAGTGTATCCTCCAAGTTACGGAATTTCCCTAGGTCTTGATTCGCTTGACGCTGCTG	0.535142	0.321654	0.586767	0.225979	0.0103275	1.80011	0.128306	0.0784641	2.0904	23.1808	-1.33412	2.76483	-0.38144	2.80595
ENH_TILE_001_CXCL10_14_6_C_A	chr4	76023648	76023673	CXCL10	14	76023653	6	C	A	TILE	TGTAGACTCCAAGTTACGGAATTTCC	GCCTAGTGTAGACTCCAAGTTACGGAATTTCCCTAGGTCTTGATTCGCTTGACGCTGCTG	-0.778758	0.202328	-0.325345	-0.0869311	-0.103904	1.88497	-0.328018	-0.210321	1.31586	22.9452	0.677691	3.01072	-0.224559	2.2443
ENH_TILE_001_CXCL10_14_6_C_G	chr4	76023648	76023673	CXCL10	14	76023653	6	C	G	TILE	TGTAGGCTCCAAGTTACGGAATTTCC	GCCTAGTGTAGGCTCCAAGTTACGGAATTTCCCTAGGTCTTGATTCGCTTGACGCTGCTG	-0.380872	-0.229063	0.284954	-0.504447	0.188915	1.46673	-1.06047	-1.35481	1.23076	17.6571	-1.83071	2.50027	-0.332192	2.09862
ENH_TILE_001_CXCL10_14_6_C_T	chr4	76023648	76023673	CXCL10	14	76023653	6	C	T	TILE	TGTAGTCTCCAAGTTACGGAATTTCC	GCCTAGTGTAGTCTCCAAGTTACGGAATTTCCCTAGGTCTTGATTCGCTTGACGCTGCTG	-0.800901	-0.485672	-0.122997	-0.30771	-0.433943	1.64428	-0.629402	-0.143476	2.19374	22.2383	0.222445	2.70076	-0.208153	2.43448
ENH_TILE_001_CXCL10_14_7_C_A	chr4	76023648	76023673	CXCL10	14	76023654	7	C	A	TILE	TGTAGCATCCAAGTTACGGAATTTCC	GCCTAGTGTAGCATCCAAGTTACGGAATTTCCCTAGGTCTTGATTCGCTTGACGCTGCTG	-0.451386	-0.851047	-0.47008	-0.123221	-0.288121	1.41731	-0.863271	-0.523738	0.610778	22.6188	-0.644783	3.18372	0.000205377	1.89253
ENH_TILE_001_CXCL10_14_7_C_G	chr4	76023648	76023673	CXCL10	14	76023654	7	C	G	TILE	TGTAGCGTCCAAGTTACGGAATTTCC	GCCTAGTGTAGCGTCCAAGTTACGGAATTTCCCTAGGTCTTGATTCGCTTGACGCTGCTG	-0.817712	-0.452462	-0.471694	-0.360894	-0.374131	2.22237	-0.636758	-0.271663	1.24599	22.6888	0.188823	2.37018	-0.382962	2.45909
ENH_TILE_001_CXCL10_14_7_C_T	chr4	76023648	76023673	CXCL10	14	76023654	7	C	T	TILE	TGTAGCTTCCAAGTTACGGAATTTCC	GCCTAGTGTAGCTTCCAAGTTACGGAATTTCCCTAGGTCTTGATTCGCTTGACGCTGCTG	-0.913724	-0.552242	-0.436674	-0.15764	-0.375172	1.81874	-0.746527	-0.634251	1.86074	22.2268	-0.0773118	4.26085	-0.618557	2.80559
ENH_TILE_001_CXCL10_14_8_T_A	chr4	76023648	76023673	CXCL10	14	76023655	8	T	A	TILE	TGTAGCCACCAAGTTACGGAATTTCC	GCCTAGTGTAGCCACCAAGTTACGGAATTTCCCTAGGTCTTGATTCGCTTGACGCTGCTG	-0.308064	-0.172737	-0.187965	-0.643882	-0.315657	2.01268	-0.710979	-0.702389	1.31194	22.3444	0.170114	2.54929	-0.549946	2.37396
ENH_TILE_001_CXCL10_14_8_T_C	chr4	76023648	76023673	CXCL10	14	76023655	8	T	C	TILE	TGTAGCCCCCAAGTTACGGAATTTCC	GCCTAGTGTAGCCCCCAAGTTACGGAATTTCCCTAGGTCTTGATTCGCTTGACGCTGCTG	-0.777724	-0.344269	-0.283849	-0.145147	0.702314	3.14334	-0.753696	-0.479552	1.97588	23.213	-0.0517277	4.02623	-0.0302044	3.73194
ENH_TILE_001_CXCL10_14_8_T_G	chr4	76023648	76023673	CXCL10	14	76023655	8	T	G	TILE	TGTAGCCGCCAAGTTACGGAATTTCC	GCCTAGTGTAGCCGCCAAGTTACGGAATTTCCCTAGGTCTTGATTCGCTTGACGCTGCTG	-0.705049	-0.589593	-0.285766	-0.581866	-0.454251	1.88386	-0.315464	-0.155264	1.74074	19.4525	-0.411362	0.909937	-0.467659	1.63465
ENH_TILE_001_CXCL10_14_9_C_A	chr4	76023648	76023673	CXCL10	14	76023656	9	C	A	TILE	TGTAGCCTACAAGTTACGGAATTTCC	GCCTAGTGTAGCCTACAAGTTACGGAATTTCCCTAGGTCTTGATTCGCTTGACGCTGCTG	0.0970607	-0.27313	-0.493474	-0.155246	0.0591141	2.06637	-0.917337	-0.920007	1.08071	21.2452	-0.866429	1.64805	-0.241539	2.52815
ENH_TILE_001_CXCL10_14_9_C_G	chr4	76023648	76023673	CXCL10	14	76023656	9	C	G	TILE	TGTAGCCTGCAAGTTACGGAATTTCC	GCCTAGTGTAGCCTGCAAGTTACGGAATTTCCCTAGGTCTTGATTCGCTTGACGCTGCTG	-0.720991	-0.496025	-0.390513	-0.272202	-0.512111	2.21506	-0.794344	-0.527475	1.48273	20.8169	-2.84377	2.66406	-0.369652	1.68441
ENH_TILE_001_CXCL10_14_9_C_T	chr4	76023648	76023673	CXCL10	14	76023656	9	C	T	TILE	TGTAGCCTTCAAGTTACGGAATTTCC	GCCTAGTGTAGCCTTCAAGTTACGGAATTTCCCTAGGTCTTGATTCGCTTGACGCTGCTG	0.0648661	0.146707	0.801717	-0.23392	-0.15886	2.03536	-0.496866	-0.405544	2.01845	23.4423	-1.1261	2.16444	-0.574597	3.02513
ENH_TILE_001_CXCL10_14_10_C_A	chr4	76023648	76023673	CXCL10	14	76023657	10	C	A	TILE	TGTAGCCTCAAAGTTACGGAATTTCC	GCCTAGTGTAGCCTCAAAGTTACGGAATTTCCCTAGGTCTTGATTCGCTTGACGCTGCTG	-0.1057	-0.211635	0.0942651	-0.25379	0.364819	1.54385	-0.881477	-0.75949	2.0715	22.8151	-0.179016	4.24584	0.178798	2.83739
ENH_TILE_001_CXCL10_14_10_C_G	chr4	76023648	76023673	CXCL10	14	76023657	10	C	G	TILE	TGTAGCCTCGAAGTTACGGAATTTCC	GCCTAGTGTAGCCTCGAAGTTACGGAATTTCCCTAGGTCTTGATTCGCTTGACGCTGCTG	-0.872659	-0.56285	-0.298522	-0.110491	-0.408928	2.17998	-0.103337	-0.800593	0.926801	22.5191	-0.219336	2.91207	-0.75811	2.64161
ENH_TILE_001_CXCL10_14_10_C_T	chr4	76023648	76023673	CXCL10	14	76023657	10	C	T	TILE	TGTAGCCTCTAAGTTACGGAATTTCC	GCCTAGTGTAGCCTCTAAGTTACGGAATTTCCCTAGGTCTTGATTCGCTTGACGCTGCTG	-0.120206	-0.634782	-0.194014	-0.134114	-0.0785885	2.21964	-1.10104	-0.946338	1.06174	23.3313	-4.10992	2.67919	-0.411106	3.44845
ENH_TILE_001_CXCL10_14_11_A_C	chr4	76023648	76023673	CXCL10	14	76023658	11	A	C	TILE	TGTAGCCTCCCAGTTACGGAATTTCC	GCCTAGTGTAGCCTCCCAGTTACGGAATTTCCCTAGGTCTTGATTCGCTTGACGCTGCTG	-1.07242	-0.101989	-0.308796	-0.240813	0.0199241	2.10172	-0.934786	-0.804818	1.84828	22.6136	0.351128	3.43152	0.0350942	3.18234
ENH_TILE_001_CXCL10_14_11_A_G	chr4	76023648	76023673	CXCL10	14	76023658	11	A	G	TILE	TGTAGCCTCCGAGTTACGGAATTTCC	GCCTAGTGTAGCCTCCGAGTTACGGAATTTCCCTAGGTCTTGATTCGCTTGACGCTGCTG	-0.42335	-0.306687	0.337375	0.128852	-0.998413	1.46845	-0.449749	-0.36476	1.24548	22.3616	-0.0157242	3.89511	-0.403761	2.17745
ENH_TILE_001_CXCL10_14_11_A_T	chr4	76023648	76023673	CXCL10	14	76023658	11	A	T	TILE	TGTAGCCTCCTAGTTACGGAATTTCC	GCCTAGTGTAGCCTCCTAGTTACGGAATTTCCCTAGGTCTTGATTCGCTTGACGCTGCTG	-1.20141	-0.291567	-0.468593	-0.27971	-0.377827	1.96342	-0.863195	-1.28244	1.38786	20.8791	0.349844	3.37519	-0.514216	2.41281
ENH_TILE_001_CXCL10_14_12_A_C	chr4	76023648	76023673	CXCL10	14	76023659	12	A	C	TILE	TGTAGCCTCCACGTTACGGAATTTCC	GCCTAGTGTAGCCTCCACGTTACGGAATTTCCCTAGGTCTTGATTCGCTTGACGCTGCTG	-0.459885	0.165166	0.341574	0.330815	-0.0483685	1.13316	-0.569741	-0.807332	1.71231	23.4194	-0.10277	2.55283	-0.566629	2.68562
ENH_TILE_001_CXCL10_14_12_A_G	chr4	76023648	76023673	CXCL10	14	76023659	12	A	G	TILE	TGTAGCCTCCAGGTTACGGAATTTCC	GCCTAGTGTAGCCTCCAGGTTACGGAATTTCCCTAGGTCTTGATTCGCTTGACGCTGCTG	-0.693113	-0.167652	0.100002	-0.257103	-0.555491	1.35133	-0.868046	-0.631092	1.73201	21.2015	0.170477	3.07342	-0.490634	1.34203
ENH_TILE_001_CXCL10_14_12_A_T	chr4	76023648	76023673	CXCL10	14	76023659	12	A	T	TILE	TGTAGCCTCCATGTTACGGAATTTCC	GCCTAGTGTAGCCTCCATGTTACGGAATTTCCCTAGGTCTTGATTCGCTTGACGCTGCTG	0.066876	-0.282694	-0.196579	-0.205763	-0.331643	1.90111	-0.467716	-0.561363	1.46431	22.2975	-0.446885	2.14693	-0.0709287	2.04858
ENH_TILE_001_CXCL10_14_13_G_A	chr4	76023648	76023673	CXCL10	14	76023660	13	G	A	TILE	TGTAGCCTCCAAATTACGGAATTTCC	GCCTAGTGTAGCCTCCAAATTACGGAATTTCCCTAGGTCTTGATTCGCTTGACGCTGCTG	-0.00666227	-0.568608	-0.490023	-0.344518	-0.503458	1.68994	-0.268636	-1.11928	0.74166	22.2561	-1.76544	2.43742	-0.448234	2.48416
ENH_TILE_001_CXCL10_14_13_G_C	chr4	76023648	76023673	CXCL10	14	76023660	13	G	C	TILE	TGTAGCCTCCAACTTACGGAATTTCC	GCCTAGTGTAGCCTCCAACTTACGGAATTTCCCTAGGTCTTGATTCGCTTGACGCTGCTG	-1.67086	-0.191317	-0.253872	-0.179791	-0.1363	2.3559	-0.806371	-0.710056	1.80158	20.4605	-1.22466	3.2208	-0.30865	2.31807
ENH_TILE_001_CXCL10_14_13_G_T	chr4	76023648	76023673	CXCL10	14	76023660	13	G	T	TILE	TGTAGCCTCCAATTTACGGAATTTCC	GCCTAGTGTAGCCTCCAATTTACGGAATTTCCCTAGGTCTTGATTCGCTTGACGCTGCTG	-0.646775	0.134882	0.0911541	-0.217708	-0.118921	1.56219	-0.489127	-1.05863	0.124826	20.968	-1.14142	2.64502	-0.322068	1.66366
ENH_TILE_001_CXCL10_14_14_T_A	chr4	76023648	76023673	CXCL10	14	76023661	14	T	A	TILE	TGTAGCCTCCAAGATACGGAATTTCC	GCCTAGTGTAGCCTCCAAGATACGGAATTTCCCTAGGTCTTGATTCGCTTGACGCTGCTG	-0.293181	-0.722229	-0.0704861	-0.567154	-0.658407	2.18961	-0.344901	-0.700211	0.446444	18.8518	-0.503886	2.65287	-0.511029	1.3089
ENH_TILE_001_CXCL10_14_14_T_C	chr4	76023648	76023673	CXCL10	14	76023661	14	T	C	TILE	TGTAGCCTCCAAGCTACGGAATTTCC	GCCTAGTGTAGCCTCCAAGCTACGGAATTTCCCTAGGTCTTGATTCGCTTGACGCTGCTG	-0.100875	-0.65277	-0.175922	-0.487101	-0.917867	0.782414	-0.433883	-0.507947	1.89781	21.5268	-0.911138	2.74656	-0.769671	3.04
ENH_TILE_001_CXCL10_14_14_T_G	chr4	76023648	76023673	CXCL10	14	76023661	14	T	G	TILE	TGTAGCCTCCAAGGTACGGAATTTCC	GCCTAGTGTAGCCTCCAAGGTACGGAATTTCCCTAGGTCTTGATTCGCTTGACGCTGCTG	-0.391155	-0.762665	-0.200192	-0.567569	-0.337931	1.46034	-1.00415	-0.196798	0.58963	20.7716	0.860754	1.85274	-0.598282	1.8841
ENH_TILE_001_CXCL10_14_15_T_A	chr4	76023648	76023673	CXCL10	14	76023662	15	T	A	TILE	TGTAGCCTCCAAGTAACGGAATTTCC	GCCTAGTGTAGCCTCCAAGTAACGGAATTTCCCTAGGTCTTGATTCGCTTGACGCTGCTG	0.11197	-0.236172	-0.42412	-0.743834	-0.388903	1.44539	-0.840128	-0.893055	1.61094	22.1988	-0.941315	2.27368	-0.297552	2.2316
ENH_TILE_001_CXCL10_14_15_T_C	chr4	76023648	76023673	CXCL10	14	76023662	15	T	C	TILE	TGTAGCCTCCAAGTCACGGAATTTCC	GCCTAGTGTAGCCTCCAAGTCACGGAATTTCCCTAGGTCTTGATTCGCTTGACGCTGCTG	-0.503581	-0.768327	-0.199868	-0.449773	-0.241881	1.24054	-0.911781	-0.889617	2.31645	21.0286	-1.90556	2.34346	-0.734127	1.43434
ENH_TILE_001_CXCL10_14_15_T_G	chr4	76023648	76023673	CXCL10	14	76023662	15	T	G	TILE	TGTAGCCTCCAAGTGACGGAATTTCC	GCCTAGTGTAGCCTCCAAGTGACGGAATTTCCCTAGGTCTTGATTCGCTTGACGCTGCTG	0.13526	-0.573439	-0.0470635	-0.6777	-0.51791	1.17841	-0.68711	-1.07806	0.794026	20.0553	-1.07235	2.578	-0.597841	1.47072
ENH_TILE_001_CXCL10_14_16_A_C	chr4	76023648	76023673	CXCL10	14	76023663	16	A	C	TILE	TGTAGCCTCCAAGTTCCGGAATTTCC	GCCTAGTGTAGCCTCCAAGTTCCGGAATTTCCCTAGGTCTTGATTCGCTTGACGCTGCTG	-1.03487	-1.05031	-0.560174	-1.14817	-0.41269	3.00882	-0.721532	-1.06694	2.78691	24.3211	-0.32823	5.01777	-0.210925	4.14392
ENH_TILE_001_CXCL10_14_16_A_G	chr4	76023648	76023673	CXCL10	14	76023663	16	A	G	TILE	TGTAGCCTCCAAGTTGCGGAATTTCC	GCCTAGTGTAGCCTCCAAGTTGCGGAATTTCCCTAGGTCTTGATTCGCTTGACGCTGCTG	-0.295838	-0.624477	0.159061	-0.329184	-0.184055	1.12179	-0.551171	-0.992595	1.25895	22.4102	-0.28664	2.73691	-0.353982	3.11226
ENH_TILE_001_CXCL10_14_16_A_T	chr4	76023648	76023673	CXCL10	14	76023663	16	A	T	TILE	TGTAGCCTCCAAGTTTCGGAATTTCC	GCCTAGTGTAGCCTCCAAGTTTCGGAATTTCCCTAGGTCTTGATTCGCTTGACGCTGCTG	0.684588	0.009295	-0.139825	0.122752	-0.248693	3.31054	-0.531205	-0.765885	2.76432	23.572	0.984578	5.56798	-0.533366	3.99851
ENH_TILE_001_CXCL10_14_17_C_A	chr4	76023648	76023673	CXCL10	14	76023664	17	C	A	TILE	TGTAGCCTCCAAGTTAAGGAATTTCC	GCCTAGTGTAGCCTCCAAGTTAAGGAATTTCCCTAGGTCTTGATTCGCTTGACGCTGCTG	-0.37181	0.247066	0.303899	0.187292	-0.2788	1.13456	-0.97994	-0.721891	0.16401	18.1632	0.208303	0.857313	-0.719051	1.02914
ENH_TILE_001_CXCL10_14_17_C_G	chr4	76023648	76023673	CXCL10	14	76023664	17	C	G	TILE	TGTAGCCTCCAAGTTAGGGAATTTCC	GCCTAGTGTAGCCTCCAAGTTAGGGAATTTCCCTAGGTCTTGATTCGCTTGACGCTGCTG	-0.744436	-0.239661	-0.513112	0.0408514	-0.24558	4.61351	-0.699233	-0.988145	6.71475	23.1046	-1.48608	5.94017	-0.053911	4.05602
ENH_TILE_001_CXCL10_14_17_C_T	chr4	76023648	76023673	CXCL10	14	76023664	17	C	T	TILE	TGTAGCCTCCAAGTTATGGAATTTCC	GCCTAGTGTAGCCTCCAAGTTATGGAATTTCCCTAGGTCTTGATTCGCTTGACGCTGCTG	0.16936	0.146707	0.376359	-0.0298377	-0.260231	2.01951	-1.00805	-1.13356	1.4045	22.2686	-1.8642	2.2915	-0.202222	3.15595
ENH_TILE_001_CXCL10_14_18_G_A	chr4	76023648	76023673	CXCL10	14	76023665	18	G	A	TILE	TGTAGCCTCCAAGTTACAGAATTTCC	GCCTAGTGTAGCCTCCAAGTTACAGAATTTCCCTAGGTCTTGATTCGCTTGACGCTGCTG	-0.649476	-0.441989	0.0122501	0.116873	0.03722	-0.475432	-0.970786	-0.875015	0.0815568	4.80743	-0.499606	-0.0479538	-0.432192	-0.633037
ENH_TILE_001_CXCL10_14_18_G_C	chr4	76023648	76023673	CXCL10	14	76023665	18	G	C	TILE	TGTAGCCTCCAAGTTACCGAATTTCC	GCCTAGTGTAGCCTCCAAGTTACCGAATTTCCCTAGGTCTTGATTCGCTTGACGCTGCTG	-0.240571	-0.0256125	0.0229678	-0.081451	1.15905	1.12575	-0.371101	-0.257725	0.629453	3.1021	-1.59951	0.0790318	0.666423	0.344007
ENH_TILE_001_CXCL10_14_18_G_T	chr4	76023648	76023673	CXCL10	14	76023665	18	G	T	TILE	TGTAGCCTCCAAGTTACTGAATTTCC	GCCTAGTGTAGCCTCCAAGTTACTGAATTTCCCTAGGTCTTGATTCGCTTGACGCTGCTG	0.270415	-0.474288	0.163584	-0.247699	-0.0937577	-0.506066	-0.974288	-1.23993	-0.380599	2.453	-0.745911	-0.497809	0.333019	0.0339243
ENH_TILE_001_CXCL10_14_19_G_A	chr4	76023648	76023673	CXCL10	14	76023666	19	G	A	TILE	TGTAGCCTCCAAGTTACGAAATTTCC	GCCTAGTGTAGCCTCCAAGTTACGAAATTTCCCTAGGTCTTGATTCGCTTGACGCTGCTG	0.281086	-0.64525	0.033629	-1.0603	-0.430827	-0.492129	-0.900917	-0.998507	-0.463875	3.23395	-1.86167	-0.133008	-0.609199	-0.717701
ENH_TILE_001_CXCL10_14_19_G_C	chr4	76023648	76023673	CXCL10	14	76023666	19	G	C	TILE	TGTAGCCTCCAAGTTACGCAATTTCC	GCCTAGTGTAGCCTCCAAGTTACGCAATTTCCCTAGGTCTTGATTCGCTTGACGCTGCTG	0.097333	-0.124201	-0.188238	0.192935	-0.0886643	0.300474	-0.620159	-0.196797	0.224366	0.574055	0.556241	-0.650591	-0.217141	0.105463
ENH_TILE_001_CXCL10_14_19_G_T	chr4	76023648	76023673	CXCL10	14	76023666	19	G	T	TILE	TGTAGCCTCCAAGTTACGTAATTTCC	GCCTAGTGTAGCCTCCAAGTTACGTAATTTCCCTAGGTCTTGATTCGCTTGACGCTGCTG	0.0504067	-0.0861624	-0.177821	0.29189	-0.0290697	0.0657833	-0.231727	0.741448	0.110467	7.00973	-1.93534	-0.70855	-0.0117026	-0.256746
ENH_TILE_001_CXCL10_14_20_A_C	chr4	76023648	76023673	CXCL10	14	76023667	20	A	C	TILE	TGTAGCCTCCAAGTTACGGCATTTCC	GCCTAGTGTAGCCTCCAAGTTACGGCATTTCCCTAGGTCTTGATTCGCTTGACGCTGCTG	-0.698461	0.135665	-0.325783	-0.264406	-0.321275	-0.218855	-0.328787	0.00889602	0.0507623	5.49893	-0.570765	-0.611604	-0.582334	-0.151961
ENH_TILE_001_CXCL10_14_20_A_G	chr4	76023648	76023673	CXCL10	14	76023667	20	A	G	TILE	TGTAGCCTCCAAGTTACGGGATTTCC	GCCTAGTGTAGCCTCCAAGTTACGGGATTTCCCTAGGTCTTGATTCGCTTGACGCTGCTG	0.0981045	0.125371	-0.308796	-0.278693	0.00678381	0.529748	-0.541957	-0.61171	0.479584	14.3636	-0.142357	0.629626	-0.570219	-0.0605674
ENH_TILE_001_CXCL10_14_20_A_T	chr4	76023648	76023673	CXCL10	14	76023667	20	A	T	TILE	TGTAGCCTCCAAGTTACGGTATTTCC	GCCTAGTGTAGCCTCCAAGTTACGGTATTTCCCTAGGTCTTGATTCGCTTGACGCTGCTG	-0.502811	0.0162429	-0.3415	-0.0739108	-0.143614	0.138602	0.0853258	-0.291536	0.646629	4.9872	0.289144	0.143669	-0.230035	-0.425546
ENH_TILE_001_CXCL10_14_21_A_C	chr4	76023648	76023673	CXCL10	14	76023668	21	A	C	TILE	TGTAGCCTCCAAGTTACGGACTTTCC	GCCTAGTGTAGCCTCCAAGTTACGGACTTTCCCTAGGTCTTGATTCGCTTGACGCTGCTG	-0.348311	-0.343832	0.0395977	-0.636505	-0.772838	0.315123	-0.080735	-0.272673	1.68105	13.9755	-0.216856	1.98965	-0.442301	0.33922
ENH_TILE_001_CXCL10_14_21_A_G	chr4	76023648	76023673	CXCL10	14	76023668	21	A	G	TILE	TGTAGCCTCCAAGTTACGGAGTTTCC	GCCTAGTGTAGCCTCCAAGTTACGGAGTTTCCCTAGGTCTTGATTCGCTTGACGCTGCTG	0.269714	-0.471966	-0.673147	-0.634015	-0.848105	0.41847	-0.422794	-0.363435	0.334098	14.3268	0.776812	1.12261	-0.69172	0.832373
ENH_TILE_001_CXCL10_14_21_A_T	chr4	76023648	76023673	CXCL10	14	76023668	21	A	T	TILE	TGTAGCCTCCAAGTTACGGATTTTCC	GCCTAGTGTAGCCTCCAAGTTACGGATTTTCCCTAGGTCTTGATTCGCTTGACGCTGCTG	0.132648	0.685995	0.174909	0.384549	-0.068573	-0.138763	-0.597508	-0.799544	-0.597051	9.98494	0.0815554	-0.221391	-0.580642	0.150411
ENH_TILE_001_CXCL10_14_22_T_A	chr4	76023648	76023673	CXCL10	14	76023669	22	T	A	TILE	TGTAGCCTCCAAGTTACGGAAATTCC	GCCTAGTGTAGCCTCCAAGTTACGGAAATTCCCTAGGTCTTGATTCGCTTGACGCTGCTG	-1.12633	-0.852963	-0.0700089	-0.108635	-0.575433	2.54329	-0.673583	-1.18126	1.40912	22.9847	-1.79529	3.74943	-0.474118	3.41188
ENH_TILE_001_CXCL10_14_22_T_C	chr4	76023648	76023673	CXCL10	14	76023669	22	T	C	TILE	TGTAGCCTCCAAGTTACGGAACTTCC	GCCTAGTGTAGCCTCCAAGTTACGGAACTTCCCTAGGTCTTGATTCGCTTGACGCTGCTG	0.867147	-0.168322	-0.00710447	-0.0225009	-0.684249	0.0846461	0.53821	-0.00641066	0.715425	10.6698	0.494689	0.923679	0.430589	0.338986
ENH_TILE_001_CXCL10_14_22_T_G	chr4	76023648	76023673	CXCL10	14	76023669	22	T	G	TILE	TGTAGCCTCCAAGTTACGGAAGTTCC	GCCTAGTGTAGCCTCCAAGTTACGGAAGTTCCCTAGGTCTTGATTCGCTTGACGCTGCTG	-0.130233	1.09026	0.164272	0.930703	0.876542	2.54917	-0.12157	-0.0867886	1.38641	11.6139	0.624023	1.1486	2.6165	1.94053
ENH_TILE_001_CXCL10_14_23_T_A	chr4	76023648	76023673	CXCL10	14	76023670	23	T	A	TILE	TGTAGCCTCCAAGTTACGGAATATCC	GCCTAGTGTAGCCTCCAAGTTACGGAATATCCCTAGGTCTTGATTCGCTTGACGCTGCTG	-0.546588	-0.601942	-0.236498	-0.780152	-0.42006	-0.564632	-0.571075	-0.25983	0.0775649	2.8963	-0.133747	-0.0524129	-0.558385	-0.463976
ENH_TILE_001_CXCL10_14_23_T_C	chr4	76023648	76023673	CXCL10	14	76023670	23	T	C	TILE	TGTAGCCTCCAAGTTACGGAATCTCC	GCCTAGTGTAGCCTCCAAGTTACGGAATCTCCCTAGGTCTTGATTCGCTTGACGCTGCTG	-0.11162	0.0538285	-0.415364	-0.26398	-0.50392	0.0263959	-0.286144	-0.157839	0.866435	12.3455	0.235115	-0.557834	-0.454619	-0.00794681
ENH_TILE_001_CXCL10_14_23_T_G	chr4	76023648	76023673	CXCL10	14	76023670	23	T	G	TILE	TGTAGCCTCCAAGTTACGGAATGTCC	GCCTAGTGTAGCCTCCAAGTTACGGAATGTCCCTAGGTCTTGATTCGCTTGACGCTGCTG	-0.0110696	0.00560712	-0.0282377	0.147992	-0.426904	0.356726	-0.663569	-0.484189	0.00786944	6.26171	-0.711689	0.285048	-0.528525	-0.389583
ENH_TILE_001_CXCL10_14_24_T_A	chr4	76023648	76023673	CXCL10	14	76023671	24	T	A	TILE	TGTAGCCTCCAAGTTACGGAATTACC	GCCTAGTGTAGCCTCCAAGTTACGGAATTACCCTAGGTCTTGATTCGCTTGACGCTGCTG	-0.161112	-0.145227	0.247371	-0.477986	-0.179276	-0.0843893	-0.472582	-0.666352	-0.0832374	8.76054	-1.73876	0.178127	-0.446876	-0.151555
ENH_TILE_001_CXCL10_14_24_T_C	chr4	76023648	76023673	CXCL10	14	76023671	24	T	C	TILE	TGTAGCCTCCAAGTTACGGAATTCCC	GCCTAGTGTAGCCTCCAAGTTACGGAATTCCCCTAGGTCTTGATTCGCTTGACGCTGCTG	0.578057	-0.287905	-0.114266	-0.708941	-0.381889	4.26839	-0.539474	-0.485114	8.50793	22.5706	0.904145	5.43869	-0.566974	4.23011
ENH_TILE_001_CXCL10_14_24_T_G	chr4	76023648	76023673	CXCL10	14	76023671	24	T	G	TILE	TGTAGCCTCCAAGTTACGGAATTGCC	GCCTAGTGTAGCCTCCAAGTTACGGAATTGCCCTAGGTCTTGATTCGCTTGACGCTGCTG	0.476176	-0.453918	-0.219785	-0.144511	-0.461247	-0.404681	-0.635262	-0.401684	-0.302817	2.73664	-0.643079	-0.0340909	-0.292799	-0.526537
ENH_TILE_001_CXCL10_14_25_C_A	chr4	76023648	76023673	CXCL10	14	76023672	25	C	A	TILE	TGTAGCCTCCAAGTTACGGAATTTAC	GCCTAGTGTAGCCTCCAAGTTACGGAATTTACCTAGGTCTTGATTCGCTTGACGCTGCTG	-0.149921	-0.244807	0.412567	-0.94435	0.0216941	0.648512	-0.394578	-0.509365	-0.999618	5.5794	-0.0849359	-0.288355	-0.376716	-0.236214
ENH_TILE_001_CXCL10_14_25_C_G	chr4	76023648	76023673	CXCL10	14	76023672	25	C	G	TILE	TGTAGCCTCCAAGTTACGGAATTTGC	GCCTAGTGTAGCCTCCAAGTTACGGAATTTGCCTAGGTCTTGATTCGCTTGACGCTGCTG	-0.194889	-0.332835	-0.134385	-0.0635874	-0.623293	-0.20775	-0.828603	-0.698253	-1.25297	-0.782013	-1.18105	-0.636277	-0.345363	-0.663212
ENH_TILE_001_CXCL10_14_25_C_T	chr4	76023648	76023673	CXCL10	14	76023672	25	C	T	TILE	TGTAGCCTCCAAGTTACGGAATTTTC	GCCTAGTGTAGCCTCCAAGTTACGGAATTTTCCTAGGTCTTGATTCGCTTGACGCTGCTG	-1.51138	0.063215	-0.425268	-0.395102	-0.501459	0.115627	-0.754619	-0.802979	0.129613	1.14807	0.566539	-0.805602	-0.62464	-0.329076
ENH_TILE_001_CXCL10_14_26_C_A	chr4	76023648	76023673	CXCL10	14	76023673	26	C	A	TILE	TGTAGCCTCCAAGTTACGGAATTTCA	GCCTAGTGTAGCCTCCAAGTTACGGAATTTCACTAGGTCTTGATTCGCTTGACGCTGCTG	0.0233853	-0.177831	-0.166304	-0.459031	-0.784652	-0.615255	-0.487491	-0.300959	-0.376427	0.368877	-0.366129	-1.26792	-0.510423	-0.177838
ENH_TILE_001_CXCL10_14_26_C_G	chr4	76023648	76023673	CXCL10	14	76023673	26	C	G	TILE	TGTAGCCTCCAAGTTACGGAATTTCG	GCCTAGTGTAGCCTCCAAGTTACGGAATTTCGCTAGGTCTTGATTCGCTTGACGCTGCTG	-0.358674	-0.572399	-0.121712	-0.725507	-0.626244	-0.483628	-0.123608	-0.0552907	-0.0426699	0.437108	0.572909	-0.633983	-0.614291	-0.825717
ENH_TILE_001_CXCL10_14_26_C_T	chr4	76023648	76023673	CXCL10	14	76023673	26	C	T	TILE	TGTAGCCTCCAAGTTACGGAATTTCT	GCCTAGTGTAGCCTCCAAGTTACGGAATTTCTCTAGGTCTTGATTCGCTTGACGCTGCTG	0.290514	-0.169616	-0.0305097	-0.355809	-0.499392	-0.179632	-0.511532	-0.0374747	-0.361172	1.48066	0.352994	-0.78777	-0.642466	-0.0135807
ENH_TILE_001_CXCL10_15_1_C_A	chr4	76023653	76023678	CXCL10	15	76023653	1	C	A	TILE	ACTCCAAGTTACGGAATTTCCCTCTG	GCCTAGACTCCAAGTTACGGAATTTCCCTCTGCTAGGTCTTGATTCGCTTGACGCTGCTG	0.624867	-0.130023	-0.375886	-0.30771	-0.518696	0.0358989	-0.209196	0.178912	0.10006	17.4223	-0.570765	0.0503792	-0.47344	-0.288116
ENH_TILE_001_CXCL10_15_1_C_G	chr4	76023653	76023678	CXCL10	15	76023653	1	C	G	TILE	GCTCCAAGTTACGGAATTTCCCTCTG	GCCTAGGCTCCAAGTTACGGAATTTCCCTCTGCTAGGTCTTGATTCGCTTGACGCTGCTG	-0.488904	-0.329226	-0.830064	-0.46649	-0.790289	-0.321438	-1.06108	-1.31892	0.190345	14.936	-0.940863	0.988103	-0.156619	-0.215654
ENH_TILE_001_CXCL10_15_1_C_T	chr4	76023653	76023678	CXCL10	15	76023653	1	C	T	TILE	TCTCCAAGTTACGGAATTTCCCTCTG	GCCTAGTCTCCAAGTTACGGAATTTCCCTCTGCTAGGTCTTGATTCGCTTGACGCTGCTG	-0.713684	0.471749	-0.473607	0.0098102	-0.404772	0.405847	-0.713013	-0.277434	-0.498348	17.6668	0.731014	0.0412421	-0.634282	0.371137
ENH_TILE_001_CXCL10_15_2_C_A	chr4	76023653	76023678	CXCL10	15	76023654	2	C	A	TILE	CATCCAAGTTACGGAATTTCCCTCTG	GCCTAGCATCCAAGTTACGGAATTTCCCTCTGCTAGGTCTTGATTCGCTTGACGCTGCTG	-0.498444	-0.401078	-0.436822	-0.552613	-0.762966	0.0492122	-0.314237	-0.712842	0.123963	15.8014	0.458607	0.580198	-0.575655	0.207231
ENH_TILE_001_CXCL10_15_2_C_G	chr4	76023653	76023678	CXCL10	15	76023654	2	C	G	TILE	CGTCCAAGTTACGGAATTTCCCTCTG	GCCTAGCGTCCAAGTTACGGAATTTCCCTCTGCTAGGTCTTGATTCGCTTGACGCTGCTG	-0.9135	-0.173894	-0.728422	-0.797173	-1.00087	-0.304638	-0.727984	-0.820024	-0.468926	12.6723	1.28433	0.617612	-0.731948	-0.416335
ENH_TILE_001_CXCL10_15_2_C_T	chr4	76023653	76023678	CXCL10	15	76023654	2	C	T	TILE	CTTCCAAGTTACGGAATTTCCCTCTG	GCCTAGCTTCCAAGTTACGGAATTTCCCTCTGCTAGGTCTTGATTCGCTTGACGCTGCTG	0.103139	-0.680546	-0.61361	-0.596066	-0.902249	0.250733	-0.459365	-0.252781	-0.032617	17.336	0.850192	0.840178	-0.565496	0.586249
ENH_TILE_001_CXCL10_15_3_T_A	chr4	76023653	76023678	CXCL10	15	76023655	3	T	A	TILE	CCACCAAGTTACGGAATTTCCCTCTG	GCCTAGCCACCAAGTTACGGAATTTCCCTCTGCTAGGTCTTGATTCGCTTGACGCTGCTG	-0.54384	-0.672591	-0.200198	-0.647987	-0.636966	0.39922	-0.648519	-0.346026	-0.536669	15.9315	-0.903659	0.492901	-0.629406	0.0843613
ENH_TILE_001_CXCL10_15_3_T_C	chr4	76023653	76023678	CXCL10	15	76023655	3	T	C	TILE	CCCCCAAGTTACGGAATTTCCCTCTG	GCCTAGCCCCCAAGTTACGGAATTTCCCTCTGCTAGGTCTTGATTCGCTTGACGCTGCTG	-0.960732	-0.352523	-0.548264	-1.12939	-0.625327	0.22754	-1.00993	-0.15121	-0.29869	15.7709	2.58693	0.40527	-0.756055	0.201324
ENH_TILE_001_CXCL10_15_3_T_G	chr4	76023653	76023678	CXCL10	15	76023655	3	T	G	TILE	CCGCCAAGTTACGGAATTTCCCTCTG	GCCTAGCCGCCAAGTTACGGAATTTCCCTCTGCTAGGTCTTGATTCGCTTGACGCTGCTG	0.00491664	-0.0697121	-0.471489	-0.461597	-0.174175	-0.648351	-0.621722	-0.139747	0.361513	15.8057	-0.691008	-0.0620055	-0.625473	0.0429403
ENH_TILE_001_CXCL10_15_4_C_A	chr4	76023653	76023678	CXCL10	15	76023656	4	C	A	TILE	CCTACAAGTTACGGAATTTCCCTCTG	GCCTAGCCTACAAGTTACGGAATTTCCCTCTGCTAGGTCTTGATTCGCTTGACGCTGCTG	-0.770603	-0.614598	-0.706875	-0.663536	-0.759474	0.852617	-0.653031	0.0678197	-0.377464	16.2614	0.490945	1.03092	-0.683369	0.0179853
ENH_TILE_001_CXCL10_15_4_C_G	chr4	76023653	76023678	CXCL10	15	76023656	4	C	G	TILE	CCTGCAAGTTACGGAATTTCCCTCTG	GCCTAGCCTGCAAGTTACGGAATTTCCCTCTGCTAGGTCTTGATTCGCTTGACGCTGCTG	-0.376214	-0.675508	-0.605303	-0.877155	-1.11831	-0.306935	-0.450849	-0.70444	-0.441521	16.4158	0.804094	1.29133	-0.609476	-0.148816
ENH_TILE_001_CXCL10_15_4_C_T	chr4	76023653	76023678	CXCL10	15	76023656	4	C	T	TILE	CCTTCAAGTTACGGAATTTCCCTCTG	GCCTAGCCTTCAAGTTACGGAATTTCCCTCTGCTAGGTCTTGATTCGCTTGACGCTGCTG	-0.0871814	0.076709	-0.984758	-0.541093	-0.741087	-0.49065	-0.580615	-0.869273	-0.233255	13.9206	-0.394166	0.742803	-0.767613	-0.0326725
ENH_TILE_001_CXCL10_15_5_C_A	chr4	76023653	76023678	CXCL10	15	76023657	5	C	A	TILE	CCTCAAAGTTACGGAATTTCCCTCTG	GCCTAGCCTCAAAGTTACGGAATTTCCCTCTGCTAGGTCTTGATTCGCTTGACGCTGCTG	0.137286	-0.244807	-0.451385	-0.613426	-0.84365	-0.516666	-0.736171	-0.479421	0.0800678	16.5176	-0.95851	0.0227331	-0.628296	0.23444
ENH_TILE_001_CXCL10_15_5_C_G	chr4	76023653	76023678	CXCL10	15	76023657	5	C	G	TILE	CCTCGAAGTTACGGAATTTCCCTCTG	GCCTAGCCTCGAAGTTACGGAATTTCCCTCTGCTAGGTCTTGATTCGCTTGACGCTGCTG	-0.623482	-0.392757	-0.372712	-0.790912	-1.26841	-0.352118	-0.694907	-0.254643	-1.10782	16.1046	0.930959	0.548133	-0.840848	0.124532
ENH_TILE_001_CXCL10_15_5_C_T	chr4	76023653	76023678	CXCL10	15	76023657	5	C	T	TILE	CCTCTAAGTTACGGAATTTCCCTCTG	GCCTAGCCTCTAAGTTACGGAATTTCCCTCTGCTAGGTCTTGATTCGCTTGACGCTGCTG	0.402059	-0.59516	-0.258311	-0.737044	-1.29625	0.00196787	-0.665054	-0.498478	0.0140727	15.1689	-0.317168	0.55186	-0.653772	0.219282
ENH_TILE_001_CXCL10_15_6_A_C	chr4	76023653	76023678	CXCL10	15	76023658	6	A	C	TILE	CCTCCCAGTTACGGAATTTCCCTCTG	GCCTAGCCTCCCAGTTACGGAATTTCCCTCTGCTAGGTCTTGATTCGCTTGACGCTGCTG	-0.36956	-0.387336	-0.665071	-1.02883	-0.807786	-0.0992362	-0.708458	-0.813113	-0.370713	16.0273	0.114794	0.568764	-0.944085	-0.432093
ENH_TILE_001_CXCL10_15_6_A_G	chr4	76023653	76023678	CXCL10	15	76023658	6	A	G	TILE	CCTCCGAGTTACGGAATTTCCCTCTG	GCCTAGCCTCCGAGTTACGGAATTTCCCTCTGCTAGGTCTTGATTCGCTTGACGCTGCTG	0.45949	0.833617	-0.213798	-0.388453	-1.21291	-0.116332	0.0483955	-0.0487712	0.201595	15.4625	0.911567	0.323543	-0.525747	-0.286812
ENH_TILE_001_CXCL10_15_6_A_T	chr4	76023653	76023678	CXCL10	15	76023658	6	A	T	TILE	CCTCCTAGTTACGGAATTTCCCTCTG	GCCTAGCCTCCTAGTTACGGAATTTCCCTCTGCTAGGTCTTGATTCGCTTGACGCTGCTG	0.11839	-0.283554	-0.846626	-0.393689	-0.517271	0.432302	-0.396922	-0.886016	-0.0723655	16.7498	1.87654	0.360508	-0.739591	0.0210595
ENH_TILE_001_CXCL10_15_7_A_C	chr4	76023653	76023678	CXCL10	15	76023659	7	A	C	TILE	CCTCCACGTTACGGAATTTCCCTCTG	GCCTAGCCTCCACGTTACGGAATTTCCCTCTGCTAGGTCTTGATTCGCTTGACGCTGCTG	-0.693487	-0.318855	-0.817173	-0.487995	-0.41153	-0.374721	-0.523686	-0.0241398	0.344961	14.6742	-1.63824	0.871897	-0.565286	-0.0430537
ENH_TILE_001_CXCL10_15_7_A_G	chr4	76023653	76023678	CXCL10	15	76023659	7	A	G	TILE	CCTCCAGGTTACGGAATTTCCCTCTG	GCCTAGCCTCCAGGTTACGGAATTTCCCTCTGCTAGGTCTTGATTCGCTTGACGCTGCTG	-0.731056	0.508432	-0.336094	-0.594511	-0.0133724	0.532913	-0.992657	-0.56682	-0.0994707	15.2453	0.165517	0.490288	-0.377546	-0.209467
ENH_TILE_001_CXCL10_15_7_A_T	chr4	76023653	76023678	CXCL10	15	76023659	7	A	T	TILE	CCTCCATGTTACGGAATTTCCCTCTG	GCCTAGCCTCCATGTTACGGAATTTCCCTCTGCTAGGTCTTGATTCGCTTGACGCTGCTG	-0.814258	-0.596599	-0.869473	-0.609415	-0.729804	0.387941	-0.764771	-0.517556	-0.0704424	15.8999	-0.314639	0.0179136	-0.710691	-0.11763
ENH_TILE_001_CXCL10_15_8_G_A	chr4	76023653	76023678	CXCL10	15	76023660	8	G	A	TILE	CCTCCAAATTACGGAATTTCCCTCTG	GCCTAGCCTCCAAATTACGGAATTTCCCTCTGCTAGGTCTTGATTCGCTTGACGCTGCTG	0.0585111	0.336886	-0.589001	-0.662354	-1.24004	-0.256877	-1.04407	-0.72334	-1.45621	12.5111	0.0145417	-0.0541427	-0.867669	-0.325695
ENH_TILE_001_CXCL10_15_8_G_C	chr4	76023653	76023678	CXCL10	15	76023660	8	G	C	TILE	CCTCCAACTTACGGAATTTCCCTCTG	GCCTAGCCTCCAACTTACGGAATTTCCCTCTGCTAGGTCTTGATTCGCTTGACGCTGCTG	-0.275548	-0.732314	-0.838263	-0.662304	-1.47292	-0.359165	-0.697929	-0.0397902	0.240537	16.1501	1.45852	0.0894469	-0.652024	-0.396081
ENH_TILE_001_CXCL10_15_8_G_T	chr4	76023653	76023678	CXCL10	15	76023660	8	G	T	TILE	CCTCCAATTTACGGAATTTCCCTCTG	GCCTAGCCTCCAATTTACGGAATTTCCCTCTGCTAGGTCTTGATTCGCTTGACGCTGCTG	-1.32442	-0.0462869	0.0730169	-0.466001	-0.508628	-0.278597	-0.754936	-0.697123	-0.620294	16.1221	-0.287699	0.0699625	-0.738669	-0.0629771
ENH_TILE_001_CXCL10_15_9_T_A	chr4	76023653	76023678	CXCL10	15	76023661	9	T	A	TILE	CCTCCAAGATACGGAATTTCCCTCTG	GCCTAGCCTCCAAGATACGGAATTTCCCTCTGCTAGGTCTTGATTCGCTTGACGCTGCTG	-0.0138552	-0.229557	-0.506043	-0.745869	-1.11125	-0.788443	-1.06251	-0.632967	-0.843519	11.5179	0.954423	-0.341972	-0.880098	-0.25932
ENH_TILE_001_CXCL10_15_9_T_C	chr4	76023653	76023678	CXCL10	15	76023661	9	T	C	TILE	CCTCCAAGCTACGGAATTTCCCTCTG	GCCTAGCCTCCAAGCTACGGAATTTCCCTCTGCTAGGTCTTGATTCGCTTGACGCTGCTG	-0.0828454	-0.65285	-0.289877	-0.863268	-1.01078	-0.890901	-0.554435	-0.318952	-0.688387	14.7343	-0.570765	0.274799	-1.08039	-0.382861
ENH_TILE_001_CXCL10_15_9_T_G	chr4	76023653	76023678	CXCL10	15	76023661	9	T	G	TILE	CCTCCAAGGTACGGAATTTCCCTCTG	GCCTAGCCTCCAAGGTACGGAATTTCCCTCTGCTAGGTCTTGATTCGCTTGACGCTGCTG	-0.417792	-0.934824	-0.724111	-0.663894	-0.877258	-0.29044	-0.739625	-0.770195	-0.869296	13.7257	-0.651462	0.327463	-0.787542	-0.380907
ENH_TILE_001_CXCL10_15_10_T_A	chr4	76023653	76023678	CXCL10	15	76023662	10	T	A	TILE	CCTCCAAGTAACGGAATTTCCCTCTG	GCCTAGCCTCCAAGTAACGGAATTTCCCTCTGCTAGGTCTTGATTCGCTTGACGCTGCTG	-0.339161	-0.157642	-0.686693	-0.641708	-1.00967	-0.677435	-0.604337	-0.493844	0.0564091	14.2144	0.222684	0.316321	-0.786082	-0.191614
ENH_TILE_001_CXCL10_15_10_T_C	chr4	76023653	76023678	CXCL10	15	76023662	10	T	C	TILE	CCTCCAAGTCACGGAATTTCCCTCTG	GCCTAGCCTCCAAGTCACGGAATTTCCCTCTGCTAGGTCTTGATTCGCTTGACGCTGCTG	-0.256172	-0.528326	-0.740096	-0.739708	-0.431337	-0.419776	-0.478724	-0.592312	-0.480071	12.3067	-0.143386	0.182457	-0.851663	-0.261203
ENH_TILE_001_CXCL10_15_10_T_G	chr4	76023653	76023678	CXCL10	15	76023662	10	T	G	TILE	CCTCCAAGTGACGGAATTTCCCTCTG	GCCTAGCCTCCAAGTGACGGAATTTCCCTCTGCTAGGTCTTGATTCGCTTGACGCTGCTG	0.0618039	-0.608632	-0.341939	-0.444738	-1.17627	-0.416633	-0.923609	-0.676077	-0.342764	9.79988	0.0260004	0.572677	-0.952096	-0.395215
ENH_TILE_001_CXCL10_15_11_A_C	chr4	76023653	76023678	CXCL10	15	76023663	11	A	C	TILE	CCTCCAAGTTCCGGAATTTCCCTCTG	GCCTAGCCTCCAAGTTCCGGAATTTCCCTCTGCTAGGTCTTGATTCGCTTGACGCTGCTG	-0.847425	-0.916422	-0.667537	-0.938503	-0.548916	0.00778051	-0.367475	-0.667186	-0.111277	18.7584	3.34333	2.39877	0.0140899	0.601757
ENH_TILE_001_CXCL10_15_11_A_G	chr4	76023653	76023678	CXCL10	15	76023663	11	A	G	TILE	CCTCCAAGTTGCGGAATTTCCCTCTG	GCCTAGCCTCCAAGTTGCGGAATTTCCCTCTGCTAGGTCTTGATTCGCTTGACGCTGCTG	-0.516861	-0.339336	-0.841566	-0.870895	-0.688216	0.449948	-0.570862	-0.562686	0.355828	17.2099	-0.289155	0.653514	-0.815666	-0.144217
ENH_TILE_001_CXCL10_15_11_A_T	chr4	76023653	76023678	CXCL10	15	76023663	11	A	T	TILE	CCTCCAAGTTTCGGAATTTCCCTCTG	GCCTAGCCTCCAAGTTTCGGAATTTCCCTCTGCTAGGTCTTGATTCGCTTGACGCTGCTG	-0.098889	1.23986	-0.410264	-0.499858	-1.13202	0.159125	0.370326	0.0661403	0.776383	16.1894	0.0926182	1.00562	-0.807418	0.245028
ENH_TILE_001_CXCL10_15_12_C_A	chr4	76023653	76023678	CXCL10	15	76023664	12	C	A	TILE	CCTCCAAGTTAAGGAATTTCCCTCTG	GCCTAGCCTCCAAGTTAAGGAATTTCCCTCTGCTAGGTCTTGATTCGCTTGACGCTGCTG	-0.364963	-0.0439465	-0.910452	-0.868177	-1.05703	-0.560269	-1.39763	-0.691051	-1.29089	12.0265	0.782602	0.59616	-0.872119	-0.563235
ENH_TILE_001_CXCL10_15_12_C_G	chr4	76023653	76023678	CXCL10	15	76023664	12	C	G	TILE	CCTCCAAGTTAGGGAATTTCCCTCTG	GCCTAGCCTCCAAGTTAGGGAATTTCCCTCTGCTAGGTCTTGATTCGCTTGACGCTGCTG	-0.167053	-0.485342	-0.825773	-1.11281	-1.43042	0.86562	-0.77646	-1.02633	2.396	17.7283	0.235712	2.49076	-0.856665	-0.0116031
ENH_TILE_001_CXCL10_15_12_C_T	chr4	76023653	76023678	CXCL10	15	76023664	12	C	T	TILE	CCTCCAAGTTATGGAATTTCCCTCTG	GCCTAGCCTCCAAGTTATGGAATTTCCCTCTGCTAGGTCTTGATTCGCTTGACGCTGCTG	-0.157714	-0.146512	-0.510806	-0.371121	-0.679902	0.293948	-1.13641	-1.24415	0.202652	17.3114	1.99238	0.0542163	-0.70862	0.206616
ENH_TILE_001_CXCL10_15_13_G_A	chr4	76023653	76023678	CXCL10	15	76023665	13	G	A	TILE	CCTCCAAGTTACAGAATTTCCCTCTG	GCCTAGCCTCCAAGTTACAGAATTTCCCTCTGCTAGGTCTTGATTCGCTTGACGCTGCTG	-0.861188	-0.270249	-0.0956214	-0.285428	-0.592515	-0.173393	-0.689443	-0.473433	0.0324414	2.34981	-0.485135	0.0537117	-0.436725	-0.360444
ENH_TILE_001_CXCL10_15_13_G_C	chr4	76023653	76023678	CXCL10	15	76023665	13	G	C	TILE	CCTCCAAGTTACCGAATTTCCCTCTG	GCCTAGCCTCCAAGTTACCGAATTTCCCTCTGCTAGGTCTTGATTCGCTTGACGCTGCTG	-0.621796	-0.368428	-0.322063	-0.744523	-0.443609	0.359835	-1.08737	-0.136909	-0.719206	1.46292	-0.128486	-0.526766	-0.328307	-0.122543
ENH_TILE_001_CXCL10_15_13_G_T	chr4	76023653	76023678	CXCL10	15	76023665	13	G	T	TILE	CCTCCAAGTTACTGAATTTCCCTCTG	GCCTAGCCTCCAAGTTACTGAATTTCCCTCTGCTAGGTCTTGATTCGCTTGACGCTGCTG	-0.359921	0.04726	-0.369776	-0.441407	-0.642934	-0.238293	-0.581837	-0.349554	0.359586	0.523479	-0.570765	0.0895135	-0.236041	-0.667058
ENH_TILE_001_CXCL10_15_14_G_A	chr4	76023653	76023678	CXCL10	15	76023666	14	G	A	TILE	CCTCCAAGTTACGAAATTTCCCTCTG	GCCTAGCCTCCAAGTTACGAAATTTCCCTCTGCTAGGTCTTGATTCGCTTGACGCTGCTG	-0.418499	-0.25292	-0.893091	-0.141827	-1.16708	-0.462283	-0.207776	0.235766	0.971875	1.29447	0.76048	0.482741	-0.595032	-0.170969
ENH_TILE_001_CXCL10_15_14_G_C	chr4	76023653	76023678	CXCL10	15	76023666	14	G	C	TILE	CCTCCAAGTTACGCAATTTCCCTCTG	GCCTAGCCTCCAAGTTACGCAATTTCCCTCTGCTAGGTCTTGATTCGCTTGACGCTGCTG	0.273085	-0.0596244	-0.143046	-0.531665	-0.783413	-0.239188	-0.557337	0.108301	-0.845406	0.383866	-0.350292	-0.798081	-0.171326	-0.194807
ENH_TILE_001_CXCL10_15_14_G_T	chr4	76023653	76023678	CXCL10	15	76023666	14	G	T	TILE	CCTCCAAGTTACGTAATTTCCCTCTG	GCCTAGCCTCCAAGTTACGTAATTTCCCTCTGCTAGGTCTTGATTCGCTTGACGCTGCTG	-0.535399	-0.338123	-0.653691	-0.831963	-0.981349	-0.512577	-0.325223	0.0612215	-1.19108	2.21427	0.160068	-0.465833	-0.696462	-0.438069
ENH_TILE_001_CXCL10_15_15_A_C	chr4	76023653	76023678	CXCL10	15	76023667	15	A	C	TILE	CCTCCAAGTTACGGCATTTCCCTCTG	GCCTAGCCTCCAAGTTACGGCATTTCCCTCTGCTAGGTCTTGATTCGCTTGACGCTGCTG	-0.0911909	0.188444	-0.620386	-0.271205	-0.753114	-0.336935	-0.454408	0.119994	-0.49213	1.76106	1.28792	-0.0738124	-0.498476	-0.221249
ENH_TILE_001_CXCL10_15_15_A_G	chr4	76023653	76023678	CXCL10	15	76023667	15	A	G	TILE	CCTCCAAGTTACGGGATTTCCCTCTG	GCCTAGCCTCCAAGTTACGGGATTTCCCTCTGCTAGGTCTTGATTCGCTTGACGCTGCTG	-0.410426	-0.21091	-0.640551	-0.247694	-0.744343	-0.21976	-0.434156	-0.235472	0.0114417	8.43439	-0.42916	0.755696	-0.701193	-0.485598
ENH_TILE_001_CXCL10_15_15_A_T	chr4	76023653	76023678	CXCL10	15	76023667	15	A	T	TILE	CCTCCAAGTTACGGTATTTCCCTCTG	GCCTAGCCTCCAAGTTACGGTATTTCCCTCTGCTAGGTCTTGATTCGCTTGACGCTGCTG	-0.37036	-0.801193	-0.369401	-0.789688	0.617105	1.18727	-0.35372	-0.130274	-0.167608	1.40602	-0.720475	0.0768919	-0.178475	-0.339065
ENH_TILE_001_CXCL10_15_16_A_C	chr4	76023653	76023678	CXCL10	15	76023668	16	A	C	TILE	CCTCCAAGTTACGGACTTTCCCTCTG	GCCTAGCCTCCAAGTTACGGACTTTCCCTCTGCTAGGTCTTGATTCGCTTGACGCTGCTG	0.30449	-0.889074	-0.449334	-0.727326	-0.911614	-0.284395	0.117539	-0.0372007	0.932355	10.3706	-0.163882	0.180634	-1.05665	-0.611187
ENH_TILE_001_CXCL10_15_16_A_G	chr4	76023653	76023678	CXCL10	15	76023668	16	A	G	TILE	CCTCCAAGTTACGGAGTTTCCCTCTG	GCCTAGCCTCCAAGTTACGGAGTTTCCCTCTGCTAGGTCTTGATTCGCTTGACGCTGCTG	-0.700763	-0.541409	-0.849393	-0.441367	-0.812619	-0.238026	-0.403447	-0.272574	0.229288	7.05172	0.496277	1.09798	-0.648109	-0.0821684
ENH_TILE_001_CXCL10_15_16_A_T	chr4	76023653	76023678	CXCL10	15	76023668	16	A	T	TILE	CCTCCAAGTTACGGATTTTCCCTCTG	GCCTAGCCTCCAAGTTACGGATTTTCCCTCTGCTAGGTCTTGATTCGCTTGACGCTGCTG	0.317212	-0.213554	-1.08363	-0.490275	-0.291061	-0.223621	-0.646348	-0.411885	-0.285389	5.45873	-0.262218	-0.476436	-0.784593	-0.509216
ENH_TILE_001_CXCL10_15_17_T_A	chr4	76023653	76023678	CXCL10	15	76023669	17	T	A	TILE	CCTCCAAGTTACGGAAATTCCCTCTG	GCCTAGCCTCCAAGTTACGGAAATTCCCTCTGCTAGGTCTTGATTCGCTTGACGCTGCTG	0.178874	-0.41572	-0.818527	-1.18325	-1.05532	-0.281817	-0.816473	-0.470497	-0.202723	15.5609	-0.11606	-0.107241	-0.897175	0.0827055
ENH_TILE_001_CXCL10_15_17_T_C	chr4	76023653	76023678	CXCL10	15	76023669	17	T	C	TILE	CCTCCAAGTTACGGAACTTCCCTCTG	GCCTAGCCTCCAAGTTACGGAACTTCCCTCTGCTAGGTCTTGATTCGCTTGACGCTGCTG	0.293086	-0.346215	-0.378635	-0.774477	-0.757184	-0.891096	-0.533402	-0.236868	-0.542271	3.73776	-0.104813	0.756088	-0.196496	-0.418196
ENH_TILE_001_CXCL10_15_17_T_G	chr4	76023653	76023678	CXCL10	15	76023669	17	T	G	TILE	CCTCCAAGTTACGGAAGTTCCCTCTG	GCCTAGCCTCCAAGTTACGGAAGTTCCCTCTGCTAGGTCTTGATTCGCTTGACGCTGCTG	0.436066	-0.511435	-0.463674	-0.463997	-0.238956	-0.81459	-0.26639	-0.492434	-0.190612	3.56779	0.883704	-0.0372936	0.338316	-0.55703
ENH_TILE_001_CXCL10_15_18_T_A	chr4	76023653	76023678	CXCL10	15	76023670	18	T	A	TILE	CCTCCAAGTTACGGAATATCCCTCTG	GCCTAGCCTCCAAGTTACGGAATATCCCTCTGCTAGGTCTTGATTCGCTTGACGCTGCTG	-0.751682	-0.336788	-0.818428	-0.761528	-0.105157	-0.479133	-0.604412	-0.388657	-1.14684	1.03708	-0.102132	-0.648652	-0.76171	-0.763853
ENH_TILE_001_CXCL10_15_18_T_C	chr4	76023653	76023678	CXCL10	15	76023670	18	T	C	TILE	CCTCCAAGTTACGGAATCTCCCTCTG	GCCTAGCCTCCAAGTTACGGAATCTCCCTCTGCTAGGTCTTGATTCGCTTGACGCTGCTG	-0.446355	0.239236	-0.365129	-0.71631	-0.636342	-0.374721	-0.29149	-0.241008	-0.607078	6.69672	1.19138	0.0968072	-0.800354	-0.54073
ENH_TILE_001_CXCL10_15_18_T_G	chr4	76023653	76023678	CXCL10	15	76023670	18	T	G	TILE	CCTCCAAGTTACGGAATGTCCCTCTG	GCCTAGCCTCCAAGTTACGGAATGTCCCTCTGCTAGGTCTTGATTCGCTTGACGCTGCTG	-0.145958	-0.431223	-0.396832	-0.616178	-0.613544	-0.337673	-0.339665	0.130913	-0.645837	2.30415	1.47649	0.282322	-0.510377	-0.592436
ENH_TILE_001_CXCL10_15_19_T_A	chr4	76023653	76023678	CXCL10	15	76023671	19	T	A	TILE	CCTCCAAGTTACGGAATTACCCTCTG	GCCTAGCCTCCAAGTTACGGAATTACCCTCTGCTAGGTCTTGATTCGCTTGACGCTGCTG	-0.530228	-0.377942	-0.402347	-0.402234	-0.696639	-0.374721	-0.937864	-0.454939	-0.115189	3.89137	1.14231	-0.0166094	-0.102719	-0.00941096
ENH_TILE_001_CXCL10_15_19_T_C	chr4	76023653	76023678	CXCL10	15	76023671	19	T	C	TILE	CCTCCAAGTTACGGAATTCCCCTCTG	GCCTAGCCTCCAAGTTACGGAATTCCCCTCTGCTAGGTCTTGATTCGCTTGACGCTGCTG	-0.40584	-0.795171	-0.245748	-0.723635	-0.984198	0.455378	-0.384644	-0.429454	4.23769	17.8481	-0.889032	1.54736	-0.719334	0.343903
ENH_TILE_001_CXCL10_15_19_T_G	chr4	76023653	76023678	CXCL10	15	76023671	19	T	G	TILE	CCTCCAAGTTACGGAATTGCCCTCTG	GCCTAGCCTCCAAGTTACGGAATTGCCCTCTGCTAGGTCTTGATTCGCTTGACGCTGCTG	-0.570763	-0.160476	-0.500806	-0.180118	-0.741707	-0.728927	-0.24994	-0.0653584	-0.127788	0.366621	-0.839645	-0.310851	-0.48297	-0.0075678
ENH_TILE_001_CXCL10_15_20_C_A	chr4	76023653	76023678	CXCL10	15	76023672	20	C	A	TILE	CCTCCAAGTTACGGAATTTACCTCTG	GCCTAGCCTCCAAGTTACGGAATTTACCTCTGCTAGGTCTTGATTCGCTTGACGCTGCTG	0.25032	-0.155984	-0.448531	-0.113695	-0.727677	-0.656231	-0.806744	-0.202523	-0.421969	1.18366	0.496844	-0.224898	-0.204911	-0.596022
ENH_TILE_001_CXCL10_15_20_C_G	chr4	76023653	76023678	CXCL10	15	76023672	20	C	G	TILE	CCTCCAAGTTACGGAATTTGCCTCTG	GCCTAGCCTCCAAGTTACGGAATTTGCCTCTGCTAGGTCTTGATTCGCTTGACGCTGCTG	-0.937621	-0.383349	-0.847773	-0.0032884	-0.597747	-0.814509	-0.629795	-0.410105	-0.514894	-0.210352	1.08146	-0.626589	-0.941058	-0.758603
ENH_TILE_001_CXCL10_15_20_C_T	chr4	76023653	76023678	CXCL10	15	76023672	20	C	T	TILE	CCTCCAAGTTACGGAATTTTCCTCTG	GCCTAGCCTCCAAGTTACGGAATTTTCCTCTGCTAGGTCTTGATTCGCTTGACGCTGCTG	-0.00675502	-0.281835	-0.604438	-0.792978	-0.826038	-0.994609	-0.442617	-0.47451	-0.575769	0.0728359	-1.38071	-0.105628	-0.856408	-0.447436
ENH_TILE_001_CXCL10_15_21_C_A	chr4	76023653	76023678	CXCL10	15	76023673	21	C	A	TILE	CCTCCAAGTTACGGAATTTCACTCTG	GCCTAGCCTCCAAGTTACGGAATTTCACTCTGCTAGGTCTTGATTCGCTTGACGCTGCTG	-0.460802	-0.35262	0.424727	-0.545702	-1.16076	-0.823014	-0.295878	-0.224844	0.387952	0.713151	0.647078	-0.247935	-0.619354	-0.625507
ENH_TILE_001_CXCL10_15_21_C_G	chr4	76023653	76023678	CXCL10	15	76023673	21	C	G	TILE	CCTCCAAGTTACGGAATTTCGCTCTG	GCCTAGCCTCCAAGTTACGGAATTTCGCTCTGCTAGGTCTTGATTCGCTTGACGCTGCTG	-0.656633	-0.444792	-0.777388	-0.422132	-0.862153	-1.11277	-0.334131	0.117732	-0.255606	-0.151832	-1.40326	-0.428167	-0.799978	-0.694959
ENH_TILE_001_CXCL10_15_21_C_T	chr4	76023653	76023678	CXCL10	15	76023673	21	C	T	TILE	CCTCCAAGTTACGGAATTTCTCTCTG	GCCTAGCCTCCAAGTTACGGAATTTCTCTCTGCTAGGTCTTGATTCGCTTGACGCTGCTG	0.261123	-0.167098	-0.285653	-0.694322	-0.535077	-0.912976	-1.04995	-0.296237	-0.657588	0.457915	-0.974855	0.202968	-0.39706	-0.756217
ENH_TILE_001_CXCL10_15_22_C_A	chr4	76023653	76023678	CXCL10	15	76023674	22	C	A	TILE	CCTCCAAGTTACGGAATTTCCATCTG	GCCTAGCCTCCAAGTTACGGAATTTCCATCTGCTAGGTCTTGATTCGCTTGACGCTGCTG	-1.07069	-0.30724	-0.940581	-0.813148	-0.574891	-0.839563	-0.842632	-0.960999	-0.929128	11.2834	-0.0902797	-0.118765	-0.717971	-0.276727
ENH_TILE_001_CXCL10_15_22_C_G	chr4	76023653	76023678	CXCL10	15	76023674	22	C	G	TILE	CCTCCAAGTTACGGAATTTCCGTCTG	GCCTAGCCTCCAAGTTACGGAATTTCCGTCTGCTAGGTCTTGATTCGCTTGACGCTGCTG	-0.544721	-0.618889	-0.328742	-0.883453	-1.0079	-0.966797	-0.616083	-0.668871	-0.820516	11.6729	-1.37808	-0.101667	-0.857526	-0.547754
ENH_TILE_001_CXCL10_15_22_C_T	chr4	76023653	76023678	CXCL10	15	76023674	22	C	T	TILE	CCTCCAAGTTACGGAATTTCCTTCTG	GCCTAGCCTCCAAGTTACGGAATTTCCTTCTGCTAGGTCTTGATTCGCTTGACGCTGCTG	-0.355882	-0.358597	-0.392296	-0.813967	-0.77456	-0.949732	-0.388099	-0.514633	-0.22366	7.0165	-0.275405	0.487012	-0.775527	-0.586937
ENH_TILE_001_CXCL10_15_23_T_A	chr4	76023653	76023678	CXCL10	15	76023675	23	T	A	TILE	CCTCCAAGTTACGGAATTTCCCACTG	GCCTAGCCTCCAAGTTACGGAATTTCCCACTGCTAGGTCTTGATTCGCTTGACGCTGCTG	-2.05891	-0.499687	-0.931541	-0.662854	-0.653155	-0.0668941	-0.856741	-0.635629	-0.363859	18.8243	0.201097	0.498031	-0.538955	-0.0527341
ENH_TILE_001_CXCL10_15_23_T_C	chr4	76023653	76023678	CXCL10	15	76023675	23	T	C	TILE	CCTCCAAGTTACGGAATTTCCCCCTG	GCCTAGCCTCCAAGTTACGGAATTTCCCCCTGCTAGGTCTTGATTCGCTTGACGCTGCTG	-0.00290766	-0.309815	-0.443324	-1.05848	-1.10479	-0.377765	-0.908254	-0.64803	0.205274	16.1932	-0.109794	0.48268	-0.562651	0.223453
ENH_TILE_001_CXCL10_15_23_T_G	chr4	76023653	76023678	CXCL10	15	76023675	23	T	G	TILE	CCTCCAAGTTACGGAATTTCCCGCTG	GCCTAGCCTCCAAGTTACGGAATTTCCCGCTGCTAGGTCTTGATTCGCTTGACGCTGCTG	0.378996	-0.305172	-0.427788	-0.462423	-1.15949	-0.411672	-0.898827	-0.70422	-0.0727248	16.1645	-0.0794708	0.0943109	-0.552588	-0.33344
ENH_TILE_001_CXCL10_15_24_C_A	chr4	76023653	76023678	CXCL10	15	76023676	24	C	A	TILE	CCTCCAAGTTACGGAATTTCCCTATG	GCCTAGCCTCCAAGTTACGGAATTTCCCTATGCTAGGTCTTGATTCGCTTGACGCTGCTG	-0.49906	-0.366861	-0.285868	-0.280292	-0.434076	-0.124302	-0.503486	-0.500438	0.397685	17.2927	-0.390788	0.915456	-0.607887	0.0228722
ENH_TILE_001_CXCL10_15_24_C_G	chr4	76023653	76023678	CXCL10	15	76023676	24	C	G	TILE	CCTCCAAGTTACGGAATTTCCCTGTG	GCCTAGCCTCCAAGTTACGGAATTTCCCTGTGCTAGGTCTTGATTCGCTTGACGCTGCTG	-0.695198	-0.0615276	-0.380937	-0.446395	-0.71973	0.140224	-0.845369	-0.386818	-0.466512	16.5104	-0.491745	0.315158	-0.772192	-0.133316
ENH_TILE_001_CXCL10_15_24_C_T	chr4	76023653	76023678	CXCL10	15	76023676	24	C	T	TILE	CCTCCAAGTTACGGAATTTCCCTTTG	GCCTAGCCTCCAAGTTACGGAATTTCCCTTTGCTAGGTCTTGATTCGCTTGACGCTGCTG	0.423442	-0.247052	-0.368308	-0.956932	-1.17171	0.929552	-0.398784	-0.209048	1.0558	19.9064	-0.0324353	1.70081	-0.425346	1.01535
ENH_TILE_001_CXCL10_15_25_T_A	chr4	76023653	76023678	CXCL10	15	76023677	25	T	A	TILE	CCTCCAAGTTACGGAATTTCCCTCAG	GCCTAGCCTCCAAGTTACGGAATTTCCCTCAGCTAGGTCTTGATTCGCTTGACGCTGCTG	-1.2086	-0.54365	-0.647377	-1.34106	-0.966558	-0.335152	-0.747013	-0.461314	0.0709825	17.3623	0.290679	0.290684	-0.900175	0.219788
ENH_TILE_001_CXCL10_15_25_T_C	chr4	76023653	76023678	CXCL10	15	76023677	25	T	C	TILE	CCTCCAAGTTACGGAATTTCCCTCCG	GCCTAGCCTCCAAGTTACGGAATTTCCCTCCGCTAGGTCTTGATTCGCTTGACGCTGCTG	0.0178521	0.177744	-0.760892	-0.89274	-1.25472	-0.931081	-0.245893	-0.190762	0.829199	17.0195	-2.69218	1.1112	-0.89381	-0.413741
ENH_TILE_001_CXCL10_15_25_T_G	chr4	76023653	76023678	CXCL10	15	76023677	25	T	G	TILE	CCTCCAAGTTACGGAATTTCCCTCGG	GCCTAGCCTCCAAGTTACGGAATTTCCCTCGGCTAGGTCTTGATTCGCTTGACGCTGCTG	-0.00202738	-0.526377	-0.91234	-0.736308	-1.41399	-0.498089	-0.623635	-0.626691	1.22089	17.7324	-0.0600726	0.31739	-0.793252	0.527003
ENH_TILE_001_CXCL10_15_26_G_A	chr4	76023653	76023678	CXCL10	15	76023678	26	G	A	TILE	CCTCCAAGTTACGGAATTTCCCTCTA	GCCTAGCCTCCAAGTTACGGAATTTCCCTCTACTAGGTCTTGATTCGCTTGACGCTGCTG	-1.54711	-0.548756	-0.335099	-0.708428	-0.332824	-0.486948	-0.611764	-0.519189	0.381792	16.4325	-0.635135	0.798972	-0.512883	0.257401
ENH_TILE_001_CXCL10_15_26_G_C	chr4	76023653	76023678	CXCL10	15	76023678	26	G	C	TILE	CCTCCAAGTTACGGAATTTCCCTCTC	GCCTAGCCTCCAAGTTACGGAATTTCCCTCTCCTAGGTCTTGATTCGCTTGACGCTGCTG	0.0460971	-0.598903	-0.335986	-0.525998	-0.04729	0.861029	-0.485544	0.018207	0.0754542	16.6045	-0.630884	1.01612	-0.692338	0.408718
ENH_TILE_001_CXCL10_15_26_G_T	chr4	76023653	76023678	CXCL10	15	76023678	26	G	T	TILE	CCTCCAAGTTACGGAATTTCCCTCTT	GCCTAGCCTCCAAGTTACGGAATTTCCCTCTTCTAGGTCTTGATTCGCTTGACGCTGCTG	0.68511	-0.305437	-0.308796	-0.551078	-0.895053	0.521421	-1.14173	-0.399891	0.246559	18.7862	-0.523399	2.27566	-0.715952	0.7424
ENH_TILE_001_CXCL10_16_1_A_C	chr4	76023658	76023683	CXCL10	16	76023658	1	A	C	TILE	CAGTTACGGAATTTCCCTCTGCTCCT	GCCTAGCAGTTACGGAATTTCCCTCTGCTCCTCTAGGTCTTGATTCGCTTGACGCTGCTG	-0.308064	-0.142268	-0.52133	-0.651679	-0.50392	0.0222777	-0.592863	-0.750044	-0.558015	12.324	-0.653881	0.426739	-0.855276	-0.196494
ENH_TILE_001_CXCL10_16_1_A_G	chr4	76023658	76023683	CXCL10	16	76023658	1	A	G	TILE	GAGTTACGGAATTTCCCTCTGCTCCT	GCCTAGGAGTTACGGAATTTCCCTCTGCTCCTCTAGGTCTTGATTCGCTTGACGCTGCTG	-0.701513	-0.564846	-0.520697	-0.803805	-0.832827	-0.374308	-0.492529	-0.251906	0.47933	12.3841	0.698107	0.557976	-0.732481	0.0864066
ENH_TILE_001_CXCL10_16_1_A_T	chr4	76023658	76023683	CXCL10	16	76023658	1	A	T	TILE	TAGTTACGGAATTTCCCTCTGCTCCT	GCCTAGTAGTTACGGAATTTCCCTCTGCTCCTCTAGGTCTTGATTCGCTTGACGCTGCTG	0.389858	-0.244807	-0.511132	-0.30771	-0.387891	0.121601	0.00385354	0.0185825	1.30197	12.5479	0.408096	0.676653	-0.301032	1.00142
ENH_TILE_001_CXCL10_16_2_A_C	chr4	76023658	76023683	CXCL10	16	76023659	2	A	C	TILE	ACGTTACGGAATTTCCCTCTGCTCCT	GCCTAGACGTTACGGAATTTCCCTCTGCTCCTCTAGGTCTTGATTCGCTTGACGCTGCTG	-0.604812	0.291572	-0.00740613	-0.509267	-0.678853	-0.270806	-0.104812	-0.115872	-0.116592	13.1591	1.72269	0.873556	-0.515902	-0.0366886
ENH_TILE_001_CXCL10_16_2_A_G	chr4	76023658	76023683	CXCL10	16	76023659	2	A	G	TILE	AGGTTACGGAATTTCCCTCTGCTCCT	GCCTAGAGGTTACGGAATTTCCCTCTGCTCCTCTAGGTCTTGATTCGCTTGACGCTGCTG	-0.171801	-0.184161	-0.616396	-0.821875	-1.12409	-0.834174	-0.0119602	-0.219617	0.72698	9.6937	-0.210073	0.569382	-0.85762	-0.310481
ENH_TILE_001_CXCL10_16_2_A_T	chr4	76023658	76023683	CXCL10	16	76023659	2	A	T	TILE	ATGTTACGGAATTTCCCTCTGCTCCT	GCCTAGATGTTACGGAATTTCCCTCTGCTCCTCTAGGTCTTGATTCGCTTGACGCTGCTG	0.116899	0.0744063	-0.0667829	0.281854	-0.816437	-0.166668	0.975687	-0.00050282	0.429658	12.7453	0.19749	0.970295	-0.64249	0.261266
ENH_TILE_001_CXCL10_16_3_G_A	chr4	76023658	76023683	CXCL10	16	76023660	3	G	A	TILE	AAATTACGGAATTTCCCTCTGCTCCT	GCCTAGAAATTACGGAATTTCCCTCTGCTCCTCTAGGTCTTGATTCGCTTGACGCTGCTG	0.168958	-0.32879	-0.535056	-0.529164	-0.828555	-0.182622	-0.0958965	-0.432426	-0.907771	8.92392	-1.94947	0.442588	-0.864553	-0.275087
ENH_TILE_001_CXCL10_16_3_G_C	chr4	76023658	76023683	CXCL10	16	76023660	3	G	C	TILE	AACTTACGGAATTTCCCTCTGCTCCT	GCCTAGAACTTACGGAATTTCCCTCTGCTCCTCTAGGTCTTGATTCGCTTGACGCTGCTG	-0.750113	-0.162666	-0.419093	-0.154156	-0.411662	-0.0672831	0.016242	-0.398272	-0.0839359	11.8484	0.198572	0.393119	-0.754662	-0.283903
ENH_TILE_001_CXCL10_16_3_G_T	chr4	76023658	76023683	CXCL10	16	76023660	3	G	T	TILE	AATTTACGGAATTTCCCTCTGCTCCT	GCCTAGAATTTACGGAATTTCCCTCTGCTCCTCTAGGTCTTGATTCGCTTGACGCTGCTG	-0.308064	-0.496686	-0.40766	-0.493441	-0.886225	0.0347056	-0.262969	-0.479653	-1.01545	12.7082	-1.19908	0.545647	-0.323312	-0.246277
ENH_TILE_001_CXCL10_16_4_T_A	chr4	76023658	76023683	CXCL10	16	76023661	4	T	A	TILE	AAGATACGGAATTTCCCTCTGCTCCT	GCCTAGAAGATACGGAATTTCCCTCTGCTCCTCTAGGTCTTGATTCGCTTGACGCTGCTG	0.0955628	-0.621366	-0.182306	0.00640324	-0.748705	-0.0174591	-0.356688	-0.107192	0.549213	9.98564	0.358823	-0.0714481	-0.597824	0.0425462
ENH_TILE_001_CXCL10_16_4_T_C	chr4	76023658	76023683	CXCL10	16	76023661	4	T	C	TILE	AAGCTACGGAATTTCCCTCTGCTCCT	GCCTAGAAGCTACGGAATTTCCCTCTGCTCCTCTAGGTCTTGATTCGCTTGACGCTGCTG	-0.15891	-0.44339	-0.172783	-0.546633	-1.31523	-1.31724	-0.4592	-0.45487	-0.0399975	8.77112	0.0947051	-0.0580201	-0.671952	-0.277503
ENH_TILE_001_CXCL10_16_4_T_G	chr4	76023658	76023683	CXCL10	16	76023661	4	T	G	TILE	AAGGTACGGAATTTCCCTCTGCTCCT	GCCTAGAAGGTACGGAATTTCCCTCTGCTCCTCTAGGTCTTGATTCGCTTGACGCTGCTG	-0.316808	-0.307337	-0.2352	-0.313202	-0.436437	-0.0694854	-0.515128	-0.353395	0.527374	7.89254	0.134925	0.374961	-0.553572	-0.211426
ENH_TILE_001_CXCL10_16_5_T_A	chr4	76023658	76023683	CXCL10	16	76023662	5	T	A	TILE	AAGTAACGGAATTTCCCTCTGCTCCT	GCCTAGAAGTAACGGAATTTCCCTCTGCTCCTCTAGGTCTTGATTCGCTTGACGCTGCTG	-0.257295	-0.390661	-0.563201	0.0589174	-0.933849	0.0806287	-0.473657	-0.153189	0.565234	10.9353	1.42502	0.539423	-0.584556	-0.102756
ENH_TILE_001_CXCL10_16_5_T_C	chr4	76023658	76023683	CXCL10	16	76023662	5	T	C	TILE	AAGTCACGGAATTTCCCTCTGCTCCT	GCCTAGAAGTCACGGAATTTCCCTCTGCTCCTCTAGGTCTTGATTCGCTTGACGCTGCTG	-1.06243	-0.352742	-0.659925	-0.604164	-0.721434	-0.643387	-0.373425	-0.706811	0.394284	14.0069	-0.776429	0.34413	-0.693346	0.255375
ENH_TILE_001_CXCL10_16_5_T_G	chr4	76023658	76023683	CXCL10	16	76023662	5	T	G	TILE	AAGTGACGGAATTTCCCTCTGCTCCT	GCCTAGAAGTGACGGAATTTCCCTCTGCTCCTCTAGGTCTTGATTCGCTTGACGCTGCTG	0.720659	-0.0631629	-0.484047	-0.444542	-1.21503	-0.913955	-0.320566	-0.173593	-0.0843805	7.99487	1.00913	-0.165959	-0.828775	-0.48774
ENH_TILE_001_CXCL10_16_6_A_C	chr4	76023658	76023683	CXCL10	16	76023663	6	A	C	TILE	AAGTTCCGGAATTTCCCTCTGCTCCT	GCCTAGAAGTTCCGGAATTTCCCTCTGCTCCTCTAGGTCTTGATTCGCTTGACGCTGCTG	0.207526	-0.357426	0.432372	-0.182791	-0.0995262	1.0505	-0.163618	-0.548313	1.43926	12.3836	-0.339182	0.933037	0.47878	0.827651
ENH_TILE_001_CXCL10_16_6_A_G	chr4	76023658	76023683	CXCL10	16	76023663	6	A	G	TILE	AAGTTGCGGAATTTCCCTCTGCTCCT	GCCTAGAAGTTGCGGAATTTCCCTCTGCTCCTCTAGGTCTTGATTCGCTTGACGCTGCTG	0.239007	-0.217794	-0.676809	-0.516149	-1.22708	-0.496292	-0.197608	-0.456699	-0.136997	15.0399	0.854208	0.102858	-0.659341	0.140097
ENH_TILE_001_CXCL10_16_6_A_T	chr4	76023658	76023683	CXCL10	16	76023663	6	A	T	TILE	AAGTTTCGGAATTTCCCTCTGCTCCT	GCCTAGAAGTTTCGGAATTTCCCTCTGCTCCTCTAGGTCTTGATTCGCTTGACGCTGCTG	0.642128	0.392814	0.574165	0.37592	-1.13337	0.606675	1.71042	1.10118	1.50277	13.7177	-0.116699	2.57851	-0.694734	1.02867
ENH_TILE_001_CXCL10_16_7_C_A	chr4	76023658	76023683	CXCL10	16	76023664	7	C	A	TILE	AAGTTAAGGAATTTCCCTCTGCTCCT	GCCTAGAAGTTAAGGAATTTCCCTCTGCTCCTCTAGGTCTTGATTCGCTTGACGCTGCTG	-0.222353	0.054673	-0.0348154	-0.321533	-0.958904	-0.406312	-0.715475	-0.371243	0.538428	8.49733	-0.131437	0.340821	-0.435146	-0.497691
ENH_TILE_001_CXCL10_16_7_C_G	chr4	76023658	76023683	CXCL10	16	76023664	7	C	G	TILE	AAGTTAGGGAATTTCCCTCTGCTCCT	GCCTAGAAGTTAGGGAATTTCCCTCTGCTCCTCTAGGTCTTGATTCGCTTGACGCTGCTG	0.0348465	-0.292765	-0.386347	-0.389491	-0.513159	-0.531904	-0.558057	-1.14589	2.1328	13.9839	0.904877	0.912845	-0.719436	-0.137572
ENH_TILE_001_CXCL10_16_7_C_T	chr4	76023658	76023683	CXCL10	16	76023664	7	C	T	TILE	AAGTTATGGAATTTCCCTCTGCTCCT	GCCTAGAAGTTATGGAATTTCCCTCTGCTCCTCTAGGTCTTGATTCGCTTGACGCTGCTG	-0.701566	-0.204927	-0.426678	-0.282666	-0.0434207	-0.0679826	-0.748018	-0.355872	-0.342764	12.066	2.91654	0.358208	-0.525546	0.060051
ENH_TILE_001_CXCL10_16_8_G_A	chr4	76023658	76023683	CXCL10	16	76023665	8	G	A	TILE	AAGTTACAGAATTTCCCTCTGCTCCT	GCCTAGAAGTTACAGAATTTCCCTCTGCTCCTCTAGGTCTTGATTCGCTTGACGCTGCTG	0.132648	-0.134641	0.237933	-0.13885	-1.09551	-0.821244	-0.239347	-0.378744	0.0577786	0.958974	-0.530615	-0.0990405	-0.40678	-0.582452
ENH_TILE_001_CXCL10_16_8_G_C	chr4	76023658	76023683	CXCL10	16	76023665	8	G	C	TILE	AAGTTACCGAATTTCCCTCTGCTCCT	GCCTAGAAGTTACCGAATTTCCCTCTGCTCCTCTAGGTCTTGATTCGCTTGACGCTGCTG	0.0565435	-0.632375	-0.173539	-0.281113	-0.351739	0.0679897	-0.0966968	0.253908	0.118144	1.55073	0.782066	0.856357	-0.354883	-0.388938
ENH_TILE_001_CXCL10_16_8_G_T	chr4	76023658	76023683	CXCL10	16	76023665	8	G	T	TILE	AAGTTACTGAATTTCCCTCTGCTCCT	GCCTAGAAGTTACTGAATTTCCCTCTGCTCCTCTAGGTCTTGATTCGCTTGACGCTGCTG	-0.0670897	-0.314441	-0.0174031	-0.110869	-0.223423	-0.375609	0.0382129	-0.105988	0.0516138	1.15361	-0.917129	-0.196608	-0.510286	-0.0949344
ENH_TILE_001_CXCL10_16_9_G_A	chr4	76023658	76023683	CXCL10	16	76023666	9	G	A	TILE	AAGTTACGAAATTTCCCTCTGCTCCT	GCCTAGAAGTTACGAAATTTCCCTCTGCTCCTCTAGGTCTTGATTCGCTTGACGCTGCTG	0.162783	0.216672	-0.196922	-0.30995	-1.05977	-0.444586	0.0215548	-0.206412	-0.312695	1.05247	-0.931236	-0.175374	-0.830823	-0.865863
ENH_TILE_001_CXCL10_16_9_G_C	chr4	76023658	76023683	CXCL10	16	76023666	9	G	C	TILE	AAGTTACGCAATTTCCCTCTGCTCCT	GCCTAGAAGTTACGCAATTTCCCTCTGCTCCTCTAGGTCTTGATTCGCTTGACGCTGCTG	0.125659	-0.186762	0.0655137	-0.418532	-0.531614	-0.623323	0.562371	0.214134	-0.1031	0.471596	-0.319698	0.164223	-0.542075	-0.0938246
ENH_TILE_001_CXCL10_16_9_G_T	chr4	76023658	76023683	CXCL10	16	76023666	9	G	T	TILE	AAGTTACGTAATTTCCCTCTGCTCCT	GCCTAGAAGTTACGTAATTTCCCTCTGCTCCTCTAGGTCTTGATTCGCTTGACGCTGCTG	0.0316732	-0.144148	-0.443039	-0.291818	-0.563569	-0.588071	0.636963	0.418306	-0.0661967	3.03851	0.0355711	0.365384	-0.511507	-0.00128105
ENH_TILE_001_CXCL10_16_10_A_C	chr4	76023658	76023683	CXCL10	16	76023667	10	A	C	TILE	AAGTTACGGCATTTCCCTCTGCTCCT	GCCTAGAAGTTACGGCATTTCCCTCTGCTCCTCTAGGTCTTGATTCGCTTGACGCTGCTG	1.12462	0.597824	-0.308796	-0.422256	-0.798214	-0.544184	0.272477	0.183872	0.1393	0.810004	0.949034	0.588173	-0.544534	-0.247704
ENH_TILE_001_CXCL10_16_10_A_G	chr4	76023658	76023683	CXCL10	16	76023667	10	A	G	TILE	AAGTTACGGGATTTCCCTCTGCTCCT	GCCTAGAAGTTACGGGATTTCCCTCTGCTCCTCTAGGTCTTGATTCGCTTGACGCTGCTG	0.179856	-0.0437014	0.616392	0.417806	-0.427894	-0.0838276	0.330913	-0.0226898	0.953376	4.59406	-0.499882	0.0694934	-0.449704	-0.167847
ENH_TILE_001_CXCL10_16_10_A_T	chr4	76023658	76023683	CXCL10	16	76023667	10	A	T	TILE	AAGTTACGGTATTTCCCTCTGCTCCT	GCCTAGAAGTTACGGTATTTCCCTCTGCTCCTCTAGGTCTTGATTCGCTTGACGCTGCTG	0.52398	-0.235465	-0.1825	0.274229	0.382286	0.451261	0.76468	0.545831	0.404798	1.24534	0.49503	0.386613	0.126801	0.0967888
ENH_TILE_001_CXCL10_16_11_A_C	chr4	76023658	76023683	CXCL10	16	76023668	11	A	C	TILE	AAGTTACGGACTTTCCCTCTGCTCCT	GCCTAGAAGTTACGGACTTTCCCTCTGCTCCTCTAGGTCTTGATTCGCTTGACGCTGCTG	-0.256758	0.113366	-0.169452	-0.0792592	-0.226142	0.00152813	1.20179	0.596268	1.26334	5.35646	0.474005	-0.10861	-0.590653	-0.608334
ENH_TILE_001_CXCL10_16_11_A_G	chr4	76023658	76023683	CXCL10	16	76023668	11	A	G	TILE	AAGTTACGGAGTTTCCCTCTGCTCCT	GCCTAGAAGTTACGGAGTTTCCCTCTGCTCCTCTAGGTCTTGATTCGCTTGACGCTGCTG	0.964895	-0.158586	-0.057792	-0.4334	-0.934025	0.143895	0.804268	0.54017	0.957084	4.20935	1.56182	0.883308	-0.621461	0.107687
ENH_TILE_001_CXCL10_16_11_A_T	chr4	76023658	76023683	CXCL10	16	76023668	11	A	T	TILE	AAGTTACGGATTTTCCCTCTGCTCCT	GCCTAGAAGTTACGGATTTTCCCTCTGCTCCTCTAGGTCTTGATTCGCTTGACGCTGCTG	0.185073	-0.00969147	-0.263908	0.104944	-0.411939	-0.706224	0.290379	0.0978718	0.301406	2.42776	1.2716	0.12416	-0.432261	-0.172224
ENH_TILE_001_CXCL10_16_12_T_A	chr4	76023658	76023683	CXCL10	16	76023669	12	T	A	TILE	AAGTTACGGAAATTCCCTCTGCTCCT	GCCTAGAAGTTACGGAAATTCCCTCTGCTCCTCTAGGTCTTGATTCGCTTGACGCTGCTG	0.0647747	-0.488308	-0.0464599	0.275122	-0.549582	-1.04893	-0.204568	-0.245908	1.30966	10.623	-0.000443619	-0.0257352	-0.577066	-0.0604918
ENH_TILE_001_CXCL10_16_12_T_C	chr4	76023658	76023683	CXCL10	16	76023669	12	T	C	TILE	AAGTTACGGAACTTCCCTCTGCTCCT	GCCTAGAAGTTACGGAACTTCCCTCTGCTCCTCTAGGTCTTGATTCGCTTGACGCTGCTG	-0.199568	-0.235465	-0.59925	-0.535236	-0.319983	-0.850114	0.699391	0.686479	0.0781441	3.20258	0.608743	0.261528	0.283782	0.146855
ENH_TILE_001_CXCL10_16_12_T_G	chr4	76023658	76023683	CXCL10	16	76023669	12	T	G	TILE	AAGTTACGGAAGTTCCCTCTGCTCCT	GCCTAGAAGTTACGGAAGTTCCCTCTGCTCCTCTAGGTCTTGATTCGCTTGACGCTGCTG	0.0481148	-0.210279	0.0577744	-0.473199	-0.48422	-0.0606213	0.427638	0.160159	1.81669	3.02313	0.905714	0.09118	0.135762	-0.395477
ENH_TILE_001_CXCL10_16_13_T_A	chr4	76023658	76023683	CXCL10	16	76023670	13	T	A	TILE	AAGTTACGGAATATCCCTCTGCTCCT	GCCTAGAAGTTACGGAATATCCCTCTGCTCCTCTAGGTCTTGATTCGCTTGACGCTGCTG	0.21227	-0.735909	0.121771	0.167947	-0.31875	-0.440083	0.248619	-0.0535239	0.142416	1.65215	-0.371509	0.181318	-0.749533	-0.161021
ENH_TILE_001_CXCL10_16_13_T_C	chr4	76023658	76023683	CXCL10	16	76023670	13	T	C	TILE	AAGTTACGGAATCTCCCTCTGCTCCT	GCCTAGAAGTTACGGAATCTCCCTCTGCTCCTCTAGGTCTTGATTCGCTTGACGCTGCTG	-0.168395	-0.0365789	-0.175039	0.419683	-0.67794	-0.669915	0.376594	0.251455	1.0038	2.45808	0.423417	0.168373	-0.831965	-0.139512
ENH_TILE_001_CXCL10_16_13_T_G	chr4	76023658	76023683	CXCL10	16	76023670	13	T	G	TILE	AAGTTACGGAATGTCCCTCTGCTCCT	GCCTAGAAGTTACGGAATGTCCCTCTGCTCCTCTAGGTCTTGATTCGCTTGACGCTGCTG	0.427598	-0.185252	1.0364	0.117391	-0.854265	-0.29283	0.392563	0.122871	0.291277	1.45144	0.93356	0.0979383	-0.56099	-0.536581
ENH_TILE_001_CXCL10_16_14_T_A	chr4	76023658	76023683	CXCL10	16	76023671	14	T	A	TILE	AAGTTACGGAATTACCCTCTGCTCCT	GCCTAGAAGTTACGGAATTACCCTCTGCTCCTCTAGGTCTTGATTCGCTTGACGCTGCTG	0.671953	-0.0812709	-0.026669	0.200588	-0.274279	-0.188159	0.153178	0.768065	0.75477	1.96169	0.867502	-0.144184	-0.318225	-0.267775
ENH_TILE_001_CXCL10_16_14_T_C	chr4	76023658	76023683	CXCL10	16	76023671	14	T	C	TILE	AAGTTACGGAATTCCCCTCTGCTCCT	GCCTAGAAGTTACGGAATTCCCCTCTGCTCCTCTAGGTCTTGATTCGCTTGACGCTGCTG	-0.642276	-0.34337	0.0979348	-0.537737	-1.14334	0.232563	0.235887	0.236965	2.29017	15.2627	0.499451	0.846017	-0.528477	0.454771
ENH_TILE_001_CXCL10_16_14_T_G	chr4	76023658	76023683	CXCL10	16	76023671	14	T	G	TILE	AAGTTACGGAATTGCCCTCTGCTCCT	GCCTAGAAGTTACGGAATTGCCCTCTGCTCCTCTAGGTCTTGATTCGCTTGACGCTGCTG	0.586553	-0.309021	-0.16042	-0.130593	-0.456399	-0.808055	0.114907	0.0734486	0.228114	0.860116	0.634847	1.14318	-0.573065	-0.237621
ENH_TILE_001_CXCL10_16_15_C_A	chr4	76023658	76023683	CXCL10	16	76023672	15	C	A	TILE	AAGTTACGGAATTTACCTCTGCTCCT	GCCTAGAAGTTACGGAATTTACCTCTGCTCCTCTAGGTCTTGATTCGCTTGACGCTGCTG	-0.488289	-0.43247	-0.0595101	-0.226437	-0.107397	-0.177016	0.259914	-0.0571289	0.109417	6.19743	-0.89261	0.0336056	-0.189391	-0.148253
ENH_TILE_001_CXCL10_16_15_C_G	chr4	76023658	76023683	CXCL10	16	76023672	15	C	G	TILE	AAGTTACGGAATTTGCCTCTGCTCCT	GCCTAGAAGTTACGGAATTTGCCTCTGCTCCTCTAGGTCTTGATTCGCTTGACGCTGCTG	-0.862074	0.125371	-0.529247	0.324553	-0.355608	-0.793577	0.518992	0.0341968	0.0260668	0.225789	0.879711	-0.0493359	-0.901508	0.112738
ENH_TILE_001_CXCL10_16_15_C_T	chr4	76023658	76023683	CXCL10	16	76023672	15	C	T	TILE	AAGTTACGGAATTTTCCTCTGCTCCT	GCCTAGAAGTTACGGAATTTTCCTCTGCTCCTCTAGGTCTTGATTCGCTTGACGCTGCTG	0.014206	-0.172576	-0.034854	-0.0267968	0.0516262	-0.557601	-0.0361702	-0.0857491	0.0937668	0.372507	0.266059	0.145706	-0.734664	-0.365662
ENH_TILE_001_CXCL10_16_16_C_A	chr4	76023658	76023683	CXCL10	16	76023673	16	C	A	TILE	AAGTTACGGAATTTCACTCTGCTCCT	GCCTAGAAGTTACGGAATTTCACTCTGCTCCTCTAGGTCTTGATTCGCTTGACGCTGCTG	-0.334097	-0.309262	0.0480016	-0.329405	-0.843196	-0.615015	0.319764	-0.133289	0.106883	0.403421	0.645867	-0.0085651	-0.49707	-0.54221
ENH_TILE_001_CXCL10_16_16_C_G	chr4	76023658	76023683	CXCL10	16	76023673	16	C	G	TILE	AAGTTACGGAATTTCGCTCTGCTCCT	GCCTAGAAGTTACGGAATTTCGCTCTGCTCCTCTAGGTCTTGATTCGCTTGACGCTGCTG	-0.225894	-0.0787714	0.204943	-0.0862015	-0.7479	-0.867412	-0.0328777	0.0712279	0.494127	0.538373	0.75154	-0.586412	-0.461595	-0.428516
ENH_TILE_001_CXCL10_16_16_C_T	chr4	76023658	76023683	CXCL10	16	76023673	16	C	T	TILE	AAGTTACGGAATTTCTCTCTGCTCCT	GCCTAGAAGTTACGGAATTTCTCTCTGCTCCTCTAGGTCTTGATTCGCTTGACGCTGCTG	0.14592	-0.304835	-0.0547022	-0.532991	-0.791788	-0.816437	0.00319804	-0.0908081	0.368643	1.66015	-0.687427	-0.525475	-0.431914	-0.145044
ENH_TILE_001_CXCL10_16_17_C_A	chr4	76023658	76023683	CXCL10	16	76023674	17	C	A	TILE	AAGTTACGGAATTTCCATCTGCTCCT	GCCTAGAAGTTACGGAATTTCCATCTGCTCCTCTAGGTCTTGATTCGCTTGACGCTGCTG	-0.2754	-0.760304	-0.565589	-0.364142	0.357055	-0.478199	0.175524	-0.113145	0.531662	8.11823	1.12131	-0.0364668	-0.700762	-0.659021
ENH_TILE_001_CXCL10_16_17_C_G	chr4	76023658	76023683	CXCL10	16	76023674	17	C	G	TILE	AAGTTACGGAATTTCCGTCTGCTCCT	GCCTAGAAGTTACGGAATTTCCGTCTGCTCCTCTAGGTCTTGATTCGCTTGACGCTGCTG	0.0343408	-0.22279	-0.20072	-0.274868	-0.854318	-1.63725	0.0537048	-0.0820391	-0.586129	7.44418	0.135656	-0.229024	-0.750946	0.234432
ENH_TILE_001_CXCL10_16_17_C_T	chr4	76023658	76023683	CXCL10	16	76023674	17	C	T	TILE	AAGTTACGGAATTTCCTTCTGCTCCT	GCCTAGAAGTTACGGAATTTCCTTCTGCTCCTCTAGGTCTTGATTCGCTTGACGCTGCTG	0.481628	-0.0943154	-0.103918	-0.416689	-1.22654	-1.23414	-0.178075	-0.223924	-0.525007	3.77617	0.756173	-0.0546964	-0.659619	-0.663961
ENH_TILE_001_CXCL10_16_18_T_A	chr4	76023658	76023683	CXCL10	16	76023675	18	T	A	TILE	AAGTTACGGAATTTCCCACTGCTCCT	GCCTAGAAGTTACGGAATTTCCCACTGCTCCTCTAGGTCTTGATTCGCTTGACGCTGCTG	0.0581451	-0.244807	-0.798103	-0.0108187	-0.817271	0.11451	-0.0628234	-0.250616	0.625952	16.6429	-0.092699	0.727664	-0.618827	0.244393
ENH_TILE_001_CXCL10_16_18_T_C	chr4	76023658	76023683	CXCL10	16	76023675	18	T	C	TILE	AAGTTACGGAATTTCCCCCTGCTCCT	GCCTAGAAGTTACGGAATTTCCCCCTGCTCCTCTAGGTCTTGATTCGCTTGACGCTGCTG	-0.0391384	-0.382611	-0.397165	-0.544666	-0.719959	-0.373521	0.044068	-0.0959439	0.637349	11.6753	0.161158	0.302309	-0.655893	-0.183203
ENH_TILE_001_CXCL10_16_18_T_G	chr4	76023658	76023683	CXCL10	16	76023675	18	T	G	TILE	AAGTTACGGAATTTCCCGCTGCTCCT	GCCTAGAAGTTACGGAATTTCCCGCTGCTCCTCTAGGTCTTGATTCGCTTGACGCTGCTG	-0.465389	-0.482227	-0.204626	-0.526275	-0.941334	-0.480812	0.250752	-0.207126	-0.115805	14.5788	0.0662736	1.12837	-0.842843	-0.366832
ENH_TILE_001_CXCL10_16_19_C_A	chr4	76023658	76023683	CXCL10	16	76023676	19	C	A	TILE	AAGTTACGGAATTTCCCTATGCTCCT	GCCTAGAAGTTACGGAATTTCCCTATGCTCCTCTAGGTCTTGATTCGCTTGACGCTGCTG	0.117441	-0.517133	-0.0679515	-0.276181	-0.876668	-0.0917315	-0.0888509	-0.269113	0.82481	13.3875	0.736099	1.12883	-0.704115	0.204375
ENH_TILE_001_CXCL10_16_19_C_G	chr4	76023658	76023683	CXCL10	16	76023676	19	C	G	TILE	AAGTTACGGAATTTCCCTGTGCTCCT	GCCTAGAAGTTACGGAATTTCCCTGTGCTCCTCTAGGTCTTGATTCGCTTGACGCTGCTG	-0.0832694	-0.55157	-0.573566	-0.761139	-1.21593	-0.465577	-0.285516	-0.414811	0.0860631	14.597	0.629327	0.988314	-0.640191	0.173624
ENH_TILE_001_CXCL10_16_19_C_T	chr4	76023658	76023683	CXCL10	16	76023676	19	C	T	TILE	AAGTTACGGAATTTCCCTTTGCTCCT	GCCTAGAAGTTACGGAATTTCCCTTTGCTCCTCTAGGTCTTGATTCGCTTGACGCTGCTG	-0.516603	-0.315526	0.028056	-0.356476	-0.669075	0.115683	0.556057	-0.116512	0.552946	15.8655	1.43737	1.05256	-0.74117	0.0528497
ENH_TILE_001_CXCL10_16_20_T_A	chr4	76023658	76023683	CXCL10	16	76023677	20	T	A	TILE	AAGTTACGGAATTTCCCTCAGCTCCT	GCCTAGAAGTTACGGAATTTCCCTCAGCTCCTCTAGGTCTTGATTCGCTTGACGCTGCTG	0.0396254	-0.244807	-0.00179791	-0.130527	-0.685311	-0.298655	-0.150199	0.245852	0.354555	13.1717	-0.159621	0.302688	-0.713056	0.101098
ENH_TILE_001_CXCL10_16_20_T_C	chr4	76023658	76023683	CXCL10	16	76023677	20	T	C	TILE	AAGTTACGGAATTTCCCTCCGCTCCT	GCCTAGAAGTTACGGAATTTCCCTCCGCTCCTCTAGGTCTTGATTCGCTTGACGCTGCTG	0.295874	-0.365588	-0.349332	-0.401999	-1.13234	-0.303524	0.0184245	0.0107701	1.07969	11.0171	0.166243	0.118076	-0.712202	-0.400132
ENH_TILE_001_CXCL10_16_20_T_G	chr4	76023658	76023683	CXCL10	16	76023677	20	T	G	TILE	AAGTTACGGAATTTCCCTCGGCTCCT	GCCTAGAAGTTACGGAATTTCCCTCGGCTCCTCTAGGTCTTGATTCGCTTGACGCTGCTG	-0.211213	-0.494958	0.155899	-0.470142	-1.1446	-0.465383	0.355921	0.184005	1.68289	11.0273	2.67509	0.11185	-0.805446	0.0806949
ENH_TILE_001_CXCL10_16_21_G_A	chr4	76023658	76023683	CXCL10	16	76023678	21	G	A	TILE	AAGTTACGGAATTTCCCTCTACTCCT	GCCTAGAAGTTACGGAATTTCCCTCTACTCCTCTAGGTCTTGATTCGCTTGACGCTGCTG	0.0397173	-0.103281	-0.1528	-0.30771	-0.0388298	-0.429754	0.00312588	-0.0577189	0.45037	11.5706	0.0613342	0.0399254	-0.540478	0.283884
ENH_TILE_001_CXCL10_16_21_G_C	chr4	76023658	76023683	CXCL10	16	76023678	21	G	C	TILE	AAGTTACGGAATTTCCCTCTCCTCCT	GCCTAGAAGTTACGGAATTTCCCTCTCCTCCTCTAGGTCTTGATTCGCTTGACGCTGCTG	0.165111	0.443016	-0.0463173	-0.266095	-1.3121	-0.353302	0.177058	-0.0985639	0.0681862	10.9646	-0.196795	0.555141	-0.964349	-0.420916
ENH_TILE_001_CXCL10_16_21_G_T	chr4	76023658	76023683	CXCL10	16	76023678	21	G	T	TILE	AAGTTACGGAATTTCCCTCTTCTCCT	GCCTAGAAGTTACGGAATTTCCCTCTTCTCCTCTAGGTCTTGATTCGCTTGACGCTGCTG	-0.0350319	0.0425264	-0.297784	0.164108	-0.325641	-0.236661	-0.332699	0.241538	0.486518	12.7672	0.319174	1.48317	-0.85022	-0.0392715
ENH_TILE_001_CXCL10_16_22_C_A	chr4	76023658	76023683	CXCL10	16	76023679	22	C	A	TILE	AAGTTACGGAATTTCCCTCTGATCCT	GCCTAGAAGTTACGGAATTTCCCTCTGATCCTCTAGGTCTTGATTCGCTTGACGCTGCTG	0.412188	-0.593225	0.0379605	-0.026949	-0.86673	-0.0981363	-0.383575	-0.478479	1.53942	10.6945	0.431577	-0.224898	-0.474834	0.341024
ENH_TILE_001_CXCL10_16_22_C_G	chr4	76023658	76023683	CXCL10	16	76023679	22	C	G	TILE	AAGTTACGGAATTTCCCTCTGGTCCT	GCCTAGAAGTTACGGAATTTCCCTCTGGTCCTCTAGGTCTTGATTCGCTTGACGCTGCTG	0.229478	-0.337856	-0.684658	-0.170706	-0.128226	0.580193	0.0149836	-0.459122	1.54545	10.4786	1.99685	0.598994	0.0965908	0.673909
ENH_TILE_001_CXCL10_16_22_C_T	chr4	76023658	76023683	CXCL10	16	76023679	22	C	T	TILE	AAGTTACGGAATTTCCCTCTGTTCCT	GCCTAGAAGTTACGGAATTTCCCTCTGTTCCTCTAGGTCTTGATTCGCTTGACGCTGCTG	0.992006	0.582817	0.312512	-0.210626	-0.862092	-0.316347	0.266795	0.105961	1.04256	16.0893	0.202418	1.15382	-0.483089	0.162756
ENH_TILE_001_CXCL10_16_23_T_A	chr4	76023658	76023683	CXCL10	16	76023680	23	T	A	TILE	AAGTTACGGAATTTCCCTCTGCACCT	GCCTAGAAGTTACGGAATTTCCCTCTGCACCTCTAGGTCTTGATTCGCTTGACGCTGCTG	-0.491415	-0.474819	-0.0986861	-0.313636	-0.653146	-0.577554	0.031783	0.15011	-0.207871	12.2061	1.08853	-0.0723172	-0.629922	-0.195372
ENH_TILE_001_CXCL10_16_23_T_C	chr4	76023658	76023683	CXCL10	16	76023680	23	T	C	TILE	AAGTTACGGAATTTCCCTCTGCCCCT	GCCTAGAAGTTACGGAATTTCCCTCTGCCCCTCTAGGTCTTGATTCGCTTGACGCTGCTG	0.664978	-0.350232	-0.481036	-0.318787	-0.600778	-0.279324	-0.118078	-0.0876536	0.923977	10.6586	0.00268197	0.0176419	-0.387428	-0.0463736
ENH_TILE_001_CXCL10_16_23_T_G	chr4	76023658	76023683	CXCL10	16	76023680	23	T	G	TILE	AAGTTACGGAATTTCCCTCTGCGCCT	GCCTAGAAGTTACGGAATTTCCCTCTGCGCCTCTAGGTCTTGATTCGCTTGACGCTGCTG	1.13254	-0.387089	-0.173566	-0.340616	-1.09063	-0.41925	0.0562711	-0.367645	0.528286	11.2381	0.680535	0.411591	-0.47065	-0.353113
ENH_TILE_001_CXCL10_16_24_C_A	chr4	76023658	76023683	CXCL10	16	76023681	24	C	A	TILE	AAGTTACGGAATTTCCCTCTGCTACT	GCCTAGAAGTTACGGAATTTCCCTCTGCTACTCTAGGTCTTGATTCGCTTGACGCTGCTG	-0.135469	-0.230474	-0.60611	0.0482167	-0.729904	-0.202661	-0.0576364	-0.251865	0.45239	12.3541	-0.0456673	0.274641	-0.476826	0.296738
ENH_TILE_001_CXCL10_16_24_C_G	chr4	76023658	76023683	CXCL10	16	76023681	24	C	G	TILE	AAGTTACGGAATTTCCCTCTGCTGCT	GCCTAGAAGTTACGGAATTTCCCTCTGCTGCTCTAGGTCTTGATTCGCTTGACGCTGCTG	-0.204541	0.0237886	-0.785637	-0.44017	-0.573195	-0.0399363	-0.0024447	-0.413849	0.535637	10.5485	0.0349501	0.788616	-0.393043	-0.121
ENH_TILE_001_CXCL10_16_24_C_T	chr4	76023658	76023683	CXCL10	16	76023681	24	C	T	TILE	AAGTTACGGAATTTCCCTCTGCTTCT	GCCTAGAAGTTACGGAATTTCCCTCTGCTTCTCTAGGTCTTGATTCGCTTGACGCTGCTG	-0.107026	-0.50794	-0.259197	-0.223657	-0.864932	-0.515257	-0.560954	-0.143238	0.644377	11.1535	1.06457	0.930492	-0.73999	0.00410087
ENH_TILE_001_CXCL10_16_25_C_A	chr4	76023658	76023683	CXCL10	16	76023682	25	C	A	TILE	AAGTTACGGAATTTCCCTCTGCTCAT	GCCTAGAAGTTACGGAATTTCCCTCTGCTCATCTAGGTCTTGATTCGCTTGACGCTGCTG	-0.22439	-0.451634	-0.46385	-0.083211	-0.64682	-0.330738	0.508172	-0.0856856	0.501299	12.2253	1.17326	0.878938	-0.605735	0.413925
ENH_TILE_001_CXCL10_16_25_C_G	chr4	76023658	76023683	CXCL10	16	76023682	25	C	G	TILE	AAGTTACGGAATTTCCCTCTGCTCGT	GCCTAGAAGTTACGGAATTTCCCTCTGCTCGTCTAGGTCTTGATTCGCTTGACGCTGCTG	-0.539022	-0.0393149	-0.00914236	-0.170331	-0.749915	0.24266	-0.113176	-0.161983	1.60982	10.8956	-0.255769	-0.183453	-0.804165	-0.248237
ENH_TILE_001_CXCL10_16_25_C_T	chr4	76023658	76023683	CXCL10	16	76023682	25	C	T	TILE	AAGTTACGGAATTTCCCTCTGCTCTT	GCCTAGAAGTTACGGAATTTCCCTCTGCTCTTCTAGGTCTTGATTCGCTTGACGCTGCTG	-0.266926	-0.540585	-0.311296	-0.529212	-0.923506	-0.810432	-0.373865	-0.325455	-0.176655	11.833	-2.15954	0.966208	-0.922496	-0.272505
ENH_TILE_001_CXCL10_16_26_T_A	chr4	76023658	76023683	CXCL10	16	76023683	26	T	A	TILE	AAGTTACGGAATTTCCCTCTGCTCCA	GCCTAGAAGTTACGGAATTTCCCTCTGCTCCACTAGGTCTTGATTCGCTTGACGCTGCTG	-0.635986	0.136595	-0.357054	0.0387692	-0.227705	0.0231719	-0.0514616	-0.0852485	0.536024	11.0945	0.116872	0.353075	-0.7775	0.0650909
ENH_TILE_001_CXCL10_16_26_T_C	chr4	76023658	76023683	CXCL10	16	76023683	26	T	C	TILE	AAGTTACGGAATTTCCCTCTGCTCCC	GCCTAGAAGTTACGGAATTTCCCTCTGCTCCCCTAGGTCTTGATTCGCTTGACGCTGCTG	0.00116811	0.173793	-0.245898	-0.385251	-0.807373	-0.501918	0.0775244	-0.354051	0.958142	9.10993	0.221128	0.0853109	-0.679603	0.147162
ENH_TILE_001_CXCL10_16_26_T_G	chr4	76023658	76023683	CXCL10	16	76023683	26	T	G	TILE	AAGTTACGGAATTTCCCTCTGCTCCG	GCCTAGAAGTTACGGAATTTCCCTCTGCTCCGCTAGGTCTTGATTCGCTTGACGCTGCTG	-0.365413	-0.673179	-0.412102	-0.672251	0.0338306	0.325375	0.319896	-0.0664216	0.182094	9.92112	2.13984	0.406529	-0.268932	-0.00582098
ENH_TILE_001_CXCL10_17_1_A_C	chr4	76023663	76023688	CXCL10	17	76023663	1	A	C	TILE	CCGGAATTTCCCTCTGCTCCTCTTTT	GCCTAGCCGGAATTTCCCTCTGCTCCTCTTTTCTAGGTCTTGATTCGCTTGACGCTGCTG	0.448278	-0.180357	0.00338088	-0.0740112	-1.21405	-0.248778	-0.703036	-0.800921	0.555324	12.3007	1.33551	1.31871	-0.836945	-0.0141463
ENH_TILE_001_CXCL10_17_1_A_G	chr4	76023663	76023688	CXCL10	17	76023663	1	A	G	TILE	GCGGAATTTCCCTCTGCTCCTCTTTT	GCCTAGGCGGAATTTCCCTCTGCTCCTCTTTTCTAGGTCTTGATTCGCTTGACGCTGCTG	-0.948487	-0.316925	0.0105243	-0.244169	-0.93305	-0.540611	-0.819676	-1.0314	0.00868432	8.64557	-1.14738	-0.491718	-0.723727	-0.698872
ENH_TILE_001_CXCL10_17_1_A_T	chr4	76023663	76023688	CXCL10	17	76023663	1	A	T	TILE	TCGGAATTTCCCTCTGCTCCTCTTTT	GCCTAGTCGGAATTTCCCTCTGCTCCTCTTTTCTAGGTCTTGATTCGCTTGACGCTGCTG	0.879821	-0.685591	-0.468892	-0.219675	-0.75196	-0.282407	-0.271084	-0.738338	0.41508	12.9895	0.931479	0.810214	-0.637389	0.570714
ENH_TILE_001_CXCL10_17_2_C_A	chr4	76023663	76023688	CXCL10	17	76023664	2	C	A	TILE	AAGGAATTTCCCTCTGCTCCTCTTTT	GCCTAGAAGGAATTTCCCTCTGCTCCTCTTTTCTAGGTCTTGATTCGCTTGACGCTGCTG	-0.76767	0.222368	-0.167661	-0.176283	-1.22515	-0.83966	-0.940251	-1.02635	-0.348257	8.28551	-0.291804	0.580081	-0.453223	-0.199732
ENH_TILE_001_CXCL10_17_2_C_G	chr4	76023663	76023688	CXCL10	17	76023664	2	C	G	TILE	AGGGAATTTCCCTCTGCTCCTCTTTT	GCCTAGAGGGAATTTCCCTCTGCTCCTCTTTTCTAGGTCTTGATTCGCTTGACGCTGCTG	-0.865009	-0.792899	-0.399639	-0.362201	-1.30875	0.0170743	-0.773085	-1.09219	2.08798	16.1105	-1.04968	1.12169	-0.645325	0.902643
ENH_TILE_001_CXCL10_17_2_C_T	chr4	76023663	76023688	CXCL10	17	76023664	2	C	T	TILE	ATGGAATTTCCCTCTGCTCCTCTTTT	GCCTAGATGGAATTTCCCTCTGCTCCTCTTTTCTAGGTCTTGATTCGCTTGACGCTGCTG	0.308879	-0.505798	0.121872	-0.517196	-1.09919	0.120789	-0.217203	-0.423472	0.468966	12.7233	0.692875	1.62782	-0.877792	0.381801
ENH_TILE_001_CXCL10_17_3_G_A	chr4	76023663	76023688	CXCL10	17	76023665	3	G	A	TILE	ACAGAATTTCCCTCTGCTCCTCTTTT	GCCTAGACAGAATTTCCCTCTGCTCCTCTTTTCTAGGTCTTGATTCGCTTGACGCTGCTG	0.229081	-0.00349779	-0.0981623	-0.0589252	-0.45152	-0.944989	-0.543562	-0.66586	0.378681	1.02026	0.43284	-0.43687	-0.240687	-0.113479
ENH_TILE_001_CXCL10_17_3_G_C	chr4	76023663	76023688	CXCL10	17	76023665	3	G	C	TILE	ACCGAATTTCCCTCTGCTCCTCTTTT	GCCTAGACCGAATTTCCCTCTGCTCCTCTTTTCTAGGTCTTGATTCGCTTGACGCTGCTG	0.474582	0.108232	-0.255623	-0.14915	-0.388686	-0.272111	0.171167	-0.626368	-0.044438	1.50466	0.522739	-0.205199	-0.209069	0.219844
ENH_TILE_001_CXCL10_17_3_G_T	chr4	76023663	76023688	CXCL10	17	76023665	3	G	T	TILE	ACTGAATTTCCCTCTGCTCCTCTTTT	GCCTAGACTGAATTTCCCTCTGCTCCTCTTTTCTAGGTCTTGATTCGCTTGACGCTGCTG	-0.0202682	-0.164627	-0.305888	0.289397	-0.708566	-0.204891	0.167597	-0.11612	0.526694	0.94062	0.237144	-0.0284841	-0.102477	-0.177505
ENH_TILE_001_CXCL10_17_4_G_A	chr4	76023663	76023688	CXCL10	17	76023666	4	G	A	TILE	ACGAAATTTCCCTCTGCTCCTCTTTT	GCCTAGACGAAATTTCCCTCTGCTCCTCTTTTCTAGGTCTTGATTCGCTTGACGCTGCTG	-0.31236	-0.134915	-0.100393	0.299493	-1.22863	-0.876122	-0.0917122	-0.494919	0.0485605	0.916292	1.10806	0.24738	-0.668234	-0.596604
ENH_TILE_001_CXCL10_17_4_G_C	chr4	76023663	76023688	CXCL10	17	76023666	4	G	C	TILE	ACGCAATTTCCCTCTGCTCCTCTTTT	GCCTAGACGCAATTTCCCTCTGCTCCTCTTTTCTAGGTCTTGATTCGCTTGACGCTGCTG	-0.922069	-0.100834	-0.402939	0.292116	-0.334572	-0.155556	-0.0259763	-0.0885341	0.604197	0.559179	0.0752757	-0.40028	-0.35361	0.0658687
ENH_TILE_001_CXCL10_17_4_G_T	chr4	76023663	76023688	CXCL10	17	76023666	4	G	T	TILE	ACGTAATTTCCCTCTGCTCCTCTTTT	GCCTAGACGTAATTTCCCTCTGCTCCTCTTTTCTAGGTCTTGATTCGCTTGACGCTGCTG	-0.214988	-0.411031	0.259612	0.594782	-0.117691	-0.167671	0.719066	-0.15631	0.785313	2.02775	0.422612	0.565672	-0.431434	-0.455643
ENH_TILE_001_CXCL10_17_5_A_C	chr4	76023663	76023688	CXCL10	17	76023667	5	A	C	TILE	ACGGCATTTCCCTCTGCTCCTCTTTT	GCCTAGACGGCATTTCCCTCTGCTCCTCTTTTCTAGGTCTTGATTCGCTTGACGCTGCTG	0.250144	-0.058304	0.883062	-0.135715	-0.166635	-1.10604	-0.539104	-0.446414	0.584935	1.49952	1.80664	0.532773	-0.652798	-0.542061
ENH_TILE_001_CXCL10_17_5_A_G	chr4	76023663	76023688	CXCL10	17	76023667	5	A	G	TILE	ACGGGATTTCCCTCTGCTCCTCTTTT	GCCTAGACGGGATTTCCCTCTGCTCCTCTTTTCTAGGTCTTGATTCGCTTGACGCTGCTG	-0.291213	-0.516443	0.252687	0.0140709	-0.117224	-0.274704	-0.52868	-0.362392	-0.126084	4.79524	-0.419099	0.789672	-0.656912	-0.385078
ENH_TILE_001_CXCL10_17_5_A_T	chr4	76023663	76023688	CXCL10	17	76023667	5	A	T	TILE	ACGGTATTTCCCTCTGCTCCTCTTTT	GCCTAGACGGTATTTCCCTCTGCTCCTCTTTTCTAGGTCTTGATTCGCTTGACGCTGCTG	0.130079	-0.061438	0.0778902	0.726406	0.115072	0.31284	-0.0569636	-0.183962	0.822261	2.13619	1.31066	0.000997752	-0.0431806	0.449616
ENH_TILE_001_CXCL10_17_6_A_C	chr4	76023663	76023688	CXCL10	17	76023668	6	A	C	TILE	ACGGACTTTCCCTCTGCTCCTCTTTT	GCCTAGACGGACTTTCCCTCTGCTCCTCTTTTCTAGGTCTTGATTCGCTTGACGCTGCTG	0.0656884	-0.31191	-0.361417	0.101248	-1.13167	-0.29386	0.88255	0.492249	0.816675	6.00957	-0.0272779	0.161443	-0.549472	-0.369902
ENH_TILE_001_CXCL10_17_6_A_G	chr4	76023663	76023688	CXCL10	17	76023668	6	A	G	TILE	ACGGAGTTTCCCTCTGCTCCTCTTTT	GCCTAGACGGAGTTTCCCTCTGCTCCTCTTTTCTAGGTCTTGATTCGCTTGACGCTGCTG	-0.318045	-0.231298	-0.269436	-0.320921	-0.91246	0.730145	-0.0570028	0.00166449	0.795857	6.21653	-1.05769	3.72431	-0.955277	0.521995
ENH_TILE_001_CXCL10_17_6_A_T	chr4	76023663	76023688	CXCL10	17	76023668	6	A	T	TILE	ACGGATTTTCCCTCTGCTCCTCTTTT	GCCTAGACGGATTTTCCCTCTGCTCCTCTTTTCTAGGTCTTGATTCGCTTGACGCTGCTG	-0.60371	0.653789	-0.308796	0.789795	-0.837231	-0.641211	-0.292387	-0.479653	-0.0885737	2.45171	0.886854	0.397553	-0.627967	-0.463203
ENH_TILE_001_CXCL10_17_7_T_A	chr4	76023663	76023688	CXCL10	17	76023669	7	T	A	TILE	ACGGAAATTCCCTCTGCTCCTCTTTT	GCCTAGACGGAAATTCCCTCTGCTCCTCTTTTCTAGGTCTTGATTCGCTTGACGCTGCTG	-0.0179901	-0.0749919	-0.08195	-0.259017	-0.812066	-0.609042	-0.346453	-0.760861	0.564114	11.898	1.19039	0.676195	-0.504733	0.39111
ENH_TILE_001_CXCL10_17_7_T_C	chr4	76023663	76023688	CXCL10	17	76023669	7	T	C	TILE	ACGGAACTTCCCTCTGCTCCTCTTTT	GCCTAGACGGAACTTCCCTCTGCTCCTCTTTTCTAGGTCTTGATTCGCTTGACGCTGCTG	0.513624	-0.368648	-0.0999974	-0.147876	0.295715	-0.264557	0.376813	0.430785	0.316441	3.41958	-0.441015	0.584862	0.290996	0.241155
ENH_TILE_001_CXCL10_17_7_T_G	chr4	76023663	76023688	CXCL10	17	76023669	7	T	G	TILE	ACGGAAGTTCCCTCTGCTCCTCTTTT	GCCTAGACGGAAGTTCCCTCTGCTCCTCTTTTCTAGGTCTTGATTCGCTTGACGCTGCTG	-0.0894451	0.644737	0.302352	0.234796	-0.170861	-0.414363	0.0230761	-0.223405	0.521044	3.68669	-0.639247	0.357618	0.0533914	-0.227125
ENH_TILE_001_CXCL10_17_8_T_A	chr4	76023663	76023688	CXCL10	17	76023670	8	T	A	TILE	ACGGAATATCCCTCTGCTCCTCTTTT	GCCTAGACGGAATATCCCTCTGCTCCTCTTTTCTAGGTCTTGATTCGCTTGACGCTGCTG	-0.540058	-0.0160289	-0.126391	0.0946159	-0.445458	-0.374721	-0.436788	-0.426764	0.200355	0.614045	-0.557625	0.262803	-0.461894	-0.530087
ENH_TILE_001_CXCL10_17_8_T_C	chr4	76023663	76023688	CXCL10	17	76023670	8	T	C	TILE	ACGGAATCTCCCTCTGCTCCTCTTTT	GCCTAGACGGAATCTCCCTCTGCTCCTCTTTTCTAGGTCTTGATTCGCTTGACGCTGCTG	0.24394	-0.0310469	-0.0195237	0.429989	-0.926037	-1.30577	0.170322	-0.29008	0.607632	2.75946	-1.86999	0.611532	-0.214524	-0.451289
ENH_TILE_001_CXCL10_17_8_T_G	chr4	76023663	76023688	CXCL10	17	76023670	8	T	G	TILE	ACGGAATGTCCCTCTGCTCCTCTTTT	GCCTAGACGGAATGTCCCTCTGCTCCTCTTTTCTAGGTCTTGATTCGCTTGACGCTGCTG	0.102912	-0.216505	-0.118806	-0.232941	-0.93469	-0.34521	-0.16275	-0.270564	-0.251031	2.42872	1.90358	0.359794	-0.788108	-0.313541
ENH_TILE_001_CXCL10_17_9_T_A	chr4	76023663	76023688	CXCL10	17	76023671	9	T	A	TILE	ACGGAATTACCCTCTGCTCCTCTTTT	GCCTAGACGGAATTACCCTCTGCTCCTCTTTTCTAGGTCTTGATTCGCTTGACGCTGCTG	1.31527	0.286455	-0.181129	0.576819	-0.20487	-0.684347	-0.133733	-0.152091	0.415474	2.73018	1.08833	0.214022	-0.336567	-0.312668
ENH_TILE_001_CXCL10_17_9_T_C	chr4	76023663	76023688	CXCL10	17	76023671	9	T	C	TILE	ACGGAATTCCCCTCTGCTCCTCTTTT	GCCTAGACGGAATTCCCCTCTGCTCCTCTTTTCTAGGTCTTGATTCGCTTGACGCTGCTG	0.0717602	-0.163266	0.26815	0.0447621	-0.97355	0.862758	-0.375601	-0.338515	4.00333	18.3748	0.655435	1.80864	-0.307536	1.08068
ENH_TILE_001_CXCL10_17_9_T_G	chr4	76023663	76023688	CXCL10	17	76023671	9	T	G	TILE	ACGGAATTGCCCTCTGCTCCTCTTTT	GCCTAGACGGAATTGCCCTCTGCTCCTCTTTTCTAGGTCTTGATTCGCTTGACGCTGCTG	-0.87105	-0.0112582	-0.626709	0.270072	-0.257617	-1.40775	-0.0517192	0.202693	0.255723	1.72482	1.30931	-0.522269	-0.605639	-0.50856
ENH_TILE_001_CXCL10_17_10_C_A	chr4	76023663	76023688	CXCL10	17	76023672	10	C	A	TILE	ACGGAATTTACCTCTGCTCCTCTTTT	GCCTAGACGGAATTTACCTCTGCTCCTCTTTTCTAGGTCTTGATTCGCTTGACGCTGCTG	-0.0813381	-0.0601169	-0.236385	-0.350745	-0.0329954	-0.494508	0.224874	-0.119054	1.0706	7.00146	0.205181	0.731842	-0.481343	-0.335443
ENH_TILE_001_CXCL10_17_10_C_G	chr4	76023663	76023688	CXCL10	17	76023672	10	C	G	TILE	ACGGAATTTGCCTCTGCTCCTCTTTT	GCCTAGACGGAATTTGCCTCTGCTCCTCTTTTCTAGGTCTTGATTCGCTTGACGCTGCTG	-0.27594	-0.213554	0.00723386	-0.0361758	-0.959443	-0.965045	-0.0675671	0.0643437	0.348864	-0.187522	0.423647	0.0164869	-0.588105	-0.425509
ENH_TILE_001_CXCL10_17_10_C_T	chr4	76023663	76023688	CXCL10	17	76023672	10	C	T	TILE	ACGGAATTTTCCTCTGCTCCTCTTTT	GCCTAGACGGAATTTTCCTCTGCTCCTCTTTTCTAGGTCTTGATTCGCTTGACGCTGCTG	0.359908	-0.261146	-0.475152	0.123386	-0.880789	-0.734246	-0.042825	-0.469828	-0.653822	0.535027	-0.614622	0.639436	-0.643977	-0.544544
[truncated: 1,484 more rows]
