# Supplementary material for: CASCADE: high-throughput characterization of regulatory complex binding altered by non-coding variants
Source: Cell Genom. 2022 Feb 9;2(2):100098. doi: 10.1016/j.xgen.2022.100098 (PMC8896503; doi:10.1016/j.xgen.2022.100098)
Supplement: Table S2. Differential COF recruitment summary statistics for SNP-QTL screen, related to Figure 3 — Statistical significance of COF recruitment differences across paired reference and SNP allele probes for SNP-QTLs screened in this study. [file mmc3.xlsx]

## Sheet: suppl_data_2_SNP_screen_COF_sta
SNP_id	probe_chr	SNV_pos	SNP_allele	SNP_cat	analysis_type	PBM_exp	pval	mean_REF	mean_SNP	delta	neg_log10_pval	qval	neg_log10_qval
rs7515915	chr1	828811	T/G	basal_eQTL	SNP_SCREEN	IFNg2LPS1_REP1_p300	0.000719739	1.72117	1.25273	-0.46844	3.14283	0.00780423	2.10767
rs28502067	chr1	1616717	G/A	basal_eQTL	SNP_SCREEN	IFNg2LPS1_REP1_p300	0.0213922	-0.966692	-0.713594	0.253098	1.66974	0.0723541	1.14054
rs28525262	chr1	1648736	G/A	basal_eQTL	SNP_SCREEN	IFNg2LPS1_REP1_p300	0.235669	-0.753901	-0.913482	-0.159581	0.627698	0.372889	0.428421
rs7414316	chr1	1654663	T/C	basal_eQTL	SNP_SCREEN	IFNg2LPS1_REP1_p300	0.000175493	-0.80985	0.121069	0.930919	3.75574	0.00331151	2.47997
rs72634819	chr1	1665061	C/T	basal_eQTL	SNP_SCREEN	IFNg2LPS1_REP1_p300	0.116669	-0.845222	-0.643829	0.201393	0.933043	0.227377	0.643254
rs7526912	chr1	3807517	T/C	basal_eQTL	SNP_SCREEN	IFNg2LPS1_REP1_p300	0.464769	-1.15126	-1.12274	0.0285202	0.332763	0.593358	0.226683
rs6658198	chr1	3898178	T/C	basal_eQTL	SNP_SCREEN	IFNg2LPS1_REP1_p300	0.672674	0.369214	0.245909	-0.123305	0.172195	0.768175	0.11454
rs114174266	chr1	6206026	A/G	caQTL_eQTL	SNP_SCREEN	IFNg2LPS1_REP1_p300	0.739939	-0.968532	-0.910727	0.0578053	0.130804	0.817147	0.0876998
rs11122087	chr1	6543364	G/T	basal_eQTL	SNP_SCREEN	IFNg2LPS1_REP1_p300	0.630702	0.368041	0.327104	-0.0409375	0.200176	0.733498	0.134601
rs2274328	chr1	8949385	A/C	basal_eQTL	SNP_SCREEN	IFNg2LPS1_REP1_p300	0.0123444	-0.265899	-0.539891	-0.273992	1.90853	0.0505664	1.29614
rs5067	chr1	11845924	A/G	basal_eQTL	SNP_SCREEN	IFNg2LPS1_REP1_p300	0.0758304	-0.434768	-0.493783	-0.0590147	1.12016	0.16858	0.773195
rs873458	chr1	11986032	G/A	basal_eQTL	SNP_SCREEN	IFNg2LPS1_REP1_p300	0.0135114	0.879588	0.508007	-0.371581	1.8693	0.0540457	1.26724
rs7516453	chr1	15646063	C/G	basal_eQTL	SNP_SCREEN	IFNg2LPS1_REP1_p300	0.124627	-0.649565	-0.58705	0.0625146	0.904388	0.238061	0.623312
rs821000	chr1	16447385	A/G	basal_eQTL	SNP_SCREEN	IFNg2LPS1_REP1_p300	0.0232577	1.12909	0.820182	-0.308907	1.63343	0.0760164	1.11909
rs60712577	chr1	16636943	A/G	basal_eQTL	SNP_SCREEN	IFNg2LPS1_REP1_p300	0.453848	-0.683166	-0.896611	-0.213445	0.34309	0.584349	0.233328
rs932454	chr1	17096980	C/T	basal_eQTL	SNP_SCREEN	IFNg2LPS1_REP1_p300	0.00183831	-0.735789	-0.195589	0.5402	2.73558	0.0141192	1.85019
rs2274007	chr1	19095352	G/T	basal_eQTL	SNP_SCREEN	IFNg2LPS1_REP1_p300	0.299625	-1.12586	-1.1383	-0.0124396	0.523422	0.437472	0.359049
rs214334	chr1	19351148	G/A	basal_eQTL	SNP_SCREEN	IFNg2LPS1_REP1_p300	0.0729903	0.413269	0.790968	0.377699	1.13673	0.164582	0.783619
rs10799592	chr1	19886254	G/T	resp_eQTL	SNP_SCREEN	IFNg2LPS1_REP1_p300	2.85329e-06	1.53993	0.941852	-0.598077	5.54465	0.000252459	3.59781
rs1827293	chr1	21468895	A/G	basal_eQTL	SNP_SCREEN	IFNg2LPS1_REP1_p300	0.369552	0.300568	0.133103	-0.167465	0.432324	0.502736	0.29866
rs2043970	chr1	22735465	A/C	basal_eQTL	SNP_SCREEN	IFNg2LPS1_REP1_p300	0.00519003	-0.54716	-0.771102	-0.223941	2.28483	0.0278438	1.55527
rs79371518	chr1	23618220	G/A	resp_eQTL	SNP_SCREEN	IFNg2LPS1_REP1_p300	0.0702625	-0.978914	-0.7112	0.267715	1.15328	0.161896	0.790763
rs28735813	chr1	23895049	A/G	basal_eQTL	SNP_SCREEN	IFNg2LPS1_REP1_p300	0.0957345	0.681902	0.489774	-0.192128	1.01893	0.198653	0.701904
rs60177207	chr1	24532338	C/T	basal_eQTL	SNP_SCREEN	IFNg2LPS1_REP1_p300	0.349352	-1.14534	-1.04439	0.10095	0.456737	0.483886	0.315257
rs113026442	chr1	25362915	A/G	basal_eQTL	SNP_SCREEN	IFNg2LPS1_REP1_p300	0.484153	0.0460927	0.0202723	-0.0258204	0.315017	0.610496	0.214317
rs111941366	chr1	25409878	C/T	basal_eQTL	SNP_SCREEN	IFNg2LPS1_REP1_p300	0.00155483	-0.57427	-0.0992713	0.474999	2.80832	0.0125065	1.90287
rs4659420	chr1	26287842	G/A	basal_eQTL	SNP_SCREEN	IFNg2LPS1_REP1_p300	0.301844	0.929409	1.15372	0.224311	0.520217	0.439263	0.357275
rs7545442	chr1	26934292	C/T	basal_eQTL	SNP_SCREEN	IFNg2LPS1_REP1_p300	0.223172	0.573102	0.626447	0.0533455	0.651361	0.358229	0.445839
rs17185052	chr1	27914572	G/A	basal_eQTL	SNP_SCREEN	IFNg2LPS1_REP1_p300	0.350164	-1.04032	-0.874259	0.16606	0.455729	0.484541	0.31467
rs61785969	chr1	28469550	G/T	basal_eQTL	SNP_SCREEN	IFNg2LPS1_REP1_p300	2.85667e-05	1.92526	2.40281	0.477553	4.54414	0.0010252	2.98919
rs10798848	chr1	31401315	G/A	basal_eQTL	SNP_SCREEN	IFNg2LPS1_REP1_p300	0.00254287	-0.998355	-0.281978	0.716377	2.59468	0.0175229	1.7564
rs2184931	chr1	32737860	T/C	basal_eQTL	SNP_SCREEN	IFNg2LPS1_REP1_p300	0.0750908	1.01801	0.594722	-0.423285	1.12441	0.167432	0.776163
rs57219418	chr1	32874343	C/T	basal_eQTL	SNP_SCREEN	IFNg2LPS1_REP1_p300	0.111961	-0.325236	-0.0418211	0.283415	0.950934	0.221716	0.654202
rs12039458	chr1	36017689	G/A	basal_eQTL	SNP_SCREEN	IFNg2LPS1_REP1_p300	0.00147781	-1.14222	-0.664357	0.477862	2.83038	0.0120181	1.92016
rs55699901	chr1	37818475	C/A	basal_eQTL	SNP_SCREEN	IFNg2LPS1_REP1_p300	0.72133	-0.885307	-0.821713	0.0635945	0.141866	0.805224	0.0940832
rs4360494	chr1	37990219	G/C	basal_eQTL	SNP_SCREEN	IFNg2LPS1_REP1_p300	0.00456018	-0.281215	-0.50414	-0.222926	2.34102	0.0257983	1.58841
rs4147753	chr1	39004692	A/G	basal_eQTL	SNP_SCREEN	IFNg2LPS1_REP1_p300	0.133467	-0.183596	-0.412605	-0.229009	0.874627	0.249253	0.60336
rs1046988	chr1	39753393	C/T	basal_eQTL	SNP_SCREEN	IFNg2LPS1_REP1_p300	0.592818	-0.786827	-0.883495	-0.096668	0.227079	0.701324	0.154081
rs11589146	chr1	39829736	G/A	basal_eQTL	SNP_SCREEN	IFNg2LPS1_REP1_p300	0.10565	0.640662	0.429226	-0.211436	0.976131	0.213228	0.671156
rs12065273	chr1	40436537	T/C	basal_eQTL	SNP_SCREEN	IFNg2LPS1_REP1_p300	0.129286	-0.212123	-0.408332	-0.196209	0.88845	0.244427	0.61185
rs17361957	chr1	40923882	A/C	resp_eQTL	SNP_SCREEN	IFNg2LPS1_REP1_p300	0.802992	0.0639898	0.138905	0.074915	0.095289	0.866025	0.0624696
rs323713	chr1	42813461	C/T	basal_eQTL	SNP_SCREEN	IFNg2LPS1_REP1_p300	0.696903	0.480354	0.580229	0.0998748	0.156828	0.784903	0.105184
rs270767	chr1	44556180	G/A	basal_eQTL	SNP_SCREEN	IFNg2LPS1_REP1_p300	0.504009	-0.603092	-0.510285	0.0928069	0.297562	0.627679	0.202262
rs2991973	chr1	45554960	G/A	basal_eQTL	SNP_SCREEN	IFNg2LPS1_REP1_p300	0.00814601	-0.287528	-0.0913097	0.196218	2.08905	0.03842	1.41544
rs514595	chr1	45571288	T/C	resp_eQTL	SNP_SCREEN	IFNg2LPS1_REP1_p300	0.236221	-0.726953	-0.81703	-0.0900772	0.626681	0.372963	0.428334
rs72677550	chr1	46123604	G/C	basal_eQTL	SNP_SCREEN	IFNg2LPS1_REP1_p300	0.0497047	0.816416	1.11272	0.296308	1.3036	0.12801	0.892757
rs67545510	chr1	46340570	G/T	basal_eQTL	SNP_SCREEN	IFNg2LPS1_REP1_p300	0.318327	-1.21303	-1.19386	0.0191717	0.497126	0.456055	0.340982
rs28609180	chr1	52609649	G/A	basal_eQTL	SNP_SCREEN	IFNg2LPS1_REP1_p300	0.090582	-1.20167	-1.07656	0.125106	1.04296	0.191373	0.71812
rs7542570	chr1	52742890	G/T	basal_eQTL	SNP_SCREEN	IFNg2LPS1_REP1_p300	0.663474	-1.03717	-0.958136	0.0790358	0.178176	0.762046	0.118019
rs1241980	chr1	52820341	A/G	basal_eQTL	SNP_SCREEN	IFNg2LPS1_REP1_p300	0.287982	1.41954	1.28429	-0.135245	0.540634	0.426955	0.369618
rs7539949	chr1	53206598	G/A	basal_eQTL	SNP_SCREEN	IFNg2LPS1_REP1_p300	0.020572	0.29307	0.311914	0.0188439	1.68672	0.0714368	1.14608
rs12406405	chr1	58579574	A/G	basal_eQTL	SNP_SCREEN	IFNg2LPS1_REP1_p300	0.386717	0.485852	0.320484	-0.165367	0.412607	0.519124	0.284729
rs2366636	chr1	62590999	G/A	basal_eQTL	SNP_SCREEN	IFNg2LPS1_REP1_p300	0.000221792	1.41987	2.01522	0.595348	3.65405	0.00365148	2.43753
rs4630153	chr1	63415881	C/T	basal_eQTL	SNP_SCREEN	IFNg2LPS1_REP1_p300	0.0409425	0.664555	0.744783	0.0802282	1.38783	0.113348	0.945587
rs12724335	chr1	63456211	T/C	resp_eQTL	SNP_SCREEN	IFNg2LPS1_REP1_p300	0.305079	1.70258	1.8611	0.158525	0.515588	0.442805	0.353788
rs77848204	chr1	65429130	G/A	basal_eQTL	SNP_SCREEN	IFNg2LPS1_REP1_p300	0.0180192	0.278852	0.619571	0.340718	1.74426	0.0657117	1.18236
rs4655669	chr1	67056828	T/A	basal_eQTL	SNP_SCREEN	IFNg2LPS1_REP1_p300	0.386498	1.21461	1.13525	-0.0793656	0.412853	0.519124	0.284729
rs12140479	chr1	70357555	A/C	basal_eQTL	SNP_SCREEN	IFNg2LPS1_REP1_p300	0.553833	1.5351	1.40345	-0.131648	0.256621	0.669808	0.17405
rs10889947	chr1	72362538	T/C	basal_eQTL	SNP_SCREEN	IFNg2LPS1_REP1_p300	0.171283	1.54323	1.6597	0.116464	0.766285	0.294389	0.531078
rs28568334	chr1	74733615	C/G	basal_eQTL	SNP_SCREEN	IFNg2LPS1_REP1_p300	0.636526	-0.177668	-0.157842	0.0198258	0.196184	0.739094	0.131301
rs17659615	chr1	76048712	A/C	basal_eQTL	SNP_SCREEN	IFNg2LPS1_REP1_p300	0.791125	1.82858	1.7448	-0.0837798	0.101755	0.858248	0.0663871
rs72688756	chr1	78266925	A/G	basal_eQTL	SNP_SCREEN	IFNg2LPS1_REP1_p300	0.0917317	0.174301	-0.0939333	-0.268234	1.03748	0.193125	0.714162
rs632545	chr1	84956378	C/T	caQTL_eQTL	SNP_SCREEN	IFNg2LPS1_REP1_p300	0.330172	-0.648574	-0.504815	0.143759	0.481259	0.464003	0.333479
rs2039817	chr1	84995806	T/A	basal_eQTL	SNP_SCREEN	IFNg2LPS1_REP1_p300	0.81193	0.696201	0.687478	-0.00872385	0.0904815	0.872263	0.0593527
rs883200	chr1	86422815	C/G	basal_eQTL	SNP_SCREEN	IFNg2LPS1_REP1_p300	0.762873	-0.353722	-0.262436	0.0912855	0.117548	0.835511	0.0780476
rs6689223	chr1	87301704	C/T	basal_eQTL	SNP_SCREEN	IFNg2LPS1_REP1_p300	0.108846	-1.2613	-1.06795	0.193344	0.963188	0.21853	0.660489
rs75006755	chr1	88346196	G/T	basal_eQTL	SNP_SCREEN	IFNg2LPS1_REP1_p300	0.00137069	-0.295629	-0.0146844	0.280945	2.86306	0.0114449	1.94139
rs1409150	chr1	89007492	T/C	basal_eQTL	SNP_SCREEN	IFNg2LPS1_REP1_p300	0.00598336	-0.464691	-0.874496	-0.409805	2.22305	0.0312151	1.50564
rs1215649	chr1	89813283	T/C	basal_eQTL	SNP_SCREEN	IFNg2LPS1_REP1_p300	0.0208218	0.176091	0.496999	0.320908	1.68148	0.0716815	1.14459
rs13447454	chr1	91500849	G/A	basal_eQTL	SNP_SCREEN	IFNg2LPS1_REP1_p300	0.419197	-1.09021	-1.14338	-0.0531624	0.377581	0.549653	0.259911
rs3754186	chr1	93246225	T/A	basal_eQTL	SNP_SCREEN	IFNg2LPS1_REP1_p300	0.790493	1.36253	1.33157	-0.0309513	0.102102	0.857984	0.0665208
rs138075247	chr1	94507140	C/A	basal_eQTL	SNP_SCREEN	IFNg2LPS1_REP1_p300	0.341152	-0.740588	-0.925727	-0.18514	0.467052	0.475206	0.323118
rs10875095	chr1	97511112	A/G	basal_eQTL	SNP_SCREEN	IFNg2LPS1_REP1_p300	0.927037	-0.966735	-0.989906	-0.0231705	0.0329029	0.951999	0.0213634
rs12740374	chr1	109274968	G/T	basal_eQTL	SNP_SCREEN	IFNg2LPS1_REP1_p300	0.488297	-0.758947	-0.869231	-0.110284	0.311316	0.613005	0.212536
rs28362581	chr1	109621257	G/A	resp_eQTL	SNP_SCREEN	IFNg2LPS1_REP1_p300	0.0829636	-1.27405	-1.08645	0.187597	1.08111	0.179565	0.745778
rs1010167	chr1	109656105	C/G	basal_eQTL	SNP_SCREEN	IFNg2LPS1_REP1_p300	0.0220416	-0.964856	-1.12891	-0.164051	1.65676	0.0735997	1.13312
rs140584594	chr1	109690361	A/G	basal_eQTL	SNP_SCREEN	IFNg2LPS1_REP1_p300	0.0113885	0.584228	0.241982	-0.342245	1.94353	0.0478365	1.32024
rs12045101	chr1	109725029	C/T	basal_eQTL	SNP_SCREEN	IFNg2LPS1_REP1_p300	9.12307e-05	-0.231623	0.0599669	0.29159	4.03986	0.00221761	2.65412
rs6684395	chr1	110407235	A/T	basal_eQTL	SNP_SCREEN	IFNg2LPS1_REP1_p300	0.891514	-1.10059	-1.09225	0.00834756	0.049872	0.930202	0.0314227
rs2282248	chr1	111193972	C/T	basal_eQTL	SNP_SCREEN	IFNg2LPS1_REP1_p300	0.012026	1.01113	1.41953	0.408408	1.91988	0.0495372	1.30507
rs72695284	chr1	111633003	G/A	basal_eQTL	SNP_SCREEN	IFNg2LPS1_REP1_p300	0.189778	0.645282	0.729612	0.0843299	0.721753	0.316711	0.499337
rs197391	chr1	111755544	G/C	basal_eQTL	SNP_SCREEN	IFNg2LPS1_REP1_p300	0.207166	-0.993812	-1.00746	-0.0136441	0.683682	0.338214	0.470808
rs12091156	chr1	116336111	A/G	basal_eQTL	SNP_SCREEN	IFNg2LPS1_REP1_p300	0.000274517	-0.17634	-0.654874	-0.478534	3.56143	0.00413083	2.38396
rs3818446	chr1	117001562	A/G	basal_eQTL	SNP_SCREEN	IFNg2LPS1_REP1_p300	2.39814e-05	-0.130377	-0.72719	-0.596812	4.62012	0.000930648	3.03121
rs142655742	chr1	120436903	G/A	basal_eQTL	SNP_SCREEN	IFNg2LPS1_REP1_p300	3.10924e-05	-1.16973	-0.391166	0.778566	4.50735	0.00107463	2.96874
rs6670914	chr1	121434200	A/G	resp_eQTL	SNP_SCREEN	IFNg2LPS1_REP1_p300	0.000179276	-0.398025	-0.846498	-0.448473	3.74648	0.00331607	2.47938
rs7518281	chr1	121476202	T/C	caQTL_eQTL	SNP_SCREEN	IFNg2LPS1_REP1_p300	0.0818119	0.0681932	-0.142995	-0.211188	1.08718	0.177825	0.750007
rs2993862	chr1	144055560	G/A	basal_eQTL	SNP_SCREEN	IFNg2LPS1_REP1_p300	0.000169018	-0.359467	-0.882999	-0.523532	3.77207	0.00327955	2.48419
rs115179956	chr1	147172620	C/A	basal_eQTL	SNP_SCREEN	IFNg2LPS1_REP1_p300	0.828988	-1.24277	-1.21531	0.0274614	0.081452	0.884835	0.0531376
rs611160	chr1	148989863	G/A	caQTL_eQTL	SNP_SCREEN	IFNg2LPS1_REP1_p300	0.000755324	0.54583	0.271068	-0.274762	3.12187	0.00799415	2.09723
rs61809779	chr1	149691392	C/T	basal_eQTL	SNP_SCREEN	IFNg2LPS1_REP1_p300	0.480713	-0.935954	-1.06926	-0.133303	0.318114	0.607274	0.216616
rs7535275	chr1	150381734	A/G	basal_eQTL	SNP_SCREEN	IFNg2LPS1_REP1_p300	0.0224386	-0.637119	-0.843612	-0.206494	1.649	0.0743027	1.129
rs11800059	chr1	150678699	C/T	basal_eQTL	SNP_SCREEN	IFNg2LPS1_REP1_p300	0.828885	-0.720039	-0.747607	-0.0275687	0.0815056	0.884835	0.0531376
rs11803940	chr1	150713359	A/G	basal_eQTL	SNP_SCREEN	IFNg2LPS1_REP1_p300	0.0316905	-0.531394	-0.796808	-0.265414	1.49907	0.0952437	1.02116
rs11205281	chr1	153392186	C/T	basal_eQTL	SNP_SCREEN	IFNg2LPS1_REP1_p300	0.036318	1.03495	1.34004	0.305089	1.43988	0.104851	0.979427
rs78383556	chr1	154114363	G/T	basal_eQTL	SNP_SCREEN	IFNg2LPS1_REP1_p300	0.679642	0.254238	0.121971	-0.132268	0.16772	0.772145	0.112301
rs11586379	chr1	154335154	C/T	basal_eQTL	SNP_SCREEN	IFNg2LPS1_REP1_p300	0.00391179	-1.09456	-0.727195	0.367361	2.40762	0.0233231	1.63221
rs142712385	chr1	154458647	T/A	resp_eQTL	SNP_SCREEN	IFNg2LPS1_REP1_p300	0.0106666	-0.889986	-0.672205	0.217781	1.97197	0.0461733	1.33561
rs1619081	chr1	154801693	G/C	basal_eQTL	SNP_SCREEN	IFNg2LPS1_REP1_p300	0.414025	-0.782692	-0.703734	0.0789574	0.382974	0.545132	0.263498
rs45444697	chr1	155062156	C/G	basal_eQTL	SNP_SCREEN	IFNg2LPS1_REP1_p300	0.228184	-0.893973	-0.796074	0.0978985	0.641714	0.363387	0.439631
rs72702285	chr1	155108103	T/C	resp_eQTL	SNP_SCREEN	IFNg2LPS1_REP1_p300	0.424179	-1.13282	-1.16312	-0.0302998	0.37245	0.554674	0.255962
rs760077	chr1	155208991	T/A	basal_eQTL	SNP_SCREEN	IFNg2LPS1_REP1_p300	0.129807	-1.27139	-1.0678	0.203588	0.886702	0.244588	0.611565
rs2990223	chr1	155215184	G/A	basal_eQTL	SNP_SCREEN	IFNg2LPS1_REP1_p300	0.90229	-0.971502	-0.925524	0.0459777	0.0446539	0.934832	0.0292667
rs521354	chr1	156123040	G/A	basal_eQTL	SNP_SCREEN	IFNg2LPS1_REP1_p300	0.0715751	-0.435727	-0.601035	-0.165308	1.14524	0.163221	0.787225
rs3762281	chr1	156334991	A/G	basal_eQTL	SNP_SCREEN	IFNg2LPS1_REP1_p300	0.0220103	0.29515	-0.127233	-0.422383	1.65737	0.0735997	1.13312
rs2188107	chr1	158426880	A/G	basal_eQTL	SNP_SCREEN	IFNg2LPS1_REP1_p300	0.0583895	0.859608	0.616785	-0.242822	1.23367	0.143349	0.843605
rs855866	chr1	159082930	A/G	basal_eQTL	SNP_SCREEN	IFNg2LPS1_REP1_p300	0.797338	0.176269	0.0966545	-0.0796149	0.0983573	0.862153	0.0644156
rs2185215	chr1	160008785	T/C	basal_eQTL	SNP_SCREEN	IFNg2LPS1_REP1_p300	0.0678536	-0.0884813	-0.444102	-0.35562	1.16843	0.159165	0.798153
rs10158799	chr1	160165997	C/T	basal_eQTL	SNP_SCREEN	IFNg2LPS1_REP1_p300	0.482823	-0.863877	-0.690665	0.173212	0.316212	0.609591	0.214961
rs12081497	chr1	160345141	A/C	basal_eQTL	SNP_SCREEN	IFNg2LPS1_REP1_p300	0.0501158	1.5759	1.25692	-0.318977	1.30003	0.128603	0.890747
rs6427528	chr1	160546518	A/G	basal_eQTL	SNP_SCREEN	IFNg2LPS1_REP1_p300	0.022367	-0.752463	-0.798369	-0.0459066	1.65039	0.0741765	1.12973
rs1810924	chr1	160910720	G/A	basal_eQTL	SNP_SCREEN	IFNg2LPS1_REP1_p300	0.000618318	0.12703	-0.34699	-0.474021	3.20879	0.0070501	2.1518
rs4656990	chr1	161179334	T/C	basal_eQTL	SNP_SCREEN	IFNg2LPS1_REP1_p300	0.167959	-0.714383	-0.754502	-0.0401193	0.774796	0.290482	0.536881
rs4233366	chr1	161189357	C/T	basal_eQTL	SNP_SCREEN	IFNg2LPS1_REP1_p300	0.000249041	-0.548324	0.0400787	0.588403	3.60373	0.00386034	2.41337
rs57884260	chr1	161329028	C/T	basal_eQTL	SNP_SCREEN	IFNg2LPS1_REP1_p300	0.202424	-1.19336	-1.10527	0.0880874	0.693738	0.332909	0.477675
rs34779243	chr1	161359891	T/C	basal_eQTL	SNP_SCREEN	IFNg2LPS1_REP1_p300	0.0211171	-0.596306	-0.811375	-0.215069	1.67536	0.071974	1.14282
rs1771591	chr1	161640944	G/A	basal_eQTL	SNP_SCREEN	IFNg2LPS1_REP1_p300	0.0890665	1.0549	0.481972	-0.572929	1.05029	0.188712	0.724201
rs7539053	chr1	161690055	T/C	resp_eQTL	SNP_SCREEN	IFNg2LPS1_REP1_p300	0.00839755	1.12544	0.664193	-0.461249	2.07585	0.0391985	1.40673
rs7542169	chr1	166895136	A/G	basal_eQTL	SNP_SCREEN	IFNg2LPS1_REP1_p300	0.00543344	0.446075	0.10181	-0.344264	2.26493	0.0288913	1.53923
rs2280990	chr1	168242044	C/T	basal_eQTL	SNP_SCREEN	IFNg2LPS1_REP1_p300	0.389286	-0.0151677	-0.0672509	-0.0520832	0.409732	0.520629	0.283472
rs1200135	chr1	169110030	A/G	basal_eQTL	SNP_SCREEN	IFNg2LPS1_REP1_p300	0.416455	-0.357706	-0.470799	-0.113093	0.380432	0.546705	0.262247
rs9332581	chr1	169555933	G/T	basal_eQTL	SNP_SCREEN	IFNg2LPS1_REP1_p300	0.27243	1.71925	1.75157	0.0323211	0.564745	0.41275	0.384313
rs2223286	chr1	169696491	T/C	basal_eQTL	SNP_SCREEN	IFNg2LPS1_REP1_p300	0.000364783	0.0519117	-0.609027	-0.660939	3.43797	0.00513948	2.28908
rs10753795	chr1	169782961	G/A	basal_eQTL	SNP_SCREEN	IFNg2LPS1_REP1_p300	0.00348885	-0.630793	-0.194961	0.435831	2.45732	0.0214967	1.66763
rs12735952	chr1	170411034	A/G	basal_eQTL	SNP_SCREEN	IFNg2LPS1_REP1_p300	0.00742457	0.266446	-0.0603415	-0.326788	2.12933	0.0360948	1.44256
rs7536561	chr1	180274389	A/G	basal_eQTL	SNP_SCREEN	IFNg2LPS1_REP1_p300	0.664206	-0.234312	-0.282886	-0.048574	0.177697	0.762046	0.118019
rs2333463	chr1	182790890	A/G	resp_eQTL	SNP_SCREEN	IFNg2LPS1_REP1_p300	0.2679	-1.27818	-1.10692	0.171258	0.572027	0.408687	0.388609
rs2296288	chr1	183103455	T/C	basal_eQTL	SNP_SCREEN	IFNg2LPS1_REP1_p300	0.0570072	-0.113644	-0.423213	-0.309569	1.24407	0.141131	0.850379
rs2794619	chr1	183490535	G/A	basal_eQTL	SNP_SCREEN	IFNg2LPS1_REP1_p300	0.0111692	1.60118	1.50611	-0.0950747	1.95198	0.04741	1.32413
rs10911367	chr1	183592382	T/C	basal_eQTL	SNP_SCREEN	IFNg2LPS1_REP1_p300	0.0111034	0.602495	0.112749	-0.489746	1.95454	0.0473233	1.32493
rs6696736	chr1	185502900	G/A	basal_eQTL	SNP_SCREEN	IFNg2LPS1_REP1_p300	0.0196086	-0.344019	-0.07419	0.269829	1.70755	0.0694141	1.15855
rs13374557	chr1	201888432	G/A	basal_eQTL	SNP_SCREEN	IFNg2LPS1_REP1_p300	0.298631	-0.621069	-0.547841	0.0732276	0.524866	0.436885	0.359632
rs4950805	chr1	201981163	G/T	basal_eQTL	SNP_SCREEN	IFNg2LPS1_REP1_p300	0.000298823	0.784304	0.166158	-0.618146	3.52459	0.00432023	2.36449
rs6701746	chr1	201987177	A/G	basal_eQTL	SNP_SCREEN	IFNg2LPS1_REP1_p300	0.256581	-0.769621	-0.933747	-0.164126	0.590775	0.396062	0.402236
rs2364936	chr1	203268512	A/G	resp_eQTL	SNP_SCREEN	IFNg2LPS1_REP1_p300	0.100126	-0.580132	-0.598354	-0.0182222	0.999455	0.205643	0.686885
rs12143380	chr1	204261833	A/C	basal_eQTL	SNP_SCREEN	IFNg2LPS1_REP1_p300	0.673125	-0.617251	-0.787857	-0.170606	0.171904	0.768293	0.114473
rs71524482	chr1	205230959	T/C	caQTL_eQTL	SNP_SCREEN	IFNg2LPS1_REP1_p300	0.0715311	-0.786388	-0.967613	-0.181225	1.14551	0.163221	0.787225
rs9438393	chr1	205813590	A/G	basal_eQTL	SNP_SCREEN	IFNg2LPS1_REP1_p300	0.15617	-0.648095	-0.835214	-0.187118	0.806403	0.275257	0.560262
rs823091	chr1	205823708	T/C	resp_eQTL	SNP_SCREEN	IFNg2LPS1_REP1_p300	0.000639787	-0.405554	-0.0872985	0.318255	3.19396	0.00722045	2.14144
rs12354075	chr1	206502269	T/C	basal_eQTL	SNP_SCREEN	IFNg2LPS1_REP1_p300	0.239363	0.648528	0.316969	-0.331559	0.620942	0.37582	0.42502
rs10157327	chr1	207191756	T/C	basal_eQTL	SNP_SCREEN	IFNg2LPS1_REP1_p300	0.515099	0.216107	1.04997	0.833859	0.288109	0.63618	0.19642
rs9430018	chr1	209823197	T/G	basal_eQTL	SNP_SCREEN	IFNg2LPS1_REP1_p300	0.605446	-0.0244238	0.0586162	0.08304	0.217925	0.709723	0.148911
rs12133919	chr1	212697270	G/A	basal_eQTL	SNP_SCREEN	IFNg2LPS1_REP1_p300	0.0727841	-0.518442	-0.331708	0.186735	1.13796	0.164582	0.783619
rs3738798	chr1	212792127	C/T	basal_eQTL	SNP_SCREEN	IFNg2LPS1_REP1_p300	0.000603959	0.386085	1.05857	0.672487	3.21899	0.00695811	2.15751
rs11120187	chr1	213673454	G/A	basal_eQTL	SNP_SCREEN	IFNg2LPS1_REP1_p300	0.0945313	-1.04341	-0.783437	0.25997	1.02442	0.196896	0.705764
rs7531731	chr1	214500624	A/G	resp_eQTL	SNP_SCREEN	IFNg2LPS1_REP1_p300	0.0721974	0.180145	-0.112081	-0.292226	1.14148	0.163795	0.785698
rs1338449	chr1	218177981	T/C	basal_eQTL	SNP_SCREEN	IFNg2LPS1_REP1_p300	8.66975e-06	-0.0308521	-0.575133	-0.544281	5.06199	0.000509855	3.29255
rs11118912	chr1	221975788	C/T	basal_eQTL	SNP_SCREEN	IFNg2LPS1_REP1_p300	0.00328907	-1.04064	-0.607078	0.433566	2.48293	0.0207574	1.68283
rs61825182	chr1	223625186	C/T	resp_eQTL	SNP_SCREEN	IFNg2LPS1_REP1_p300	0.950468	0.120268	0.141098	0.0208297	0.0220625	0.966193	0.0149363
rs72755909	chr1	224205509	C/A	basal_eQTL	SNP_SCREEN	IFNg2LPS1_REP1_p300	0.000883226	0.690711	1.29732	0.606605	3.05393	0.00878253	2.05638
rs75099374	chr1	225873103	T/C	basal_eQTL	SNP_SCREEN	IFNg2LPS1_REP1_p300	0.021008	0.0417248	-0.278212	-0.319937	1.67762	0.0719344	1.14306
rs77157663	chr1	225924245	T/C	basal_eQTL	SNP_SCREEN	IFNg2LPS1_REP1_p300	0.00438686	-0.138193	-0.427414	-0.28922	2.35785	0.0251692	1.59913
rs6667260	chr1	226736237	A/C	basal_eQTL	SNP_SCREEN	IFNg2LPS1_REP1_p300	0.827068	-0.797198	-0.846064	-0.0488659	0.0824586	0.884436	0.0533336
rs6697431	chr1	226827497	C/T	basal_eQTL	SNP_SCREEN	IFNg2LPS1_REP1_p300	0.0456451	-0.117165	0.278585	0.39575	1.34061	0.122681	0.911221
rs237825	chr1	229317793	G/A	basal_eQTL	SNP_SCREEN	IFNg2LPS1_REP1_p300	0.382305	1.9215	1.77926	-0.14224	0.41759	0.514391	0.288707
rs4925496	chr1	229497624	A/G	basal_eQTL	SNP_SCREEN	IFNg2LPS1_REP1_p300	0.749422	-0.439004	-0.620951	-0.181947	0.125273	0.823917	0.0841163
rs6541251	chr1	231037850	T/C	basal_eQTL	SNP_SCREEN	IFNg2LPS1_REP1_p300	0.0100485	0.146196	-0.114306	-0.260502	1.9979	0.0441019	1.35554
rs6667497	chr1	232590632	T/C	basal_eQTL	SNP_SCREEN	IFNg2LPS1_REP1_p300	0.474719	-1.11559	-1.23848	-0.122896	0.323563	0.601075	0.221071
rs3795378	chr1	232949106	C/T	basal_eQTL	SNP_SCREEN	IFNg2LPS1_REP1_p300	0.367103	1.09001	1.15181	0.0617922	0.435212	0.50002	0.301013
rs291348	chr1	235504390	G/A	basal_eQTL	SNP_SCREEN	IFNg2LPS1_REP1_p300	0.205815	-1.12756	-1.17814	-0.0505813	0.686523	0.337164	0.472159
rs768948	chr1	236588889	C/T	basal_eQTL	SNP_SCREEN	IFNg2LPS1_REP1_p300	0.147208	-1.17235	-0.754195	0.418151	0.832069	0.265815	0.57542
rs587640	chr1	241626846	A/G	basal_eQTL	SNP_SCREEN	IFNg2LPS1_REP1_p300	0.960765	1.77705	1.80203	0.024988	0.0173828	0.973083	0.0118503
rs59119547	chr1	244324457	C/T	basal_eQTL	SNP_SCREEN	IFNg2LPS1_REP1_p300	0.000458868	0.802839	0.177591	-0.625249	3.33831	0.00615161	2.21101
rs4658630	chr1	244353501	A/G	caQTL_eQTL	SNP_SCREEN	IFNg2LPS1_REP1_p300	0.687251	1.23762	1.18517	-0.0524535	0.162884	0.777994	0.109024
rs74152220	chr1	246699264	A/G	basal_eQTL	SNP_SCREEN	IFNg2LPS1_REP1_p300	0.543248	-0.0449251	-0.0146003	0.0303247	0.265002	0.659893	0.180527
rs58542205	chr1	246721910	C/T	basal_eQTL	SNP_SCREEN	IFNg2LPS1_REP1_p300	0.965841	0.783459	0.877027	0.093568	0.0150945	0.975608	0.0107246
rs3844079	chr1	247144051	C/T	basal_eQTL	SNP_SCREEN	IFNg2LPS1_REP1_p300	0.127628	-0.692401	-0.58338	0.109021	0.894055	0.242121	0.615968
rs12071728	chr1	247190481	T/C	basal_eQTL	SNP_SCREEN	IFNg2LPS1_REP1_p300	0.520495	0.642966	0.525797	-0.117169	0.283584	0.641412	0.192863
rs6672995	chr1	247457731	G/A	basal_eQTL	SNP_SCREEN	IFNg2LPS1_REP1_p300	0.193692	0.24881	0.363536	0.114725	0.712889	0.321656	0.492608
rs3928851	chr1	247852011	A/G	basal_eQTL	SNP_SCREEN	IFNg2LPS1_REP1_p300	0.667915	-0.0906674	-0.231757	-0.14109	0.175279	0.764319	0.116725
rs66462130	chr10	976168	C/T	basal_eQTL	SNP_SCREEN	IFNg2LPS1_REP1_p300	0.283861	-0.940989	-0.759368	0.18162	0.546895	0.424543	0.372078
rs4881467	chr10	5505346	T/C	basal_eQTL	SNP_SCREEN	IFNg2LPS1_REP1_p300	0.148731	0.09696	-0.10759	-0.20455	0.827598	0.266607	0.574128
rs61835060	chr10	7180495	T/C	basal_eQTL	SNP_SCREEN	IFNg2LPS1_REP1_p300	0.224274	-1.03296	-0.923232	0.109733	0.649221	0.358709	0.445258
rs11256580	chr10	10370280	G/A	basal_eQTL	SNP_SCREEN	IFNg2LPS1_REP1_p300	0.000172213	-0.187866	-0.514613	-0.326747	3.76393	0.00331151	2.47997
rs11257490	chr10	12029398	G/A	resp_eQTL	SNP_SCREEN	IFNg2LPS1_REP1_p300	0.533151	-0.894985	-0.805659	0.0893261	0.27315	0.650742	0.186591
rs35674932	chr10	12219811	A/T	basal_eQTL	SNP_SCREEN	IFNg2LPS1_REP1_p300	0.219606	-0.825415	-0.687659	0.137757	0.658357	0.354316	0.450609
rs67978856	chr10	13120383	A/G	basal_eQTL	SNP_SCREEN	IFNg2LPS1_REP1_p300	0.242153	0.731778	0.492141	-0.239637	0.61591	0.378279	0.422188
rs765884	chr10	13122332	T/C	basal_eQTL	SNP_SCREEN	IFNg2LPS1_REP1_p300	0.152536	0.319259	0.310849	-0.00841016	0.816628	0.272104	0.565265
rs4748302	chr10	16513863	T/A	basal_eQTL	SNP_SCREEN	IFNg2LPS1_REP1_p300	0.226559	0.149839	0.327819	0.177979	0.644818	0.361532	0.441854
rs7079901	chr10	16698724	A/G	basal_eQTL	SNP_SCREEN	IFNg2LPS1_REP1_p300	0.47977	-0.505712	-0.627008	-0.121296	0.318967	0.606777	0.216971
rs11015077	chr10	18600815	C/A	basal_eQTL	SNP_SCREEN	IFNg2LPS1_REP1_p300	0.0473848	-0.937302	-0.715513	0.221789	1.32436	0.124453	0.904995
rs11011738	chr10	20015846	C/T	basal_eQTL	SNP_SCREEN	IFNg2LPS1_REP1_p300	0.017898	-0.366806	-0.11378	0.253026	1.7472	0.0655469	1.18345
rs4749089	chr10	26008942	G/A	basal_eQTL	SNP_SCREEN	IFNg2LPS1_REP1_p300	0.155428	0.621446	0.834766	0.21332	0.80847	0.274387	0.561636
rs2489605	chr10	26673250	G/A	caQTL_eQTL	SNP_SCREEN	IFNg2LPS1_REP1_p300	0.0239363	2.21665	2.26295	0.0463025	1.62094	0.0777491	1.1093
rs899374	chr10	26695321	G/T	basal_eQTL	SNP_SCREEN	IFNg2LPS1_REP1_p300	0.0310187	-1.05744	-1.09992	-0.0424748	1.50838	0.0942204	1.02586
rs10829181	chr10	27100619	C/T	resp_eQTL	SNP_SCREEN	IFNg2LPS1_REP1_p300	0.172305	-1.1338	-0.936373	0.197428	0.763703	0.295685	0.529171
rs10826692	chr10	29784232	A/G	basal_eQTL	SNP_SCREEN	IFNg2LPS1_REP1_p300	0.0299341	-0.282401	-0.418628	-0.136226	1.52383	0.0922204	1.03517
rs2243926	chr10	32454218	A/G	basal_eQTL	SNP_SCREEN	IFNg2LPS1_REP1_p300	1.53687e-05	-0.263721	-0.870105	-0.606383	4.81336	0.000739035	3.13133
rs11009122	chr10	32882323	G/A	basal_eQTL	SNP_SCREEN	IFNg2LPS1_REP1_p300	0.014715	0.0145016	0.520358	0.505857	1.83224	0.0574065	1.24104
rs17296943	chr10	33871836	C/G	basal_eQTL	SNP_SCREEN	IFNg2LPS1_REP1_p300	0.0578382	1.81407	1.38431	-0.429759	1.23778	0.142321	0.84673
rs2184238	chr10	42655591	A/G	basal_eQTL	SNP_SCREEN	IFNg2LPS1_REP1_p300	0.109117	-0.477448	-0.691413	-0.213965	0.962109	0.218827	0.659899
rs11003664	chr10	50072680	G/A	caQTL_eQTL	SNP_SCREEN	IFNg2LPS1_REP1_p300	0.00991244	0.331886	0.246575	-0.0853111	2.00382	0.0440165	1.35638
rs2688874	chr10	50362498	G/A	basal_eQTL	SNP_SCREEN	IFNg2LPS1_REP1_p300	0.152394	1.08648	1.33145	0.244978	0.817033	0.272104	0.565265
rs2590372	chr10	58295786	A/G	basal_eQTL	SNP_SCREEN	IFNg2LPS1_REP1_p300	0.0285517	-0.277808	-0.572868	-0.29506	1.54437	0.0889527	1.05084
rs10826178	chr10	58387510	G/A	basal_eQTL	SNP_SCREEN	IFNg2LPS1_REP1_p300	0.316681	0.281521	0.435401	0.153881	0.499378	0.455145	0.34185
rs10995271	chr10	62678726	G/C	GWAS_caQTL	SNP_SCREEN	IFNg2LPS1_REP1_p300	0.392265	-0.471858	-0.663892	-0.192033	0.40642	0.522391	0.282005
rs12268055	chr10	69410026	G/A	basal_eQTL	SNP_SCREEN	IFNg2LPS1_REP1_p300	0.377739	-0.863714	-0.698477	0.165237	0.422809	0.51042	0.292072
rs12570358	chr10	70147144	A/C	basal_eQTL	SNP_SCREEN	IFNg2LPS1_REP1_p300	6.99839e-05	1.79277	1.24367	-0.549096	4.155	0.00182123	2.73964
rs1904585	chr10	70357238	G/A	basal_eQTL	SNP_SCREEN	IFNg2LPS1_REP1_p300	6.76147e-05	0.153994	-0.521903	-0.675897	4.16996	0.00180372	2.74383
rs10823577	chr10	70583361	T/C	resp_eQTL	SNP_SCREEN	IFNg2LPS1_REP1_p300	0.0022364	-0.18461	-0.534967	-0.350358	2.65045	0.0160614	1.79422
rs780655	chr10	71359732	G/A	basal_eQTL	SNP_SCREEN	IFNg2LPS1_REP1_p300	0.422975	-1.18476	-1.13923	0.0455305	0.373685	0.55395	0.25653
rs7898822	chr10	73026835	G/A	basal_eQTL	SNP_SCREEN	IFNg2LPS1_REP1_p300	0.00165426	-0.39082	0.209636	0.600456	2.7814	0.0131627	1.88066
rs10437351	chr10	73150694	C/T	basal_eQTL	SNP_SCREEN	IFNg2LPS1_REP1_p300	0.0110905	0.553849	0.310902	-0.242948	1.95505	0.0473233	1.32493
rs7078507	chr10	75381106	A/G	basal_eQTL	SNP_SCREEN	IFNg2LPS1_REP1_p300	0.0631652	0.313204	0.237778	-0.0754262	1.19952	0.150987	0.821062
rs1250568	chr10	79285523	T/C	GWAS_caQTL	SNP_SCREEN	IFNg2LPS1_REP1_p300	0.12155	-0.929521	-1.10933	-0.179809	0.915246	0.234002	0.630781
rs7921005	chr10	79758006	G/A	basal_eQTL	SNP_SCREEN	IFNg2LPS1_REP1_p300	0.345285	2.15818	2.01021	-0.147978	0.461823	0.478853	0.319798
rs11201989	chr10	80177949	G/C	basal_eQTL	SNP_SCREEN	IFNg2LPS1_REP1_p300	0.174548	-0.785338	-0.582319	0.203019	0.758085	0.299071	0.524226
rs113522179	chr10	87045732	T/G	basal_eQTL	SNP_SCREEN	IFNg2LPS1_REP1_p300	0.666834	-1.23746	-1.14536	0.0920977	0.175983	0.763476	0.117205
rs10882326	chr10	93749687	T/C	basal_eQTL	SNP_SCREEN	IFNg2LPS1_REP1_p300	0.463623	-0.654528	-0.71412	-0.0595922	0.333835	0.593183	0.226811
rs12268719	chr10	94533747	A/G	resp_eQTL	SNP_SCREEN	IFNg2LPS1_REP1_p300	0.362633	-0.288968	-0.405594	-0.116625	0.440533	0.496069	0.304458
rs12782626	chr10	94621894	A/G	resp_eQTL	SNP_SCREEN	IFNg2LPS1_REP1_p300	0.0677993	0.869892	0.621113	-0.248779	1.16877	0.159165	0.798153
rs11189050	chr10	97231025	C/T	basal_eQTL	SNP_SCREEN	IFNg2LPS1_REP1_p300	0.116408	-1.04175	-0.901923	0.139831	0.934017	0.227268	0.643462
rs111249373	chr10	97351326	G/A	basal_eQTL	SNP_SCREEN	IFNg2LPS1_REP1_p300	0.350404	-1.28734	-1.17416	0.113185	0.455431	0.484541	0.31467
rs6584327	chr10	99797572	A/C	basal_eQTL	SNP_SCREEN	IFNg2LPS1_REP1_p300	0.59249	1.42349	1.39182	-0.0316665	0.227319	0.701324	0.154081
rs7069556	chr10	100010620	C/G	basal_eQTL	SNP_SCREEN	IFNg2LPS1_REP1_p300	0.0378661	-0.950572	-0.67143	0.279142	1.42175	0.108059	0.966339
rs3095794	chr10	101575224	A/G	basal_eQTL	SNP_SCREEN	IFNg2LPS1_REP1_p300	0.0473467	-0.868149	-1.11119	-0.243044	1.32471	0.124453	0.904995
rs35637354	chr10	102462097	A/C	basal_eQTL	SNP_SCREEN	IFNg2LPS1_REP1_p300	0.263326	-0.13426	-0.288071	-0.15381	0.579506	0.404498	0.393083
rs5016309	chr10	102988237	G/A	basal_eQTL	SNP_SCREEN	IFNg2LPS1_REP1_p300	0.00331143	-1.18317	-0.698549	0.484626	2.47998	0.0207574	1.68283
rs11191554	chr10	103095521	C/T	resp_eQTL	SNP_SCREEN	IFNg2LPS1_REP1_p300	0.998047	-0.223446	-0.215908	0.00753864	0.000849188	0.998789	0.000526105
rs4917561	chr10	110404013	A/C	basal_eQTL	SNP_SCREEN	IFNg2LPS1_REP1_p300	0.149686	-0.587039	-0.257804	0.329235	0.824819	0.267885	0.572052
rs11195259	chr10	110660781	C/A	basal_eQTL	SNP_SCREEN	IFNg2LPS1_REP1_p300	0.0570392	2.5412	2.60607	0.0648714	1.24383	0.141131	0.850379
rs2277208	chr10	112376591	G/C	basal_eQTL	SNP_SCREEN	IFNg2LPS1_REP1_p300	0.480163	-0.777766	-0.888366	-0.1106	0.318611	0.606926	0.216864
rs17129748	chr10	112382641	T/C	basal_eQTL	SNP_SCREEN	IFNg2LPS1_REP1_p300	0.887689	-0.670593	-0.672546	-0.00195298	0.0517393	0.927864	0.0325158
rs72823015	chr10	114026852	G/T	basal_eQTL	SNP_SCREEN	IFNg2LPS1_REP1_p300	0.0105901	0.77077	1.31615	0.54538	1.9751	0.0460221	1.33703
rs10510025	chr10	116891485	C/T	basal_eQTL	SNP_SCREEN	IFNg2LPS1_REP1_p300	0.779195	1.00904	0.961834	-0.0472062	0.108354	0.849102	0.0710401
rs2275111	chr10	119157933	G/A	basal_eQTL	SNP_SCREEN	IFNg2LPS1_REP1_p300	0.000522425	-0.365061	0.142003	0.507064	3.28198	0.00656593	2.1827
rs10787945	chr10	119270615	C/T	basal_eQTL	SNP_SCREEN	IFNg2LPS1_REP1_p300	0.00194672	-0.860163	-0.623775	0.236388	2.7107	0.0144988	1.83867
rs10887130	chr10	122329614	G/A	basal_eQTL	SNP_SCREEN	IFNg2LPS1_REP1_p300	0.0997741	-1.10312	-1.31982	-0.216702	1.00098	0.205112	0.688009
rs12263012	chr10	123009067	G/A	basal_eQTL	SNP_SCREEN	IFNg2LPS1_REP1_p300	0.824058	-1.18489	-1.1843	0.00059228	0.0840422	0.882293	0.0543874
rs872303	chr10	123835648	G/A	basal_eQTL	SNP_SCREEN	IFNg2LPS1_REP1_p300	0.00977061	0.192746	0.374099	0.181354	2.01008	0.0434861	1.36165
rs1351977	chr10	124807752	G/A	basal_eQTL	SNP_SCREEN	IFNg2LPS1_REP1_p300	4.86787e-09	-0.556667	0.702671	1.25934	8.31266	4.32568e-06	5.36395
rs1762433	chr10	129471576	C/T	basal_eQTL	SNP_SCREEN	IFNg2LPS1_REP1_p300	0.00580183	0.00214947	0.363827	0.361678	2.23644	0.0304737	1.51607
rs76502537	chr10	132325564	A/G	basal_eQTL	SNP_SCREEN	IFNg2LPS1_REP1_p300	0.716582	0.0671374	0.178145	0.111008	0.144734	0.801355	0.0961752
rs11245998	chr11	207462	A/G	basal_eQTL	SNP_SCREEN	IFNg2LPS1_REP1_p300	0.246598	-1.13713	-1.29202	-0.154893	0.60801	0.383592	0.41613
rs7944394	chr11	323649	C/T	basal_eQTL	SNP_SCREEN	IFNg2LPS1_REP1_p300	0.00673318	-0.569292	-0.17446	0.394833	2.17178	0.0339324	1.46939
rs12796576	chr11	668974	T/C	GWAS_eQTL	SNP_SCREEN	IFNg2LPS1_REP1_p300	0.0931556	-1.07535	-1.07649	-0.0011412	1.03079	0.19458	0.710902
rs12224894	chr11	772490	G/A	basal_eQTL	SNP_SCREEN	IFNg2LPS1_REP1_p300	0.0540239	-1.32062	-1.06528	0.255346	1.26741	0.135833	0.866995
rs1130276	chr11	831809	T/G	basal_eQTL	SNP_SCREEN	IFNg2LPS1_REP1_p300	0.0337211	-1.07752	-1.29049	-0.212966	1.4721	0.0990376	1.0042
rs907612	chr11	1852991	C/T	GWAS_eQTL	SNP_SCREEN	IFNg2LPS1_REP1_p300	0.0331848	0.1589	0.424098	0.265198	1.47906	0.0977426	1.00992
rs367035	chr11	2902596	A/G	basal_eQTL	SNP_SCREEN	IFNg2LPS1_REP1_p300	0.378857	-1.06805	-1.00779	0.0602574	0.421524	0.511307	0.291318
rs113721442	chr11	3067074	T/A	basal_eQTL	SNP_SCREEN	IFNg2LPS1_REP1_p300	0.0369404	-0.742276	-0.40969	0.332585	1.4325	0.10612	0.974204
rs4622250	chr11	3897371	C/T	basal_eQTL	SNP_SCREEN	IFNg2LPS1_REP1_p300	0.0131598	-0.566424	-0.125058	0.441366	1.88075	0.0527759	1.27756
rs2682111	chr11	6343927	C/T	basal_eQTL	SNP_SCREEN	IFNg2LPS1_REP1_p300	0.485937	-0.289186	0.0500633	0.339249	0.31342	0.611949	0.213285
rs11041468	chr11	7594187	A/G	basal_eQTL	SNP_SCREEN	IFNg2LPS1_REP1_p300	0.0308453	2.54051	2.27057	-0.269941	1.51081	0.0938513	1.02756
rs10840106	chr11	8680289	C/T	basal_eQTL	SNP_SCREEN	IFNg2LPS1_REP1_p300	0.00182989	-0.0470195	-0.0617864	-0.0147669	2.73757	0.0141036	1.85067
rs2568092	chr11	8965891	C/T	basal_eQTL	SNP_SCREEN	IFNg2LPS1_REP1_p300	0.014132	0.533511	1.04408	0.510572	1.8498	0.0554539	1.25607
rs55689167	chr11	13258432	G/A	basal_eQTL	SNP_SCREEN	IFNg2LPS1_REP1_p300	0.285989	2.36305	2.25503	-0.108025	0.543651	0.425684	0.370912
rs10766079	chr11	13375405	A/G	basal_eQTL	SNP_SCREEN	IFNg2LPS1_REP1_p300	0.155211	0.209748	-0.0487613	-0.258509	0.809078	0.274222	0.561898
rs1557764	chr11	17382143	C/G	GWAS_eQTL	SNP_SCREEN	IFNg2LPS1_REP1_p300	0.179605	0.715358	0.961901	0.246543	0.745681	0.30537	0.515173
rs1824017	chr11	18141398	C/T	resp_eQTL	SNP_SCREEN	IFNg2LPS1_REP1_p300	0.0694251	-0.444466	-0.424235	0.0202305	1.15848	0.161229	0.792556
rs12282271	chr11	18698382	A/G	basal_eQTL	SNP_SCREEN	IFNg2LPS1_REP1_p300	0.0209017	0.553479	0.196508	-0.356971	1.67982	0.0716815	1.14459
rs4132916	chr11	18826654	T/A	basal_eQTL	SNP_SCREEN	IFNg2LPS1_REP1_p300	0.305464	1.00169	0.965037	-0.0366561	0.515041	0.443072	0.353525
rs10833823	chr11	22810510	T/C	basal_eQTL	SNP_SCREEN	IFNg2LPS1_REP1_p300	9.23031e-09	4.64483	6.1515	1.50668	8.03478	5.10436e-06	5.29206
rs831628	chr11	33723299	G/C	basal_eQTL	SNP_SCREEN	IFNg2LPS1_REP1_p300	0.0188586	0.678504	0.705132	0.0266271	1.72449	0.0675004	1.17069
rs6485462	chr11	43794650	C/T	basal_eQTL	SNP_SCREEN	IFNg2LPS1_REP1_p300	0.247828	-0.79912	-0.67252	0.126601	0.60585	0.384698	0.41488
rs2434467	chr11	43878051	T/C	basal_eQTL	SNP_SCREEN	IFNg2LPS1_REP1_p300	0.29404	-0.273142	-0.513401	-0.240259	0.531593	0.431269	0.365252
rs2074038	chr11	44066439	G/T	basal_eQTL	SNP_SCREEN	IFNg2LPS1_REP1_p300	8.28877e-08	-0.299253	0.887481	1.18673	7.08151	2.21154e-05	4.65531
rs74948330	chr11	47244194	C/A	basal_eQTL	SNP_SCREEN	IFNg2LPS1_REP1_p300	0.585646	-0.854698	-0.764942	0.0897552	0.232364	0.696853	0.156859
rs2930196	chr11	48027250	G/A	basal_eQTL	SNP_SCREEN	IFNg2LPS1_REP1_p300	0.284656	-1.01864	-0.980533	0.0381076	0.54568	0.425262	0.371343
rs10750859	chr11	57352078	G/A	basal_eQTL	SNP_SCREEN	IFNg2LPS1_REP1_p300	0.263758	1.87334	1.72752	-0.145822	0.578794	0.404599	0.392975
rs1783818	chr11	57670079	C/T	basal_eQTL	SNP_SCREEN	IFNg2LPS1_REP1_p300	0.281783	2.05329	1.89558	-0.157704	0.550085	0.422293	0.374386
rs10792270	chr11	60366491	T/G	basal_eQTL	SNP_SCREEN	IFNg2LPS1_REP1_p300	0.733127	-0.363812	-0.362659	0.00115305	0.134821	0.813023	0.0898972
rs61896141	chr11	61788567	A/C	GWAS_eQTL	SNP_SCREEN	IFNg2LPS1_REP1_p300	0.0388999	-0.292327	-0.745582	-0.453256	1.41005	0.109753	0.959582
rs4963462	chr11	62119200	T/A	basal_eQTL	SNP_SCREEN	IFNg2LPS1_REP1_p300	0.96451	-0.00067988	-0.0189191	-0.0182392	0.0156931	0.975536	0.0107567
rs2463823	chr11	62334483	A/G	basal_eQTL	SNP_SCREEN	IFNg2LPS1_REP1_p300	0.114295	0.661143	0.355373	-0.30577	0.941971	0.2245	0.648783
rs7933509	chr11	65176711	A/G	basal_eQTL	SNP_SCREEN	IFNg2LPS1_REP1_p300	0.733974	-0.658617	-0.631286	0.0273313	0.134319	0.813403	0.0896945
rs610293	chr11	66542909	C/T	basal_eQTL	SNP_SCREEN	IFNg2LPS1_REP1_p300	0.0401777	-1.26253	-1.25416	0.00836364	1.39601	0.112276	0.949714
rs10896154	chr11	67102529	A/G	basal_eQTL	SNP_SCREEN	IFNg2LPS1_REP1_p300	0.0482667	-0.557049	-0.668823	-0.111774	1.31635	0.126052	0.899451
rs648336	chr11	68848981	C/T	basal_eQTL	SNP_SCREEN	IFNg2LPS1_REP1_p300	0.0579065	0.339191	0.640875	0.301684	1.23727	0.142321	0.84673
rs7126711	chr11	69091909	A/G	basal_eQTL	SNP_SCREEN	IFNg2LPS1_REP1_p300	0.000749523	0.450717	-0.154156	-0.604873	3.12522	0.00797088	2.09849
rs4945208	chr11	71750345	A/G	basal_eQTL	SNP_SCREEN	IFNg2LPS1_REP1_p300	0.80192	-1.05464	-1.09448	-0.0398391	0.0958692	0.865291	0.0628379
rs659366	chr11	73983709	C/T	basal_eQTL	SNP_SCREEN	IFNg2LPS1_REP1_p300	0.511433	-0.750346	-0.641481	0.108865	0.291211	0.632359	0.199037
rs12049823	chr11	74398121	A/G	basal_eQTL	SNP_SCREEN	IFNg2LPS1_REP1_p300	0.117476	-0.962923	-1.14887	-0.18595	0.930052	0.228344	0.641409
rs2304683	chr11	74852032	G/A	basal_eQTL	SNP_SCREEN	IFNg2LPS1_REP1_p300	0.019921	-0.51265	-0.267867	0.244783	1.70069	0.0699077	1.15548
rs7938412	chr11	75517486	A/C	caQTL_eQTL	SNP_SCREEN	IFNg2LPS1_REP1_p300	0.0996406	0.0814802	0.42296	0.341479	1.00156	0.205112	0.688009
rs629753	chr11	75582894	G/C	basal_eQTL	SNP_SCREEN	IFNg2LPS1_REP1_p300	0.0546104	-0.77585	-1.0183	-0.242453	1.26272	0.136495	0.864883
rs72947625	chr11	77688557	G/T	basal_eQTL	SNP_SCREEN	IFNg2LPS1_REP1_p300	0.291692	1.36186	1.30573	-0.0561331	0.535076	0.43065	0.365875
rs2154973	chr11	77777763	C/T	basal_eQTL	SNP_SCREEN	IFNg2LPS1_REP1_p300	0.176393	-0.309264	-0.204275	0.104989	0.753519	0.301531	0.520668
rs71463149	chr11	83100039	T/C	resp_eQTL	SNP_SCREEN	IFNg2LPS1_REP1_p300	0.299199	-0.055806	-0.0925297	-0.0367237	0.52404	0.437138	0.359381
rs7113293	chr11	83547144	T/C	basal_eQTL	SNP_SCREEN	IFNg2LPS1_REP1_p300	0.0523785	0.764294	0.519459	-0.244835	1.28085	0.132564	0.877573
rs526904	chr11	86100322	T/C	GWAS_caQTL	SNP_SCREEN	IFNg2LPS1_REP1_p300	0.0609411	0.968383	0.663915	-0.304468	1.21509	0.147163	0.8322
rs61904503	chr11	87266960	G/A	basal_eQTL	SNP_SCREEN	IFNg2LPS1_REP1_p300	0.00344472	0.160976	0.0184343	-0.142542	2.46285	0.0213438	1.67073
rs2386849	chr11	88370721	G/A	caQTL_eQTL	SNP_SCREEN	IFNg2LPS1_REP1_p300	0.613158	-0.850837	-0.769738	0.0810994	0.212428	0.717622	0.144105
rs652961	chr11	93743600	G/A	basal_eQTL	SNP_SCREEN	IFNg2LPS1_REP1_p300	0.388987	-1.11494	-1.07003	0.044912	0.410065	0.520629	0.283472
rs4753542	chr11	94133873	G/C	basal_eQTL	SNP_SCREEN	IFNg2LPS1_REP1_p300	0.0729086	-0.447899	-0.556017	-0.108118	1.13722	0.164582	0.783619
rs11021568	chr11	96388691	C/T	basal_eQTL	SNP_SCREEN	IFNg2LPS1_REP1_p300	0.000800837	0.797053	0.500817	-0.296236	3.09646	0.00823931	2.08411
rs112020878	chr11	108505102	G/A	basal_eQTL	SNP_SCREEN	IFNg2LPS1_REP1_p300	0.0519262	-0.83913	-0.519543	0.319587	1.28461	0.131821	0.880014
rs7126342	chr11	110474303	A/G	resp_eQTL	SNP_SCREEN	IFNg2LPS1_REP1_p300	0.0867372	-0.624964	-0.992929	-0.367965	1.06179	0.18553	0.731587
rs1534126	chr11	112419914	G/A	basal_eQTL	SNP_SCREEN	IFNg2LPS1_REP1_p300	0.333661	-0.991664	-0.813161	0.178503	0.476694	0.468014	0.329741
rs3897583	chr11	113289477	C/T	basal_eQTL	SNP_SCREEN	IFNg2LPS1_REP1_p300	0.542371	-0.323462	-0.259808	0.0636542	0.265703	0.65919	0.18099
rs56227539	chr11	117093753	T/C	basal_eQTL	SNP_SCREEN	IFNg2LPS1_REP1_p300	0.00222177	1.32293	0.996545	-0.326381	2.6533	0.0160083	1.79565
rs4938359	chr11	117222844	A/G	basal_eQTL	SNP_SCREEN	IFNg2LPS1_REP1_p300	0.044493	-0.510231	-0.560222	-0.049991	1.35171	0.120907	0.917548
rs4938371	chr11	117323025	C/T	basal_eQTL	SNP_SCREEN	IFNg2LPS1_REP1_p300	0.736473	-0.757078	-0.879429	-0.122351	0.132843	0.815354	0.0886536
rs623052	chr11	117560330	G/A	basal_eQTL	SNP_SCREEN	IFNg2LPS1_REP1_p300	0.617651	-0.124752	-0.0106321	0.11412	0.209257	0.722117	0.141393
rs555577	chr11	117855982	G/A	basal_eQTL	SNP_SCREEN	IFNg2LPS1_REP1_p300	0.32823	-0.450859	-0.302425	0.148435	0.483822	0.462448	0.334937
rs61900882	chr11	118259484	T/C	basal_eQTL	SNP_SCREEN	IFNg2LPS1_REP1_p300	0.0772496	-0.349967	-0.659759	-0.309792	1.1121	0.171047	0.766884
rs11216938	chr11	118643907	C/T	GWAS_caQTL	SNP_SCREEN	IFNg2LPS1_REP1_p300	0.878071	-1.02008	-0.968548	0.0515358	0.0564704	0.922266	0.0351436
rs611733	chr11	118702051	C/T	basal_eQTL	SNP_SCREEN	IFNg2LPS1_REP1_p300	0.181398	-1.00862	-0.779438	0.229182	0.741368	0.308181	0.511194
rs584115	chr11	119068169	A/G	basal_eQTL	SNP_SCREEN	IFNg2LPS1_REP1_p300	0.406113	-0.297447	-0.458517	-0.16107	0.391353	0.537917	0.269284
rs4936964	chr11	124953470	A/C	basal_eQTL	SNP_SCREEN	IFNg2LPS1_REP1_p300	2.31923e-06	-0.188998	0.440915	0.629914	5.63466	0.000244292	3.61209
rs14065	chr11	125102312	A/G	basal_eQTL	SNP_SCREEN	IFNg2LPS1_REP1_p300	0.00291503	-0.708559	-1.017	-0.308444	2.53536	0.0191818	1.71711
rs670712	chr11	126190771	G/A	basal_eQTL	SNP_SCREEN	IFNg2LPS1_REP1_p300	0.0272094	0.874716	1.1734	0.298686	1.56528	0.0857366	1.06683
rs144396210	chr11	128143868	C/T	basal_eQTL	SNP_SCREEN	IFNg2LPS1_REP1_p300	7.42e-06	-0.91993	-0.215606	0.704324	5.1296	0.000468944	3.32888
rs1319245	chr11	129138301	A/G	resp_eQTL	SNP_SCREEN	IFNg2LPS1_REP1_p300	9.80217e-06	-0.537584	-0.0286498	0.508934	5.00868	0.00054206	3.26595
rs11221986	chr11	130155050	T/C	basal_eQTL	SNP_SCREEN	IFNg2LPS1_REP1_p300	0.0419525	0.674502	0.440671	-0.233832	1.37724	0.115565	0.937172
rs2236713	chr11	130869585	T/G	basal_eQTL	SNP_SCREEN	IFNg2LPS1_REP1_p300	0.0534821	-0.523257	-0.746155	-0.222898	1.27179	0.134759	0.870442
rs10774154	chr12	387529	G/A	basal_eQTL	SNP_SCREEN	IFNg2LPS1_REP1_p300	0.128442	-0.696684	-0.545732	0.150952	0.891294	0.243247	0.613952
rs2535404	chr12	610497	C/T	resp_eQTL	SNP_SCREEN	IFNg2LPS1_REP1_p300	0.0925233	-1.18815	-0.965456	0.222698	1.03375	0.193992	0.712216
rs11614523	chr12	966370	T/C	basal_eQTL	SNP_SCREEN	IFNg2LPS1_REP1_p300	0.844419	0.51713	0.467572	-0.0495581	0.0734423	0.895853	0.0477632
rs12582464	chr12	2877437	T/C	basal_eQTL	SNP_SCREEN	IFNg2LPS1_REP1_p300	0.111578	-1.37211	-1.13292	0.239192	0.95242	0.221554	0.65452
rs7958386	chr12	3333728	C/A	basal_eQTL	SNP_SCREEN	IFNg2LPS1_REP1_p300	0.905011	-1.08823	-1.06739	0.0208384	0.0433463	0.936773	0.0283657
rs10774398	chr12	6134450	T/C	basal_eQTL	SNP_SCREEN	IFNg2LPS1_REP1_p300	0.257706	1.23301	1.04857	-0.184445	0.588876	0.397521	0.40064
rs10849448	chr12	6384185	A/G	GWAS_eQTL	SNP_SCREEN	IFNg2LPS1_REP1_p300	0.965905	-1.27992	-1.27365	0.00627024	0.0150656	0.975608	0.0107246
rs1045452	chr12	6462882	A/G	basal_eQTL	SNP_SCREEN	IFNg2LPS1_REP1_p300	0.070738	-0.240796	-0.0754426	0.165353	1.15035	0.162363	0.789512
rs2240866	chr12	6468974	A/T	basal_eQTL	SNP_SCREEN	IFNg2LPS1_REP1_p300	0.0337989	0.975554	1.32216	0.346605	1.4711	0.0990376	1.0042
rs4764604	chr12	6514216	A/G	basal_eQTL	SNP_SCREEN	IFNg2LPS1_REP1_p300	0.08325	-0.500389	-0.573296	-0.0729077	1.07962	0.179658	0.745554
rs10849480	chr12	6519947	G/C	basal_eQTL	SNP_SCREEN	IFNg2LPS1_REP1_p300	0.0592119	-0.586055	-0.831457	-0.245403	1.22759	0.144406	0.840413
rs5443	chr12	6845711	C/T	basal_eQTL	SNP_SCREEN	IFNg2LPS1_REP1_p300	0.158191	-1.30386	-1.19222	0.111642	0.800818	0.277273	0.557092
rs6487849	chr12	7111103	A/G	basal_eQTL	SNP_SCREEN	IFNg2LPS1_REP1_p300	0.0315026	-0.838674	-0.961676	-0.123002	1.50165	0.0949369	1.02256
rs7132821	chr12	7697835	A/G	basal_eQTL	SNP_SCREEN	IFNg2LPS1_REP1_p300	0.137468	1.46774	1.16438	-0.303362	0.861799	0.254459	0.594382
rs2110070	chr12	8062260	C/A	resp_eQTL	SNP_SCREEN	IFNg2LPS1_REP1_p300	0.152784	0.540975	0.271077	-0.269897	0.815923	0.272326	0.56491
rs4628756	chr12	8455906	T/A	basal_eQTL	SNP_SCREEN	IFNg2LPS1_REP1_p300	0.993103	0.480692	0.490383	0.009691	0.00300581	0.996375	0.00157716
rs61919240	chr12	8679358	T/A	basal_eQTL	SNP_SCREEN	IFNg2LPS1_REP1_p300	0.52743	-0.307354	-0.244685	0.0626695	0.277836	0.645861	0.189861
rs10844351	chr12	9658553	A/G	basal_eQTL	SNP_SCREEN	IFNg2LPS1_REP1_p300	0.537865	1.37955	1.18524	-0.194307	0.269326	0.655236	0.183602
rs7978187	chr12	9664279	T/G	basal_eQTL	SNP_SCREEN	IFNg2LPS1_REP1_p300	0.0219869	-0.54466	-0.906852	-0.362192	1.65784	0.0735997	1.13312
rs2401391	chr12	9725987	T/C	basal_eQTL	SNP_SCREEN	IFNg2LPS1_REP1_p300	0.0114175	0.149404	-0.0415158	-0.19092	1.94243	0.0478365	1.32024
rs253152	chr12	9860071	A/C	basal_eQTL	SNP_SCREEN	IFNg2LPS1_REP1_p300	0.00761249	0.641853	1.09757	0.455721	2.11847	0.036573	1.43684
rs1535652	chr12	9961877	T/A	basal_eQTL	SNP_SCREEN	IFNg2LPS1_REP1_p300	0.0632068	-0.53188	-0.745314	-0.213434	1.19924	0.150987	0.821062
rs1600130	chr12	10301897	A/G	resp_eQTL	SNP_SCREEN	IFNg2LPS1_REP1_p300	0.804648	-0.0922668	-0.031439	0.0608278	0.094394	0.86666	0.0621511
rs16907939	chr12	12351094	A/G	basal_eQTL	SNP_SCREEN	IFNg2LPS1_REP1_p300	0.000990481	0.357774	-0.0491986	-0.406972	3.00415	0.00940319	2.02672
rs10846024	chr12	14568634	T/C	basal_eQTL	SNP_SCREEN	IFNg2LPS1_REP1_p300	0.000200444	-0.564228	-0.568438	-0.00420917	3.69801	0.0034481	2.46242
rs4539382	chr12	21456389	C/A	basal_eQTL	SNP_SCREEN	IFNg2LPS1_REP1_p300	0.0158261	0.576863	0.95495	0.378087	1.80063	0.060467	1.21848
rs1061627	chr12	21501473	G/A	basal_eQTL	SNP_SCREEN	IFNg2LPS1_REP1_p300	0.00375555	-0.722708	-0.54229	0.180418	2.42533	0.0225741	1.64639
rs9300165	chr12	24979837	A/G	resp_eQTL	SNP_SCREEN	IFNg2LPS1_REP1_p300	0.000267714	0.912162	1.16301	0.250846	3.57233	0.00408402	2.38891
rs117987067	chr12	25365916	T/C	basal_eQTL	SNP_SCREEN	IFNg2LPS1_REP1_p300	2.19461e-05	1.1335	0.39579	-0.737712	4.65864	0.000882633	3.05422
rs77427186	chr12	27099964	C/A	basal_eQTL	SNP_SCREEN	IFNg2LPS1_REP1_p300	0.000525973	-0.84202	-0.454193	0.387827	3.27904	0.00657318	2.18222
rs7955683	chr12	31093950	C/T	basal_eQTL	SNP_SCREEN	IFNg2LPS1_REP1_p300	0.0607595	0.0977986	0.368678	0.27088	1.21639	0.146885	0.833022
rs4882348	chr12	38275701	C/T	basal_eQTL	SNP_SCREEN	IFNg2LPS1_REP1_p300	0.000713755	0.412565	1.17819	0.765629	3.14645	0.00778388	2.1088
rs2114567	chr12	40431685	G/A	basal_eQTL	SNP_SCREEN	IFNg2LPS1_REP1_p300	0.437415	-0.544182	-0.429948	0.114234	0.359106	0.567818	0.245791
rs7315650	chr12	42072127	G/A	basal_eQTL	SNP_SCREEN	IFNg2LPS1_REP1_p300	0.0265691	0.140559	0.54436	0.403801	1.57562	0.0846842	1.0722
rs1796388	chr12	42392185	G/C	basal_eQTL	SNP_SCREEN	IFNg2LPS1_REP1_p300	0.271778	-1.0712	-0.983383	0.0878129	0.565785	0.412559	0.384514
rs11832772	chr12	42465786	C/T	basal_eQTL	SNP_SCREEN	IFNg2LPS1_REP1_p300	0.0794793	-0.724651	-0.469004	0.255647	1.09975	0.174413	0.758421
rs11183175	chr12	45704906	A/G	basal_eQTL	SNP_SCREEN	IFNg2LPS1_REP1_p300	0.147162	0.424543	0.848773	0.42423	0.832204	0.265815	0.57542
rs10880933	chr12	46193130	C/T	basal_eQTL	SNP_SCREEN	IFNg2LPS1_REP1_p300	0.0185229	0.421974	0.669892	0.247917	1.73229	0.066622	1.17638
rs855230	chr12	47327594	G/A	resp_eQTL	SNP_SCREEN	IFNg2LPS1_REP1_p300	0.019077	-0.834721	-1.07726	-0.242535	1.71949	0.0678428	1.1685
rs4411326	chr12	47937637	C/G	basal_eQTL	SNP_SCREEN	IFNg2LPS1_REP1_p300	0.0452413	-0.494442	-0.655001	-0.160559	1.34446	0.121893	0.914023
rs11168374	chr12	48054683	G/A	basal_eQTL	SNP_SCREEN	IFNg2LPS1_REP1_p300	0.923607	-0.948217	-0.958591	-0.0103746	0.034513	0.948917	0.0227719
rs3989427	chr12	48277208	A/T	basal_eQTL	SNP_SCREEN	IFNg2LPS1_REP1_p300	0.0591015	2.00559	2.06093	0.0553398	1.2284	0.144406	0.840413
rs2453064	chr12	48951589	T/A	basal_eQTL	SNP_SCREEN	IFNg2LPS1_REP1_p300	0.0329306	1.19006	0.79858	-0.391478	1.4824	0.0973773	1.01154
rs10467103	chr12	49226789	A/G	basal_eQTL	SNP_SCREEN	IFNg2LPS1_REP1_p300	0.506351	-0.683356	-0.77302	-0.089664	0.295548	0.629241	0.201183
rs147554036	chr12	49234563	G/A	resp_eQTL	SNP_SCREEN	IFNg2LPS1_REP1_p300	0.684902	-1.2163	-1.13823	0.0780768	0.164371	0.776527	0.109844
rs3751275	chr12	51125004	C/G	basal_eQTL	SNP_SCREEN	IFNg2LPS1_REP1_p300	0.531934	-0.504575	-0.573998	-0.0694233	0.274142	0.650076	0.187036
rs4335588	chr12	51318535	T/C	basal_eQTL	SNP_SCREEN	IFNg2LPS1_REP1_p300	0.0302773	-0.100136	-0.38783	-0.287694	1.51888	0.0927693	1.0326
rs3741664	chr12	53428886	G/A	basal_eQTL	SNP_SCREEN	IFNg2LPS1_REP1_p300	0.632937	-0.60417	-0.497456	0.106714	0.19864	0.735405	0.133473
rs773114	chr12	55985276	A/T	basal_eQTL	SNP_SCREEN	IFNg2LPS1_REP1_p300	0.382827	-0.434943	-0.309349	0.125594	0.416997	0.51478	0.288378
rs7302925	chr12	56467674	A/G	basal_eQTL	SNP_SCREEN	IFNg2LPS1_REP1_p300	0.353256	-0.654085	-0.788861	-0.134777	0.451911	0.487462	0.312059
rs6581097	chr12	56533853	G/A	basal_eQTL	SNP_SCREEN	IFNg2LPS1_REP1_p300	0.0396698	0.400508	0.752063	0.351554	1.40154	0.111357	0.953281
rs79948748	chr12	57479715	T/G	basal_eQTL	SNP_SCREEN	IFNg2LPS1_REP1_p300	0.156493	-0.77865	-0.717283	0.0613662	0.805505	0.275403	0.560031
rs117432567	chr12	57709264	T/G	resp_eQTL	SNP_SCREEN	IFNg2LPS1_REP1_p300	0.73589	-0.644922	-0.599558	0.0453632	0.133187	0.815117	0.0887798
rs7965287	chr12	57794913	G/C	basal_eQTL	SNP_SCREEN	IFNg2LPS1_REP1_p300	0.46954	-1.29654	-1.15945	0.137091	0.328328	0.597638	0.223561
rs4760171	chr12	57832121	T/C	basal_eQTL	SNP_SCREEN	IFNg2LPS1_REP1_p300	0.415677	-0.837207	-1.00157	-0.164359	0.381244	0.546175	0.262669
rs3751326	chr12	57941547	C/G	basal_eQTL	SNP_SCREEN	IFNg2LPS1_REP1_p300	0.888014	-0.910223	-0.927852	-0.0176289	0.0515801	0.927864	0.0325158
rs1245651	chr12	62207176	T/G	basal_eQTL	SNP_SCREEN	IFNg2LPS1_REP1_p300	0.894475	0.401671	0.386839	-0.0148319	0.0484316	0.932266	0.0304603
rs61931555	chr12	64433664	T/C	caQTL_eQTL	SNP_SCREEN	IFNg2LPS1_REP1_p300	0.0675952	0.59418	0.337959	-0.256221	1.17008	0.159065	0.798427
rs2546513	chr12	68714668	A/G	basal_eQTL	SNP_SCREEN	IFNg2LPS1_REP1_p300	0.131592	0.817921	0.600673	-0.217248	0.880769	0.246889	0.607498
rs4761234	chr12	69338325	T/C	basal_eQTL	SNP_SCREEN	IFNg2LPS1_REP1_p300	0.310208	0.506024	0.466321	-0.0397029	0.508348	0.448256	0.348474
rs429295	chr12	70478078	C/T	caQTL_eQTL	SNP_SCREEN	IFNg2LPS1_REP1_p300	0.224251	-0.171916	0.0816463	0.253562	0.649265	0.358709	0.445258
rs2632208	chr12	76607071	T/C	basal_eQTL	SNP_SCREEN	IFNg2LPS1_REP1_p300	0.00141434	0.0359057	-0.434142	-0.470048	2.84945	0.0116302	1.93441
rs78733170	chr12	77016189	A/G	resp_eQTL	SNP_SCREEN	IFNg2LPS1_REP1_p300	0.000519795	0.183285	0.802315	0.61903	3.28417	0.00656593	2.1827
rs4074726	chr12	85277674	C/T	resp_eQTL	SNP_SCREEN	IFNg2LPS1_REP1_p300	0.207462	0.5448	0.690126	0.145326	0.683062	0.338426	0.470536
rs10745501	chr12	89495350	A/C	caQTL_eQTL	SNP_SCREEN	IFNg2LPS1_REP1_p300	0.00141193	0.864024	0.304357	-0.559666	2.85019	0.0116302	1.93441
rs10745718	chr12	95143395	G/A	basal_eQTL	SNP_SCREEN	IFNg2LPS1_REP1_p300	0.0159649	-0.395871	0.0600338	0.455905	1.79683	0.0607819	1.21623
rs763875	chr12	96026163	G/A	basal_eQTL	SNP_SCREEN	IFNg2LPS1_REP1_p300	0.0288406	0.166523	0.669107	0.502585	1.54	0.0896003	1.04769
rs249585	chr12	96944918	G/A	basal_eQTL	SNP_SCREEN	IFNg2LPS1_REP1_p300	0.206276	0.135566	0.334014	0.198448	0.685551	0.337488	0.471742
rs825085	chr12	101616435	C/A	basal_eQTL	SNP_SCREEN	IFNg2LPS1_REP1_p300	0.0829068	0.383495	0.664913	0.281418	1.08141	0.179565	0.745778
rs57964769	chr12	102162713	C/T	basal_eQTL	SNP_SCREEN	IFNg2LPS1_REP1_p300	0.00995281	-0.684063	-0.386073	0.29799	2.00205	0.0440165	1.35638
rs4964567	chr12	103833822	G/C	basal_eQTL	SNP_SCREEN	IFNg2LPS1_REP1_p300	0.677177	-1.02383	-1.1118	-0.0879647	0.169298	0.770533	0.113209
rs10861179	chr12	104252446	G/T	basal_eQTL	SNP_SCREEN	IFNg2LPS1_REP1_p300	2.17947e-06	0.339831	1.2985	0.958673	5.66165	0.000244292	3.61209
rs10861313	chr12	105037031	T/C	basal_eQTL	SNP_SCREEN	IFNg2LPS1_REP1_p300	0.817968	1.32574	1.34925	0.0235085	0.0872639	0.87662	0.0571885
rs1426456	chr12	107324217	T/G	basal_eQTL	SNP_SCREEN	IFNg2LPS1_REP1_p300	0.0184554	0.77101	0.402981	-0.36803	1.73388	0.0664874	1.17726
rs2287549	chr12	108531127	C/T	basal_eQTL	SNP_SCREEN	IFNg2LPS1_REP1_p300	0.00967248	0.811461	1.16023	0.348768	2.01446	0.0433986	1.36252
rs2072579	chr12	108561086	G/C	basal_eQTL	SNP_SCREEN	IFNg2LPS1_REP1_p300	0.527449	-1.01063	-1.09997	-0.089347	0.277819	0.645861	0.189861
rs11069042	chr12	109089003	T/C	basal_eQTL	SNP_SCREEN	IFNg2LPS1_REP1_p300	0.681227	-0.396367	-0.451665	-0.0552984	0.166708	0.773414	0.111588
rs34267	chr12	109158218	G/A	basal_eQTL	SNP_SCREEN	IFNg2LPS1_REP1_p300	0.109716	0.512642	0.789927	0.277285	0.959731	0.21955	0.658467
rs2339525	chr12	110737752	C/A	basal_eQTL	SNP_SCREEN	IFNg2LPS1_REP1_p300	0.000858587	-0.365535	0.0355625	0.401097	3.06622	0.00859364	2.06582
rs11066127	chr12	112008551	T/C	resp_eQTL	SNP_SCREEN	IFNg2LPS1_REP1_p300	0.303216	1.5372	1.43701	-0.10019	0.518247	0.44039	0.356162
rs11066322	chr12	112484725	G/A	basal_eQTL	SNP_SCREEN	IFNg2LPS1_REP1_p300	0.0699085	0.217749	0.72334	0.505591	1.15547	0.161586	0.791597
rs7979186	chr12	112887655	T/C	basal_eQTL	SNP_SCREEN	IFNg2LPS1_REP1_p300	2.50538e-05	0.995216	0.713014	-0.282202	4.60113	0.000939305	3.02719
rs11836634	chr12	116893039	A/G	basal_eQTL	SNP_SCREEN	IFNg2LPS1_REP1_p300	0.594851	1.14959	1.01067	-0.138926	0.225592	0.703266	0.15288
rs11610878	chr12	118064941	T/C	caQTL_eQTL	SNP_SCREEN	IFNg2LPS1_REP1_p300	0.0994251	-0.0431663	-0.230574	-0.187408	1.0025	0.205022	0.688199
rs10850958	chr12	118089729	C/T	basal_eQTL	SNP_SCREEN	IFNg2LPS1_REP1_p300	0.207179	1.09641	0.916626	-0.179789	0.683654	0.338214	0.470808
rs708862	chr12	118243353	T/A	basal_eQTL	SNP_SCREEN	IFNg2LPS1_REP1_p300	0.00295543	0.0635249	-0.366859	-0.430383	2.52938	0.0191818	1.71711
rs10744752	chr12	120462751	T/G	basal_eQTL	SNP_SCREEN	IFNg2LPS1_REP1_p300	0.895177	-1.12088	-1.13754	-0.0166628	0.0480909	0.932266	0.0304603
rs1169094	chr12	122027629	A/G	basal_eQTL	SNP_SCREEN	IFNg2LPS1_REP1_p300	0.0067258	0.0509429	-0.425597	-0.47654	2.17226	0.0339324	1.46939
rs2454727	chr12	122702333	C/T	resp_eQTL	SNP_SCREEN	IFNg2LPS1_REP1_p300	0.0584841	-1.01114	-0.746813	0.264327	1.23296	0.143422	0.843383
rs28675952	chr12	122715129	A/C	resp_eQTL	SNP_SCREEN	IFNg2LPS1_REP1_p300	0.173706	-0.213609	-0.651652	-0.438043	0.760184	0.297859	0.525989
rs9777754	chr12	123475927	A/G	basal_eQTL	SNP_SCREEN	IFNg2LPS1_REP1_p300	0.272118	-0.305441	-0.358919	-0.0534777	0.565242	0.41256	0.384513
rs6488913	chr12	123961022	C/G	basal_eQTL	SNP_SCREEN	IFNg2LPS1_REP1_p300	0.264578	-0.500329	-0.361721	0.138608	0.577446	0.405016	0.392528
rs470556	chr12	128978074	C/T	basal_eQTL	SNP_SCREEN	IFNg2LPS1_REP1_p300	0.318936	-1.08704	-1.20752	-0.120476	0.496296	0.456262	0.340785
rs12164838	chr12	132191414	T/C	basal_eQTL	SNP_SCREEN	IFNg2LPS1_REP1_p300	0.945231	-1.23947	-1.26448	-0.0250165	0.0244619	0.963082	0.0163366
rs11147158	chr12	132906661	C/T	basal_eQTL	SNP_SCREEN	IFNg2LPS1_REP1_p300	0.03028	-1.33065	-1.02499	0.305657	1.51884	0.0927693	1.0326
rs7314723	chr12	133125574	T/C	basal_eQTL	SNP_SCREEN	IFNg2LPS1_REP1_p300	0.00202551	0.621807	0.309689	-0.312117	2.69347	0.0149847	1.82435
rs7331082	chr13	24312016	T/G	basal_eQTL	SNP_SCREEN	IFNg2LPS1_REP1_p300	0.0684154	-0.847653	-0.614597	0.233056	1.16485	0.159805	0.796411
rs4770687	chr13	24465983	A/G	basal_eQTL	SNP_SCREEN	IFNg2LPS1_REP1_p300	0.0295512	2.04778	1.7461	-0.301682	1.52942	0.0911679	1.04016
rs34767548	chr13	27626324	G/A	basal_eQTL	SNP_SCREEN	IFNg2LPS1_REP1_p300	0.0922362	-1.05582	-1.07914	-0.0233189	1.0351	0.193574	0.713154
rs1127446	chr13	37006002	G/A	basal_eQTL	SNP_SCREEN	IFNg2LPS1_REP1_p300	0.792267	-0.770395	-0.708079	0.0623165	0.101128	0.859066	0.0659735
rs9532849	chr13	41482558	G/A	caQTL_eQTL	SNP_SCREEN	IFNg2LPS1_REP1_p300	2.67198e-06	0.197927	-0.576863	-0.77479	5.57317	0.000249256	3.60335
rs61963086	chr13	41818205	T/C	basal_eQTL	SNP_SCREEN	IFNg2LPS1_REP1_p300	0.00362065	-0.870882	-1.04674	-0.175857	2.44121	0.022063	1.65634
rs1238505	chr13	46377338	A/G	basal_eQTL	SNP_SCREEN	IFNg2LPS1_REP1_p300	0.142548	-1.16563	-1.18351	-0.017882	0.846039	0.261357	0.582766
rs34164728	chr13	50902056	A/G	basal_eQTL	SNP_SCREEN	IFNg2LPS1_REP1_p300	0.153817	1.41629	1.51798	0.101685	0.812996	0.272849	0.564078
rs8002057	chr13	73321740	T/G	basal_eQTL	SNP_SCREEN	IFNg2LPS1_REP1_p300	0.244993	0.0305269	0.140808	0.110281	0.610846	0.381925	0.418022
rs11148986	chr13	75306944	A/G	basal_eQTL	SNP_SCREEN	IFNg2LPS1_REP1_p300	0.283545	1.3965	1.21299	-0.183508	0.547377	0.424359	0.372267
rs9557459	chr13	100587459	A/G	basal_eQTL	SNP_SCREEN	IFNg2LPS1_REP1_p300	0.00137628	-0.445889	-0.870831	-0.424941	2.86129	0.0114449	1.94139
rs330551	chr13	110615849	G/A	basal_eQTL	SNP_SCREEN	IFNg2LPS1_REP1_p300	0.327448	-1.20586	-1.3447	-0.138837	0.484858	0.461935	0.335419
rs451270	chr13	110648550	C/T	resp_eQTL	SNP_SCREEN	IFNg2LPS1_REP1_p300	0.101464	-0.432985	-0.386346	0.0466394	0.993688	0.207429	0.68313
rs2296353	chr13	111280751	C/G	basal_eQTL	SNP_SCREEN	IFNg2LPS1_REP1_p300	0.37394	-0.440103	-0.313344	0.126759	0.427198	0.507033	0.294964
rs2993312	chr13	113029151	A/G	resp_eQTL	SNP_SCREEN	IFNg2LPS1_REP1_p300	0.586628	-1.06946	-1.0273	0.0421538	0.231638	0.697645	0.156365
rs79030532	chr14	20346706	A/G	basal_eQTL	SNP_SCREEN	IFNg2LPS1_REP1_p300	0.285893	1.09544	0.947201	-0.148238	0.543796	0.425684	0.370912
rs938881	chr14	20449283	A/T	basal_eQTL	SNP_SCREEN	IFNg2LPS1_REP1_p300	0.00204661	0.489672	0.0841597	-0.405512	2.68897	0.0150903	1.8213
rs2319382	chr14	20685921	C/T	basal_eQTL	SNP_SCREEN	IFNg2LPS1_REP1_p300	0.0228175	-0.358973	-0.436482	-0.0775088	1.64173	0.0749733	1.12509
rs2783788	chr14	20981154	A/G	basal_eQTL	SNP_SCREEN	IFNg2LPS1_REP1_p300	0.515582	-0.607154	-0.511778	0.0953764	0.287702	0.636422	0.196255
rs943991	chr14	21071903	C/T	basal_eQTL	SNP_SCREEN	IFNg2LPS1_REP1_p300	0.0838463	-0.525651	-0.799963	-0.274312	1.07652	0.180592	0.743301
rs7148026	chr14	21223110	C/G	basal_eQTL	SNP_SCREEN	IFNg2LPS1_REP1_p300	0.576193	-0.89065	-0.826133	0.0645169	0.239432	0.690063	0.161111
rs3811191	chr14	22560962	T/C	basal_eQTL	SNP_SCREEN	IFNg2LPS1_REP1_p300	0.00345528	0.0578124	0.50888	0.451068	2.46152	0.0213494	1.67061
rs4982731	chr14	23116124	C/T	resp_eQTL	SNP_SCREEN	IFNg2LPS1_REP1_p300	0.0917606	-0.806508	-0.647923	0.158585	1.03734	0.193125	0.714162
rs10145863	chr14	23167830	G/A	basal_eQTL	SNP_SCREEN	IFNg2LPS1_REP1_p300	0.237961	-1.08217	-0.944853	0.137317	0.623495	0.374931	0.426048
rs2224686	chr14	23957111	C/G	basal_eQTL	SNP_SCREEN	IFNg2LPS1_REP1_p300	0.156146	-0.537228	-0.348343	0.188885	0.80647	0.275257	0.560262
rs2759420	chr14	23977427	T/G	basal_eQTL	SNP_SCREEN	IFNg2LPS1_REP1_p300	6.76804e-05	1.52036	0.958404	-0.561958	4.16954	0.00180372	2.74383
rs7142738	chr14	23978239	A/G	basal_eQTL	SNP_SCREEN	IFNg2LPS1_REP1_p300	0.571109	1.29749	1.411	0.113517	0.243281	0.685083	0.164257
rs17101367	chr14	24118458	C/T	basal_eQTL	SNP_SCREEN	IFNg2LPS1_REP1_p300	0.060718	-1.22537	-1.07127	0.154098	1.21668	0.146885	0.833022
rs3742500	chr14	24142769	G/T	basal_eQTL	SNP_SCREEN	IFNg2LPS1_REP1_p300	0.0704343	1.30739	1.45525	0.14786	1.15222	0.162124	0.790154
rs12435196	chr14	24442945	A/T	basal_eQTL	SNP_SCREEN	IFNg2LPS1_REP1_p300	0.726666	-0.241741	-0.283479	-0.0417386	0.138665	0.808951	0.092078
rs229156	chr14	30635840	G/A	basal_eQTL	SNP_SCREEN	IFNg2LPS1_REP1_p300	0.303201	0.0297841	0.257563	0.227779	0.518269	0.44039	0.356162
rs2149904	chr14	34389502	A/G	basal_eQTL	SNP_SCREEN	IFNg2LPS1_REP1_p300	0.0287121	-0.86536	-1.10688	-0.241516	1.54194	0.0893265	1.04902
rs36121353	chr14	34875742	A/G	resp_eQTL	SNP_SCREEN	IFNg2LPS1_REP1_p300	0.671076	0.322241	0.459297	0.137056	0.173228	0.766746	0.115349
rs8006884	chr14	35094005	T/C	basal_eQTL	SNP_SCREEN	IFNg2LPS1_REP1_p300	0.0474856	1.50027	1.19376	-0.306511	1.32344	0.124453	0.904995
rs381820	chr14	44465399	T/C	basal_eQTL	SNP_SCREEN	IFNg2LPS1_REP1_p300	0.0497301	0.612899	0.21939	-0.39351	1.30338	0.12801	0.892757
rs3007164	chr14	51180217	A/G	basal_eQTL	SNP_SCREEN	IFNg2LPS1_REP1_p300	0.93331	1.98897	1.97494	-0.0140346	0.0299743	0.955336	0.0198439
rs72720504	chr14	58669621	T/C	basal_eQTL	SNP_SCREEN	IFNg2LPS1_REP1_p300	0.000762474	0.933939	0.510179	-0.42376	3.11777	0.00802846	2.09537
rs6573252	chr14	59335717	C/T	basal_eQTL	SNP_SCREEN	IFNg2LPS1_REP1_p300	0.324981	-0.0971726	0.129748	0.22692	0.488142	0.459922	0.337316
rs1268584	chr14	59483699	T/G	basal_eQTL	SNP_SCREEN	IFNg2LPS1_REP1_p300	0.00664772	0.191894	0.671671	0.479778	2.17733	0.033804	1.47103
rs229603	chr14	64698372	T/C	basal_eQTL	SNP_SCREEN	IFNg2LPS1_REP1_p300	0.415804	-0.0604396	-0.20765	-0.14721	0.381112	0.546175	0.262669
rs10143017	chr14	64912900	C/A	basal_eQTL	SNP_SCREEN	IFNg2LPS1_REP1_p300	0.00429842	-0.39661	-0.635621	-0.239012	2.36669	0.0248528	1.60462
rs72726297	chr14	64918719	A/G	basal_eQTL	SNP_SCREEN	IFNg2LPS1_REP1_p300	0.018208	0.512603	0.276139	-0.236464	1.73974	0.0660881	1.17988
rs8011307	chr14	67522092	G/A	caQTL_eQTL	SNP_SCREEN	IFNg2LPS1_REP1_p300	0.241378	-1.04994	-1.20572	-0.155778	0.617302	0.377601	0.422967
rs8011558	chr14	68796624	T/C	GWAS_caQTL	SNP_SCREEN	IFNg2LPS1_REP1_p300	0.490877	-0.305416	-0.347976	-0.0425592	0.309028	0.615544	0.210741
rs17107367	chr14	69865225	G/A	basal_eQTL	SNP_SCREEN	IFNg2LPS1_REP1_p300	0.00188677	-0.701102	-0.236712	0.46439	2.72428	0.0141957	1.84784
rs74506941	chr14	72914819	C/T	basal_eQTL	SNP_SCREEN	IFNg2LPS1_REP1_p300	0.584914	-0.446867	-0.337409	0.109458	0.232908	0.696731	0.156935
rs1076458	chr14	72927170	G/A	caQTL_eQTL	SNP_SCREEN	IFNg2LPS1_REP1_p300	0.317279	-0.978064	-0.857841	0.120223	0.498558	0.455433	0.341576
rs61986878	chr14	73152598	G/A	basal_eQTL	SNP_SCREEN	IFNg2LPS1_REP1_p300	0.010843	-0.573713	-0.483695	0.0900175	1.96485	0.0466628	1.33103
rs214260	chr14	73195921	C/T	basal_eQTL	SNP_SCREEN	IFNg2LPS1_REP1_p300	0.112309	-0.289185	0.0292586	0.318444	0.949585	0.222009	0.65363
rs12101151	chr14	73597447	C/T	resp_eQTL	SNP_SCREEN	IFNg2LPS1_REP1_p300	0.236933	-0.869068	-0.775016	0.0940518	0.625375	0.37382	0.427338
rs58067221	chr14	74158125	A/T	basal_eQTL	SNP_SCREEN	IFNg2LPS1_REP1_p300	0.068623	1.23905	0.90192	-0.337129	1.16353	0.16012	0.795553
rs76386496	chr14	74316435	C/A	basal_eQTL	SNP_SCREEN	IFNg2LPS1_REP1_p300	4.57346e-06	-0.097619	-0.165172	-0.0675533	5.33975	0.000361303	3.44213
rs735452	chr14	75031281	C/T	basal_eQTL	SNP_SCREEN	IFNg2LPS1_REP1_p300	0.000249532	0.0361967	0.60516	0.568963	3.60287	0.00386034	2.41337
rs7146128	chr14	75618930	T/G	basal_eQTL	SNP_SCREEN	IFNg2LPS1_REP1_p300	0.0721158	0.996968	1.12595	0.128979	1.14197	0.163778	0.785743
rs8020004	chr14	76158357	A/G	basal_eQTL	SNP_SCREEN	IFNg2LPS1_REP1_p300	0.541984	1.65017	1.4959	-0.154276	0.266014	0.659081	0.181061
rs1077376	chr14	76727627	T/C	basal_eQTL	SNP_SCREEN	IFNg2LPS1_REP1_p300	0.331967	-0.31018	-0.441021	-0.13084	0.478905	0.466229	0.3314
rs7155657	chr14	77104734	C/T	basal_eQTL	SNP_SCREEN	IFNg2LPS1_REP1_p300	0.0366847	0.13089	0.459415	0.328524	1.43551	0.105522	0.976656
rs1011183	chr14	77183750	T/C	basal_eQTL	SNP_SCREEN	IFNg2LPS1_REP1_p300	0.232472	0.606914	-0.1713	-0.778214	0.633629	0.368359	0.433729
rs7160188	chr14	77320018	G/C	basal_eQTL	SNP_SCREEN	IFNg2LPS1_REP1_p300	0.627071	0.658255	0.912594	0.254338	0.202683	0.730427	0.136423
rs73323710	chr14	92013749	C/T	basal_eQTL	SNP_SCREEN	IFNg2LPS1_REP1_p300	0.921757	1.64692	1.70353	0.0566159	0.0353836	0.947897	0.0232389
rs9972236	chr14	94104994	C/T	basal_eQTL	SNP_SCREEN	IFNg2LPS1_REP1_p300	0.0715367	-0.788645	-0.710524	0.078121	1.14547	0.163221	0.787225
rs1980616	chr14	94386321	C/T	basal_eQTL	SNP_SCREEN	IFNg2LPS1_REP1_p300	0.0207632	-1.23869	-0.992437	0.246249	1.68271	0.0716508	1.14478
rs941928	chr14	100374259	G/C	basal_eQTL	SNP_SCREEN	IFNg2LPS1_REP1_p300	0.298984	1.67378	1.70601	0.0322259	0.524353	0.437113	0.359406
rs12588705	chr14	103399140	T/A	caQTL_eQTL	SNP_SCREEN	IFNg2LPS1_REP1_p300	0.0953911	-0.192772	0.0137031	0.206475	1.02049	0.198127	0.703057
rs12879529	chr14	103841217	G/A	GWAS_eQTL	SNP_SCREEN	IFNg2LPS1_REP1_p300	0.00227352	0.500181	1.0899	0.589718	2.6433	0.0162752	1.78847
rs113496080	chr14	103928437	T/C	basal_eQTL	SNP_SCREEN	IFNg2LPS1_REP1_p300	0.000243967	-0.72666	-1.21084	-0.484183	3.61267	0.00385961	2.41346
rs10152278	chr15	22786139	C/T	basal_eQTL	SNP_SCREEN	IFNg2LPS1_REP1_p300	0.797816	-0.781092	-0.760789	0.0203036	0.0980973	0.862153	0.0644156
rs28706770	chr15	23695254	G/A	basal_eQTL	SNP_SCREEN	IFNg2LPS1_REP1_p300	0.0178641	-0.385797	-0.428074	-0.0422767	1.74802	0.0655312	1.18355
rs35673221	chr15	24860340	T/C	basal_eQTL	SNP_SCREEN	IFNg2LPS1_REP1_p300	0.944196	1.5896	1.55891	-0.0306868	0.0249378	0.962915	0.0164122
rs2240101	chr15	30823506	G/C	basal_eQTL	SNP_SCREEN	IFNg2LPS1_REP1_p300	0.000944734	-0.459938	-0.0126198	0.447318	3.02469	0.00912781	2.03963
rs8036676	chr15	30861155	T/C	basal_eQTL	SNP_SCREEN	IFNg2LPS1_REP1_p300	0.333475	-1.08236	-1.21296	-0.130604	0.476936	0.468014	0.329741
rs4780011	chr15	32503633	G/A	basal_eQTL	SNP_SCREEN	IFNg2LPS1_REP1_p300	3.37691e-05	-0.24366	0.587321	0.830981	4.47148	0.00113178	2.94624
rs11637626	chr15	32518220	G/A	basal_eQTL	SNP_SCREEN	IFNg2LPS1_REP1_p300	0.536436	-1.29923	-1.2065	0.0927332	0.270482	0.654133	0.184334
rs527610	chr15	39943793	A/G	basal_eQTL	SNP_SCREEN	IFNg2LPS1_REP1_p300	0.0380372	-0.0481996	-0.410863	-0.362663	1.41979	0.108059	0.966339
rs8026641	chr15	40046660	G/A	basal_eQTL	SNP_SCREEN	IFNg2LPS1_REP1_p300	0.864127	1.10984	1.05557	-0.0542723	0.0634223	0.911516	0.0402356
rs17686769	chr15	41913285	G/A	basal_eQTL	SNP_SCREEN	IFNg2LPS1_REP1_p300	6.74495e-05	1.71639	1.18626	-0.530133	4.17102	0.00180372	2.74383
rs73404730	chr15	42516111	G/A	basal_eQTL	SNP_SCREEN	IFNg2LPS1_REP1_p300	0.220703	1.76577	1.58908	-0.176694	0.656191	0.355828	0.44876
rs79044457	chr15	42603010	G/T	basal_eQTL	SNP_SCREEN	IFNg2LPS1_REP1_p300	0.407869	-1.11919	-1.0265	0.0926899	0.389479	0.539274	0.26819
rs511673	chr15	43326665	T/C	basal_eQTL	SNP_SCREEN	IFNg2LPS1_REP1_p300	0.513942	-0.843461	-1.04682	-0.203359	0.289086	0.635106	0.197154
rs3742971	chr15	43330718	C/T	basal_eQTL	SNP_SCREEN	IFNg2LPS1_REP1_p300	0.0100096	0.0739948	0.368723	0.294729	1.99958	0.0440734	1.35582
rs16966334	chr15	44710916	C/G	basal_eQTL	SNP_SCREEN	IFNg2LPS1_REP1_p300	0.307564	0.289365	0.0483361	-0.241028	0.512065	0.445535	0.351119
rs7402632	chr15	45409715	A/T	basal_eQTL	SNP_SCREEN	IFNg2LPS1_REP1_p300	0.445913	1.66304	1.51706	-0.145986	0.35075	0.576144	0.239469
rs74012001	chr15	48313011	A/T	basal_eQTL	SNP_SCREEN	IFNg2LPS1_REP1_p300	0.00840671	0.178267	-0.142438	-0.320705	2.07537	0.0391985	1.40673
rs62022563	chr15	50294639	C/T	basal_eQTL	SNP_SCREEN	IFNg2LPS1_REP1_p300	0.997815	0.300421	0.306823	0.00640269	0.000950131	0.998789	0.000526105
rs12440601	chr15	50357404	G/T	basal_eQTL	SNP_SCREEN	IFNg2LPS1_REP1_p300	0.0629445	0.288253	0.494721	0.206469	1.20104	0.150849	0.821459
rs62019151	chr15	50529981	T/C	basal_eQTL	SNP_SCREEN	IFNg2LPS1_REP1_p300	0.020559	0.592321	0.136966	-0.455356	1.687	0.0714368	1.14608
rs72732969	chr15	52025254	A/G	basal_eQTL	SNP_SCREEN	IFNg2LPS1_REP1_p300	0.139363	1.13493	1.35682	0.221893	0.855853	0.256892	0.590249
rs12595377	chr15	55280583	G/T	basal_eQTL	SNP_SCREEN	IFNg2LPS1_REP1_p300	0.00290456	0.0515829	0.0715117	0.0199287	2.53692	0.0191818	1.71711
rs2248886	chr15	57302735	A/T	basal_eQTL	SNP_SCREEN	IFNg2LPS1_REP1_p300	0.357885	-0.90023	-0.872639	0.0275918	0.446256	0.491398	0.308566
rs8023369	chr15	58189995	T/G	basal_eQTL	SNP_SCREEN	IFNg2LPS1_REP1_p300	0.00451039	1.3054	0.799236	-0.506168	2.34579	0.0257139	1.58983
rs16940027	chr15	58301531	T/C	basal_eQTL	SNP_SCREEN	IFNg2LPS1_REP1_p300	0.00181083	0.9805	0.545661	-0.434839	2.74212	0.0140945	1.85095
rs6151440	chr15	59688436	A/T	basal_eQTL	SNP_SCREEN	IFNg2LPS1_REP1_p300	0.354029	1.6879	1.52595	-0.161949	0.450961	0.488225	0.31138
rs8023979	chr15	60391750	G/A	basal_eQTL	SNP_SCREEN	IFNg2LPS1_REP1_p300	0.0111272	0.281602	0.499911	0.218308	1.95361	0.0473335	1.32483
rs7171823	chr15	65288645	T/C	basal_eQTL	SNP_SCREEN	IFNg2LPS1_REP1_p300	0.0211118	0.299995	0.642289	0.342294	1.67548	0.071974	1.14282
rs333574	chr15	65990322	A/G	basal_eQTL	SNP_SCREEN	IFNg2LPS1_REP1_p300	0.00368385	-0.229165	-0.698215	-0.469051	2.4337	0.0223865	1.65001
rs8027717	chr15	66457187	C/T	basal_eQTL	SNP_SCREEN	IFNg2LPS1_REP1_p300	0.48635	-0.529588	-0.519771	0.00981665	0.313051	0.611949	0.213285
rs12439895	chr15	67414663	A/T	basal_eQTL	SNP_SCREEN	IFNg2LPS1_REP1_p300	0.454363	1.57477	1.74238	0.167608	0.342597	0.584672	0.233088
rs8024524	chr15	67540380	C/T	basal_eQTL	SNP_SCREEN	IFNg2LPS1_REP1_p300	0.00284363	0.410406	0.791245	0.38084	2.54613	0.0190232	1.72072
rs11071986	chr15	68199690	G/A	basal_eQTL	SNP_SCREEN	IFNg2LPS1_REP1_p300	0.00408082	-0.893708	-0.581309	0.312399	2.38925	0.0240715	1.6185
rs867483	chr15	68233161	C/T	basal_eQTL	SNP_SCREEN	IFNg2LPS1_REP1_p300	0.00923556	-0.843286	-0.402325	0.440961	2.03454	0.0419903	1.37685
rs34660767	chr15	72754429	T/C	caQTL_eQTL	SNP_SCREEN	IFNg2LPS1_REP1_p300	0.136455	0.356691	0.0815181	-0.275173	0.86501	0.253221	0.596501
rs17762146	chr15	73137830	G/T	caQTL_eQTL	SNP_SCREEN	IFNg2LPS1_REP1_p300	0.239311	0.0857065	0.276178	0.190471	0.621038	0.37582	0.42502
rs2415169	chr15	74171268	G/A	basal_eQTL	SNP_SCREEN	IFNg2LPS1_REP1_p300	0.0114834	-1.16685	-0.858975	0.307872	1.93993	0.0478365	1.32024
rs12910644	chr15	75066047	A/G	resp_eQTL	SNP_SCREEN	IFNg2LPS1_REP1_p300	0.00192691	-0.230821	-0.299679	-0.0688584	2.71514	0.0143997	1.84165
rs7174381	chr15	75320948	A/C	resp_eQTL	SNP_SCREEN	IFNg2LPS1_REP1_p300	0.453423	-0.430244	-0.517495	-0.087251	0.343496	0.584349	0.233328
rs920712	chr15	76741593	G/A	basal_eQTL	SNP_SCREEN	IFNg2LPS1_REP1_p300	0.648148	-0.901949	-0.819623	0.0823257	0.188326	0.748636	0.125729
rs2012756	chr15	77452959	G/C	basal_eQTL	SNP_SCREEN	IFNg2LPS1_REP1_p300	0.487264	-0.840912	-0.984787	-0.143875	0.312236	0.612054	0.21321
rs4887000	chr15	78062783	C/A	basal_eQTL	SNP_SCREEN	IFNg2LPS1_REP1_p300	0.066387	1.17806	0.837051	-0.341012	1.17792	0.156889	0.804408
rs17402006	chr15	78272846	T/C	basal_eQTL	SNP_SCREEN	IFNg2LPS1_REP1_p300	0.862549	-0.300073	-0.357886	-0.0578138	0.064216	0.910286	0.0408222
rs61043060	chr15	78827935	T/C	basal_eQTL	SNP_SCREEN	IFNg2LPS1_REP1_p300	0.271616	-0.728805	-0.826709	-0.0979039	0.566045	0.412559	0.384514
rs12148472	chr15	78939136	T/C	basal_eQTL	SNP_SCREEN	IFNg2LPS1_REP1_p300	0.619154	0.140436	0.107776	-0.0326596	0.208201	0.72311	0.140796
rs55974173	chr15	81006398	C/T	basal_eQTL	SNP_SCREEN	IFNg2LPS1_REP1_p300	0.831938	-0.417696	-0.501317	-0.0836206	0.0799089	0.886012	0.0525603
rs4778892	chr15	81312048	T/C	basal_eQTL	SNP_SCREEN	IFNg2LPS1_REP1_p300	0.600495	-0.504077	-0.613888	-0.109811	0.221491	0.706608	0.150822
rs4842928	chr15	82957804	T/A	basal_eQTL	SNP_SCREEN	IFNg2LPS1_REP1_p300	0.0198885	-0.763952	-0.589112	0.17484	1.7014	0.0699077	1.15548
rs3860266	chr15	84393230	T/C	basal_eQTL	SNP_SCREEN	IFNg2LPS1_REP1_p300	0.122862	-0.734634	-0.982398	-0.247764	0.910583	0.235096	0.628755
rs12904605	chr15	84658188	T/C	caQTL_eQTL	SNP_SCREEN	IFNg2LPS1_REP1_p300	0.543582	-1.31016	-1.28022	0.0299324	0.264735	0.659936	0.180498
rs62022948	chr15	85732198	C/T	basal_eQTL	SNP_SCREEN	IFNg2LPS1_REP1_p300	0.700587	-0.378682	-0.46894	-0.090258	0.154538	0.787848	0.103557
rs8035597	chr15	89694587	A/C	resp_eQTL	SNP_SCREEN	IFNg2LPS1_REP1_p300	0.06821	0.364405	0.637779	0.273374	1.16615	0.159624	0.796902
rs11073891	chr15	89820763	A/C	basal_eQTL	SNP_SCREEN	IFNg2LPS1_REP1_p300	0.00117661	1.6041	1.33272	-0.27138	2.92937	0.0104524	1.98078
rs2939849	chr15	90075850	C/G	basal_eQTL	SNP_SCREEN	IFNg2LPS1_REP1_p300	0.154984	-1.20413	-1.22147	-0.0173417	0.809713	0.274041	0.562185
rs12437503	chr15	90568161	A/G	basal_eQTL	SNP_SCREEN	IFNg2LPS1_REP1_p300	0.15848	-0.659709	-0.508767	0.150942	0.800025	0.27734	0.556987
rs389480	chr15	90808700	G/A	basal_eQTL	SNP_SCREEN	IFNg2LPS1_REP1_p300	0.569778	-0.16301	-0.203194	-0.0401839	0.244294	0.683858	0.165034
rs12595025	chr15	90976901	C/T	basal_eQTL	SNP_SCREEN	IFNg2LPS1_REP1_p300	0.43291	-0.998393	-1.09331	-0.0949175	0.363603	0.56313	0.249391
rs57583649	chr15	91950349	A/G	resp_eQTL	SNP_SCREEN	IFNg2LPS1_REP1_p300	0.681457	-1.0184	-1.18024	-0.161843	0.166561	0.773414	0.111588
rs151252683	chr15	92712670	A/G	basal_eQTL	SNP_SCREEN	IFNg2LPS1_REP1_p300	0.0604215	0.648375	0.179804	-0.468572	1.21881	0.146549	0.834018
rs12441089	chr15	92734284	T/C	basal_eQTL	SNP_SCREEN	IFNg2LPS1_REP1_p300	0.0889701	-0.518399	-0.546853	-0.0284541	1.05076	0.188688	0.724255
rs17540247	chr15	93206654	G/A	basal_eQTL	SNP_SCREEN	IFNg2LPS1_REP1_p300	0.0025993	0.591805	0.667481	0.0756756	2.58514	0.0178008	1.74956
rs1552673	chr15	97959793	A/C	basal_eQTL	SNP_SCREEN	IFNg2LPS1_REP1_p300	0.693876	-0.964204	-0.932208	0.0319956	0.158718	0.78265	0.106432
rs2623184	chr15	99216752	A/G	caQTL_eQTL	SNP_SCREEN	IFNg2LPS1_REP1_p300	0.470559	-0.301893	-0.435933	-0.134039	0.327386	0.597861	0.2234
rs4965474	chr15	99328367	A/T	resp_eQTL	SNP_SCREEN	IFNg2LPS1_REP1_p300	0.287322	-0.54546	-0.665037	-0.119577	0.541631	0.426262	0.370324
rs921704	chr15	99725802	G/A	basal_eQTL	SNP_SCREEN	IFNg2LPS1_REP1_p300	0.0227965	-0.751683	-0.502274	0.249409	1.64213	0.0749733	1.12509
rs7171034	chr15	99891732	C/T	basal_eQTL	SNP_SCREEN	IFNg2LPS1_REP1_p300	0.240336	-1.05302	-0.895417	0.157605	0.619181	0.376771	0.423923
rs12904576	chr15	100553922	T/C	basal_eQTL	SNP_SCREEN	IFNg2LPS1_REP1_p300	0.146263	-0.172262	-0.272996	-0.100735	0.834865	0.264975	0.576795
rs11854397	chr15	100594415	C/T	basal_eQTL	SNP_SCREEN	IFNg2LPS1_REP1_p300	0.0141392	-0.719733	-0.330622	0.389111	1.84957	0.0554539	1.25607
rs72633251	chr15	101111318	C/A	basal_eQTL	SNP_SCREEN	IFNg2LPS1_REP1_p300	0.0380846	-1.3204	-1.23936	0.0810367	1.41925	0.108059	0.966339
rs62027623	chr15	101710085	C/G	basal_eQTL	SNP_SCREEN	IFNg2LPS1_REP1_p300	0.301189	1.14087	1.24562	0.104746	0.521161	0.439176	0.357361
rs7182334	chr15	101820936	A/G	basal_eQTL	SNP_SCREEN	IFNg2LPS1_REP1_p300	0.00185193	0.0468833	-0.362017	-0.4089	2.73238	0.0141257	1.84999
rs35497622	chr16	60829	T/A	basal_eQTL	SNP_SCREEN	IFNg2LPS1_REP1_p300	0.391594	0.91687	0.773828	-0.143042	0.407164	0.52181	0.282487
rs60538393	chr16	395734	G/C	basal_eQTL	SNP_SCREEN	IFNg2LPS1_REP1_p300	0.292619	-0.995848	-1.08841	-0.0925579	0.533697	0.430654	0.365871
rs909920	chr16	1223638	A/G	resp_eQTL	SNP_SCREEN	IFNg2LPS1_REP1_p300	0.0017558	-0.0569222	-0.554125	-0.497202	2.75552	0.0137725	1.86099
rs13333529	chr16	1492686	C/A	basal_eQTL	SNP_SCREEN	IFNg2LPS1_REP1_p300	0.203662	-0.470771	-0.282521	0.188249	0.69109	0.334134	0.47608
rs1178435	chr16	1780620	T/C	basal_eQTL	SNP_SCREEN	IFNg2LPS1_REP1_p300	0.0353734	1.49956	1.17399	-0.325569	1.45132	0.103091	0.98678
rs4344746	chr16	2019356	C/G	caQTL_eQTL	SNP_SCREEN	IFNg2LPS1_REP1_p300	0.44775	-0.857461	-0.7339	0.12356	0.348964	0.57818	0.237937
rs1610054	chr16	2023329	T/C	caQTL_eQTL	SNP_SCREEN	IFNg2LPS1_REP1_p300	0.502452	-1.12443	-1.06546	0.0589636	0.298905	0.626861	0.202829
rs4786313	chr16	2661864	C/T	basal_eQTL	SNP_SCREEN	IFNg2LPS1_REP1_p300	0.873911	-0.160974	-0.238073	-0.0770997	0.058533	0.919617	0.0363929
rs7190558	chr16	2824495	C/T	basal_eQTL	SNP_SCREEN	IFNg2LPS1_REP1_p300	0.00452791	-0.488242	-0.142441	0.345801	2.3441	0.0257243	1.58966
rs1053871	chr16	3131962	T/C	basal_eQTL	SNP_SCREEN	IFNg2LPS1_REP1_p300	0.195556	-1.24706	-1.15208	0.0949797	0.708728	0.324023	0.489424
rs2741918	chr16	3242874	C/T	basal_eQTL	SNP_SCREEN	IFNg2LPS1_REP1_p300	0.309825	-1.10625	-1.1492	-0.0429536	0.508883	0.448223	0.348506
rs224206	chr16	3247073	A/G	basal_eQTL	SNP_SCREEN	IFNg2LPS1_REP1_p300	0.20683	-0.99602	-1.06996	-0.0739356	0.684386	0.338144	0.470899
rs62034712	chr16	3306441	C/T	basal_eQTL	SNP_SCREEN	IFNg2LPS1_REP1_p300	0.20313	-1.16842	-0.900337	0.268082	0.692226	0.333573	0.476809
rs250629	chr16	3475431	C/A	basal_eQTL	SNP_SCREEN	IFNg2LPS1_REP1_p300	0.00942966	0.157255	-0.0717601	-0.229015	2.0255	0.0426552	1.37003
rs1635404	chr16	3697041	G/T	basal_eQTL	SNP_SCREEN	IFNg2LPS1_REP1_p300	0.132297	0.768259	0.941517	0.173257	0.87845	0.247791	0.605915
rs1995277	chr16	5040657	G/A	basal_eQTL	SNP_SCREEN	IFNg2LPS1_REP1_p300	0.000831332	-0.948746	-0.449891	0.498855	3.08023	0.00843535	2.0739
rs4985111	chr16	8670696	C/A	basal_eQTL	SNP_SCREEN	IFNg2LPS1_REP1_p300	0.0312992	-0.522181	-0.201528	0.320653	1.50447	0.0944527	1.02479
rs3826198	chr16	8812682	C/A	basal_eQTL	SNP_SCREEN	IFNg2LPS1_REP1_p300	0.527364	0.0554656	0.0749114	0.0194458	0.277889	0.645861	0.189861
rs4985053	chr16	8849694	C/T	basal_eQTL	SNP_SCREEN	IFNg2LPS1_REP1_p300	0.056161	-0.901713	-0.845522	0.0561919	1.25056	0.139582	0.85517
rs194354	chr16	10305448	A/G	basal_eQTL	SNP_SCREEN	IFNg2LPS1_REP1_p300	0.83116	-0.391799	-0.45191	-0.0601102	0.0803151	0.88561	0.0527574
rs28502009	chr16	11332684	G/A	resp_eQTL	SNP_SCREEN	IFNg2LPS1_REP1_p300	0.144118	-0.956123	-0.648824	0.307298	0.841282	0.262696	0.580546
rs72781050	chr16	11613939	G/A	basal_eQTL	SNP_SCREEN	IFNg2LPS1_REP1_p300	0.00323402	-0.432119	0.0545081	0.486627	2.49026	0.0204975	1.6883
rs442234	chr16	11978304	G/A	basal_eQTL	SNP_SCREEN	IFNg2LPS1_REP1_p300	0.350482	-0.482906	-0.359484	0.123422	0.455335	0.484541	0.31467
rs9926821	chr16	12662792	C/A	basal_eQTL	SNP_SCREEN	IFNg2LPS1_REP1_p300	0.0545339	0.878861	0.979495	0.100634	1.26333	0.136495	0.864883
rs2521801	chr16	13273932	T/C	basal_eQTL	SNP_SCREEN	IFNg2LPS1_REP1_p300	0.0222591	-0.616732	-0.82763	-0.210898	1.65249	0.0741523	1.12988
rs692718	chr16	15418077	A/G	basal_eQTL	SNP_SCREEN	IFNg2LPS1_REP1_p300	0.0517826	-0.204862	-0.421166	-0.216304	1.28582	0.13181	0.880051
rs16967494	chr16	15727006	C/T	basal_eQTL	SNP_SCREEN	IFNg2LPS1_REP1_p300	0.159988	-1.21293	-0.935949	0.276978	0.795911	0.279333	0.553877
rs4780826	chr16	19748253	T/C	basal_eQTL	SNP_SCREEN	IFNg2LPS1_REP1_p300	0.125975	0.310898	0.485778	0.174879	0.899715	0.240015	0.619762
rs9928611	chr16	20943892	G/A	basal_eQTL	SNP_SCREEN	IFNg2LPS1_REP1_p300	0.459252	-1.11391	-1.06959	0.0443175	0.337949	0.588908	0.229953
rs7404095	chr16	23853269	T/C	basal_eQTL	SNP_SCREEN	IFNg2LPS1_REP1_p300	0.0470108	0.661545	0.343605	-0.317939	1.3278	0.124212	0.905837
rs7199777	chr16	24021875	T/C	basal_eQTL	SNP_SCREEN	IFNg2LPS1_REP1_p300	0.000471778	1.04643	0.496854	-0.549577	3.32626	0.00623164	2.2054
rs12446550	chr16	28532060	G/A	basal_eQTL	SNP_SCREEN	IFNg2LPS1_REP1_p300	0.0751626	-0.58481	-0.791191	-0.206382	1.124	0.167432	0.776163
rs252344	chr16	29173561	G/A	basal_eQTL	SNP_SCREEN	IFNg2LPS1_REP1_p300	0.048698	0.919019	0.699294	-0.219726	1.31249	0.126432	0.898144
rs252337	chr16	29176814	G/A	basal_eQTL	SNP_SCREEN	IFNg2LPS1_REP1_p300	0.0729724	-1.0414	-0.790236	0.251163	1.13684	0.164582	0.783619
rs1057451	chr16	29822167	G/T	basal_eQTL	SNP_SCREEN	IFNg2LPS1_REP1_p300	0.261096	-0.675543	-0.549638	0.125905	0.583199	0.40191	0.395871
rs747973	chr16	29863920	A/G	basal_eQTL	SNP_SCREEN	IFNg2LPS1_REP1_p300	0.644753	-0.748611	-0.867697	-0.119086	0.190607	0.746307	0.127082
rs11150581	chr16	30019378	T/C	basal_eQTL	SNP_SCREEN	IFNg2LPS1_REP1_p300	0.217033	-0.30351	-0.525733	-0.222223	0.663475	0.350933	0.454776
rs12447919	chr16	30459868	T/A	resp_eQTL	SNP_SCREEN	IFNg2LPS1_REP1_p300	0.00465617	-0.304744	0.48491	0.789654	2.33197	0.0259432	1.58598
rs11150604	chr16	31025699	A/T	basal_eQTL	SNP_SCREEN	IFNg2LPS1_REP1_p300	0.0238992	1.16949	0.885831	-0.283663	1.62162	0.0777491	1.1093
rs76773222	chr16	31341869	A/G	basal_eQTL	SNP_SCREEN	IFNg2LPS1_REP1_p300	0.0124075	1.09847	0.717459	-0.381009	1.90632	0.0506991	1.295
rs59732332	chr16	50476727	T/C	basal_eQTL	SNP_SCREEN	IFNg2LPS1_REP1_p300	6.54857e-05	0.100189	-0.188089	-0.288278	4.18385	0.00180372	2.74383
rs9933594	chr16	50690176	G/C	basal_eQTL	SNP_SCREEN	IFNg2LPS1_REP1_p300	0.117673	0.0068795	0.152376	0.145497	0.929323	0.22849	0.641133
rs79589438	chr16	50747206	G/A	basal_eQTL	SNP_SCREEN	IFNg2LPS1_REP1_p300	0.0497687	0.737137	0.986601	0.249464	1.30304	0.12801	0.892757
rs16948811	chr16	50777207	T/C	basal_eQTL	SNP_SCREEN	IFNg2LPS1_REP1_p300	3.66428e-05	-0.083299	-0.732954	-0.649655	4.43601	0.00117469	2.93008
rs72793971	chr16	51195616	T/G	basal_eQTL	SNP_SCREEN	IFNg2LPS1_REP1_p300	0.846628	0.44803	0.393414	-0.0546154	0.0723073	0.896478	0.0474606
rs12443580	chr16	55832425	T/C	basal_eQTL	SNP_SCREEN	IFNg2LPS1_REP1_p300	0.000198052	0.650965	0.261738	-0.389227	3.70322	0.0034481	2.46242
rs2290176	chr16	57661598	G/A	basal_eQTL	SNP_SCREEN	IFNg2LPS1_REP1_p300	0.656762	-0.40241	-0.275374	0.127036	0.182592	0.755464	0.121786
rs58900246	chr16	58111268	A/G	basal_eQTL	SNP_SCREEN	IFNg2LPS1_REP1_p300	0.00668388	-0.113546	-0.326009	-0.212463	2.17497	0.0339099	1.46967
rs78067264	chr16	58683668	G/A	basal_eQTL	SNP_SCREEN	IFNg2LPS1_REP1_p300	0.709788	-1.04219	-1.1799	-0.137705	0.148871	0.796022	0.0990748
rs2526718	chr16	66160286	T/A	basal_eQTL	SNP_SCREEN	IFNg2LPS1_REP1_p300	0.148521	-0.581985	-0.780853	-0.198868	0.828211	0.266607	0.574128
rs2290182	chr16	66580105	T/C	basal_eQTL	SNP_SCREEN	IFNg2LPS1_REP1_p300	0.697659	-0.396382	-0.424155	-0.027773	0.156357	0.785354	0.104934
rs56377113	chr16	67784351	A/G	basal_eQTL	SNP_SCREEN	IFNg2LPS1_REP1_p300	0.669893	1.28397	1.47974	0.195778	0.173994	0.766186	0.115666
rs20549	chr16	67936027	A/G	basal_eQTL	SNP_SCREEN	IFNg2LPS1_REP1_p300	0.170658	-1.1009	-1.0378	0.0630931	0.767874	0.293806	0.531939
rs255052	chr16	67991092	G/A	basal_eQTL	SNP_SCREEN	IFNg2LPS1_REP1_p300	0.000239637	0.202855	0.971661	0.768805	3.62045	0.00385961	2.41346
rs10852440	chr16	68283158	T/C	basal_eQTL	SNP_SCREEN	IFNg2LPS1_REP1_p300	0.0208829	0.173987	-0.221328	-0.395315	1.68021	0.0716815	1.14459
rs1645929	chr16	68557447	A/G	basal_eQTL	SNP_SCREEN	IFNg2LPS1_REP1_p300	0.00219607	0.0614404	0.925213	0.863772	2.65835	0.0159045	1.79848
rs75420077	chr16	68883752	C/T	resp_eQTL	SNP_SCREEN	IFNg2LPS1_REP1_p300	0.149516	0.24524	0.496709	0.251469	0.825312	0.267797	0.572194
rs58791696	chr16	68883762	T/A	basal_eQTL	SNP_SCREEN	IFNg2LPS1_REP1_p300	0.441485	-0.135736	-0.00896546	0.12677	0.355084	0.571759	0.242787
rs2270843	chr16	69939224	A/G	basal_eQTL	SNP_SCREEN	IFNg2LPS1_REP1_p300	0.588633	-0.773988	-0.789743	-0.0157557	0.230155	0.698903	0.155583
rs4985512	chr16	70165638	A/G	basal_eQTL	SNP_SCREEN	IFNg2LPS1_REP1_p300	0.0321227	0.413739	0.087661	-0.326078	1.49319	0.0960209	1.01763
rs7192268	chr16	70348276	C/T	caQTL_eQTL	SNP_SCREEN	IFNg2LPS1_REP1_p300	0.000290526	0.0604794	0.633581	0.573102	3.53681	0.00422792	2.37387
rs12598902	chr16	71811283	C/T	basal_eQTL	SNP_SCREEN	IFNg2LPS1_REP1_p300	0.0130858	-0.992014	-0.609398	0.382616	1.8832	0.0527244	1.27799
rs8062041	chr16	72055065	C/T	basal_eQTL	SNP_SCREEN	IFNg2LPS1_REP1_p300	0.0030098	1.44219	1.66483	0.222643	2.52146	0.0192976	1.7145
rs8057652	chr16	75424435	A/G	basal_eQTL	SNP_SCREEN	IFNg2LPS1_REP1_p300	0.846369	0.605508	0.50161	-0.103898	0.0724402	0.896478	0.0474606
rs74027187	chr16	77214250	G/T	basal_eQTL	SNP_SCREEN	IFNg2LPS1_REP1_p300	0.0952955	-0.317662	-0.035343	0.282319	1.02093	0.198114	0.703084
rs112610838	chr16	77713939	A/T	basal_eQTL	SNP_SCREEN	IFNg2LPS1_REP1_p300	0.686164	0.794832	0.449987	-0.344846	0.163572	0.77716	0.109489
rs2303264	chr16	82170106	G/T	basal_eQTL	SNP_SCREEN	IFNg2LPS1_REP1_p300	0.509194	-1.09378	-1.07031	0.0234731	0.293117	0.63131	0.199757
rs7205810	chr16	84173455	C/T	basal_eQTL	SNP_SCREEN	IFNg2LPS1_REP1_p300	0.101257	-0.916675	-0.629267	0.287408	0.994575	0.207198	0.683615
rs2230130	chr16	84179508	C/T	caQTL_eQTL	SNP_SCREEN	IFNg2LPS1_REP1_p300	0.990491	-1.17991	-1.16873	0.0111778	0.00414948	0.994989	0.00218167
rs4782991	chr16	84511212	G/A	basal_eQTL	SNP_SCREEN	IFNg2LPS1_REP1_p300	0.0836933	-0.20896	0.0254638	0.234424	1.07731	0.180438	0.743671
rs4783099	chr16	84907723	C/T	basal_eQTL	SNP_SCREEN	IFNg2LPS1_REP1_p300	0.00187393	-0.543208	-0.298067	0.245141	2.72725	0.0141472	1.84933
rs35435918	chr16	85084428	T/C	resp_eQTL	SNP_SCREEN	IFNg2LPS1_REP1_p300	5.75053e-07	1.26312	2.44133	1.17821	6.24029	0.000106002	3.97469
rs72805116	chr16	85759361	A/G	basal_eQTL	SNP_SCREEN	IFNg2LPS1_REP1_p300	0.153362	-0.850711	-1.04371	-0.193004	0.814281	0.272681	0.564346
rs11863796	chr16	85781703	T/C	basal_eQTL	SNP_SCREEN	IFNg2LPS1_REP1_p300	0.00500699	-0.459878	-0.902143	-0.442265	2.30042	0.0273747	1.56265
rs2463604	chr16	86347410	C/T	resp_eQTL	SNP_SCREEN	IFNg2LPS1_REP1_p300	0.0184211	-0.999496	-0.802073	0.197424	1.73468	0.0664722	1.17736
rs12932414	chr16	86394928	T/C	basal_eQTL	SNP_SCREEN	IFNg2LPS1_REP1_p300	0.89503	-0.810198	-0.812943	-0.00274487	0.0481624	0.932266	0.0304603
rs4843593	chr16	87322528	A/C	basal_eQTL	SNP_SCREEN	IFNg2LPS1_REP1_p300	0.0372596	-0.919698	-1.1931	-0.2734	1.42876	0.106621	0.972156
rs12924663	chr16	87662499	G/T	basal_eQTL	SNP_SCREEN	IFNg2LPS1_REP1_p300	0.0142382	0.614079	0.92751	0.31343	1.84654	0.0557434	1.25381
rs8059456	chr16	87745263	T/C	basal_eQTL	SNP_SCREEN	IFNg2LPS1_REP1_p300	0.691837	-1.17968	-1.07765	0.102026	0.159996	0.780788	0.107467
rs8059815	chr16	88690927	C/T	basal_eQTL	SNP_SCREEN	IFNg2LPS1_REP1_p300	0.000288384	-1.05415	-0.525218	0.528932	3.54003	0.00422454	2.37422
rs11644443	chr16	88742464	G/A	resp_eQTL	SNP_SCREEN	IFNg2LPS1_REP1_p300	0.378768	-1.31096	-1.16558	0.145379	0.421627	0.511307	0.291318
rs12921479	chr16	88862799	T/C	basal_eQTL	SNP_SCREEN	IFNg2LPS1_REP1_p300	0.0135872	-0.725634	-0.973539	-0.247906	1.86687	0.0541015	1.26679
rs8043788	chr16	89483154	T/C	basal_eQTL	SNP_SCREEN	IFNg2LPS1_REP1_p300	0.116402	0.943166	0.621223	-0.321943	0.934039	0.227268	0.643462
rs12928752	chr16	89541934	T/C	basal_eQTL	SNP_SCREEN	IFNg2LPS1_REP1_p300	0.081776	-1.18505	-1.04879	0.136257	1.08737	0.177825	0.750007
rs72807553	chr16	89745891	C/T	basal_eQTL	SNP_SCREEN	IFNg2LPS1_REP1_p300	0.000279941	-0.003316	0.0182141	0.0215301	3.55293	0.00418139	2.37868
rs12709101	chr16	90073364	A/T	basal_eQTL	SNP_SCREEN	IFNg2LPS1_REP1_p300	0.0545734	0.628971	0.37547	-0.253501	1.26302	0.136495	0.864883
rs12925933	chr16	90074947	A/C	basal_eQTL	SNP_SCREEN	IFNg2LPS1_REP1_p300	0.153475	0.0148137	-0.230797	-0.24561	0.813962	0.272681	0.564346
rs561738168	chr17	353674	A/T	basal_eQTL	SNP_SCREEN	IFNg2LPS1_REP1_p300	0.857725	-1.0349	-0.967285	0.0676159	0.0666519	0.905627	0.0430508
rs4968124	chr17	533660	T/C	basal_eQTL	SNP_SCREEN	IFNg2LPS1_REP1_p300	0.298335	-1.19616	-1.04061	0.155556	0.525295	0.436743	0.359775
rs113289613	chr17	1517420	G/C	caQTL_eQTL	SNP_SCREEN	IFNg2LPS1_REP1_p300	0.19734	-0.597184	-0.428058	0.169127	0.704785	0.326002	0.48678
rs7502910	chr17	1735424	A/G	basal_eQTL	SNP_SCREEN	IFNg2LPS1_REP1_p300	0.578368	-0.554906	-0.571626	-0.01672	0.237795	0.691541	0.160182
rs1800528	chr17	3656529	G/A	basal_eQTL	SNP_SCREEN	IFNg2LPS1_REP1_p300	0.0920805	-0.995907	-0.810451	0.185457	1.03583	0.19343	0.713476
rs62071689	chr17	3886861	T/C	basal_eQTL	SNP_SCREEN	IFNg2LPS1_REP1_p300	0.00678285	-0.882659	-1.2455	-0.362842	2.16859	0.0340992	1.46726
rs80048946	chr17	4117856	T/C	resp_eQTL	SNP_SCREEN	IFNg2LPS1_REP1_p300	0.217499	1.06131	1.15655	0.0952364	0.662542	0.351174	0.454478
rs12939239	chr17	4595346	A/G	basal_eQTL	SNP_SCREEN	IFNg2LPS1_REP1_p300	0.794058	-1.12722	-1.13014	-0.00291971	0.100148	0.860586	0.0652055
rs62065027	chr17	4771511	G/A	resp_eQTL	SNP_SCREEN	IFNg2LPS1_REP1_p300	0.229953	-0.786312	-0.948031	-0.161718	0.638361	0.365414	0.437215
rs142969103	chr17	4869115	G/A	basal_eQTL	SNP_SCREEN	IFNg2LPS1_REP1_p300	0.00460393	0.836284	1.44522	0.60894	2.33687	0.0259132	1.58648
rs4790714	chr17	4949168	C/T	basal_eQTL	SNP_SCREEN	IFNg2LPS1_REP1_p300	0.0635064	-0.297832	-0.446235	-0.148403	1.19718	0.151538	0.819477
rs4790719	chr17	4978139	C/T	basal_eQTL	SNP_SCREEN	IFNg2LPS1_REP1_p300	0.02206	1.57445	1.90633	0.331876	1.6564	0.0735997	1.13312
rs55756850	chr17	5166622	G/A	basal_eQTL	SNP_SCREEN	IFNg2LPS1_REP1_p300	0.0466924	0.656381	0.295772	-0.360609	1.33075	0.12399	0.906614
rs9902174	chr17	5493493	A/G	basal_eQTL	SNP_SCREEN	IFNg2LPS1_REP1_p300	0.0698705	-0.354809	-0.48734	-0.132531	1.15571	0.161586	0.791597
rs34476632	chr17	5563876	A/G	basal_eQTL	SNP_SCREEN	IFNg2LPS1_REP1_p300	0.390203	-0.362088	-0.489273	-0.127185	0.408709	0.520818	0.283314
rs11571335	chr17	7000944	C/T	basal_eQTL	SNP_SCREEN	IFNg2LPS1_REP1_p300	0.15703	-0.225374	-0.00282127	0.222552	0.804019	0.276112	0.558914
rs3809821	chr17	7330435	A/G	basal_eQTL	SNP_SCREEN	IFNg2LPS1_REP1_p300	0.427511	-1.20414	-1.31235	-0.108203	0.369053	0.557579	0.253693
rs858520	chr17	7626953	C/T	basal_eQTL	SNP_SCREEN	IFNg2LPS1_REP1_p300	0.0050121	-0.328617	0.0913584	0.419976	2.29998	0.0273747	1.56265
rs8077824	chr17	7744908	G/A	basal_eQTL	SNP_SCREEN	IFNg2LPS1_REP1_p300	0.0408477	-0.412284	-0.066119	0.346165	1.38883	0.113348	0.945587
rs9911390	chr17	7929905	T/C	basal_eQTL	SNP_SCREEN	IFNg2LPS1_REP1_p300	0.264234	-1.06921	-1.09169	-0.0224733	0.578012	0.404768	0.392794
rs73237625	chr17	7989115	A/T	basal_eQTL	SNP_SCREEN	IFNg2LPS1_REP1_p300	0.590554	0.530602	0.62352	0.0929182	0.22874	0.700398	0.154655
rs3027267	chr17	8187577	G/A	basal_eQTL	SNP_SCREEN	IFNg2LPS1_REP1_p300	0.0206485	-0.00386467	0.361834	0.365699	1.68511	0.0715902	1.14515
rs7503199	chr17	8230957	C/T	basal_eQTL	SNP_SCREEN	IFNg2LPS1_REP1_p300	0.130034	0.00849861	0.314667	0.306168	0.885943	0.244588	0.611565
rs34981702	chr17	9265708	A/T	basal_eQTL	SNP_SCREEN	IFNg2LPS1_REP1_p300	0.0563482	-1.2045	-1.02135	0.183155	1.24912	0.13989	0.854212
rs3760434	chr17	10695535	T/C	basal_eQTL	SNP_SCREEN	IFNg2LPS1_REP1_p300	0.415067	0.645556	0.481287	-0.164269	0.381882	0.545855	0.262923
rs421541	chr17	10729182	G/A	basal_eQTL	SNP_SCREEN	IFNg2LPS1_REP1_p300	6.80311e-06	0.513486	-0.508243	-1.02173	5.16729	0.000463441	3.33401
rs77853872	chr17	10739205	T/C	basal_eQTL	SNP_SCREEN	IFNg2LPS1_REP1_p300	0.432333	-0.749293	-0.776406	-0.0271121	0.364181	0.562873	0.249589
rs59576814	chr17	13635444	T/C	caQTL_eQTL	SNP_SCREEN	IFNg2LPS1_REP1_p300	0.000555191	0.904013	0.33703	-0.566984	3.25556	0.00660259	2.18029
rs2286795	chr17	15980495	C/T	basal_eQTL	SNP_SCREEN	IFNg2LPS1_REP1_p300	0.116859	-0.881674	-0.718551	0.163123	0.932337	0.227521	0.642978
rs113741660	chr17	16406140	C/T	basal_eQTL	SNP_SCREEN	IFNg2LPS1_REP1_p300	0.993222	-0.991917	-0.993652	-0.00173488	0.00295369	0.996375	0.00157716
rs4078534	chr17	17091307	A/T	basal_eQTL	SNP_SCREEN	IFNg2LPS1_REP1_p300	0.930903	-0.315378	-0.339267	-0.0238881	0.0310956	0.954282	0.0203233
rs62066064	chr17	17263149	G/A	basal_eQTL	SNP_SCREEN	IFNg2LPS1_REP1_p300	0.0646049	-0.85817	-0.580926	0.277244	1.18973	0.153497	0.813899
rs112347175	chr17	18378059	G/A	basal_eQTL	SNP_SCREEN	IFNg2LPS1_REP1_p300	0.409331	-1.17996	-1.25971	-0.0797479	0.387925	0.540884	0.266896
rs9902086	chr17	18638462	A/G	basal_eQTL	SNP_SCREEN	IFNg2LPS1_REP1_p300	0.245005	-0.821976	-1.00525	-0.183274	0.610824	0.381925	0.418022
rs10886	chr17	18806265	A/G	basal_eQTL	SNP_SCREEN	IFNg2LPS1_REP1_p300	6.78399e-07	0.304721	1.35388	1.04916	6.16851	0.000110069	3.95834
rs1964703	chr17	19353811	A/G	basal_eQTL	SNP_SCREEN	IFNg2LPS1_REP1_p300	0.0169075	-0.631126	-0.872701	-0.241575	1.77192	0.063068	1.20019
rs532039036	chr17	21435416	C/A	basal_eQTL	SNP_SCREEN	IFNg2LPS1_REP1_p300	0.413233	-0.961681	-1.0044	-0.042721	0.383805	0.545064	0.263553
rs184490258	chr17	28801235	C/T	resp_eQTL	SNP_SCREEN	IFNg2LPS1_REP1_p300	0.27954	-0.881192	-0.895676	-0.0144844	0.553556	0.420355	0.376384
rs4794913	chr17	32288225	A/C	resp_eQTL	SNP_SCREEN	IFNg2LPS1_REP1_p300	0.0745299	-0.411892	-0.774812	-0.36292	1.12767	0.167152	0.776887
rs9898762	chr17	32711641	G/A	basal_eQTL	SNP_SCREEN	IFNg2LPS1_REP1_p300	0.00694999	-0.75055	-0.41692	0.33363	2.15802	0.0345929	1.46101
rs11080326	chr17	35237390	C/T	basal_eQTL	SNP_SCREEN	IFNg2LPS1_REP1_p300	0.212198	0.306336	0.533225	0.226889	0.673259	0.344374	0.46297
rs722374	chr17	35419782	G/A	basal_eQTL	SNP_SCREEN	IFNg2LPS1_REP1_p300	0.995086	0.282288	0.288635	0.00634787	0.00213925	0.99755	0.00106532
rs4795081	chr17	35526515	T/A	resp_eQTL	SNP_SCREEN	IFNg2LPS1_REP1_p300	0.000827484	-0.42575	-0.18098	0.244769	3.08224	0.008435	2.07392
rs8076711	chr17	37506177	G/A	basal_eQTL	SNP_SCREEN	IFNg2LPS1_REP1_p300	1.10038e-05	-0.550523	-0.604745	-0.0542218	4.95846	0.000580184	3.23643
rs67365003	chr17	38691460	G/A	basal_eQTL	SNP_SCREEN	IFNg2LPS1_REP1_p300	0.673895	0.179065	0.271384	0.0923189	0.171408	0.76838	0.114424
rs12952054	chr17	38898000	A/G	basal_eQTL	SNP_SCREEN	IFNg2LPS1_REP1_p300	0.0162219	-0.234653	-0.610628	-0.375975	1.7899	0.0615487	1.21078
rs4523977	chr17	41727098	G/A	basal_eQTL	SNP_SCREEN	IFNg2LPS1_REP1_p300	0.320924	-0.803257	-0.814971	-0.0117138	0.493598	0.457105	0.339984
rs7216371	chr17	41787669	T/C	basal_eQTL	SNP_SCREEN	IFNg2LPS1_REP1_p300	0.226693	0.195285	0.0374375	-0.157848	0.644562	0.361532	0.441854
rs8081327	chr17	42122182	G/A	basal_eQTL	SNP_SCREEN	IFNg2LPS1_REP1_p300	0.359629	-1.0685	-1.14998	-0.0814767	0.444145	0.49257	0.307532
rs2070835	chr17	43022008	A/C	basal_eQTL	SNP_SCREEN	IFNg2LPS1_REP1_p300	0.122798	-1.14047	-1.04844	0.0920227	0.91081	0.235096	0.628755
rs77536093	chr17	44014960	A/G	basal_eQTL	SNP_SCREEN	IFNg2LPS1_REP1_p300	0.0454111	-0.873372	-1.02486	-0.151486	1.34284	0.122201	0.912925
rs79152928	chr17	45176864	T/C	basal_eQTL	SNP_SCREEN	IFNg2LPS1_REP1_p300	0.010572	-0.530265	-0.824881	-0.294616	1.97584	0.0460221	1.33703
rs2435207	chr17	45981562	G/A	basal_eQTL	SNP_SCREEN	IFNg2LPS1_REP1_p300	0.504527	-0.862395	-0.776076	0.0863197	0.297116	0.627679	0.202262
rs58879558	chr17	46018101	T/C	basal_eQTL	SNP_SCREEN	IFNg2LPS1_REP1_p300	0.69025	-0.945945	-1.03584	-0.0898918	0.160994	0.779792	0.108021
rs373695612	chr17	46282983	A/G	basal_eQTL	SNP_SCREEN	IFNg2LPS1_REP1_p300	0.665809	-0.508772	-0.602235	-0.0934623	0.17665	0.762698	0.117648
rs72628338	chr17	46783271	T/G	basal_eQTL	SNP_SCREEN	IFNg2LPS1_REP1_p300	0.356459	-0.961309	-1.13828	-0.176969	0.447991	0.490571	0.309298
rs144316605	chr17	46980715	C/T	basal_eQTL	SNP_SCREEN	IFNg2LPS1_REP1_p300	0.601863	-1.02049	-1.06339	-0.0428994	0.220502	0.707397	0.150337
rs35983484	chr17	47324345	T/G	basal_eQTL	SNP_SCREEN	IFNg2LPS1_REP1_p300	0.0749471	-0.914906	-1.1092	-0.194298	1.12525	0.167432	0.776163
rs2017835	chr17	49715680	G/A	resp_eQTL	SNP_SCREEN	IFNg2LPS1_REP1_p300	0.00464584	-0.421893	-0.779224	-0.357331	2.33294	0.0259432	1.58598
rs8078572	chr17	50157064	G/A	basal_eQTL	SNP_SCREEN	IFNg2LPS1_REP1_p300	0.381165	-0.86744	-0.713532	0.153908	0.418887	0.513794	0.289211
rs117783823	chr17	50487092	A/G	basal_eQTL	SNP_SCREEN	IFNg2LPS1_REP1_p300	5.34005e-05	0.15463	-0.465825	-0.620455	4.27245	0.00159624	2.7969
rs8076632	chr17	50548567	C/G	basal_eQTL	SNP_SCREEN	IFNg2LPS1_REP1_p300	0.522339	-0.939492	-0.867908	0.0715832	0.282048	0.64261	0.192052
rs9303560	chr17	50635819	A/G	basal_eQTL	SNP_SCREEN	IFNg2LPS1_REP1_p300	0.105588	-0.815622	-0.336244	0.479377	0.976386	0.213228	0.671156
rs12937360	chr17	54968937	C/T	resp_eQTL	SNP_SCREEN	IFNg2LPS1_REP1_p300	0.00601711	-0.536806	-0.0731563	0.46365	2.22061	0.0313173	1.50422
rs2087840	chr17	60079066	G/A	basal_eQTL	SNP_SCREEN	IFNg2LPS1_REP1_p300	0.0994526	-1.03841	-0.812976	0.225435	1.00238	0.205022	0.688199
rs28510567	chr17	63044600	A/G	basal_eQTL	SNP_SCREEN	IFNg2LPS1_REP1_p300	0.0845689	0.589161	0.301228	-0.287933	1.07279	0.181863	0.740256
rs9894841	chr17	63960325	T/C	basal_eQTL	SNP_SCREEN	IFNg2LPS1_REP1_p300	0.143113	-0.922161	-1.05476	-0.132601	0.844321	0.261841	0.581963
rs12944877	chr17	65039136	G/A	basal_eQTL	SNP_SCREEN	IFNg2LPS1_REP1_p300	0.22398	-0.27959	-0.139129	0.140461	0.649792	0.358709	0.445258
rs62085660	chr17	68101598	C/G	basal_eQTL	SNP_SCREEN	IFNg2LPS1_REP1_p300	0.0893117	-1.23707	-1.03032	0.206753	1.04909	0.18905	0.723423
rs918167	chr17	68439925	G/T	basal_eQTL	SNP_SCREEN	IFNg2LPS1_REP1_p300	0.699578	-1.03351	-0.976034	0.0574805	0.155164	0.787114	0.103962
rs2952293	chr17	68457876	G/T	resp_eQTL	SNP_SCREEN	IFNg2LPS1_REP1_p300	0.144751	-1.16625	-0.96662	0.199631	0.839377	0.263098	0.579883
rs11656991	chr17	68771151	T/C	basal_eQTL	SNP_SCREEN	IFNg2LPS1_REP1_p300	0.16766	0.548498	0.458478	-0.0900198	0.77557	0.290191	0.537316
rs4793397	chr17	70524248	C/T	basal_eQTL	SNP_SCREEN	IFNg2LPS1_REP1_p300	0.0065533	0.162696	0.560176	0.39748	2.18354	0.0334778	1.47524
rs59362027	chr17	74567547	G/A	basal_eQTL	SNP_SCREEN	IFNg2LPS1_REP1_p300	0.00463084	0.414317	0.866832	0.452515	2.33434	0.0259412	1.58601
rs497053	chr17	74599993	G/A	basal_eQTL	SNP_SCREEN	IFNg2LPS1_REP1_p300	0.0865663	-0.910577	-0.623519	0.287058	1.06265	0.185367	0.731967
rs508255	chr17	74603865	A/C	basal_eQTL	SNP_SCREEN	IFNg2LPS1_REP1_p300	0.0162888	0.389302	0.673883	0.284581	1.78811	0.0616303	1.21021
rs34996752	chr17	75256645	C/T	basal_eQTL	SNP_SCREEN	IFNg2LPS1_REP1_p300	0.00912789	0.417633	0.811338	0.393705	2.03963	0.0416307	1.38059
rs9902966	chr17	75366066	C/T	caQTL_eQTL	SNP_SCREEN	IFNg2LPS1_REP1_p300	0.026844	1.90721	1.07325	-0.833963	1.57115	0.0849174	1.071
rs1042861	chr17	75574949	A/G	basal_eQTL	SNP_SCREEN	IFNg2LPS1_REP1_p300	0.731735	-1.0749	-1.04719	0.0277058	0.135646	0.812549	0.0901506
rs7217955	chr17	75950561	T/C	basal_eQTL	SNP_SCREEN	IFNg2LPS1_REP1_p300	0.0863183	0.812652	1.06158	0.248927	1.0639	0.185016	0.732792
rs3744050	chr17	76561894	G/A	basal_eQTL	SNP_SCREEN	IFNg2LPS1_REP1_p300	0.182867	-0.44741	-0.256495	0.190915	0.737864	0.309489	0.509355
rs4789315	chr17	76570960	A/G	caQTL_eQTL	SNP_SCREEN	IFNg2LPS1_REP1_p300	0.320247	0.138401	-0.0172368	-0.155638	0.494515	0.456917	0.340162
rs11656914	chr17	77524542	C/T	basal_eQTL	SNP_SCREEN	IFNg2LPS1_REP1_p300	0.0033046	-0.154969	0.273216	0.428185	2.48088	0.0207574	1.68283
rs4586516	chr17	77558365	G/C	basal_eQTL	SNP_SCREEN	IFNg2LPS1_REP1_p300	0.291877	-1.0544	-1.0951	-0.0407004	0.534801	0.43065	0.365875
rs7215449	chr17	78267969	T/C	basal_eQTL	SNP_SCREEN	IFNg2LPS1_REP1_p300	0.00819328	-0.111017	0.11096	0.221977	2.08654	0.0385607	1.41385
rs4861	chr17	78992110	C/T	basal_eQTL	SNP_SCREEN	IFNg2LPS1_REP1_p300	0.12774	-0.431454	-0.246277	0.185177	0.893675	0.242125	0.61596
rs9896202	chr17	79804428	T/C	resp_eQTL	SNP_SCREEN	IFNg2LPS1_REP1_p300	0.0652855	-1.22402	-1.07918	0.144843	1.18518	0.154782	0.81028
rs2361702	chr17	80088532	A/G	basal_eQTL	SNP_SCREEN	IFNg2LPS1_REP1_p300	0.184578	-0.312945	-0.452851	-0.139906	0.73382	0.311203	0.506956
rs11653893	chr17	80205031	A/G	basal_eQTL	SNP_SCREEN	IFNg2LPS1_REP1_p300	0.381821	-1.065	-0.959434	0.105568	0.41814	0.514282	0.288799
rs1046832	chr17	80209597	A/G	basal_eQTL	SNP_SCREEN	IFNg2LPS1_REP1_p300	5.85043e-05	0.317135	-0.489971	-0.807105	4.23281	0.00166397	2.77886
rs12948768	chr17	80224006	A/G	basal_eQTL	SNP_SCREEN	IFNg2LPS1_REP1_p300	0.0228445	-0.0584506	-0.438575	-0.380124	1.64122	0.0749733	1.12509
rs9788997	chr17	81218342	C/T	basal_eQTL	SNP_SCREEN	IFNg2LPS1_REP1_p300	0.813385	-1.11093	-1.10388	0.00704204	0.0897039	0.872978	0.0589968
rs3744146	chr17	81389928	C/T	basal_eQTL	SNP_SCREEN	IFNg2LPS1_REP1_p300	0.337555	-0.838847	-0.983014	-0.144167	0.471656	0.471979	0.326077
rs35633108	chr17	81680607	C/G	basal_eQTL	SNP_SCREEN	IFNg2LPS1_REP1_p300	0.00515061	-0.417221	0.257037	0.674258	2.28814	0.0277494	1.55675
rs28755469	chr17	82035820	G/A	basal_eQTL	SNP_SCREEN	IFNg2LPS1_REP1_p300	0.144515	-1.05726	-0.911563	0.145699	0.840086	0.262885	0.580234
rs34153075	chr17	82177852	C/A	basal_eQTL	SNP_SCREEN	IFNg2LPS1_REP1_p300	0.508975	1.13935	0.964272	-0.175081	0.293303	0.63131	0.199757
rs36168299	chr17	82497278	T/C	resp_eQTL	SNP_SCREEN	IFNg2LPS1_REP1_p300	0.00756031	0.337308	-0.0392786	-0.376587	2.12146	0.036494	1.43778
rs2246577	chr17	82722518	T/C	basal_eQTL	SNP_SCREEN	IFNg2LPS1_REP1_p300	0.398356	-1.16441	-1.0581	0.106317	0.399729	0.529545	0.276097
rs9330530	chr17	83160952	G/A	basal_eQTL	SNP_SCREEN	IFNg2LPS1_REP1_p300	0.442323	-1.04549	-1.23008	-0.184591	0.35426	0.572175	0.242471
rs3786350	chr18	712356	G/T	basal_eQTL	SNP_SCREEN	IFNg2LPS1_REP1_p300	0.274726	-1.0676	-1.272	-0.204398	0.561101	0.414807	0.382153
rs4798075	chr18	3247258	A/C	basal_eQTL	SNP_SCREEN	IFNg2LPS1_REP1_p300	0.328501	-0.195703	-0.401334	-0.205631	0.483464	0.462536	0.334855
rs9947555	chr18	6406649	T/C	basal_eQTL	SNP_SCREEN	IFNg2LPS1_REP1_p300	0.000124827	-0.047127	-0.641047	-0.59392	3.90369	0.00278905	2.55454
rs894756	chr18	9488159	A/T	basal_eQTL	SNP_SCREEN	IFNg2LPS1_REP1_p300	0.00371126	0.431628	0.519803	0.0881747	2.43048	0.0224912	1.64799
rs7230347	chr18	9778319	A/G	basal_eQTL	SNP_SCREEN	IFNg2LPS1_REP1_p300	0.000730677	1.13642	0.656997	-0.479426	3.13627	0.00788418	2.10324
rs17659689	chr18	12989723	G/C	basal_eQTL	SNP_SCREEN	IFNg2LPS1_REP1_p300	0.137866	0.63717	0.56976	-0.0674105	0.860543	0.25477	0.593852
rs375240679	chr18	22888310	T/C	basal_eQTL	SNP_SCREEN	IFNg2LPS1_REP1_p300	0.500215	0.506823	0.35267	-0.154153	0.300843	0.625127	0.204032
rs2438415	chr18	26626083	A/G	resp_eQTL	SNP_SCREEN	IFNg2LPS1_REP1_p300	0.524114	-0.434359	-0.344267	0.090092	0.280574	0.644024	0.191098
rs1632169	chr18	36129799	G/C	basal_eQTL	SNP_SCREEN	IFNg2LPS1_REP1_p300	0.886251	-1.19137	-1.25048	-0.0591042	0.0524433	0.927101	0.0328731
rs571449	chr18	46585378	C/T	basal_eQTL	SNP_SCREEN	IFNg2LPS1_REP1_p300	0.335559	1.38238	1.56612	0.183741	0.474231	0.47008	0.327828
rs571181	chr18	46796436	T/C	basal_eQTL	SNP_SCREEN	IFNg2LPS1_REP1_p300	0.0617719	-1.07415	-1.30415	-0.229998	1.20921	0.148521	0.828212
rs4591213	chr18	48419676	T/C	basal_eQTL	SNP_SCREEN	IFNg2LPS1_REP1_p300	0.0662283	1.77759	1.41868	-0.358914	1.17896	0.156681	0.804983
rs1705547	chr18	50189351	T/G	caQTL_eQTL	SNP_SCREEN	IFNg2LPS1_REP1_p300	0.0303286	0.979149	1.04869	0.0695413	1.51815	0.0927894	1.0325
rs6508040	chr18	50834985	G/A	caQTL_eQTL	SNP_SCREEN	IFNg2LPS1_REP1_p300	0.825534	-0.671229	-0.74037	-0.0691412	0.083265	0.883445	0.0538203
rs36047427	chr18	54267598	A/G	basal_eQTL	SNP_SCREEN	IFNg2LPS1_REP1_p300	0.872092	-0.374855	-0.293523	0.0813318	0.0594378	0.918603	0.0368719
rs1980176	chr18	59320215	A/G	basal_eQTL	SNP_SCREEN	IFNg2LPS1_REP1_p300	0.0470665	1.14262	0.792192	-0.350428	1.32729	0.124212	0.905837
rs7228530	chr18	59912637	T/C	basal_eQTL	SNP_SCREEN	IFNg2LPS1_REP1_p300	0.0451926	0.452708	0.113485	-0.339224	1.34493	0.121893	0.914023
rs58141349	chr18	61934816	C/T	resp_eQTL	SNP_SCREEN	IFNg2LPS1_REP1_p300	0.0469944	0.132711	0.145899	0.0131877	1.32795	0.124212	0.905837
rs9966459	chr18	63880056	A/T	basal_eQTL	SNP_SCREEN	IFNg2LPS1_REP1_p300	0.018225	-0.146145	0.0594729	0.205618	1.73933	0.0660881	1.17988
rs11151939	chr18	74264017	C/A	basal_eQTL	SNP_SCREEN	IFNg2LPS1_REP1_p300	0.0111033	-0.333784	-0.584289	-0.250505	1.95455	0.0473233	1.32493
rs9957005	chr18	78597850	C/T	resp_eQTL	SNP_SCREEN	IFNg2LPS1_REP1_p300	0.0164635	-0.900274	-0.52161	0.378663	1.78348	0.0619765	1.20777
rs12456140	chr18	79077760	A/G	basal_eQTL	SNP_SCREEN	IFNg2LPS1_REP1_p300	0.0355728	-0.889263	-1.10999	-0.220728	1.44888	0.103535	0.984911
rs8083927	chr18	79960079	A/G	basal_eQTL	SNP_SCREEN	IFNg2LPS1_REP1_p300	0.590842	-0.58747	-0.516315	0.0711548	0.228528	0.700398	0.154655
rs2868065	chr19	1059556	C/T	basal_eQTL	SNP_SCREEN	IFNg2LPS1_REP1_p300	0.00605081	-0.903142	-0.445477	0.457665	2.21819	0.0314188	1.50281
rs3745806	chr19	2699179	C/T	basal_eQTL	SNP_SCREEN	IFNg2LPS1_REP1_p300	0.470113	-1.03027	-1.07938	-0.049114	0.327797	0.597638	0.223561
rs2302490	chr19	2740231	C/T	basal_eQTL	SNP_SCREEN	IFNg2LPS1_REP1_p300	0.787876	-1.11681	-1.06636	0.0504582	0.103542	0.855818	0.0676187
rs57502904	chr19	4252395	G/A	basal_eQTL	SNP_SCREEN	IFNg2LPS1_REP1_p300	0.665629	-1.16246	-1.06783	0.094635	0.176768	0.762698	0.117648
rs7254885	chr19	4539074	A/G	resp_eQTL	SNP_SCREEN	IFNg2LPS1_REP1_p300	0.00121362	-0.657848	-0.934287	-0.276439	2.91592	0.0106095	1.97431
rs11672860	chr19	5200920	T/C	basal_eQTL	SNP_SCREEN	IFNg2LPS1_REP1_p300	0.00909128	-0.237078	-0.44194	-0.204862	2.04137	0.0415494	1.38144
rs62125120	chr19	6749673	C/T	resp_eQTL	SNP_SCREEN	IFNg2LPS1_REP1_p300	0.274183	-0.295327	-0.128194	0.167133	0.56196	0.414271	0.382716
rs415421	chr19	6902218	G/C	basal_eQTL	SNP_SCREEN	IFNg2LPS1_REP1_p300	0.7673	-0.0632317	0.0154804	0.0787121	0.115035	0.8394	0.0760309
rs8110698	chr19	7004521	G/A	basal_eQTL	SNP_SCREEN	IFNg2LPS1_REP1_p300	0.00296571	-0.0265565	0.415568	0.442124	2.52787	0.0191818	1.71711
rs11668751	chr19	7251831	T/G	basal_eQTL	SNP_SCREEN	IFNg2LPS1_REP1_p300	0.0294434	0.183517	-0.0673137	-0.250831	1.53101	0.090962	1.04114
rs36004722	chr19	8214072	A/G	basal_eQTL	SNP_SCREEN	IFNg2LPS1_REP1_p300	0.185712	-1.03145	-0.885285	0.146163	0.73116	0.312154	0.505631
rs17002013	chr19	9140544	C/T	basal_eQTL	SNP_SCREEN	IFNg2LPS1_REP1_p300	0.922675	-0.75658	-0.799774	-0.0431936	0.0349512	0.9484	0.0230083
rs28384491	chr19	9324196	C/T	basal_eQTL	SNP_SCREEN	IFNg2LPS1_REP1_p300	0.913219	-0.973002	-1.00149	-0.0284844	0.0394249	0.942183	0.0258646
rs7249924	chr19	9655359	C/T	basal_eQTL	SNP_SCREEN	IFNg2LPS1_REP1_p300	0.00050562	0.966619	1.44335	0.47673	3.29618	0.00648992	2.18776
rs7408233	chr19	10337344	A/G	basal_eQTL	SNP_SCREEN	IFNg2LPS1_REP1_p300	0.000180613	-0.509809	-0.961623	-0.451814	3.74325	0.00331607	2.47938
rs74436647	chr19	10602646	G/A	basal_eQTL	SNP_SCREEN	IFNg2LPS1_REP1_p300	0.00618458	-1.20994	-0.967607	0.24233	2.20869	0.0318888	1.49636
rs892115	chr19	11152974	G/T	basal_eQTL	SNP_SCREEN	IFNg2LPS1_REP1_p300	0.0419318	-1.27501	-1.00401	0.270999	1.37746	0.115565	0.937172
rs322148	chr19	11309324	C/T	basal_eQTL	SNP_SCREEN	IFNg2LPS1_REP1_p300	0.318827	-1.15075	-1.1946	-0.0438431	0.496444	0.456262	0.340785
rs3760780	chr19	11578343	T/C	basal_eQTL	SNP_SCREEN	IFNg2LPS1_REP1_p300	0.00105571	-0.118349	-0.521619	-0.40327	2.97645	0.00964972	2.01549
rs2418568	chr19	12877067	A/G	basal_eQTL	SNP_SCREEN	IFNg2LPS1_REP1_p300	0.236189	-0.978164	-1.12528	-0.147119	0.62674	0.372963	0.428334
rs8107709	chr19	13519732	A/C	basal_eQTL	SNP_SCREEN	IFNg2LPS1_REP1_p300	0.115621	-0.850634	-1.06155	-0.210918	0.936965	0.22653	0.644873
rs10404194	chr19	14609042	T/C	basal_eQTL	SNP_SCREEN	IFNg2LPS1_REP1_p300	0.000466113	-0.497959	-0.792483	-0.294524	3.33151	0.0062111	2.20683
rs7508421	chr19	14614756	T/C	basal_eQTL	SNP_SCREEN	IFNg2LPS1_REP1_p300	0.486153	1.06454	1.018	-0.0465446	0.313227	0.611949	0.213285
rs7248991	chr19	14737655	T/A	basal_eQTL	SNP_SCREEN	IFNg2LPS1_REP1_p300	0.508063	1.08555	1.0695	-0.0160514	0.294082	0.63066	0.200205
rs4808409	chr19	15922569	G/T	basal_eQTL	SNP_SCREEN	IFNg2LPS1_REP1_p300	0.017253	-0.436374	-0.290199	0.146175	1.76314	0.0638186	1.19505
rs2227371	chr19	16898561	A/G	basal_eQTL	SNP_SCREEN	IFNg2LPS1_REP1_p300	0.352106	0.83343	0.673923	-0.159507	0.453326	0.486179	0.313204
rs76660195	chr19	17005426	C/T	basal_eQTL	SNP_SCREEN	IFNg2LPS1_REP1_p300	0.133528	-0.575433	-0.394941	0.180492	0.874427	0.249253	0.60336
rs7259472	chr19	17006565	A/G	basal_eQTL	SNP_SCREEN	IFNg2LPS1_REP1_p300	0.366465	-0.190893	-0.259475	-0.0685823	0.435967	0.499459	0.301501
rs6903	chr19	17306756	C/T	basal_eQTL	SNP_SCREEN	IFNg2LPS1_REP1_p300	0.900493	-0.0596896	-0.0862656	-0.026576	0.0455197	0.933844	0.0297255
rs117441531	chr19	17743986	G/T	basal_eQTL	SNP_SCREEN	IFNg2LPS1_REP1_p300	1.60176e-05	-0.0725139	0.791144	0.863657	4.7954	0.000753852	3.12271
rs12611244	chr19	18211285	G/A	basal_eQTL	SNP_SCREEN	IFNg2LPS1_REP1_p300	0.102827	-1.02435	-1.29761	-0.27326	0.987895	0.20927	0.679293
rs10854164	chr19	18273520	T/C	basal_eQTL	SNP_SCREEN	IFNg2LPS1_REP1_p300	0.263941	0.791547	0.59168	-0.199867	0.578494	0.404599	0.392975
rs7254835	chr19	21207806	T/C	basal_eQTL	SNP_SCREEN	IFNg2LPS1_REP1_p300	0.885713	1.07903	1.08276	0.00373029	0.052707	0.927101	0.0328731
rs8112960	chr19	21592569	C/T	basal_eQTL	SNP_SCREEN	IFNg2LPS1_REP1_p300	0.112956	-0.403344	-0.156381	0.246963	0.947092	0.222888	0.651912
rs35717293	chr19	21729953	A/G	basal_eQTL	SNP_SCREEN	IFNg2LPS1_REP1_p300	0.0811003	0.541494	0.280038	-0.261456	1.09098	0.176917	0.75223
rs1079564	chr19	24043218	G/A	basal_eQTL	SNP_SCREEN	IFNg2LPS1_REP1_p300	9.86533e-05	1.32611	1.4589	0.132793	4.00589	0.00237197	2.62489
rs1001434	chr19	29714541	C/T	resp_eQTL	SNP_SCREEN	IFNg2LPS1_REP1_p300	0.464869	0.638413	0.784506	0.146092	0.33267	0.593358	0.226683
rs888767	chr19	32585709	G/A	basal_eQTL	SNP_SCREEN	IFNg2LPS1_REP1_p300	0.324844	-0.407175	-0.720203	-0.313027	0.488325	0.459922	0.337316
rs186861406	chr19	32720737	C/T	basal_eQTL	SNP_SCREEN	IFNg2LPS1_REP1_p300	0.113342	-1.21424	-0.937589	0.276653	0.945609	0.223452	0.650817
rs10401156	chr19	35763801	C/T	basal_eQTL	SNP_SCREEN	IFNg2LPS1_REP1_p300	0.890057	-1.10116	-1.14629	-0.0451351	0.0505823	0.929559	0.0317231
rs12459568	chr19	37212521	T/G	basal_eQTL	SNP_SCREEN	IFNg2LPS1_REP1_p300	0.0205229	-0.470051	-0.182758	0.287293	1.68776	0.0714368	1.14608
rs320876	chr19	37234146	C/G	basal_eQTL	SNP_SCREEN	IFNg2LPS1_REP1_p300	0.679638	-0.527244	-0.610365	-0.0831213	0.167722	0.772145	0.112301
rs4803509	chr19	37798084	G/C	basal_eQTL	SNP_SCREEN	IFNg2LPS1_REP1_p300	0.504281	0.763185	0.623144	-0.140041	0.297327	0.627679	0.202262
rs337800	chr19	40085302	A/G	basal_eQTL	SNP_SCREEN	IFNg2LPS1_REP1_p300	0.159998	-0.69385	-0.866485	-0.172635	0.795886	0.279333	0.553877
rs2356229	chr19	40201383	C/T	caQTL_eQTL	SNP_SCREEN	IFNg2LPS1_REP1_p300	0.107112	0.223711	0.470013	0.246303	0.970163	0.215784	0.66598
rs10408947	chr19	40642892	G/C	basal_eQTL	SNP_SCREEN	IFNg2LPS1_REP1_p300	0.291268	-1.08503	-1.09244	-0.00740138	0.535707	0.430433	0.366094
rs4803363	chr19	40746214	G/T	basal_eQTL	SNP_SCREEN	IFNg2LPS1_REP1_p300	0.00019124	0.446779	-0.103334	-0.550113	3.71842	0.00340382	2.46803
rs3745936	chr19	41586462	A/T	basal_eQTL	SNP_SCREEN	IFNg2LPS1_REP1_p300	0.810948	0.27529	0.155004	-0.120286	0.0910069	0.871631	0.0596672
rs3859459	chr19	41608577	T/C	basal_eQTL	SNP_SCREEN	IFNg2LPS1_REP1_p300	0.143726	1.13548	1.02634	-0.109134	0.842464	0.262529	0.580823
rs2355726	chr19	43294180	C/A	basal_eQTL	SNP_SCREEN	IFNg2LPS1_REP1_p300	0.019942	-0.325359	0.00446016	0.32982	1.70023	0.0699077	1.15548
rs11879798	chr19	43777746	G/A	basal_eQTL	SNP_SCREEN	IFNg2LPS1_REP1_p300	0.00653747	-0.673486	-0.36214	0.311346	2.18459	0.0334742	1.47529
rs4803766	chr19	44867911	G/A	basal_eQTL	SNP_SCREEN	IFNg2LPS1_REP1_p300	0.118212	-0.531625	-0.46823	0.0633944	0.927339	0.229171	0.63984
rs4802273	chr19	45740802	A/G	basal_eQTL	SNP_SCREEN	IFNg2LPS1_REP1_p300	0.00186249	2.15635	2.7592	0.602854	2.72991	0.0141472	1.84933
rs2075145	chr19	46386903	T/C	basal_eQTL	SNP_SCREEN	IFNg2LPS1_REP1_p300	0.726386	-0.98917	-1.12927	-0.140104	0.138832	0.808951	0.092078
rs186380	chr19	46795258	C/T	resp_eQTL	SNP_SCREEN	IFNg2LPS1_REP1_p300	7.01282e-06	-0.640663	0.235108	0.875771	5.15411	0.000463441	3.33401
rs75900606	chr19	47274615	G/A	resp_eQTL	SNP_SCREEN	IFNg2LPS1_REP1_p300	0.00110697	-0.567179	-0.149329	0.41785	2.95586	0.00999439	2.00024
rs8102185	chr19	48064846	A/G	resp_eQTL	SNP_SCREEN	IFNg2LPS1_REP1_p300	0.121894	-0.541594	-0.761839	-0.220245	0.914018	0.23446	0.629931
rs11564512	chr19	48107142	A/G	basal_eQTL	SNP_SCREEN	IFNg2LPS1_REP1_p300	0.286467	-1.09865	-1.27152	-0.172875	0.542926	0.425684	0.370912
rs12463034	chr19	49971958	G/A	basal_eQTL	SNP_SCREEN	IFNg2LPS1_REP1_p300	0.110318	-1.29788	-0.883964	0.413913	0.957354	0.220039	0.6575
rs17728475	chr19	51109005	T/C	basal_eQTL	SNP_SCREEN	IFNg2LPS1_REP1_p300	0.00705357	0.0661883	-0.419676	-0.485864	2.15159	0.0347606	1.45891
rs10084140	chr19	51430250	C/A	basal_eQTL	SNP_SCREEN	IFNg2LPS1_REP1_p300	0.675219	-1.2444	-1.1881	0.0563013	0.170555	0.769493	0.113795
rs3829658	chr19	51497418	G/A	basal_eQTL	SNP_SCREEN	IFNg2LPS1_REP1_p300	0.74747	-0.39284	-0.399136	-0.00629609	0.126406	0.823408	0.0843848
rs3752132	chr19	51571284	A/G	basal_eQTL	SNP_SCREEN	IFNg2LPS1_REP1_p300	0.320529	-0.864359	-1.03625	-0.171894	0.494133	0.456917	0.340162
rs75810459	chr19	51657537	G/A	basal_eQTL	SNP_SCREEN	IFNg2LPS1_REP1_p300	0.00113757	0.868301	0.51164	-0.35666	2.94402	0.0102289	1.99017
rs36070067	chr19	51785155	C/T	resp_eQTL	SNP_SCREEN	IFNg2LPS1_REP1_p300	0.0868641	-1.00229	-0.79831	0.203979	1.06116	0.18553	0.731587
rs11668956	chr19	52406736	A/G	basal_eQTL	SNP_SCREEN	IFNg2LPS1_REP1_p300	0.137232	-0.810748	-0.959693	-0.148945	0.862545	0.254235	0.594764
rs7259073	chr19	52853919	C/T	basal_eQTL	SNP_SCREEN	IFNg2LPS1_REP1_p300	0.0614781	-0.979295	-0.742514	0.236782	1.21128	0.148137	0.829337
rs62115398	chr19	53056714	A/G	basal_eQTL	SNP_SCREEN	IFNg2LPS1_REP1_p300	0.000228065	0.178979	-0.558511	-0.73749	3.64194	0.00370941	2.43069
rs8100002	chr19	53093561	C/A	basal_eQTL	SNP_SCREEN	IFNg2LPS1_REP1_p300	0.709962	-0.0300965	-0.0173722	0.0127243	0.148765	0.796022	0.0990748
rs2617752	chr19	53438369	T/C	basal_eQTL	SNP_SCREEN	IFNg2LPS1_REP1_p300	0.402434	-0.247045	-0.398347	-0.151303	0.395306	0.534003	0.272456
rs2617690	chr19	53440873	A/C	basal_eQTL	SNP_SCREEN	IFNg2LPS1_REP1_p300	0.00791293	-0.250059	0.0648716	0.31493	2.10166	0.0374004	1.42712
rs10415777	chr19	54047861	G/T	basal_eQTL	SNP_SCREEN	IFNg2LPS1_REP1_p300	0.434089	-0.339884	-0.473211	-0.133326	0.362421	0.563832	0.24885
rs4806698	chr19	54048826	G/C	basal_eQTL	SNP_SCREEN	IFNg2LPS1_REP1_p300	0.111788	-0.41966	-0.176078	0.243582	0.951604	0.221573	0.654483
rs891055	chr19	54164811	C/G	basal_eQTL	SNP_SCREEN	IFNg2LPS1_REP1_p300	0.338212	-1.13918	-1.00781	0.131364	0.470812	0.472599	0.325507
rs2304523	chr19	54207390	G/T	basal_eQTL	SNP_SCREEN	IFNg2LPS1_REP1_p300	0.00181597	-0.571159	-0.246207	0.324953	2.74089	0.0140945	1.85095
rs12462760	chr19	54229545	G/C	basal_eQTL	SNP_SCREEN	IFNg2LPS1_REP1_p300	0.00374099	-0.08764	-0.464372	-0.376732	2.42701	0.0225741	1.64639
rs400942	chr19	54277703	C/T	basal_eQTL	SNP_SCREEN	IFNg2LPS1_REP1_p300	0.90031	-1.03941	-1.06675	-0.0273389	0.0456082	0.933844	0.0297255
rs453755	chr19	54298734	G/T	basal_eQTL	SNP_SCREEN	IFNg2LPS1_REP1_p300	0.488836	-0.221015	-0.0997197	0.121295	0.310836	0.613333	0.212304
rs28592273	chr19	54363195	G/C	basal_eQTL	SNP_SCREEN	IFNg2LPS1_REP1_p300	0.663962	-1.16946	-1.2399	-0.0704443	0.177857	0.762046	0.118019
rs28706562	chr19	54593456	T/G	basal_eQTL	SNP_SCREEN	IFNg2LPS1_REP1_p300	0.0199066	-0.332063	-0.463467	-0.131405	1.701	0.0699077	1.15548
rs7250931	chr19	54615303	C/T	basal_eQTL	SNP_SCREEN	IFNg2LPS1_REP1_p300	0.0207359	0.562839	0.649735	0.0868961	1.68328	0.0716508	1.14478
rs4806601	chr19	54877419	T/C	basal_eQTL	SNP_SCREEN	IFNg2LPS1_REP1_p300	0.0831978	0.077852	0.0549709	-0.0228811	1.07989	0.179658	0.745554
rs2569514	chr19	55040849	G/A	basal_eQTL	SNP_SCREEN	IFNg2LPS1_REP1_p300	0.0722722	-1.0343	-0.707111	0.327187	1.14103	0.163797	0.785694
rs11667847	chr19	55157451	A/G	basal_eQTL	SNP_SCREEN	IFNg2LPS1_REP1_p300	7.77835e-05	-0.0564461	-0.751178	-0.694732	4.10911	0.00200066	2.69883
rs10413828	chr19	55228321	G/A	basal_eQTL	SNP_SCREEN	IFNg2LPS1_REP1_p300	0.239127	-1.29601	-1.20801	0.0880078	0.621371	0.37582	0.42502
rs1172822	chr19	55308477	C/T	basal_eQTL	SNP_SCREEN	IFNg2LPS1_REP1_p300	0.000504049	0.136332	-0.340518	-0.47685	3.29753	0.00648992	2.18776
rs2099522	chr19	55909197	G/A	basal_eQTL	SNP_SCREEN	IFNg2LPS1_REP1_p300	0.301448	0.389888	0.526824	0.136936	0.520787	0.439263	0.357275
rs11667606	chr19	57070952	T/C	basal_eQTL	SNP_SCREEN	IFNg2LPS1_REP1_p300	0.0755312	-0.682765	-0.871486	-0.188721	1.12187	0.168083	0.774475
rs4801217	chr19	57323929	G/T	basal_eQTL	SNP_SCREEN	IFNg2LPS1_REP1_p300	0.03009	-0.340611	-0.0217948	0.318817	1.52158	0.0924583	1.03405
rs2285614	chr19	57770006	G/A	basal_eQTL	SNP_SCREEN	IFNg2LPS1_REP1_p300	0.760107	-1.23644	-1.16657	0.0698676	0.119125	0.833592	0.0790463
rs10412929	chr19	57874586	T/C	basal_eQTL	SNP_SCREEN	IFNg2LPS1_REP1_p300	0.122055	-0.467705	-0.609205	-0.1415	0.913444	0.234567	0.629734
rs75065524	chr19	57903829	G/T	resp_eQTL	SNP_SCREEN	IFNg2LPS1_REP1_p300	0.458295	-0.640992	-0.486877	0.154115	0.338855	0.588363	0.230355
rs62114506	chr2	242793	G/C	basal_eQTL	SNP_SCREEN	IFNg2LPS1_REP1_p300	0.325381	0.936054	0.871877	-0.0641776	0.487608	0.460194	0.337059
rs4854352	chr2	661767	A/G	basal_eQTL	SNP_SCREEN	IFNg2LPS1_REP1_p300	0.148158	-0.455699	-0.762359	-0.306661	0.829274	0.266522	0.574267
rs4641971	chr2	3478086	G/T	basal_eQTL	SNP_SCREEN	IFNg2LPS1_REP1_p300	0.139357	-0.912508	-0.705888	0.20662	0.85587	0.256892	0.590249
rs2245344	chr2	9845541	T/C	basal_eQTL	SNP_SCREEN	IFNg2LPS1_REP1_p300	0.357235	0.799879	0.875331	0.075452	0.447046	0.49081	0.309086
rs11680378	chr2	10089784	G/A	resp_eQTL	SNP_SCREEN	IFNg2LPS1_REP1_p300	0.00582544	-0.458536	-0.0852291	0.373307	2.23467	0.0304737	1.51607
rs72788306	chr2	10173343	G/A	basal_eQTL	SNP_SCREEN	IFNg2LPS1_REP1_p300	0.00207881	-0.185655	0.408803	0.594459	2.68218	0.0152727	1.81608
rs11676645	chr2	10421179	T/C	basal_eQTL	SNP_SCREEN	IFNg2LPS1_REP1_p300	0.00491762	-0.391213	-0.130537	0.260676	2.30825	0.026992	1.56877
rs56281006	chr2	19576821	T/C	basal_eQTL	SNP_SCREEN	IFNg2LPS1_REP1_p300	0.176934	-0.447247	-0.643405	-0.196158	0.752188	0.30199	0.520008
rs4665244	chr2	23879821	A/G	basal_eQTL	SNP_SCREEN	IFNg2LPS1_REP1_p300	0.134726	-0.557371	-0.79714	-0.239768	0.870549	0.251065	0.600215
rs72781665	chr2	24000216	G/A	caQTL_eQTL	SNP_SCREEN	IFNg2LPS1_REP1_p300	0.000158534	0.873426	0.324232	-0.549194	3.79988	0.00315365	2.50119
rs13429341	chr2	24335389	G/A	basal_eQTL	SNP_SCREEN	IFNg2LPS1_REP1_p300	0.144101	-0.932886	-0.638748	0.294137	0.841332	0.262696	0.580546
rs11683929	chr2	24869000	A/G	basal_eQTL	SNP_SCREEN	IFNg2LPS1_REP1_p300	0.796126	-1.21109	-1.14694	0.064154	0.0990184	0.862153	0.0644156
rs2055718	chr2	25487221	G/A	basal_eQTL	SNP_SCREEN	IFNg2LPS1_REP1_p300	0.000112772	-0.470344	-0.00918943	0.461154	3.9478	0.00254542	2.59424
rs1078809	chr2	27066047	C/T	basal_eQTL	SNP_SCREEN	IFNg2LPS1_REP1_p300	0.0448968	-0.800469	-0.86167	-0.0612017	1.34778	0.12126	0.916284
rs35158175	chr2	28611731	C/T	basal_eQTL	SNP_SCREEN	IFNg2LPS1_REP1_p300	0.0244282	0.586307	0.539252	-0.0470545	1.61211	0.0789989	1.10238
rs1534545	chr2	29221210	G/T	basal_eQTL	SNP_SCREEN	IFNg2LPS1_REP1_p300	0.00359685	-0.0811472	0.310734	0.391881	2.44408	0.022063	1.65634
rs11892635	chr2	30444038	A/G	basal_eQTL	SNP_SCREEN	IFNg2LPS1_REP1_p300	0.0511956	-0.593902	-0.850564	-0.256663	1.29077	0.130919	0.882998
rs80077313	chr2	33296650	G/A	basal_eQTL	SNP_SCREEN	IFNg2LPS1_REP1_p300	0.156502	0.166379	0.451007	0.284628	0.805481	0.275403	0.560031
rs11124634	chr2	38110889	T/C	basal_eQTL	SNP_SCREEN	IFNg2LPS1_REP1_p300	0.0260153	-0.621547	-0.935702	-0.314155	1.58477	0.0833997	1.07884
rs1439230	chr2	42223497	T/G	basal_eQTL	SNP_SCREEN	IFNg2LPS1_REP1_p300	6.96637e-07	0.0397462	0.937327	0.89758	6.15699	0.000110069	3.95834
rs7599435	chr2	44090610	C/T	resp_eQTL	SNP_SCREEN	IFNg2LPS1_REP1_p300	0.0023595	-0.686529	-0.351992	0.334537	2.62718	0.0167821	1.77515
rs3754553	chr2	46541996	T/C	basal_eQTL	SNP_SCREEN	IFNg2LPS1_REP1_p300	0.234573	-0.577646	-0.733636	-0.155989	0.629721	0.371422	0.430133
rs7596245	chr2	46904196	C/A	caQTL_eQTL	SNP_SCREEN	IFNg2LPS1_REP1_p300	0.882914	-0.821093	-0.808761	0.0123321	0.0540818	0.925156	0.0337849
rs11125135	chr2	47391941	T/C	basal_eQTL	SNP_SCREEN	IFNg2LPS1_REP1_p300	0.995295	0.265212	0.278555	0.013343	0.0020481	0.99755	0.00106532
rs4266057	chr2	47639517	C/T	resp_eQTL	SNP_SCREEN	IFNg2LPS1_REP1_p300	0.336715	-0.927723	-0.817825	0.109899	0.472738	0.471196	0.326798
rs4356705	chr2	48439199	G/A	basal_eQTL	SNP_SCREEN	IFNg2LPS1_REP1_p300	0.899195	-1.0348	-0.998936	0.0358603	0.0461463	0.933697	0.029794
rs75475627	chr2	54560455	C/G	basal_eQTL	SNP_SCREEN	IFNg2LPS1_REP1_p300	0.126853	0.0705631	0.128149	0.0575856	0.896701	0.241063	0.617869
rs35733679	chr2	55275260	A/G	basal_eQTL	SNP_SCREEN	IFNg2LPS1_REP1_p300	0.50733	-0.963378	-0.869	0.0943774	0.294709	0.630104	0.200588
rs243021	chr2	60357684	G/A	basal_eQTL	SNP_SCREEN	IFNg2LPS1_REP1_p300	0.285939	0.620054	1.00335	0.383292	0.543726	0.425684	0.370912
rs2540949	chr2	65057097	A/T	resp_eQTL	SNP_SCREEN	IFNg2LPS1_REP1_p300	0.0559832	-0.311033	-0.526306	-0.215273	1.25194	0.139297	0.856059
rs58780157	chr2	65167892	A/G	basal_eQTL	SNP_SCREEN	IFNg2LPS1_REP1_p300	0.062353	-0.445072	-0.452713	-0.00764047	1.20514	0.149593	0.825088
rs55910243	chr2	68015388	G/C	resp_eQTL	SNP_SCREEN	IFNg2LPS1_REP1_p300	0.294207	-0.705788	-0.670121	0.0356673	0.531347	0.431269	0.365252
rs79345304	chr2	68374773	G/A	resp_eQTL	SNP_SCREEN	IFNg2LPS1_REP1_p300	0.00056411	-0.427316	0.174965	0.602282	3.24864	0.00667279	2.17569
rs4629190	chr2	68915026	T/C	basal_eQTL	SNP_SCREEN	IFNg2LPS1_REP1_p300	0.779239	-0.568425	-0.535214	0.0332108	0.108329	0.849102	0.0710401
rs80332201	chr2	69105122	A/G	basal_eQTL	SNP_SCREEN	IFNg2LPS1_REP1_p300	0.226297	0.317341	0.159034	-0.158307	0.645322	0.361421	0.441986
rs7606925	chr2	69201833	A/G	basal_eQTL	SNP_SCREEN	IFNg2LPS1_REP1_p300	0.484368	-0.839935	-0.946816	-0.106881	0.314825	0.610496	0.214317
rs11126239	chr2	69587878	T/C	caQTL_eQTL	SNP_SCREEN	IFNg2LPS1_REP1_p300	0.322394	-0.0289345	-0.246412	-0.217477	0.491613	0.458019	0.339116
rs3771456	chr2	70705223	C/T	basal_eQTL	SNP_SCREEN	IFNg2LPS1_REP1_p300	0.0154173	-0.312491	-0.0255584	0.286932	1.81199	0.0594419	1.22591
rs1548888	chr2	70822364	C/A	basal_eQTL	SNP_SCREEN	IFNg2LPS1_REP1_p300	0.960122	-0.263702	-0.229097	0.0346055	0.0176737	0.972876	0.0119423
rs35856355	chr2	70823430	C/A	caQTL_eQTL	SNP_SCREEN	IFNg2LPS1_REP1_p300	8.0089e-06	2.74553	1.32782	-1.41771	5.09643	0.000492103	3.30794
rs4852755	chr2	71047025	A/C	basal_eQTL	SNP_SCREEN	IFNg2LPS1_REP1_p300	0.0238017	0.00660372	-0.480307	-0.486911	1.62339	0.0776538	1.10984
rs4852258	chr2	71451402	T/C	basal_eQTL	SNP_SCREEN	IFNg2LPS1_REP1_p300	0.145355	-0.91791	-0.805904	0.112006	0.837571	0.263761	0.57879
rs3100578	chr2	74817573	A/G	basal_eQTL	SNP_SCREEN	IFNg2LPS1_REP1_p300	0.000854512	-0.0708667	0.132532	0.203398	3.06828	0.00859173	2.06592
rs6546940	chr2	74986659	G/A	basal_eQTL	SNP_SCREEN	IFNg2LPS1_REP1_p300	0.0250187	-0.500394	-0.559958	-0.0595645	1.60173	0.0805552	1.09391
rs72932658	chr2	85162852	T/C	basal_eQTL	SNP_SCREEN	IFNg2LPS1_REP1_p300	0.943524	1.8567	1.90421	0.0475141	0.025247	0.962673	0.0165212
rs60572099	chr2	85704890	G/T	basal_eQTL	SNP_SCREEN	IFNg2LPS1_REP1_p300	0.0166064	-0.109061	-0.183497	-0.0744358	1.77972	0.0622599	1.20579
rs56309153	chr2	85756697	A/G	basal_eQTL	SNP_SCREEN	IFNg2LPS1_REP1_p300	0.0048247	-0.0511774	-0.0256835	0.0254939	2.31653	0.0266806	1.5738
rs67856656	chr2	86773264	T/G	basal_eQTL	SNP_SCREEN	IFNg2LPS1_REP1_p300	0.472938	1.71875	1.57125	-0.147494	0.325195	0.599164	0.222455
rs10185660	chr2	88163718	T/C	basal_eQTL	SNP_SCREEN	IFNg2LPS1_REP1_p300	0.0933002	-0.533034	-0.792186	-0.259152	1.03012	0.194698	0.710638
rs6747563	chr2	95017375	G/A	basal_eQTL	SNP_SCREEN	IFNg2LPS1_REP1_p300	0.491793	-0.935583	-0.810052	0.125531	0.308217	0.616344	0.210177
rs6741773	chr2	99122499	A/C	basal_eQTL	SNP_SCREEN	IFNg2LPS1_REP1_p300	0.504445	-0.221301	-0.290024	-0.0687231	0.297186	0.627679	0.202262
rs55664027	chr2	101619487	T/C	basal_eQTL	SNP_SCREEN	IFNg2LPS1_REP1_p300	0.0671572	-0.4239	-0.472007	-0.0481076	1.17291	0.158371	0.800325
rs61272365	chr2	109251170	T/C	basal_eQTL	SNP_SCREEN	IFNg2LPS1_REP1_p300	0.745373	-0.675631	-0.605397	0.0702342	0.127627	0.821916	0.0851724
rs142180897	chr2	109550073	G/A	GWAS_caQTL	SNP_SCREEN	IFNg2LPS1_REP1_p300	0.154228	-1.07429	-0.875711	0.198577	0.811838	0.272957	0.563906
rs187354302	chr2	110636240	G/A	caQTL_eQTL	SNP_SCREEN	IFNg2LPS1_REP1_p300	0.0137433	-0.736264	-0.512044	0.22422	1.86191	0.0543833	1.26453
rs58578755	chr2	112039846	G/T	basal_eQTL	SNP_SCREEN	IFNg2LPS1_REP1_p300	0.302795	-0.992661	-0.93053	0.0621308	0.518851	0.440357	0.356195
rs13395779	chr2	112571945	T/C	basal_eQTL	SNP_SCREEN	IFNg2LPS1_REP1_p300	0.0397723	0.6832	0.344283	-0.338917	1.40042	0.111504	0.952711
rs4848284	chr2	112625433	T/A	basal_eQTL	SNP_SCREEN	IFNg2LPS1_REP1_p300	0.0964024	0.286328	0.0447442	-0.241584	1.01591	0.199852	0.699292
rs78529499	chr2	112657493	A/G	resp_eQTL	SNP_SCREEN	IFNg2LPS1_REP1_p300	0.0381396	-0.134436	-0.477769	-0.343332	1.41862	0.108059	0.966339
rs4849181	chr2	113234393	A/G	basal_eQTL	SNP_SCREEN	IFNg2LPS1_REP1_p300	0.0846007	-0.918936	-1.11388	-0.194949	1.07263	0.181863	0.740256
rs1665302	chr2	113629608	C/T	basal_eQTL	SNP_SCREEN	IFNg2LPS1_REP1_p300	0.0111881	-1.13607	-0.820155	0.315913	1.95124	0.04741	1.32413
rs3769653	chr2	119263743	C/T	basal_eQTL	SNP_SCREEN	IFNg2LPS1_REP1_p300	0.93017	-0.996074	-0.956883	0.0391901	0.0314377	0.954282	0.0203233
rs2713243	chr2	121289467	C/A	basal_eQTL	SNP_SCREEN	IFNg2LPS1_REP1_p300	0.239919	-0.701943	-0.446435	0.255508	0.619936	0.376383	0.42437
rs56827597	chr2	127107332	A/T	basal_eQTL	SNP_SCREEN	IFNg2LPS1_REP1_p300	0.603214	-1.07367	-1.13722	-0.063551	0.219528	0.708232	0.149824
rs116064998	chr2	127632825	G/A	basal_eQTL	SNP_SCREEN	IFNg2LPS1_REP1_p300	0.358553	-1.19066	-1.22566	-0.0350001	0.445446	0.491705	0.308296
rs6746537	chr2	127844767	T/C	basal_eQTL	SNP_SCREEN	IFNg2LPS1_REP1_p300	0.0110071	-0.569627	-0.885582	-0.315955	1.95833	0.0472027	1.32603
rs4377381	chr2	131782360	A/T	basal_eQTL	SNP_SCREEN	IFNg2LPS1_REP1_p300	0.329431	-0.482994	-0.251063	0.231932	0.482236	0.46355	0.333903
rs33928790	chr2	134281767	C/T	GWAS_caQTL	SNP_SCREEN	IFNg2LPS1_REP1_p300	0.00137624	0.78995	1.29563	0.505676	2.86131	0.0114449	1.94139
rs12621644	chr2	138681466	C/T	caQTL_eQTL	SNP_SCREEN	IFNg2LPS1_REP1_p300	0.0404544	1.26876	1.71895	0.450191	1.39303	0.112844	0.947522
rs66499647	chr2	138685558	T/C	caQTL_eQTL	SNP_SCREEN	IFNg2LPS1_REP1_p300	0.868458	-0.735866	-0.694824	0.0410423	0.0612512	0.915648	0.0382716
rs2432940	chr2	151444435	A/G	basal_eQTL	SNP_SCREEN	IFNg2LPS1_REP1_p300	0.237976	-0.670472	-0.647384	0.0230887	0.623466	0.374931	0.426048
rs11900098	chr2	153001827	G/A	basal_eQTL	SNP_SCREEN	IFNg2LPS1_REP1_p300	0.584735	0.534051	0.677132	0.143081	0.233041	0.696731	0.156935
rs13418976	chr2	158114725	C/T	basal_eQTL	SNP_SCREEN	IFNg2LPS1_REP1_p300	0.556333	-1.0055	-0.870193	0.135307	0.254665	0.672463	0.172331
rs6711132	chr2	159551268	A/G	basal_eQTL	SNP_SCREEN	IFNg2LPS1_REP1_p300	0.000781656	-0.556747	-0.903537	-0.34679	3.10698	0.00809132	2.09198
rs1877193	chr2	159920677	C/T	basal_eQTL	SNP_SCREEN	IFNg2LPS1_REP1_p300	0.111299	-0.703736	-0.48317	0.220566	0.953507	0.221199	0.655217
rs16851178	chr2	165864233	T/C	basal_eQTL	SNP_SCREEN	IFNg2LPS1_REP1_p300	0.708358	-0.334559	-0.264826	0.0697335	0.149747	0.795778	0.0992081
rs6704600	chr2	171528253	T/G	basal_eQTL	SNP_SCREEN	IFNg2LPS1_REP1_p300	0.569387	0.961734	0.68605	-0.275684	0.244592	0.683759	0.165097
rs72889853	chr2	171672084	A/G	basal_eQTL	SNP_SCREEN	IFNg2LPS1_REP1_p300	0.336782	-0.517654	-0.683922	-0.166268	0.472652	0.471196	0.326798
rs769016	chr2	173613799	G/A	resp_eQTL	SNP_SCREEN	IFNg2LPS1_REP1_p300	0.0930217	-0.289298	-0.0511788	0.238119	1.03142	0.194484	0.711116
rs847166	chr2	176022291	G/A	basal_eQTL	SNP_SCREEN	IFNg2LPS1_REP1_p300	0.782145	0.365351	0.345613	-0.0197383	0.106713	0.851011	0.070065
rs957875	chr2	178519690	T/C	basal_eQTL	SNP_SCREEN	IFNg2LPS1_REP1_p300	0.286382	-0.820152	-0.991123	-0.170971	0.543054	0.425684	0.370912
rs1375493	chr2	181459039	G/A	basal_eQTL	SNP_SCREEN	IFNg2LPS1_REP1_p300	0.00186805	0.325156	0.201322	-0.123835	2.72861	0.0141472	1.84933
rs62172508	chr2	187219742	G/A	basal_eQTL	SNP_SCREEN	IFNg2LPS1_REP1_p300	0.00763575	0.737151	1.15407	0.416915	2.11715	0.036573	1.43684
rs4666781	chr2	189691149	G/A	basal_eQTL	SNP_SCREEN	IFNg2LPS1_REP1_p300	0.226958	-0.768064	-0.633575	0.134489	0.644055	0.361694	0.441659
rs2017410	chr2	189835232	T/A	basal_eQTL	SNP_SCREEN	IFNg2LPS1_REP1_p300	0.00293293	0.64836	0.223988	-0.424372	2.5327	0.0191818	1.71711
rs4853505	chr2	190382596	A/C	basal_eQTL	SNP_SCREEN	IFNg2LPS1_REP1_p300	0.182172	1.41761	1.17217	-0.24544	0.739518	0.308785	0.510344
rs2118839	chr2	195702452	C/T	basal_eQTL	SNP_SCREEN	IFNg2LPS1_REP1_p300	0.00247568	-0.380385	-0.722509	-0.342123	2.60631	0.0173297	1.76121
rs72913295	chr2	195789989	A/T	basal_eQTL	SNP_SCREEN	IFNg2LPS1_REP1_p300	0.187963	1.72484	2.4111	0.686267	0.725927	0.314504	0.502374
rs11687699	chr2	199761955	G/A	basal_eQTL	SNP_SCREEN	IFNg2LPS1_REP1_p300	0.509729	0.840094	0.944476	0.104382	0.292661	0.63131	0.199757
rs6756902	chr2	214808103	C/T	basal_eQTL	SNP_SCREEN	IFNg2LPS1_REP1_p300	0.136357	0.664352	0.515047	-0.149305	0.865322	0.253221	0.596501
rs1863132	chr2	217867192	A/G	resp_eQTL	SNP_SCREEN	IFNg2LPS1_REP1_p300	0.845075	-1.06344	-1.09472	-0.0312737	0.073105	0.896119	0.0476341
rs730233	chr2	218034910	G/C	basal_eQTL	SNP_SCREEN	IFNg2LPS1_REP1_p300	0.916145	-1.27544	-1.31306	-0.0376183	0.0380356	0.943882	0.0250825
rs7578940	chr2	218218595	G/T	basal_eQTL	SNP_SCREEN	IFNg2LPS1_REP1_p300	0.0092447	0.717434	0.260434	-0.457	2.03411	0.0419903	1.37685
rs13427681	chr2	218302840	G/C	basal_eQTL	SNP_SCREEN	IFNg2LPS1_REP1_p300	0.23606	0.0385269	0.297756	0.259229	0.626978	0.372963	0.428334
rs691625	chr2	218765842	C/T	basal_eQTL	SNP_SCREEN	IFNg2LPS1_REP1_p300	2.04616e-07	-0.131255	0.500969	0.632224	6.68906	4.52611e-05	4.34428
rs13034870	chr2	219241237	G/A	basal_eQTL	SNP_SCREEN	IFNg2LPS1_REP1_p300	0.374086	-0.417324	-0.522599	-0.105275	0.427029	0.507033	0.294964
rs1058284	chr2	219421420	G/A	basal_eQTL	SNP_SCREEN	IFNg2LPS1_REP1_p300	0.798137	-0.867966	-0.852164	0.0158014	0.0979226	0.862153	0.0644156
rs16825510	chr2	223549854	A/C	basal_eQTL	SNP_SCREEN	IFNg2LPS1_REP1_p300	0.76886	1.30213	1.14225	-0.159882	0.114153	0.840276	0.0755783
rs7569573	chr2	224399902	G/A	basal_eQTL	SNP_SCREEN	IFNg2LPS1_REP1_p300	0.00300948	-0.591155	-0.183872	0.407283	2.52151	0.0192976	1.7145
rs6757927	chr2	224882321	T/C	basal_eQTL	SNP_SCREEN	IFNg2LPS1_REP1_p300	0.000553803	1.12127	0.826518	-0.294748	3.25664	0.00660259	2.18029
rs4972894	chr2	229346530	A/G	basal_eQTL	SNP_SCREEN	IFNg2LPS1_REP1_p300	0.000181394	-0.0792092	0.783814	0.863023	3.74138	0.00331607	2.47938
rs3816334	chr2	232844096	A/G	caQTL_eQTL	SNP_SCREEN	IFNg2LPS1_REP1_p300	0.00528499	-1.08614	-1.33912	-0.252974	2.27696	0.0282377	1.54917
rs6745825	chr2	233253507	A/G	GWAS_eQTL	SNP_SCREEN	IFNg2LPS1_REP1_p300	0.00209918	-0.949729	-0.861912	0.0878174	2.67795	0.0153247	1.81461
rs62192777	chr2	233555852	T/C	basal_eQTL	SNP_SCREEN	IFNg2LPS1_REP1_p300	0.949103	-0.957368	-0.975541	-0.0181728	0.0226868	0.965692	0.0151612
rs6723077	chr2	237961242	C/T	resp_eQTL	SNP_SCREEN	IFNg2LPS1_REP1_p300	0.057418	-1.16858	-0.910939	0.257637	1.24095	0.141751	0.848475
rs2249674	chr2	238065324	C/T	basal_eQTL	SNP_SCREEN	IFNg2LPS1_REP1_p300	0.0267786	-0.819558	-0.461274	0.358284	1.57221	0.0849174	1.071
rs12463716	chr2	240119371	C/G	basal_eQTL	SNP_SCREEN	IFNg2LPS1_REP1_p300	0.958147	-0.78745	-0.786567	0.000882677	0.0185677	0.971766	0.0124382
rs12622163	chr2	241245145	T/C	basal_eQTL	SNP_SCREEN	IFNg2LPS1_REP1_p300	0.660344	1.95025	2.02751	0.0772616	0.18023	0.759189	0.11965
rs2286278	chr2	241356233	T/G	basal_eQTL	SNP_SCREEN	IFNg2LPS1_REP1_p300	0.135288	-1.14926	-1.05391	0.0953432	0.868741	0.251688	0.599138
rs1468445	chr2	241456139	A/G	basal_eQTL	SNP_SCREEN	IFNg2LPS1_REP1_p300	0.465697	1.0125	0.858149	-0.154347	0.331897	0.59373	0.226411
rs4503983	chr2	241471654	T/C	basal_eQTL	SNP_SCREEN	IFNg2LPS1_REP1_p300	0.414621	-0.783269	-0.714416	0.0688524	0.382348	0.545593	0.263131
rs75067052	chr2	241711916	A/C	basal_eQTL	SNP_SCREEN	IFNg2LPS1_REP1_p300	5.86752e-05	0.246853	1.50101	1.25416	4.23155	0.00166397	2.77886
rs3749155	chr2	241814768	C/T	caQTL_eQTL	SNP_SCREEN	IFNg2LPS1_REP1_p300	0.719239	-1.2038	-1.21893	-0.0151298	0.143126	0.803792	0.0948565
rs1609990	chr2	241820738	A/G	caQTL_eQTL	SNP_SCREEN	IFNg2LPS1_REP1_p300	0.246213	-0.969727	-1.20099	-0.231267	0.60869	0.383537	0.416193
rs3827147	chr20	276086	T/A	basal_eQTL	SNP_SCREEN	IFNg2LPS1_REP1_p300	0.968475	0.0299459	0.0277252	-0.0022207	0.0139117	0.977757	0.00976899
rs6131543	chr20	1470481	C/T	basal_eQTL	SNP_SCREEN	IFNg2LPS1_REP1_p300	0.160957	-0.962825	-0.782588	0.180237	0.793289	0.280565	0.551966
rs6135048	chr20	1477265	C/A	basal_eQTL	SNP_SCREEN	IFNg2LPS1_REP1_p300	0.0311061	-0.749287	-0.472195	0.277092	1.50715	0.0942494	1.02572
rs6110197	chr20	1492054	T/C	basal_eQTL	SNP_SCREEN	IFNg2LPS1_REP1_p300	0.0381147	-0.281221	-0.620519	-0.339298	1.41891	0.108059	0.966339
rs6082408	chr20	2211870	G/C	basal_eQTL	SNP_SCREEN	IFNg2LPS1_REP1_p300	0.521814	0.892482	0.721317	-0.171165	0.282484	0.642458	0.192156
rs708973	chr20	3110202	T/G	basal_eQTL	SNP_SCREEN	IFNg2LPS1_REP1_p300	0.991631	-1.14832	-1.14037	0.00794356	0.00364978	0.995682	0.00187916
rs1040765	chr20	4465270	G/C	basal_eQTL	SNP_SCREEN	IFNg2LPS1_REP1_p300	0.381992	-0.631031	-0.761033	-0.130002	0.417946	0.514282	0.288799
rs297750	chr20	4500111	C/T	basal_eQTL	SNP_SCREEN	IFNg2LPS1_REP1_p300	0.177545	0.296883	0.0571265	-0.239757	0.750692	0.302565	0.519182
rs2423038	chr20	4814481	G/A	resp_eQTL	SNP_SCREEN	IFNg2LPS1_REP1_p300	0.519216	-0.918505	-1.03422	-0.115718	0.284652	0.640192	0.19369
rs6084987	chr20	5080372	C/T	basal_eQTL	SNP_SCREEN	IFNg2LPS1_REP1_p300	0.183404	-0.133332	0.0450717	0.178404	0.736591	0.310057	0.508558
rs6140613	chr20	8409264	T/G	basal_eQTL	SNP_SCREEN	IFNg2LPS1_REP1_p300	0.552758	1.1101	1.05015	-0.0599521	0.257465	0.668873	0.174656
rs6056670	chr20	9527426	G/T	basal_eQTL	SNP_SCREEN	IFNg2LPS1_REP1_p300	0.280078	0.036728	0.148064	0.111336	0.552721	0.420878	0.375844
rs674579	chr20	10478118	T/C	caQTL_eQTL	SNP_SCREEN	IFNg2LPS1_REP1_p300	0.90931	-1.19954	-1.16521	0.0343294	0.041288	0.939026	0.0273224
rs6079164	chr20	13758115	C/A	basal_eQTL	SNP_SCREEN	IFNg2LPS1_REP1_p300	0.882625	0.0553682	0.0139906	-0.0413776	0.054224	0.925156	0.0337849
rs11698059	chr20	20785617	C/T	basal_eQTL	SNP_SCREEN	IFNg2LPS1_REP1_p300	0.262793	0.0576082	0.247523	0.189915	0.580387	0.403995	0.393624
rs8118908	chr20	21086525	A/G	basal_eQTL	SNP_SCREEN	IFNg2LPS1_REP1_p300	0.000510509	1.39312	0.64673	-0.746395	3.292	0.00648992	2.18776
rs2424898	chr20	32751455	T/C	basal_eQTL	SNP_SCREEN	IFNg2LPS1_REP1_p300	0.00341877	1.01553	0.502555	-0.512977	2.46613	0.0212425	1.67279
rs6119536	chr20	34862238	C/T	basal_eQTL	SNP_SCREEN	IFNg2LPS1_REP1_p300	0.212045	-0.803599	-0.765982	0.0376173	0.673573	0.344374	0.46297
rs13040344	chr20	38171819	T/C	caQTL_eQTL	SNP_SCREEN	IFNg2LPS1_REP1_p300	0.198861	-0.749611	-0.813122	-0.0635106	0.70145	0.328025	0.484094
rs4810212	chr20	38773722	T/G	basal_eQTL	SNP_SCREEN	IFNg2LPS1_REP1_p300	0.785912	0.0350404	0.0135865	-0.0214539	0.104626	0.854689	0.0681919
rs6101301	chr20	38811403	T/C	basal_eQTL	SNP_SCREEN	IFNg2LPS1_REP1_p300	0.00565672	0.502162	0.521882	0.0197197	2.24744	0.0299346	1.52383
rs67621213	chr20	38953910	G/A	basal_eQTL	SNP_SCREEN	IFNg2LPS1_REP1_p300	1.85651e-05	-0.434588	0.556216	0.990804	4.7313	0.00079706	3.09851
rs976976	chr20	40581664	T/G	caQTL_eQTL	SNP_SCREEN	IFNg2LPS1_REP1_p300	0.148701	-0.671278	-0.881946	-0.210668	0.827685	0.266607	0.574128
rs6065784	chr20	45088794	C/G	basal_eQTL	SNP_SCREEN	IFNg2LPS1_REP1_p300	0.000598843	0.365451	1.0857	0.720248	3.22269	0.00695811	2.15751
rs73128528	chr20	45953548	A/T	resp_eQTL	SNP_SCREEN	IFNg2LPS1_REP1_p300	0.10887	0.382643	0.0879939	-0.294649	0.963093	0.21853	0.660489
rs745307	chr20	46118447	G/A	basal_eQTL	SNP_SCREEN	IFNg2LPS1_REP1_p300	0.00163617	-0.093285	0.267691	0.360976	2.78617	0.0130657	1.88387
rs7272299	chr20	47727674	T/G	basal_eQTL	SNP_SCREEN	IFNg2LPS1_REP1_p300	0.293667	-0.521038	-0.677509	-0.156471	0.532145	0.431269	0.365252
rs723593	chr20	49919080	G/A	basal_eQTL	SNP_SCREEN	IFNg2LPS1_REP1_p300	0.0029979	0.286012	0.315307	0.0292951	2.52318	0.0192976	1.7145
rs2301018	chr20	50091644	T/C	basal_eQTL	SNP_SCREEN	IFNg2LPS1_REP1_p300	0.940987	-0.994794	-0.96744	0.027354	0.0264162	0.960971	0.0172895
rs6020436	chr20	50314483	A/G	basal_eQTL	SNP_SCREEN	IFNg2LPS1_REP1_p300	0.000693999	-0.748719	-1.06496	-0.316243	3.15864	0.00767563	2.11489
rs12710319	chr20	50765611	T/C	resp_eQTL	SNP_SCREEN	IFNg2LPS1_REP1_p300	0.00102179	0.480506	1.3321	0.85159	2.99064	0.00945693	2.02425
rs6024836	chr20	56369012	G/A	basal_eQTL	SNP_SCREEN	IFNg2LPS1_REP1_p300	0.288432	-0.931624	-0.731885	0.199739	0.539957	0.427335	0.369232
rs6015168	chr20	58051443	G/T	basal_eQTL	SNP_SCREEN	IFNg2LPS1_REP1_p300	0.00120667	1.11081	1.80359	0.692778	2.91841	0.0106095	1.97431
rs6070510	chr20	58559310	G/A	basal_eQTL	SNP_SCREEN	IFNg2LPS1_REP1_p300	0.00765895	-1.20978	-0.982308	0.227473	2.11583	0.0365909	1.43663
rs17851253	chr20	58989640	C/T	basal_eQTL	SNP_SCREEN	IFNg2LPS1_REP1_p300	0.239384	0.393949	0.524547	0.130598	0.620906	0.37582	0.42502
rs875318	chr20	60288825	G/A	basal_eQTL	SNP_SCREEN	IFNg2LPS1_REP1_p300	0.00746533	-0.0572411	-0.525398	-0.468157	2.12695	0.0362134	1.44113
rs13040222	chr20	62637449	C/T	caQTL_eQTL	SNP_SCREEN	IFNg2LPS1_REP1_p300	0.121407	-0.840191	-0.746757	0.0934342	0.915754	0.233932	0.630911
rs3843759	chr20	62727458	A/G	basal_eQTL	SNP_SCREEN	IFNg2LPS1_REP1_p300	0.0460914	-1.04384	-1.28183	-0.237995	1.33638	0.123431	0.908575
rs8184393	chr20	63511660	C/T	basal_eQTL	SNP_SCREEN	IFNg2LPS1_REP1_p300	0.524196	-1.10956	-1.06499	0.0445714	0.280506	0.644024	0.191098
rs454215	chr21	14252121	T/C	caQTL_eQTL	SNP_SCREEN	IFNg2LPS1_REP1_p300	0.187457	0.211268	0.0496622	-0.161605	0.727098	0.314133	0.502887
rs9974348	chr21	25632386	T/A	basal_eQTL	SNP_SCREEN	IFNg2LPS1_REP1_p300	0.00021769	0.407257	0.677913	0.270656	3.66216	0.00364796	2.43795
rs2070610	chr21	29073627	G/A	basal_eQTL	SNP_SCREEN	IFNg2LPS1_REP1_p300	0.804907	-1.11532	-1.05499	0.0603268	0.0942544	0.86666	0.0621511
rs1571680	chr21	29097766	C/T	basal_eQTL	SNP_SCREEN	IFNg2LPS1_REP1_p300	0.97454	1.25509	1.22143	-0.0336548	0.0112002	0.983432	0.00725561
rs2832258	chr21	29210411	A/G	basal_eQTL	SNP_SCREEN	IFNg2LPS1_REP1_p300	0.373945	-0.909335	-0.938851	-0.0295158	0.427192	0.507033	0.294964
rs1981327	chr21	29976558	T/G	basal_eQTL	SNP_SCREEN	IFNg2LPS1_REP1_p300	0.194911	0.31895	-0.0101363	-0.329087	0.710164	0.323196	0.490535
rs59475484	chr21	32065314	G/A	basal_eQTL	SNP_SCREEN	IFNg2LPS1_REP1_p300	0.00041997	0.743178	1.18695	0.443772	3.37678	0.0058426	2.23339
rs2409450	chr21	32312842	G/A	basal_eQTL	SNP_SCREEN	IFNg2LPS1_REP1_p300	0.122252	-0.834079	-0.657465	0.176614	0.912746	0.234586	0.629698
rs2833994	chr21	32894427	A/G	basal_eQTL	SNP_SCREEN	IFNg2LPS1_REP1_p300	0.0709319	0.77428	0.540614	-0.233666	1.14916	0.162424	0.78935
rs12482556	chr21	33230629	T/C	basal_eQTL	SNP_SCREEN	IFNg2LPS1_REP1_p300	0.980731	-1.10809	-1.11107	-0.00298689	0.00845028	0.986977	0.00569285
rs9808753	chr21	33415005	A/G	basal_eQTL	SNP_SCREEN	IFNg2LPS1_REP1_p300	0.000963103	0.449205	-0.0230141	-0.472219	3.01633	0.00926254	2.03327
rs4817592	chr21	33657266	G/A	basal_eQTL	SNP_SCREEN	IFNg2LPS1_REP1_p300	0.444645	0.584849	0.572169	-0.0126803	0.351987	0.574842	0.240452
rs13046907	chr21	36153864	G/T	resp_eQTL	SNP_SCREEN	IFNg2LPS1_REP1_p300	0.609753	0.22695	0.225553	-0.00139698	0.214846	0.714015	0.146293
rs11910590	chr21	36256216	C/T	basal_eQTL	SNP_SCREEN	IFNg2LPS1_REP1_p300	0.153124	-0.670643	-0.51808	0.152564	0.814957	0.272681	0.564346
rs4816553	chr21	36959329	G/T	basal_eQTL	SNP_SCREEN	IFNg2LPS1_REP1_p300	0.00184571	-0.429511	0.0933059	0.522817	2.73384	0.0141257	1.84999
rs2298682	chr21	37072590	A/G	basal_eQTL	SNP_SCREEN	IFNg2LPS1_REP1_p300	0.266227	-0.889894	-0.913577	-0.0236826	0.574749	0.406975	0.390432
rs9977672	chr21	39091357	G/A	GWAS_eQTL	SNP_SCREEN	IFNg2LPS1_REP1_p300	0.12921	-0.228317	-0.0214282	0.206889	0.888704	0.244427	0.61185
rs34723737	chr21	42415456	G/A	basal_eQTL	SNP_SCREEN	IFNg2LPS1_REP1_p300	0.231342	-1.07339	-0.84381	0.229583	0.635745	0.367358	0.434911
rs11089006	chr21	45486332	G/C	basal_eQTL	SNP_SCREEN	IFNg2LPS1_REP1_p300	0.40089	-1.11536	-1.23492	-0.119553	0.396975	0.532585	0.273611
rs8132068	chr21	46157635	T/C	basal_eQTL	SNP_SCREEN	IFNg2LPS1_REP1_p300	0.0196443	-1.09867	-1.09539	0.00328162	1.70676	0.0694141	1.15855
rs13051590	chr21	46290928	C/A	basal_eQTL	SNP_SCREEN	IFNg2LPS1_REP1_p300	0.146825	-1.04858	-0.606723	0.44186	0.8332	0.265558	0.575841
rs9606617	chr22	17113582	G/A	basal_eQTL	SNP_SCREEN	IFNg2LPS1_REP1_p300	6.60706e-08	0.202916	1.55115	1.34823	7.17999	2.21154e-05	4.65531
rs4819559	chr22	17135620	A/C	basal_eQTL	SNP_SCREEN	IFNg2LPS1_REP1_p300	0.00142579	0.57068	-0.164257	-0.734937	2.84595	0.0116378	1.93413
rs1470341	chr22	17715343	G/A	basal_eQTL	SNP_SCREEN	IFNg2LPS1_REP1_p300	0.000902694	-0.681692	-0.209447	0.472245	3.04446	0.00887449	2.05186
rs372579	chr22	18905725	G/A	basal_eQTL	SNP_SCREEN	IFNg2LPS1_REP1_p300	0.0605083	-1.09294	-1.13537	-0.0424258	1.21819	0.146598	0.833871
rs5993493	chr22	19069466	C/T	basal_eQTL	SNP_SCREEN	IFNg2LPS1_REP1_p300	0.0947666	0.233116	0.548245	0.315129	1.02334	0.1972	0.705093
rs7288991	chr22	19146788	G/A	caQTL_eQTL	SNP_SCREEN	IFNg2LPS1_REP1_p300	0.449585	-1.11019	-1.01439	0.0957969	0.347188	0.580212	0.236413
rs13053818	chr22	19872129	G/A	basal_eQTL	SNP_SCREEN	IFNg2LPS1_REP1_p300	0.921741	-0.9754	-0.928508	0.0468923	0.0353909	0.947897	0.0232389
rs5758867	chr22	22587920	C/T	basal_eQTL	SNP_SCREEN	IFNg2LPS1_REP1_p300	0.525358	-0.911903	-0.806674	0.105228	0.279545	0.64489	0.190514
rs6003820	chr22	23646070	T/C	basal_eQTL	SNP_SCREEN	IFNg2LPS1_REP1_p300	0.63685	-0.863369	-0.927023	-0.0636543	0.195963	0.739094	0.131301
rs131436	chr22	23660937	T/A	basal_eQTL	SNP_SCREEN	IFNg2LPS1_REP1_p300	0.694195	-0.574642	-0.47047	0.104172	0.158519	0.78265	0.106432
rs5759953	chr22	23671993	A/G	basal_eQTL	SNP_SCREEN	IFNg2LPS1_REP1_p300	0.312555	-0.22117	-0.266545	-0.0453748	0.505074	0.450405	0.346397
rs5760119	chr22	23924644	G/C	basal_eQTL	SNP_SCREEN	IFNg2LPS1_REP1_p300	0.290144	-0.140153	0.0506357	0.190788	0.537387	0.429296	0.367243
rs2257364	chr22	23955437	A/G	basal_eQTL	SNP_SCREEN	IFNg2LPS1_REP1_p300	0.931488	0.848658	0.898251	0.0495933	0.0308229	0.954354	0.0202904
rs512160	chr22	25521888	C/T	basal_eQTL	SNP_SCREEN	IFNg2LPS1_REP1_p300	0.00121827	1.37054	2.05661	0.686067	2.91426	0.0106095	1.97431
rs5761162	chr22	25730936	T/C	basal_eQTL	SNP_SCREEN	IFNg2LPS1_REP1_p300	0.0317799	0.180234	0.0474467	-0.132787	1.49785	0.0953829	1.02053
rs11635	chr22	32388064	T/C	basal_eQTL	SNP_SCREEN	IFNg2LPS1_REP1_p300	0.042464	-0.111574	-0.356031	-0.244457	1.37198	0.116539	0.933529
rs5999941	chr22	35696139	C/T	resp_eQTL	SNP_SCREEN	IFNg2LPS1_REP1_p300	0.913675	1.08401	1.07891	-0.00509239	0.0392083	0.942214	0.0258505
rs11913068	chr22	36497588	A/C	basal_eQTL	SNP_SCREEN	IFNg2LPS1_REP1_p300	0.0283834	-0.0318159	-0.250052	-0.218236	1.54694	0.088553	1.0528
rs4821518	chr22	36700697	C/T	basal_eQTL	SNP_SCREEN	IFNg2LPS1_REP1_p300	0.470106	-0.62858	-0.51134	0.11724	0.327805	0.597638	0.223561
rs5756736	chr22	37574182	G/A	basal_eQTL	SNP_SCREEN	IFNg2LPS1_REP1_p300	0.160772	-0.621003	-0.490546	0.130457	0.793789	0.280464	0.552123
rs6000852	chr22	37639342	T/C	basal_eQTL	SNP_SCREEN	IFNg2LPS1_REP1_p300	0.00416646	0.893415	0.211142	-0.682274	2.38023	0.0243059	1.61429
rs5756825	chr22	37803943	T/C	basal_eQTL	SNP_SCREEN	IFNg2LPS1_REP1_p300	0.0927399	-0.616945	-0.692423	-0.075478	1.03273	0.194262	0.711612
rs5756845	chr22	37867191	C/T	basal_eQTL	SNP_SCREEN	IFNg2LPS1_REP1_p300	0.00055415	-0.618796	-0.0743193	0.544476	3.25637	0.00660259	2.18029
rs8140617	chr22	38574434	G/A	basal_eQTL	SNP_SCREEN	IFNg2LPS1_REP1_p300	0.000782795	1.10165	0.304303	-0.797345	3.10635	0.00809132	2.09198
rs7292074	chr22	38870446	C/A	basal_eQTL	SNP_SCREEN	IFNg2LPS1_REP1_p300	0.102317	-1.16089	-0.938138	0.222752	0.990052	0.20898	0.679895
rs12627804	chr22	39358080	T/G	basal_eQTL	SNP_SCREEN	IFNg2LPS1_REP1_p300	0.0413471	-0.699606	-1.00334	-0.303734	1.38356	0.114182	0.942403
rs7289990	chr22	40821782	G/A	basal_eQTL	SNP_SCREEN	IFNg2LPS1_REP1_p300	1.94581e-05	1.83763	2.58055	0.742922	4.7109	0.00079706	3.09851
rs139451	chr22	41214020	G/A	caQTL_eQTL	SNP_SCREEN	IFNg2LPS1_REP1_p300	0.0266145	0.192534	0.294611	0.102077	1.57488	0.0847068	1.07208
rs6002337	chr22	41330799	T/G	basal_eQTL	SNP_SCREEN	IFNg2LPS1_REP1_p300	0.104094	-0.539114	-0.765843	-0.226729	0.982574	0.211438	0.674817
rs4822043	chr22	41580935	T/C	basal_eQTL	SNP_SCREEN	IFNg2LPS1_REP1_p300	0.000551333	-0.405375	-0.53999	-0.134615	3.25859	0.00660259	2.18029
rs7291082	chr22	41751175	G/A	resp_eQTL	SNP_SCREEN	IFNg2LPS1_REP1_p300	0.0136139	-0.990419	-0.97836	0.0120594	1.86602	0.0541015	1.26679
rs133377	chr22	42070946	C/T	basal_eQTL	SNP_SCREEN	IFNg2LPS1_REP1_p300	0.0407526	-0.972251	-0.714713	0.257537	1.38985	0.113348	0.945587
rs7287384	chr22	42521148	C/T	basal_eQTL	SNP_SCREEN	IFNg2LPS1_REP1_p300	0.829233	-0.737526	-0.788555	-0.0510288	0.0813234	0.884835	0.0531376
rs7290824	chr22	45131934	C/T	basal_eQTL	SNP_SCREEN	IFNg2LPS1_REP1_p300	2.29919e-06	1.17692	0.0582874	-1.11864	5.63843	0.000244292	3.61209
rs547698	chr22	45131964	C/T	basal_eQTL	SNP_SCREEN	IFNg2LPS1_REP1_p300	0.000452308	0.259719	-0.228867	-0.488586	3.34457	0.00610065	2.21462
rs9616371	chr22	49912690	G/A	basal_eQTL	SNP_SCREEN	IFNg2LPS1_REP1_p300	0.0113703	0.329043	0.750202	0.421159	1.94423	0.0478365	1.32024
rs2038048	chr22	50074188	C/T	basal_eQTL	SNP_SCREEN	IFNg2LPS1_REP1_p300	0.137857	-1.39622	-1.20772	0.188505	0.860573	0.25477	0.593852
rs56133520	chr22	50227794	G/A	resp_eQTL	SNP_SCREEN	IFNg2LPS1_REP1_p300	0.259399	-0.754785	-0.900929	-0.146144	0.586032	0.399575	0.398402
rs73172252	chr22	50535350	G/A	basal_eQTL	SNP_SCREEN	IFNg2LPS1_REP1_p300	0.00763866	-0.191812	0.231455	0.423267	2.11698	0.036573	1.43684
rs5770775	chr22	50545626	T/C	basal_eQTL	SNP_SCREEN	IFNg2LPS1_REP1_p300	0.676824	-1.08393	-1.10011	-0.0161795	0.169524	0.770527	0.113212
rs2269386	chr22	50570783	T/C	basal_eQTL	SNP_SCREEN	IFNg2LPS1_REP1_p300	0.026745	-0.522588	-0.846644	-0.324056	1.57276	0.0849174	1.071
rs334756	chr3	3143241	A/G	basal_eQTL	SNP_SCREEN	IFNg2LPS1_REP1_p300	0.211358	-0.749904	-0.922037	-0.172133	0.674981	0.343768	0.463735
rs35083095	chr3	4362134	T/C	basal_eQTL	SNP_SCREEN	IFNg2LPS1_REP1_p300	0.0114571	0.11807	-0.200804	-0.318874	1.94093	0.0478365	1.32024
rs1543144	chr3	9071340	G/A	basal_eQTL	SNP_SCREEN	IFNg2LPS1_REP1_p300	0.11475	0.313996	0.586709	0.272713	0.940247	0.225024	0.647771
rs4686374	chr3	9811788	G/T	basal_eQTL	SNP_SCREEN	IFNg2LPS1_REP1_p300	0.0268702	-0.259613	-0.0967509	0.162862	1.57073	0.0849174	1.071
rs17032621	chr3	10283954	A/G	basal_eQTL	SNP_SCREEN	IFNg2LPS1_REP1_p300	0.374787	-0.938452	-0.732774	0.205677	0.426216	0.507051	0.294948
rs4684063	chr3	11267936	C/T	basal_eQTL	SNP_SCREEN	IFNg2LPS1_REP1_p300	0.285743	-0.885861	-0.85507	0.0307907	0.544025	0.425684	0.370912
rs299654	chr3	12508579	A/G	basal_eQTL	SNP_SCREEN	IFNg2LPS1_REP1_p300	1.92338e-05	0.219425	-0.340073	-0.559498	4.71593	0.00079706	3.09851
rs1902658	chr3	14173657	G/A	basal_eQTL	SNP_SCREEN	IFNg2LPS1_REP1_p300	0.62162	1.24514	1.15673	-0.0884084	0.206475	0.725606	0.139299
rs13090327	chr3	14655811	A/G	basal_eQTL	SNP_SCREEN	IFNg2LPS1_REP1_p300	7.46118e-08	1.80171	0.827441	-0.974266	7.12719	2.21154e-05	4.65531
rs6774846	chr3	14729279	C/T	basal_eQTL	SNP_SCREEN	IFNg2LPS1_REP1_p300	0.0319874	0.865514	1.12741	0.261897	1.49502	0.0957457	1.01888
rs11128731	chr3	15017823	T/C	basal_eQTL	SNP_SCREEN	IFNg2LPS1_REP1_p300	0.046487	0.269894	-0.271129	-0.541023	1.33267	0.12397	0.906684
rs6442531	chr3	15516906	T/C	basal_eQTL	SNP_SCREEN	IFNg2LPS1_REP1_p300	0.0130027	-0.887685	-1.23513	-0.34744	1.88597	0.0524852	1.27996
rs6776854	chr3	16416466	C/T	basal_eQTL	SNP_SCREEN	IFNg2LPS1_REP1_p300	0.0117965	0.710419	1.07091	0.360489	1.92825	0.0487737	1.31181
rs36060625	chr3	23807344	A/C	basal_eQTL	SNP_SCREEN	IFNg2LPS1_REP1_p300	0.20198	-0.273078	-0.502594	-0.229516	0.694691	0.332426	0.478305
rs6768377	chr3	25625211	G/A	basal_eQTL	SNP_SCREEN	IFNg2LPS1_REP1_p300	0.00253161	1.25366	1.81644	0.562782	2.5966	0.0175209	1.75644
rs3736605	chr3	25630287	C/T	basal_eQTL	SNP_SCREEN	IFNg2LPS1_REP1_p300	0.0170535	1.41637	1.8129	0.396535	1.76819	0.0632924	1.19865
rs2110194	chr3	37055596	C/T	basal_eQTL	SNP_SCREEN	IFNg2LPS1_REP1_p300	1.37109e-05	0.262065	0.996796	0.734732	4.86294	0.000673965	3.17136
rs7374391	chr3	38556844	C/T	basal_eQTL	SNP_SCREEN	IFNg2LPS1_REP1_p300	0.829976	-1.37652	-1.41535	-0.0388214	0.0809343	0.885201	0.0529579
rs6782263	chr3	38860899	G/C	resp_eQTL	SNP_SCREEN	IFNg2LPS1_REP1_p300	0.0408942	-0.938121	-0.81528	0.122841	1.38834	0.113348	0.945587
rs28362641	chr3	39108083	C/T	basal_eQTL	SNP_SCREEN	IFNg2LPS1_REP1_p300	0.0291003	-0.0521709	0.223444	0.275615	1.5361	0.0901538	1.04502
rs4973999	chr3	40418892	G/A	basal_eQTL	SNP_SCREEN	IFNg2LPS1_REP1_p300	5.05685e-06	1.25455	2.16668	0.912128	5.29612	0.000372858	3.42846
rs342519	chr3	42491046	G/A	basal_eQTL	SNP_SCREEN	IFNg2LPS1_REP1_p300	0.0540554	0.809992	1.19356	0.383571	1.26716	0.135833	0.866995
rs73086561	chr3	44248906	A/G	resp_eQTL	SNP_SCREEN	IFNg2LPS1_REP1_p300	0.000220296	0.576473	0.408879	-0.167594	3.65699	0.00365148	2.43753
rs2373227	chr3	46365087	T/C	basal_eQTL	SNP_SCREEN	IFNg2LPS1_REP1_p300	0.324485	0.351086	0.283789	-0.0672976	0.488805	0.459922	0.337316
rs6442019	chr3	46679828	G/A	basal_eQTL	SNP_SCREEN	IFNg2LPS1_REP1_p300	0.0437252	0.373133	0.522632	0.1495	1.35927	0.11926	0.923504
rs6806112	chr3	48234587	A/T	basal_eQTL	SNP_SCREEN	IFNg2LPS1_REP1_p300	0.120337	0.292746	0.412677	0.119931	0.919601	0.232274	0.634
rs4974082	chr3	48961890	G/A	basal_eQTL	SNP_SCREEN	IFNg2LPS1_REP1_p300	5.78321e-05	1.09715	1.84373	0.746575	4.23783	0.00166397	2.77886
rs73082337	chr3	48972137	C/G	basal_eQTL	SNP_SCREEN	IFNg2LPS1_REP1_p300	0.139649	-0.828982	-0.898092	-0.06911	0.854962	0.257205	0.58972
rs1464569	chr3	49422917	A/G	basal_eQTL	SNP_SCREEN	IFNg2LPS1_REP1_p300	0.0394867	-0.934019	-1.10353	-0.169508	1.40355	0.110984	0.954738
rs7621026	chr3	49937901	A/G	basal_eQTL	SNP_SCREEN	IFNg2LPS1_REP1_p300	0.294199	-0.377709	-0.543621	-0.165912	0.53136	0.431269	0.365252
rs9867588	chr3	50489449	T/C	basal_eQTL	SNP_SCREEN	IFNg2LPS1_REP1_p300	0.754395	-1.13521	-1.0764	0.0588132	0.122401	0.828561	0.0816756
rs201194	chr3	50605544	C/T	basal_eQTL	SNP_SCREEN	IFNg2LPS1_REP1_p300	0.0534862	-0.879416	-0.669526	0.20989	1.27176	0.134759	0.870442
rs11130329	chr3	52862839	C/A	caQTL_eQTL	SNP_SCREEN	IFNg2LPS1_REP1_p300	0.000483485	0.72249	0.370227	-0.352264	3.31562	0.00632822	2.19872
rs1864367	chr3	53077688	T/C	basal_eQTL	SNP_SCREEN	IFNg2LPS1_REP1_p300	0.00682936	-0.0463656	-0.387884	-0.341518	2.16562	0.0342552	1.46527
rs113993940	chr3	56692277	G/A	basal_eQTL	SNP_SCREEN	IFNg2LPS1_REP1_p300	0.374596	-1.2871	-1.17451	0.112589	0.426437	0.507051	0.294948
rs9851853	chr3	56759969	A/G	basal_eQTL	SNP_SCREEN	IFNg2LPS1_REP1_p300	0.178052	-0.137036	-0.363356	-0.226319	0.749453	0.303196	0.518277
rs4681753	chr3	57716746	C/G	basal_eQTL	SNP_SCREEN	IFNg2LPS1_REP1_p300	0.682498	-0.741966	-0.77935	-0.0373836	0.165898	0.774198	0.111148
rs56697644	chr3	58021372	T/C	basal_eQTL	SNP_SCREEN	IFNg2LPS1_REP1_p300	0.603943	-0.309226	-0.472287	-0.163061	0.219004	0.708712	0.14953
rs11713310	chr3	58335257	G/A	basal_eQTL	SNP_SCREEN	IFNg2LPS1_REP1_p300	0.0177299	-0.152634	0.245393	0.398027	1.75129	0.0652554	1.18538
rs12485250	chr3	69012875	C/A	basal_eQTL	SNP_SCREEN	IFNg2LPS1_REP1_p300	0.00410097	-0.437305	-0.273364	0.163941	2.38711	0.0240715	1.6185
rs4075816	chr3	72318755	A/G	caQTL_eQTL	SNP_SCREEN	IFNg2LPS1_REP1_p300	0.319098	-0.88713	-0.698453	0.188676	0.496076	0.456262	0.340785
rs6789919	chr3	72960133	T/C	basal_eQTL	SNP_SCREEN	IFNg2LPS1_REP1_p300	0.00168597	0.0931112	-0.270364	-0.363475	2.77315	0.0133669	1.87397
rs62264176	chr3	97749587	T/C	basal_eQTL	SNP_SCREEN	IFNg2LPS1_REP1_p300	0.616125	1.8823	1.56388	-0.318415	0.210331	0.720713	0.142238
rs10804679	chr3	98596712	C/A	caQTL_eQTL	SNP_SCREEN	IFNg2LPS1_REP1_p300	0.00136988	0.693522	1.0694	0.375877	2.86332	0.0114449	1.94139
rs1381090	chr3	98601019	T/A	basal_eQTL	SNP_SCREEN	IFNg2LPS1_REP1_p300	0.255902	0.951752	0.500048	-0.451704	0.591926	0.39529	0.403084
rs1143776	chr3	100709274	G/A	basal_eQTL	SNP_SCREEN	IFNg2LPS1_REP1_p300	0.0183543	1.17635	1.53114	0.354795	1.73626	0.0664257	1.17766
rs901281	chr3	105507128	A/G	basal_eQTL	SNP_SCREEN	IFNg2LPS1_REP1_p300	0.000393824	0.323203	1.00338	0.680181	3.4047	0.00551353	2.25857
rs11709183	chr3	108588823	T/G	basal_eQTL	SNP_SCREEN	IFNg2LPS1_REP1_p300	0.193413	0.921734	0.635827	-0.285907	0.713513	0.321435	0.492906
rs9856271	chr3	111978595	A/G	basal_eQTL	SNP_SCREEN	IFNg2LPS1_REP1_p300	0.271931	-0.315139	-0.458231	-0.143092	0.565542	0.412559	0.384514
rs11489073	chr3	112611209	A/G	basal_eQTL	SNP_SCREEN	IFNg2LPS1_REP1_p300	0.876916	-0.971463	-1.00691	-0.035452	0.0570421	0.921491	0.035509
rs73214381	chr3	112998126	C/T	basal_eQTL	SNP_SCREEN	IFNg2LPS1_REP1_p300	0.0154401	0.330332	0.650669	0.320338	1.81135	0.0594419	1.22591
rs2293562	chr3	113010921	A/T	basal_eQTL	SNP_SCREEN	IFNg2LPS1_REP1_p300	0.000740177	0.582145	1.1592	0.577055	3.13066	0.00790952	2.10185
rs1082589	chr3	113296346	T/C	basal_eQTL	SNP_SCREEN	IFNg2LPS1_REP1_p300	0.00332497	0.626176	0.0881637	-0.538013	2.47821	0.0207764	1.68243
rs9825453	chr3	119722683	T/C	basal_eQTL	SNP_SCREEN	IFNg2LPS1_REP1_p300	0.0088908	1.13593	0.76875	-0.367182	2.05106	0.0407173	1.39022
rs13064815	chr3	120173274	C/G	basal_eQTL	SNP_SCREEN	IFNg2LPS1_REP1_p300	0.344108	0.555488	0.78126	0.225772	0.463305	0.47812	0.320463
rs13314898	chr3	120301976	A/G	basal_eQTL	SNP_SCREEN	IFNg2LPS1_REP1_p300	0.524361	-0.817187	-0.72756	0.0896278	0.280369	0.644024	0.191098
rs78654812	chr3	121659058	C/A	basal_eQTL	SNP_SCREEN	IFNg2LPS1_REP1_p300	0.192957	0.169642	0.482795	0.313152	0.714539	0.320918	0.493605
rs55961674	chr3	122478045	C/T	basal_eQTL	SNP_SCREEN	IFNg2LPS1_REP1_p300	0.00698365	-0.80667	-0.442047	0.364622	2.15592	0.0346364	1.46047
rs2063515	chr3	122716903	G/A	basal_eQTL	SNP_SCREEN	IFNg2LPS1_REP1_p300	0.0178582	-0.239989	-0.0691536	0.170836	1.74816	0.0655312	1.18355
rs78950981	chr3	122796579	A/G	basal_eQTL	SNP_SCREEN	IFNg2LPS1_REP1_p300	0.999607	0.156695	0.153973	-0.0027216	0.000170778	0.999607	0.000170778
rs3898025	chr3	122817545	A/T	basal_eQTL	SNP_SCREEN	IFNg2LPS1_REP1_p300	0.763504	-1.09474	-1.13905	-0.0443071	0.117189	0.83566	0.0779701
rs2279198	chr3	124730362	A/G	basal_eQTL	SNP_SCREEN	IFNg2LPS1_REP1_p300	0.181703	-1.31227	-1.25124	0.0610265	0.740639	0.308462	0.510798
rs11718493	chr3	126529005	C/T	basal_eQTL	SNP_SCREEN	IFNg2LPS1_REP1_p300	0.0477388	-1.06874	-0.851905	0.21683	1.32113	0.124968	0.9032
rs59159291	chr3	131361178	T/C	basal_eQTL	SNP_SCREEN	IFNg2LPS1_REP1_p300	0.154248	-0.851708	-0.823614	0.0280942	0.811781	0.272957	0.563906
rs3762670	chr3	132315570	T/G	basal_eQTL	SNP_SCREEN	IFNg2LPS1_REP1_p300	0.687868	0.630325	0.508863	-0.121463	0.162495	0.778293	0.108857
rs9835254	chr3	132444678	T/C	basal_eQTL	SNP_SCREEN	IFNg2LPS1_REP1_p300	0.457713	-0.166242	-0.275565	-0.109323	0.339407	0.587956	0.230655
rs4854748	chr3	133728037	C/T	basal_eQTL	SNP_SCREEN	IFNg2LPS1_REP1_p300	0.00033537	-0.247147	0.250517	0.497664	3.47448	0.00475537	2.32282
rs4037092	chr3	137284314	C/T	resp_eQTL	SNP_SCREEN	IFNg2LPS1_REP1_p300	0.729249	0.848844	0.934661	0.085817	0.137124	0.81101	0.0909736
rs9826495	chr3	139325737	G/T	basal_eQTL	SNP_SCREEN	IFNg2LPS1_REP1_p300	0.0897419	-0.975098	-1.11061	-0.135513	1.047	0.189779	0.721751
rs11919679	chr3	139450527	A/G	resp_eQTL	SNP_SCREEN	IFNg2LPS1_REP1_p300	0.00292692	-0.0290045	-0.689635	-0.660631	2.53359	0.0191818	1.71711
rs6785099	chr3	139674109	C/T	basal_eQTL	SNP_SCREEN	IFNg2LPS1_REP1_p300	0.273315	-1.06907	-1.05081	0.0182598	0.563337	0.413524	0.383499
rs967526	chr3	141226843	T/C	basal_eQTL	SNP_SCREEN	IFNg2LPS1_REP1_p300	0.22319	0.988102	0.816737	-0.171365	0.651325	0.358229	0.445839
rs1991431	chr3	141414608	G/A	basal_eQTL	SNP_SCREEN	IFNg2LPS1_REP1_p300	0.0312762	-0.358337	-0.419099	-0.0607617	1.50479	0.0944527	1.02479
rs6781598	chr3	142214807	C/T	basal_eQTL	SNP_SCREEN	IFNg2LPS1_REP1_p300	0.581629	1.8563	1.82217	-0.0341251	0.235354	0.693565	0.158913
rs16853938	chr3	143614188	G/T	basal_eQTL	SNP_SCREEN	IFNg2LPS1_REP1_p300	0.0882223	0.710268	0.567274	-0.142994	1.05442	0.187584	0.726804
rs9854622	chr3	144215210	A/G	basal_eQTL	SNP_SCREEN	IFNg2LPS1_REP1_p300	0.626327	-1.19166	-1.06099	0.130671	0.203199	0.729945	0.13671
rs1079369	chr3	146544994	A/G	basal_eQTL	SNP_SCREEN	IFNg2LPS1_REP1_p300	0.000508907	-0.45114	-0.499235	-0.0480949	3.29336	0.00648992	2.18776
rs7636866	chr3	150743781	A/T	basal_eQTL	SNP_SCREEN	IFNg2LPS1_REP1_p300	0.882801	-0.169788	-0.179447	-0.00965851	0.054137	0.925156	0.0337849
rs13099394	chr3	152386448	C/T	basal_eQTL	SNP_SCREEN	IFNg2LPS1_REP1_p300	0.0015072	0.423896	-0.114497	-0.538393	2.82183	0.0122122	1.91321
rs9841	chr3	158672606	A/T	basal_eQTL	SNP_SCREEN	IFNg2LPS1_REP1_p300	0.639811	-0.949927	-0.858904	0.0910231	0.193949	0.741751	0.129742
rs6806555	chr3	179240336	A/G	basal_eQTL	SNP_SCREEN	IFNg2LPS1_REP1_p300	0.0041227	1.13847	0.594185	-0.544283	2.38482	0.0241254	1.61753
rs13089906	chr3	179348516	T/C	basal_eQTL	SNP_SCREEN	IFNg2LPS1_REP1_p300	0.00846027	-0.284333	-0.519938	-0.235604	2.07262	0.0392329	1.40635
rs1983421	chr3	183196157	T/C	basal_eQTL	SNP_SCREEN	IFNg2LPS1_REP1_p300	0.690804	-0.409579	-0.326069	0.0835092	0.160645	0.780019	0.107895
rs13085287	chr3	183208094	C/T	basal_eQTL	SNP_SCREEN	IFNg2LPS1_REP1_p300	0.0322815	-0.493301	-0.0660201	0.427281	1.49105	0.0962355	1.01666
rs11917141	chr3	183653559	T/C	basal_eQTL	SNP_SCREEN	IFNg2LPS1_REP1_p300	0.000136082	0.980863	1.1563	0.175441	3.8662	0.0028663	2.54268
rs263018	chr3	183785414	G/A	basal_eQTL	SNP_SCREEN	IFNg2LPS1_REP1_p300	1.3868e-06	-0.731401	-0.30781	0.423591	5.85798	0.000191726	3.71732
rs6782648	chr3	184623106	T/C	basal_eQTL	SNP_SCREEN	IFNg2LPS1_REP1_p300	0.00725031	-0.413744	-0.907854	-0.49411	2.13964	0.0354816	1.45
rs11918469	chr3	185291116	C/T	basal_eQTL	SNP_SCREEN	IFNg2LPS1_REP1_p300	0.0785858	1.1087	1.1871	0.0783966	1.10466	0.173139	0.761604
rs34885091	chr3	186384289	G/C	basal_eQTL	SNP_SCREEN	IFNg2LPS1_REP1_p300	0.673511	-0.70813	-0.621819	0.086311	0.171655	0.768338	0.114448
rs2066500	chr3	186790133	C/T	basal_eQTL	SNP_SCREEN	IFNg2LPS1_REP1_p300	0.0446566	-0.0424186	-0.29911	-0.256692	1.35011	0.121002	0.917209
rs66974970	chr3	191425341	T/C	resp_eQTL	SNP_SCREEN	IFNg2LPS1_REP1_p300	0.269218	0.728915	0.585375	-0.143541	0.569897	0.41013	0.387078
rs2173777	chr3	192947558	T/C	basal_eQTL	SNP_SCREEN	IFNg2LPS1_REP1_p300	0.916016	-0.536608	-0.610214	-0.0736067	0.0380971	0.943882	0.0250825
rs1517214	chr3	194969717	A/G	basal_eQTL	SNP_SCREEN	IFNg2LPS1_REP1_p300	0.0300949	1.41816	1.09437	-0.323797	1.52151	0.0924583	1.03405
rs116044101	chr3	195620074	C/A	basal_eQTL	SNP_SCREEN	IFNg2LPS1_REP1_p300	0.0327948	-1.02718	-0.814025	0.213154	1.48419	0.0972415	1.01215
rs12637288	chr3	196278573	G/A	basal_eQTL	SNP_SCREEN	IFNg2LPS1_REP1_p300	0.116321	-0.390858	-0.0793615	0.311496	0.93434	0.227268	0.643462
rs73219699	chr3	196620271	T/C	basal_eQTL	SNP_SCREEN	IFNg2LPS1_REP1_p300	0.0325862	-0.539623	-0.808053	-0.26843	1.48697	0.0968825	1.01375
rs13319498	chr3	197663105	A/G	basal_eQTL	SNP_SCREEN	IFNg2LPS1_REP1_p300	0.0308077	-0.687527	-0.92714	-0.239613	1.51134	0.0938513	1.02756
rs7640149	chr3	198035752	G/A	basal_eQTL	SNP_SCREEN	IFNg2LPS1_REP1_p300	0.0207168	0.466594	0.782919	0.316325	1.68368	0.0716508	1.14478
rs28802875	chr4	167106	A/G	basal_eQTL	SNP_SCREEN	IFNg2LPS1_REP1_p300	0.0322618	0.643155	0.854081	0.210927	1.49131	0.0962355	1.01666
rs76623740	chr4	564280	T/C	basal_eQTL	SNP_SCREEN	IFNg2LPS1_REP1_p300	0.0638107	0.399897	0.361317	-0.03858	1.19511	0.1521	0.81787
rs34434107	chr4	733364	C/T	basal_eQTL	SNP_SCREEN	IFNg2LPS1_REP1_p300	0.185091	-0.876614	-0.730595	0.146019	0.732614	0.311576	0.506436
rs3806755	chr4	985242	C/A	basal_eQTL	SNP_SCREEN	IFNg2LPS1_REP1_p300	0.1332	-1.21132	-0.953549	0.257774	0.875497	0.24911	0.603608
rs4974541	chr4	1250249	A/G	basal_eQTL	SNP_SCREEN	IFNg2LPS1_REP1_p300	0.133227	-0.895192	-1.08912	-0.193923	0.875408	0.24911	0.603608
rs4974609	chr4	1363136	G/T	basal_eQTL	SNP_SCREEN	IFNg2LPS1_REP1_p300	0.268809	-0.680654	-0.481708	0.198946	0.570556	0.409791	0.387438
rs4974559	chr4	1387060	A/G	basal_eQTL	SNP_SCREEN	IFNg2LPS1_REP1_p300	0.000103325	-0.055761	0.235171	0.290932	3.9858	0.00240845	2.61826
rs6857794	chr4	2424480	A/G	basal_eQTL	SNP_SCREEN	IFNg2LPS1_REP1_p300	0.0330468	-0.622228	-0.734365	-0.112137	1.48087	0.0974661	1.01115
rs231332	chr4	2796150	A/T	basal_eQTL	SNP_SCREEN	IFNg2LPS1_REP1_p300	0.0325055	-0.687243	-0.485595	0.201648	1.48804	0.0967729	1.01425
rs7678161	chr4	2899873	C/T	basal_eQTL	SNP_SCREEN	IFNg2LPS1_REP1_p300	0.459111	-0.715685	-0.820504	-0.104819	0.338082	0.588908	0.229953
rs894484	chr4	4322138	G/A	basal_eQTL	SNP_SCREEN	IFNg2LPS1_REP1_p300	0.558499	-0.956299	-0.857266	0.0990332	0.252977	0.674714	0.17088
rs4689500	chr4	6664211	G/A	basal_eQTL	SNP_SCREEN	IFNg2LPS1_REP1_p300	0.278373	-1.17439	-1.28524	-0.11085	0.555372	0.418886	0.377905
rs3822263	chr4	6695946	T/C	basal_eQTL	SNP_SCREEN	IFNg2LPS1_REP1_p300	0.209784	-0.628	-0.83777	-0.20977	0.678228	0.341458	0.466663
rs62290601	chr4	7937281	T/A	basal_eQTL	SNP_SCREEN	IFNg2LPS1_REP1_p300	0.000249561	2.18695	2.87015	0.683204	3.60282	0.00386034	2.41337
rs184805452	chr4	15655413	C/T	basal_eQTL	SNP_SCREEN	IFNg2LPS1_REP1_p300	0.76299	-1.42498	-1.372	0.0529799	0.117481	0.835511	0.0780476
rs4470622	chr4	15672552	T/G	basal_eQTL	SNP_SCREEN	IFNg2LPS1_REP1_p300	2.57222e-06	1.45479	1.96943	0.514643	5.58969	0.000249256	3.60335
rs35931597	chr4	16205529	T/C	basal_eQTL	SNP_SCREEN	IFNg2LPS1_REP1_p300	0.181943	-0.820299	-0.675824	0.144474	0.740066	0.308633	0.510558
rs35216955	chr4	17525490	A/G	basal_eQTL	SNP_SCREEN	IFNg2LPS1_REP1_p300	0.377418	1.17466	0.930987	-0.243674	0.423177	0.510299	0.292175
rs62296304	chr4	17576630	G/A	basal_eQTL	SNP_SCREEN	IFNg2LPS1_REP1_p300	0.0189273	-0.977993	-1.00362	-0.0256246	1.72291	0.0675944	1.17009
rs80237118	chr4	25190579	C/T	basal_eQTL	SNP_SCREEN	IFNg2LPS1_REP1_p300	0.780469	-0.197312	-0.13204	0.0652725	0.107644	0.850023	0.0705691
rs6849634	chr4	25410385	A/G	basal_eQTL	SNP_SCREEN	IFNg2LPS1_REP1_p300	0.0575621	-0.34018	-0.516893	-0.176713	1.23986	0.141948	0.847871
rs6831024	chr4	25861753	G/T	resp_eQTL	SNP_SCREEN	IFNg2LPS1_REP1_p300	0.845643	0.717055	0.748946	0.0318905	0.0728127	0.896293	0.04755
rs10022599	chr4	26893034	A/G	basal_eQTL	SNP_SCREEN	IFNg2LPS1_REP1_p300	0.00508349	0.50429	0.116139	-0.388151	2.29384	0.0276963	1.55758
rs936589	chr4	37357805	G/A	basal_eQTL	SNP_SCREEN	IFNg2LPS1_REP1_p300	0.015882	-0.241097	-0.464567	-0.22347	1.7991	0.0605705	1.21774
rs4832737	chr4	37810580	G/A	basal_eQTL	SNP_SCREEN	IFNg2LPS1_REP1_p300	0.00161652	0.823973	0.109323	-0.71465	2.79142	0.0129556	1.88754
rs13122762	chr4	37824914	C/T	basal_eQTL	SNP_SCREEN	IFNg2LPS1_REP1_p300	0.0121394	1.58045	2.06107	0.48062	1.9158	0.0499113	1.3018
rs35805349	chr4	38155028	G/A	basal_eQTL	SNP_SCREEN	IFNg2LPS1_REP1_p300	0.694943	-0.191844	-0.344084	-0.15224	0.158051	0.783094	0.106186
rs5743566	chr4	38804321	G/C	caQTL_eQTL	SNP_SCREEN	IFNg2LPS1_REP1_p300	0.471851	-0.360714	-0.198111	0.162603	0.326195	0.598815	0.222708
rs6839956	chr4	39023766	A/G	basal_eQTL	SNP_SCREEN	IFNg2LPS1_REP1_p300	0.24851	-0.521672	-0.680094	-0.158422	0.604657	0.385216	0.414296
rs4440229	chr4	39116288	A/G	basal_eQTL	SNP_SCREEN	IFNg2LPS1_REP1_p300	0.0735661	-0.725233	-0.998204	-0.272971	1.13332	0.165374	0.781532
rs2664188	chr4	40079994	G/A	basal_eQTL	SNP_SCREEN	IFNg2LPS1_REP1_p300	0.153633	-0.386643	-0.179929	0.206714	0.813515	0.272742	0.564248
rs7668687	chr4	40317869	T/C	basal_eQTL	SNP_SCREEN	IFNg2LPS1_REP1_p300	0.00469522	-0.546115	0.151156	0.697271	2.32834	0.026095	1.58344
rs4235132	chr4	44639375	T/G	basal_eQTL	SNP_SCREEN	IFNg2LPS1_REP1_p300	0.380222	0.925062	1.13746	0.212401	0.419963	0.512836	0.290021
rs10938499	chr4	47846360	G/C	basal_eQTL	SNP_SCREEN	IFNg2LPS1_REP1_p300	0.140987	0.698469	0.801922	0.103453	0.85082	0.258808	0.587022
rs10938500	chr4	47846561	G/T	basal_eQTL	SNP_SCREEN	IFNg2LPS1_REP1_p300	1.14757e-05	1.31868	2.36087	1.04219	4.94022	0.000590334	3.2289
rs1509657	chr4	48210994	T/C	basal_eQTL	SNP_SCREEN	IFNg2LPS1_REP1_p300	0.805148	0.170795	0.164345	-0.0064497	0.0941244	0.86666	0.0621511
rs13113745	chr4	48262321	C/T	resp_eQTL	SNP_SCREEN	IFNg2LPS1_REP1_p300	0.0518779	-1.03674	-1.12004	-0.0833019	1.28502	0.131821	0.880014
rs13129386	chr4	48264785	C/T	resp_eQTL	SNP_SCREEN	IFNg2LPS1_REP1_p300	0.0751203	-1.07583	-0.824914	0.250913	1.12424	0.167432	0.776163
rs9759557	chr4	51947707	G/C	basal_eQTL	SNP_SCREEN	IFNg2LPS1_REP1_p300	0.910807	0.540472	0.502052	-0.0384198	0.0405736	0.940133	0.0268106
rs429664	chr4	52035986	G/T	basal_eQTL	SNP_SCREEN	IFNg2LPS1_REP1_p300	0.00019235	-0.812353	-0.386146	0.426207	3.71591	0.00340382	2.46803
rs56073686	chr4	67437516	G/A	basal_eQTL	SNP_SCREEN	IFNg2LPS1_REP1_p300	0.596363	1.4031	1.48866	0.0855675	0.22449	0.703924	0.152474
rs1047970	chr4	75482009	T/C	basal_eQTL	SNP_SCREEN	IFNg2LPS1_REP1_p300	0.000550103	1.82529	1.18391	-0.64138	3.25956	0.00660259	2.18029
rs11097193	chr4	75970004	T/A	resp_eQTL	SNP_SCREEN	IFNg2LPS1_REP1_p300	0.67954	-0.144351	-0.0332841	0.111067	0.167785	0.772145	0.112301
rs17005891	chr4	82626709	G/A	basal_eQTL	SNP_SCREEN	IFNg2LPS1_REP1_p300	0.895798	-0.552752	-0.587448	-0.034696	0.04779	0.932473	0.0303638
rs4693084	chr4	83320222	T/G	basal_eQTL	SNP_SCREEN	IFNg2LPS1_REP1_p300	0.406521	0.282792	0.0653052	-0.217486	0.390917	0.538135	0.269109
rs6834335	chr4	83538797	A/C	basal_eQTL	SNP_SCREEN	IFNg2LPS1_REP1_p300	0.100287	-0.391635	-0.60181	-0.210175	0.998757	0.205783	0.686591
rs112077450	chr4	86864002	C/T	basal_eQTL	SNP_SCREEN	IFNg2LPS1_REP1_p300	2.55184e-05	0.462981	0.303073	-0.159908	4.59315	0.000940779	3.02651
rs11734330	chr4	87353588	T/G	basal_eQTL	SNP_SCREEN	IFNg2LPS1_REP1_p300	0.316378	-0.255162	-0.406295	-0.151132	0.499794	0.455024	0.341965
rs2087170	chr4	94241809	T/G	resp_eQTL	SNP_SCREEN	IFNg2LPS1_REP1_p300	9.99671e-05	0.365332	-0.0269258	-0.392257	4.00014	0.00237771	2.62384
rs139238317	chr4	99114530	G/T	basal_eQTL	SNP_SCREEN	IFNg2LPS1_REP1_p300	0.54536	0.724042	0.860584	0.136542	0.263317	0.661369	0.179556
rs56212993	chr4	99827879	G/A	resp_eQTL	SNP_SCREEN	IFNg2LPS1_REP1_p300	0.452672	-0.713965	-0.806185	-0.0922198	0.344217	0.583854	0.233696
rs62305938	chr4	101168576	C/T	resp_eQTL	SNP_SCREEN	IFNg2LPS1_REP1_p300	0.0696085	-0.0729714	-0.0451492	0.0278222	1.15734	0.161229	0.792556
rs6819295	chr4	102434332	G/A	basal_eQTL	SNP_SCREEN	IFNg2LPS1_REP1_p300	0.158771	0.158162	0.0710784	-0.0870831	0.799227	0.27763	0.556533
rs223471	chr4	102777629	G/C	basal_eQTL	SNP_SCREEN	IFNg2LPS1_REP1_p300	0.0682659	1.6059	1.945	0.339099	1.1658	0.159624	0.796902
rs223391	chr4	102827067	G/A	resp_eQTL	SNP_SCREEN	IFNg2LPS1_REP1_p300	0.0363566	0.530145	0.571794	0.0416493	1.43942	0.104851	0.979427
rs2720471	chr4	103102683	A/G	basal_eQTL	SNP_SCREEN	IFNg2LPS1_REP1_p300	0.266507	0.119897	-0.059273	-0.17917	0.574291	0.407123	0.390274
rs2553440	chr4	105871223	C/T	basal_eQTL	SNP_SCREEN	IFNg2LPS1_REP1_p300	0.723524	-0.424294	-0.399966	0.0243279	0.140547	0.806801	0.0932335
rs7439493	chr4	109735574	G/A	basal_eQTL	SNP_SCREEN	IFNg2LPS1_REP1_p300	0.0276527	0.119781	0.350587	0.230806	1.55826	0.0865174	1.0629
rs1448221	chr4	112858735	G/T	basal_eQTL	SNP_SCREEN	IFNg2LPS1_REP1_p300	0.424435	1.2494	1.39238	0.142987	0.372189	0.554674	0.255962
rs80051537	chr4	113842373	A/G	basal_eQTL	SNP_SCREEN	IFNg2LPS1_REP1_p300	0.777472	1.4849	1.4066	-0.0782941	0.109315	0.848012	0.0715981
rs1523742	chr4	118277898	C/A	basal_eQTL	SNP_SCREEN	IFNg2LPS1_REP1_p300	0.10095	-0.669104	-0.419194	0.249911	0.995894	0.206952	0.684131
rs75420021	chr4	119325574	G/A	basal_eQTL	SNP_SCREEN	IFNg2LPS1_REP1_p300	0.319301	-0.54144	-0.433124	0.108316	0.495799	0.456262	0.340785
rs71610263	chr4	119340261	G/A	basal_eQTL	SNP_SCREEN	IFNg2LPS1_REP1_p300	0.0447526	-0.0798221	0.209035	0.288857	1.34918	0.121018	0.91715
rs115227179	chr4	119434618	C/T	basal_eQTL	SNP_SCREEN	IFNg2LPS1_REP1_p300	0.148322	0.45686	0.490605	0.0337449	0.828794	0.266522	0.574267
rs7655436	chr4	121699410	T/C	basal_eQTL	SNP_SCREEN	IFNg2LPS1_REP1_p300	0.630409	1.51736	1.40175	-0.115604	0.200378	0.733498	0.134601
rs11098645	chr4	121808096	G/A	basal_eQTL	SNP_SCREEN	IFNg2LPS1_REP1_p300	0.0589635	0.611954	0.669041	0.0570867	1.22942	0.144278	0.8408
rs6822844	chr4	122588266	G/T	GWAS_caQTL	SNP_SCREEN	IFNg2LPS1_REP1_p300	0.0262773	-0.635813	-0.288256	0.347557	1.58042	0.0838749	1.07637
rs4833252	chr4	122637855	A/C	GWAS_caQTL	SNP_SCREEN	IFNg2LPS1_REP1_p300	0.0830993	0.467354	0.18647	-0.280884	1.0804	0.179658	0.745554
rs1596963	chr4	128991811	T/A	basal_eQTL	SNP_SCREEN	IFNg2LPS1_REP1_p300	0.0677957	1.13228	0.954749	-0.177527	1.1688	0.159165	0.798153
rs6845314	chr4	129046627	G/C	basal_eQTL	SNP_SCREEN	IFNg2LPS1_REP1_p300	0.359297	0.687875	0.784915	0.0970394	0.444546	0.492419	0.307665
rs72712306	chr4	138165787	A/G	basal_eQTL	SNP_SCREEN	IFNg2LPS1_REP1_p300	2.88518e-05	0.674753	1.5548	0.880048	4.53983	0.0010252	2.98919
rs1593540	chr4	138536320	C/G	basal_eQTL	SNP_SCREEN	IFNg2LPS1_REP1_p300	0.391165	0.760203	0.986858	0.226654	0.40764	0.521554	0.282701
rs2602249	chr4	139681460	A/T	resp_eQTL	SNP_SCREEN	IFNg2LPS1_REP1_p300	0.464441	0.722068	0.648331	-0.073737	0.33307	0.593358	0.226683
rs17050884	chr4	139721103	G/A	basal_eQTL	SNP_SCREEN	IFNg2LPS1_REP1_p300	0.0338483	0.00511481	0.469134	0.464019	1.47046	0.0990376	1.0042
rs4863683	chr4	139755231	C/T	basal_eQTL	SNP_SCREEN	IFNg2LPS1_REP1_p300	0.0229618	-0.253147	0.093006	0.346153	1.63899	0.0752468	1.12351
rs7684299	chr4	140692843	T/A	basal_eQTL	SNP_SCREEN	IFNg2LPS1_REP1_p300	0.0273973	0.649322	0.700019	0.0506963	1.56229	0.0858398	1.06631
rs6818727	chr4	141309585	A/G	basal_eQTL	SNP_SCREEN	IFNg2LPS1_REP1_p300	0.00304811	0.23276	0.135865	-0.0968952	2.51597	0.0194868	1.71026
rs113824067	chr4	142382637	C/T	resp_eQTL	SNP_SCREEN	IFNg2LPS1_REP1_p300	0.340151	2.57086	2.28981	-0.281052	0.468329	0.474497	0.323767
rs78296340	chr4	151194128	C/T	basal_eQTL	SNP_SCREEN	IFNg2LPS1_REP1_p300	0.105137	-0.111544	0.126934	0.238478	0.978243	0.212775	0.672078
rs1429559	chr4	151760800	A/G	basal_eQTL	SNP_SCREEN	IFNg2LPS1_REP1_p300	0.00125403	1.79072	1.32838	-0.462339	2.90169	0.0108356	1.96515
rs112101087	chr4	155667784	G/A	resp_eQTL	SNP_SCREEN	IFNg2LPS1_REP1_p300	0.18731	-1.23291	-1.10251	0.1304	0.727438	0.314125	0.502898
rs16999138	chr4	158582622	A/G	basal_eQTL	SNP_SCREEN	IFNg2LPS1_REP1_p300	0.00864494	0.772576	0.513755	-0.25882	2.06324	0.0398388	1.39969
rs7657256	chr4	169285272	T/C	basal_eQTL	SNP_SCREEN	IFNg2LPS1_REP1_p300	0.252963	0.0993745	-0.0506045	-0.149979	0.596944	0.391296	0.407495
rs4690522	chr4	177439897	C/A	basal_eQTL	SNP_SCREEN	IFNg2LPS1_REP1_p300	0.000644973	0.286261	0.868652	0.58239	3.19046	0.00724204	2.14014
rs4415002	chr4	183414153	T/C	basal_eQTL	SNP_SCREEN	IFNg2LPS1_REP1_p300	0.0546754	-0.222852	-0.536783	-0.31393	1.26221	0.136503	0.864856
rs80107592	chr4	183504805	G/C	basal_eQTL	SNP_SCREEN	IFNg2LPS1_REP1_p300	0.248164	-0.981451	-1.09813	-0.116674	0.60526	0.384951	0.414595
rs12515299	chr5	90375	G/A	basal_eQTL	SNP_SCREEN	IFNg2LPS1_REP1_p300	0.0102436	-0.807427	-0.466093	0.341334	1.98955	0.0447802	1.34891
rs10474783	chr5	473465	C/T	basal_eQTL	SNP_SCREEN	IFNg2LPS1_REP1_p300	0.203123	-1.04201	-1.17223	-0.130215	0.692241	0.333573	0.476809
rs12523529	chr5	742816	G/A	resp_eQTL	SNP_SCREEN	IFNg2LPS1_REP1_p300	0.0124456	-0.0134782	0.463052	0.47653	1.90499	0.0506991	1.295
rs72719235	chr5	1656602	G/T	basal_eQTL	SNP_SCREEN	IFNg2LPS1_REP1_p300	5.47901e-05	1.62221	1.4354	-0.186809	4.2613	0.00161594	2.79157
rs11746592	chr5	10672279	G/A	basal_eQTL	SNP_SCREEN	IFNg2LPS1_REP1_p300	0.000176654	-0.40179	0.267017	0.668807	3.75288	0.00331151	2.47997
rs182073	chr5	10760261	G/A	GWAS_eQTL	SNP_SCREEN	IFNg2LPS1_REP1_p300	0.0131114	-1.01573	-0.805393	0.210335	1.88235	0.0527317	1.27793
rs3756663	chr5	33440200	C/A	basal_eQTL	SNP_SCREEN	IFNg2LPS1_REP1_p300	0.109904	-0.823042	-0.423505	0.399537	0.958987	0.21955	0.658467
rs1393159	chr5	36071465	C/A	basal_eQTL	SNP_SCREEN	IFNg2LPS1_REP1_p300	0.0774857	-0.708313	-0.333386	0.374927	1.11078	0.171398	0.765993
rs62354640	chr5	36638730	C/T	basal_eQTL	SNP_SCREEN	IFNg2LPS1_REP1_p300	0.872679	-0.996264	-1.04217	-0.0459018	0.0591454	0.918785	0.0367863
rs1025288	chr5	36702762	C/A	basal_eQTL	SNP_SCREEN	IFNg2LPS1_REP1_p300	0.65488	-0.541546	-0.586068	-0.0445223	0.183838	0.754084	0.12258
rs9283753	chr5	40490507	C/T	resp_eQTL	SNP_SCREEN	IFNg2LPS1_REP1_p300	0.00631613	0.353559	0.240177	-0.113382	2.19955	0.032416	1.48924
rs13166556	chr5	50671991	G/A	basal_eQTL	SNP_SCREEN	IFNg2LPS1_REP1_p300	0.00104056	-0.0037649	0.581431	0.585196	2.98273	0.00955071	2.01996
rs17211038	chr5	52822654	C/T	resp_eQTL	SNP_SCREEN	IFNg2LPS1_REP1_p300	0.0700433	0.368464	0.684246	0.315782	1.15463	0.161723	0.791229
rs1703368	chr5	54103387	A/G	basal_eQTL	SNP_SCREEN	IFNg2LPS1_REP1_p300	0.581242	-0.107548	-0.249218	-0.14167	0.235643	0.693477	0.158968
rs2662033	chr5	56917583	T/G	basal_eQTL	SNP_SCREEN	IFNg2LPS1_REP1_p300	0.712757	-0.814298	-0.830561	-0.0162629	0.147058	0.797884	0.0980602
rs2910586	chr5	58228240	A/C	basal_eQTL	SNP_SCREEN	IFNg2LPS1_REP1_p300	0.000914587	1.27699	0.648377	-0.628615	3.03877	0.00891219	2.05002
rs11748875	chr5	65659934	G/A	basal_eQTL	SNP_SCREEN	IFNg2LPS1_REP1_p300	0.00774193	-0.95502	-0.579588	0.375432	2.11115	0.0369076	1.43288
rs157414	chr5	67997581	A/G	basal_eQTL	SNP_SCREEN	IFNg2LPS1_REP1_p300	0.240602	0.610154	0.391539	-0.218615	0.618701	0.37692	0.423751
rs4288083	chr5	69305204	C/T	basal_eQTL	SNP_SCREEN	IFNg2LPS1_REP1_p300	0.139812	0.658909	0.904296	0.245387	0.854454	0.257292	0.589574
rs7710143	chr5	71379903	A/G	basal_eQTL	SNP_SCREEN	IFNg2LPS1_REP1_p300	0.0139491	1.92635	2.23877	0.312412	1.85545	0.0550008	1.25963
rs1200485	chr5	73089231	A/G	basal_eQTL	SNP_SCREEN	IFNg2LPS1_REP1_p300	0.0213316	1.61314	1.27585	-0.337284	1.67098	0.0722597	1.1411
rs819587	chr5	73550743	G/A	basal_eQTL	SNP_SCREEN	IFNg2LPS1_REP1_p300	0.703971	-0.648295	-0.721637	-0.073342	0.152445	0.791252	0.101685
rs12515263	chr5	75053675	G/A	resp_eQTL	SNP_SCREEN	IFNg2LPS1_REP1_p300	0.918478	-1.19519	-1.18392	0.01127	0.0369311	0.945844	0.0241803
rs2431350	chr5	76625632	C/G	caQTL_eQTL	SNP_SCREEN	IFNg2LPS1_REP1_p300	0.0114376	0.684812	0.670237	-0.0145755	1.94167	0.0478365	1.32024
rs444403	chr5	76801451	C/G	basal_eQTL	SNP_SCREEN	IFNg2LPS1_REP1_p300	0.246768	-0.904888	-0.830686	0.0742018	0.60771	0.383592	0.41613
rs335630	chr5	77433553	C/A	basal_eQTL	SNP_SCREEN	IFNg2LPS1_REP1_p300	0.134003	-0.154298	0.00422355	0.158522	0.872886	0.249928	0.602185
rs11950944	chr5	80127170	C/T	basal_eQTL	SNP_SCREEN	IFNg2LPS1_REP1_p300	5.86665e-09	0.6806	2.25091	1.57031	8.23161	4.32568e-06	5.36395
rs3857369	chr5	82170945	A/G	basal_eQTL	SNP_SCREEN	IFNg2LPS1_REP1_p300	0.0327126	-0.270106	-0.366161	-0.0960547	1.48528	0.097128	1.01266
rs62368944	chr5	87308339	T/C	basal_eQTL	SNP_SCREEN	IFNg2LPS1_REP1_p300	0.597845	0.52397	0.462951	-0.0610184	0.223412	0.704921	0.151859
rs3756704	chr5	95824590	G/A	resp_eQTL	SNP_SCREEN	IFNg2LPS1_REP1_p300	4.29974e-06	0.802253	1.85499	1.05273	5.36656	0.00035226	3.45314
rs27524	chr5	96766240	A/G	basal_eQTL	SNP_SCREEN	IFNg2LPS1_REP1_p300	0.00142436	1.6314	1.12996	-0.501439	2.84638	0.0116378	1.93413
rs152466	chr5	96828908	A/G	basal_eQTL	SNP_SCREEN	IFNg2LPS1_REP1_p300	0.906956	-1.00634	-1.01413	-0.00779201	0.0424138	0.937788	0.0278955
rs2927608	chr5	96916728	G/A	basal_eQTL	SNP_SCREEN	IFNg2LPS1_REP1_p300	0.12075	-0.506705	-0.239088	0.267617	0.918111	0.232868	0.632889
rs316215	chr5	97164696	C/T	basal_eQTL	SNP_SCREEN	IFNg2LPS1_REP1_p300	0.015701	1.42783	1.35272	-0.0751095	1.80407	0.060296	1.21971
rs7712282	chr5	102447740	T/C	basal_eQTL	SNP_SCREEN	IFNg2LPS1_REP1_p300	3.27635e-05	1.22558	0.732159	-0.493419	4.48461	0.00111497	2.95274
rs2431530	chr5	102782303	C/T	basal_eQTL	SNP_SCREEN	IFNg2LPS1_REP1_p300	0.883908	-0.53727	-0.578391	-0.0411206	0.0535929	0.92576	0.0335017
rs3797900	chr5	103562502	G/A	basal_eQTL	SNP_SCREEN	IFNg2LPS1_REP1_p300	0.000433984	-1.18317	-1.24212	-0.0589513	3.36253	0.00596257	2.22457
rs31600	chr5	109670675	G/T	basal_eQTL	SNP_SCREEN	IFNg2LPS1_REP1_p300	0.629468	-0.472324	-0.390462	0.0818623	0.201027	0.732833	0.134995
rs17132268	chr5	110683448	T/C	basal_eQTL	SNP_SCREEN	IFNg2LPS1_REP1_p300	0.000127926	0.790014	1.81771	1.0277	3.89304	0.00280194	2.55254
rs4566840	chr5	111661752	C/T	basal_eQTL	SNP_SCREEN	IFNg2LPS1_REP1_p300	0.424957	-0.116443	0.0882151	0.204658	0.371655	0.554902	0.255783
rs580237	chr5	112858335	A/C	basal_eQTL	SNP_SCREEN	IFNg2LPS1_REP1_p300	0.0858158	0.120709	0.270472	0.149763	1.06643	0.184117	0.734906
rs26991	chr5	113452843	T/C	basal_eQTL	SNP_SCREEN	IFNg2LPS1_REP1_p300	0.411929	-0.634144	-0.776857	-0.142712	0.385178	0.543668	0.264666
rs2217019	chr5	114640205	T/C	basal_eQTL	SNP_SCREEN	IFNg2LPS1_REP1_p300	0.169709	-0.387905	-0.621406	-0.233501	0.770294	0.292593	0.533736
rs10076833	chr5	115240901	T/C	basal_eQTL	SNP_SCREEN	IFNg2LPS1_REP1_p300	0.222513	1.14617	0.969405	-0.176767	0.652645	0.357702	0.446479
rs27544	chr5	116751776	T/A	basal_eQTL	SNP_SCREEN	IFNg2LPS1_REP1_p300	0.855327	-0.023033	0.0280127	0.0510457	0.0678679	0.903958	0.043852
rs9327091	chr5	119234477	C/A	basal_eQTL	SNP_SCREEN	IFNg2LPS1_REP1_p300	6.95416e-05	0.741952	1.71327	0.97132	4.15776	0.00182123	2.73964
rs10063245	chr5	127562177	C/G	resp_eQTL	SNP_SCREEN	IFNg2LPS1_REP1_p300	0.000431797	-0.593877	-0.239001	0.354876	3.36472	0.00596257	2.22457
rs17764730	chr5	128021834	C/T	basal_eQTL	SNP_SCREEN	IFNg2LPS1_REP1_p300	0.0146073	0.578256	0.716577	0.138321	1.83543	0.0570874	1.24346
rs251393	chr5	128197393	T/C	resp_eQTL	SNP_SCREEN	IFNg2LPS1_REP1_p300	0.00130126	0.58524	0.0298481	-0.555392	2.88564	0.0111565	1.95247
rs184623246	chr5	128555966	A/G	basal_eQTL	SNP_SCREEN	IFNg2LPS1_REP1_p300	0.122808	0.260476	0.0712019	-0.189274	0.910772	0.235096	0.628755
rs1698105	chr5	132875157	G/A	basal_eQTL	SNP_SCREEN	IFNg2LPS1_REP1_p300	0.000693413	-0.309729	0.37732	0.687049	3.15901	0.00767563	2.11489
rs78173679	chr5	133291547	T/C	basal_eQTL	SNP_SCREEN	IFNg2LPS1_REP1_p300	0.0591723	0.0970355	-0.232445	-0.329481	1.22788	0.144406	0.840413
rs9285933	chr5	134921829	G/A	basal_eQTL	SNP_SCREEN	IFNg2LPS1_REP1_p300	2.32217e-07	-0.464772	0.246111	0.710884	6.63411	4.66966e-05	4.33071
rs6882087	chr5	135999890	A/G	basal_eQTL	SNP_SCREEN	IFNg2LPS1_REP1_p300	0.0748107	0.452311	0.261587	-0.190723	1.12604	0.167432	0.776163
rs374073	chr5	141643863	G/A	basal_eQTL	SNP_SCREEN	IFNg2LPS1_REP1_p300	0.344582	-0.757864	-0.764709	-0.00684448	0.462708	0.478478	0.320138
rs6864309	chr5	144170653	G/T	basal_eQTL	SNP_SCREEN	IFNg2LPS1_REP1_p300	0.111221	-1.1518	-0.91132	0.240477	0.953815	0.221199	0.655217
rs111641781	chr5	147872918	G/T	basal_eQTL	SNP_SCREEN	IFNg2LPS1_REP1_p300	0.637414	-0.536636	-0.444303	0.0923331	0.195579	0.73936	0.131144
rs2438490	chr5	149346599	G/A	basal_eQTL	SNP_SCREEN	IFNg2LPS1_REP1_p300	0.472843	0.197495	0.140933	-0.0565624	0.325283	0.599164	0.222455
rs11744389	chr5	150244043	T/C	caQTL_eQTL	SNP_SCREEN	IFNg2LPS1_REP1_p300	0.592892	2.20359	2.19419	-0.00940161	0.227025	0.701324	0.154081
rs12519827	chr5	150488763	G/A	basal_eQTL	SNP_SCREEN	IFNg2LPS1_REP1_p300	0.0084174	0.577179	0.18501	-0.392169	2.07482	0.0391985	1.40673
rs17111727	chr5	151075881	A/G	basal_eQTL	SNP_SCREEN	IFNg2LPS1_REP1_p300	0.932765	-1.07203	-1.02421	0.0478196	0.0302279	0.95522	0.0198965
rs10039049	chr5	151138338	T/C	basal_eQTL	SNP_SCREEN	IFNg2LPS1_REP1_p300	0.0039493	0.643707	0.272111	-0.371596	2.40348	0.0234835	1.62924
rs72794132	chr5	151239432	C/T	basal_eQTL	SNP_SCREEN	IFNg2LPS1_REP1_p300	0.223326	-0.998871	-1.18132	-0.182445	0.65106	0.358229	0.445839
rs11740589	chr5	154832925	G/A	basal_eQTL	SNP_SCREEN	IFNg2LPS1_REP1_p300	0.280398	-0.0748377	0.0887939	0.163632	0.552226	0.421072	0.375643
rs62387716	chr5	157694053	G/A	resp_eQTL	SNP_SCREEN	IFNg2LPS1_REP1_p300	0.387637	-1.24662	-1.20197	0.0446573	0.411575	0.519353	0.284537
rs3733867	chr5	160092027	C/T	resp_eQTL	SNP_SCREEN	IFNg2LPS1_REP1_p300	0.108609	0.727976	1.03819	0.310214	0.964135	0.218402	0.660743
rs1895320	chr5	160422579	A/G	basal_eQTL	SNP_SCREEN	IFNg2LPS1_REP1_p300	0.0401111	-0.963003	-0.948103	0.0148997	1.39674	0.112276	0.949714
rs1865003	chr5	172385617	A/C	caQTL_eQTL	SNP_SCREEN	IFNg2LPS1_REP1_p300	0.685294	-1.064	-0.88801	0.175992	0.164123	0.776573	0.109818
rs6881304	chr5	173085228	T/C	basal_eQTL	SNP_SCREEN	IFNg2LPS1_REP1_p300	0.163122	-0.991759	-1.13502	-0.143265	0.787487	0.283446	0.54753
rs7714152	chr5	173288406	G/T	basal_eQTL	SNP_SCREEN	IFNg2LPS1_REP1_p300	0.66535	0.358233	0.463403	0.10517	0.17695	0.762698	0.117648
rs56238131	chr5	175439878	G/A	basal_eQTL	SNP_SCREEN	IFNg2LPS1_REP1_p300	0.321538	0.218267	0.602353	0.384087	0.492768	0.457639	0.339477
rs10051765	chr5	177372991	T/C	caQTL_eQTL	SNP_SCREEN	IFNg2LPS1_REP1_p300	0.363191	-0.489903	-0.683436	-0.193533	0.439865	0.496359	0.304204
rs2731670	chr5	177421018	A/C	basal_eQTL	SNP_SCREEN	IFNg2LPS1_REP1_p300	0.0125626	0.117773	-0.180912	-0.298685	1.90092	0.0510819	1.29173
rs10076182	chr5	178676404	G/A	basal_eQTL	SNP_SCREEN	IFNg2LPS1_REP1_p300	0.0113136	1.54615	2.05917	0.513022	1.9464	0.0477588	1.32095
rs457659	chr5	179295699	A/C	basal_eQTL	SNP_SCREEN	IFNg2LPS1_REP1_p300	0.0616676	-1.06659	-1.07013	-0.00353673	1.20994	0.148432	0.828473
rs168726	chr5	180849402	C/T	caQTL_eQTL	SNP_SCREEN	IFNg2LPS1_REP1_p300	0.0695679	-0.765912	-0.699717	0.0661956	1.15759	0.161229	0.792556
rs2797310	chr6	283619	T/G	basal_eQTL	SNP_SCREEN	IFNg2LPS1_REP1_p300	0.00950753	0.533663	0.136302	-0.397361	2.02193	0.0428521	1.36803
rs2788223	chr6	720465	G/A	basal_eQTL	SNP_SCREEN	IFNg2LPS1_REP1_p300	0.0439213	-0.923419	-0.615007	0.308412	1.35732	0.119648	0.922096
rs3800028	chr6	1728292	A/T	basal_eQTL	SNP_SCREEN	IFNg2LPS1_REP1_p300	0.356982	1.01649	0.854783	-0.161712	0.447354	0.490767	0.309125
rs2038760	chr6	2680498	C/T	basal_eQTL	SNP_SCREEN	IFNg2LPS1_REP1_p300	0.114381	-1.0052	-0.710478	0.29472	0.941645	0.2245	0.648783
rs2756072	chr6	2952102	T/G	basal_eQTL	SNP_SCREEN	IFNg2LPS1_REP1_p300	0.000272345	0.487107	-0.259738	-0.746845	3.56488	0.00412621	2.38445
rs6927166	chr6	3029921	A/C	basal_eQTL	SNP_SCREEN	IFNg2LPS1_REP1_p300	0.292854	2.92458	2.67419	-0.250393	0.533348	0.430714	0.365811
rs2077681	chr6	3085866	C/T	basal_eQTL	SNP_SCREEN	IFNg2LPS1_REP1_p300	0.633007	-0.42252	-0.395731	0.0267886	0.198592	0.735405	0.133473
rs509227	chr6	10535358	A/C	basal_eQTL	SNP_SCREEN	IFNg2LPS1_REP1_p300	0.387413	0.0730513	-0.0599643	-0.133016	0.411826	0.519353	0.284537
rs475776	chr6	13290759	C/T	basal_eQTL	SNP_SCREEN	IFNg2LPS1_REP1_p300	0.395811	-1.1271	-0.965906	0.16119	0.402512	0.526796	0.278358
rs2804916	chr6	13581612	T/C	basal_eQTL	SNP_SCREEN	IFNg2LPS1_REP1_p300	0.00132978	0.274243	-0.0837567	-0.358	2.87622	0.01127	1.94807
rs6913257	chr6	15684253	G/A	basal_eQTL	SNP_SCREEN	IFNg2LPS1_REP1_p300	0.0030662	-0.816867	-0.539881	0.276986	2.5134	0.0195459	1.70894
rs1016222	chr6	16421432	A/G	basal_eQTL	SNP_SCREEN	IFNg2LPS1_REP1_p300	0.0168975	1.18706	0.771117	-0.415942	1.77218	0.063068	1.20019
rs2518469	chr6	18153099	T/A	basal_eQTL	SNP_SCREEN	IFNg2LPS1_REP1_p300	0.0444895	0.458864	0.358839	-0.100025	1.35174	0.120907	0.917548
rs1810719	chr6	18162080	A/G	basal_eQTL	SNP_SCREEN	IFNg2LPS1_REP1_p300	0.0328498	-0.452342	-0.471181	-0.0188388	1.48347	0.097274	1.012
rs4710976	chr6	21449989	T/C	GWAS_eQTL	SNP_SCREEN	IFNg2LPS1_REP1_p300	0.00463236	0.644652	0.158643	-0.486009	2.3342	0.0259412	1.58601
rs215010	chr6	25385420	A/G	basal_eQTL	SNP_SCREEN	IFNg2LPS1_REP1_p300	0.00612972	0.207232	-0.158558	-0.365791	2.21256	0.0316798	1.49922
rs9348676	chr6	25398198	T/C	basal_eQTL	SNP_SCREEN	IFNg2LPS1_REP1_p300	0.0273827	0.743937	1.05195	0.308014	1.56252	0.0858398	1.06631
rs198803	chr6	26134824	T/A	basal_eQTL	SNP_SCREEN	IFNg2LPS1_REP1_p300	0.565807	-0.956091	-0.973816	-0.0177246	0.247332	0.680568	0.167129
rs28362606	chr6	26365358	T/C	basal_eQTL	SNP_SCREEN	IFNg2LPS1_REP1_p300	0.0108157	0.37058	-0.0736349	-0.444215	1.96594	0.0466363	1.33128
rs6907302	chr6	26457998	G/A	basal_eQTL	SNP_SCREEN	IFNg2LPS1_REP1_p300	0.114144	0.324493	0.526673	0.20218	0.942547	0.2245	0.648783
rs187257516	chr6	27693182	T/C	caQTL_eQTL	SNP_SCREEN	IFNg2LPS1_REP1_p300	0.899507	-0.504543	-0.54762	-0.0430767	0.0459957	0.933697	0.029794
rs1233622	chr6	28780125	T/C	basal_eQTL	SNP_SCREEN	IFNg2LPS1_REP1_p300	0.0764384	-0.941201	-1.15852	-0.217318	1.11669	0.169761	0.770162
rs2747429	chr6	29680600	T/C	basal_eQTL	SNP_SCREEN	IFNg2LPS1_REP1_p300	0.976563	-1.1565	-1.14729	0.00920532	0.0102996	0.983837	0.00707682
rs2517743	chr6	29930902	A/G	basal_eQTL	SNP_SCREEN	IFNg2LPS1_REP1_p300	0.0115473	-0.59309	-0.655124	-0.0620344	1.93752	0.0480125	1.31865
rs428081	chr6	29938735	G/A	basal_eQTL	SNP_SCREEN	IFNg2LPS1_REP1_p300	0.144293	0.361787	0.573784	0.211998	0.840755	0.262696	0.580546
rs9260114	chr6	29942211	C/T	basal_eQTL	SNP_SCREEN	IFNg2LPS1_REP1_p300	0.944949	-0.913067	-0.84568	0.0673871	0.0245917	0.963082	0.0163366
rs9260257	chr6	29947986	C/T	basal_eQTL	SNP_SCREEN	IFNg2LPS1_REP1_p300	5.06343e-05	0.620567	-0.265962	-0.886529	4.29556	0.0015556	2.8081
rs427290	chr6	29986241	C/A	basal_eQTL	SNP_SCREEN	IFNg2LPS1_REP1_p300	0.756301	1.21083	1.2528	0.0419742	0.121305	0.82983	0.0810109
rs9261558	chr6	30199517	C/T	basal_eQTL	SNP_SCREEN	IFNg2LPS1_REP1_p300	0.252569	1.86138	1.76365	-0.0977358	0.59762	0.390961	0.407867
rs2894046	chr6	30814328	T/C	caQTL_eQTL	SNP_SCREEN	IFNg2LPS1_REP1_p300	0.40738	-0.749403	-0.872589	-0.123186	0.390001	0.53895	0.268452
rs1265181	chr6	31188008	G/C	basal_eQTL	SNP_SCREEN	IFNg2LPS1_REP1_p300	0.425466	0.876489	1.06276	0.18627	0.371135	0.55524	0.25552
rs3130462	chr6	31197500	A/G	basal_eQTL	SNP_SCREEN	IFNg2LPS1_REP1_p300	0.186126	-1.0646	-1.20539	-0.140788	0.730192	0.312376	0.505323
rs3130406	chr6	31242062	G/A	basal_eQTL	SNP_SCREEN	IFNg2LPS1_REP1_p300	0.143312	1.48227	1.61578	0.133511	0.843717	0.261989	0.581718
rs3128984	chr6	31456751	A/G	resp_eQTL	SNP_SCREEN	IFNg2LPS1_REP1_p300	0.14831	2.06974	1.84841	-0.22133	0.82883	0.266522	0.574267
rs2844498	chr6	31509077	C/T	basal_eQTL	SNP_SCREEN	IFNg2LPS1_REP1_p300	0.00486028	-0.659076	-0.693652	-0.0345763	2.31334	0.0268103	1.5717
rs2844479	chr6	31605179	A/C	basal_eQTL	SNP_SCREEN	IFNg2LPS1_REP1_p300	0.112202	0.0648837	0.200605	0.135721	0.950001	0.221995	0.653657
rs7029	chr6	31662176	A/G	resp_eQTL	SNP_SCREEN	IFNg2LPS1_REP1_p300	0.183981	-0.710051	-0.923272	-0.213221	0.735228	0.310661	0.507714
rs4569	chr6	31670030	C/T	basal_eQTL	SNP_SCREEN	IFNg2LPS1_REP1_p300	0.0514429	0.0100968	0.220288	0.210191	1.28867	0.131399	0.881407
rs444921	chr6	31964400	C/T	basal_eQTL	SNP_SCREEN	IFNg2LPS1_REP1_p300	0.0809264	-1.16927	-0.929781	0.239485	1.09191	0.176712	0.752734
rs11969759	chr6	32053353	C/T	basal_eQTL	SNP_SCREEN	IFNg2LPS1_REP1_p300	0.955454	-1.10079	-1.07786	0.0229297	0.0197901	0.969924	0.0132622
rs78025613	chr6	32556958	A/C	basal_eQTL	SNP_SCREEN	IFNg2LPS1_REP1_p300	9.07249e-05	1.10488	0.47613	-0.628752	4.04227	0.00221761	2.65412
rs7760731	chr6	32615624	C/A	resp_eQTL	SNP_SCREEN	IFNg2LPS1_REP1_p300	0.000110767	0.181234	0.499346	0.318112	3.95559	0.00252593	2.59758
rs116359969	chr6	32624333	A/G	basal_eQTL	SNP_SCREEN	IFNg2LPS1_REP1_p300	0.768184	1.78206	1.84177	0.0597146	0.114535	0.839952	0.0757453
rs147841808	chr6	32634030	C/G	basal_eQTL	SNP_SCREEN	IFNg2LPS1_REP1_p300	0.351012	-0.903867	-0.629574	0.274293	0.454679	0.48497	0.314285
rs9272365	chr6	32636844	T/C	basal_eQTL	SNP_SCREEN	IFNg2LPS1_REP1_p300	0.364457	0.00709914	-0.193389	-0.200488	0.438354	0.497334	0.303352
rs9272474	chr6	32637977	T/A	basal_eQTL	SNP_SCREEN	IFNg2LPS1_REP1_p300	0.455454	0.359189	0.201155	-0.158034	0.341555	0.585395	0.232551
rs9273021	chr6	32643948	A/G	basal_eQTL	SNP_SCREEN	IFNg2LPS1_REP1_p300	0.0273378	0.811276	0.416156	-0.39512	1.56324	0.0858398	1.06631
rs9273515	chr6	32660762	G/A	basal_eQTL	SNP_SCREEN	IFNg2LPS1_REP1_p300	0.0023943	-0.678815	-0.0990568	0.579758	2.62082	0.0168778	1.77268
rs9274557	chr6	32667110	G/T	basal_eQTL	SNP_SCREEN	IFNg2LPS1_REP1_p300	0.316873	-0.126281	-0.258287	-0.132006	0.499115	0.455145	0.34185
rs2857115	chr6	32810504	G/A	basal_eQTL	SNP_SCREEN	IFNg2LPS1_REP1_p300	0.00182455	0.519893	0.088422	-0.431471	2.73884	0.0141036	1.85067
rs4148876	chr6	32829016	G/A	basal_eQTL	SNP_SCREEN	IFNg2LPS1_REP1_p300	0.576197	-0.41681	-0.484781	-0.0679708	0.239429	0.690063	0.161111
rs396090	chr6	33009758	G/A	basal_eQTL	SNP_SCREEN	IFNg2LPS1_REP1_p300	0.469277	-0.945439	-1.08816	-0.142718	0.32857	0.597638	0.223561
rs1126504	chr6	33080680	C/G	basal_eQTL	SNP_SCREEN	IFNg2LPS1_REP1_p300	0.000176181	-0.00654632	-0.0685426	-0.0619963	3.75404	0.00331151	2.47997
rs9277386	chr6	33082722	A/G	basal_eQTL	SNP_SCREEN	IFNg2LPS1_REP1_p300	0.599055	-0.590872	-0.649784	-0.0589124	0.222533	0.705944	0.15123
rs464367	chr6	33276864	C/T	caQTL_eQTL	SNP_SCREEN	IFNg2LPS1_REP1_p300	0.0918976	0.951673	0.729427	-0.222246	1.0367	0.19323	0.713926
rs2296343	chr6	33658940	T/C	basal_eQTL	SNP_SCREEN	IFNg2LPS1_REP1_p300	0.0226503	-0.13008	-0.319828	-0.189748	1.64493	0.0746682	1.12686
rs2395604	chr6	34820199	A/C	basal_eQTL	SNP_SCREEN	IFNg2LPS1_REP1_p300	0.010126	0.0646841	-0.310829	-0.375513	1.99456	0.0443539	1.35307
rs3734261	chr6	34872621	G/A	basal_eQTL	SNP_SCREEN	IFNg2LPS1_REP1_p300	0.0126712	-0.451215	-0.816821	-0.365605	1.89718	0.051429	1.28879
rs4713862	chr6	35440010	G/A	basal_eQTL	SNP_SCREEN	IFNg2LPS1_REP1_p300	0.0129664	-0.655616	-0.253601	0.402015	1.88718	0.0524345	1.28038
rs4544902	chr6	35652201	G/A	basal_eQTL	SNP_SCREEN	IFNg2LPS1_REP1_p300	0.16387	-0.899016	-0.790212	0.108805	0.7855	0.284522	0.545885
rs2766533	chr6	35717713	G/A	basal_eQTL	SNP_SCREEN	IFNg2LPS1_REP1_p300	4.87875e-06	-0.333152	0.500048	0.8332	5.31169	0.000372131	3.4293
rs608267	chr6	35925256	T/C	basal_eQTL	SNP_SCREEN	IFNg2LPS1_REP1_p300	0.161139	-0.171186	-0.347034	-0.175848	0.792799	0.280661	0.551817
rs683423	chr6	35934616	A/G	basal_eQTL	SNP_SCREEN	IFNg2LPS1_REP1_p300	0.719488	0.0972826	0.219434	0.122152	0.142976	0.803792	0.0948565
rs9380560	chr6	36249501	G/T	basal_eQTL	SNP_SCREEN	IFNg2LPS1_REP1_p300	0.000183726	-0.909288	-0.34873	0.560557	3.73583	0.00333117	2.4774
rs1738233	chr6	38798712	T/A	basal_eQTL	SNP_SCREEN	IFNg2LPS1_REP1_p300	0.0310518	0.212122	-0.0719648	-0.284087	1.50791	0.0942204	1.02586
rs6458200	chr6	41227682	T/G	basal_eQTL	SNP_SCREEN	IFNg2LPS1_REP1_p300	0.0745838	-0.450892	-0.224788	0.226104	1.12736	0.167152	0.776887
rs58177518	chr6	41535593	C/T	basal_eQTL	SNP_SCREEN	IFNg2LPS1_REP1_p300	0.0115736	0.486142	0.902909	0.416767	1.93653	0.0480314	1.31847
rs7766817	chr6	41950366	T/A	basal_eQTL	SNP_SCREEN	IFNg2LPS1_REP1_p300	0.29719	0.110073	0.333248	0.223175	0.526966	0.435353	0.361158
rs4714646	chr6	42989008	C/T	basal_eQTL	SNP_SCREEN	IFNg2LPS1_REP1_p300	0.00339209	0.124995	0.767568	0.642573	2.46953	0.0211361	1.67498
rs117965109	chr6	43013111	C/T	basal_eQTL	SNP_SCREEN	IFNg2LPS1_REP1_p300	0.108272	-0.913917	-0.763649	0.150268	0.965485	0.217923	0.661698
rs12204526	chr6	43146964	G/A	basal_eQTL	SNP_SCREEN	IFNg2LPS1_REP1_p300	0.886446	-0.819751	-0.764443	0.0553082	0.0523479	0.927101	0.0328731
rs937590	chr6	43272354	T/C	basal_eQTL	SNP_SCREEN	IFNg2LPS1_REP1_p300	0.264803	-0.477825	-0.40509	0.0727358	0.577077	0.405079	0.39246
rs111959750	chr6	43651700	T/C	basal_eQTL	SNP_SCREEN	IFNg2LPS1_REP1_p300	0.510548	-0.989628	-1.05542	-0.065793	0.291964	0.631617	0.199546
rs4426996	chr6	43920200	G/A	basal_eQTL	SNP_SCREEN	IFNg2LPS1_REP1_p300	0.688938	-0.495515	-0.370916	0.124599	0.16182	0.779106	0.108404
rs747199	chr6	44226608	G/C	basal_eQTL	SNP_SCREEN	IFNg2LPS1_REP1_p300	0.0361599	0.105953	-0.226679	-0.332631	1.44177	0.104693	0.980082
rs1048077	chr6	46144652	A/G	basal_eQTL	SNP_SCREEN	IFNg2LPS1_REP1_p300	0.0072197	0.88405	0.294776	-0.589274	2.14148	0.0354101	1.45087
rs9349370	chr6	46651739	A/T	basal_eQTL	SNP_SCREEN	IFNg2LPS1_REP1_p300	0.162679	1.95098	1.72007	-0.230909	0.788667	0.283121	0.548028
rs2477406	chr6	49409133	G/A	basal_eQTL	SNP_SCREEN	IFNg2LPS1_REP1_p300	0.976721	-0.105212	-0.100126	0.00508581	0.0102296	0.983837	0.00707682
rs17881167	chr6	53497658	C/A	basal_eQTL	SNP_SCREEN	IFNg2LPS1_REP1_p300	0.000944967	0.0819084	-0.315724	-0.397633	3.02458	0.00912781	2.03963
rs6900328	chr6	54842572	A/G	resp_eQTL	SNP_SCREEN	IFNg2LPS1_REP1_p300	0.356618	0.301306	0.119682	-0.181624	0.447797	0.490571	0.309298
rs28395490	chr6	68706033	C/T	basal_eQTL	SNP_SCREEN	IFNg2LPS1_REP1_p300	0.242692	-0.547142	-0.414553	0.13259	0.614944	0.378853	0.421529
rs59707679	chr6	69975448	C/A	basal_eQTL	SNP_SCREEN	IFNg2LPS1_REP1_p300	0.00271949	0.00219096	-0.230371	-0.232562	2.56551	0.018396	1.73528
rs13194216	chr6	70937905	C/T	resp_eQTL	SNP_SCREEN	IFNg2LPS1_REP1_p300	0.00430317	-0.69514	-0.168046	0.527094	2.36621	0.0248528	1.60462
rs9446966	chr6	73633219	T/A	basal_eQTL	SNP_SCREEN	IFNg2LPS1_REP1_p300	0.0985988	0.882447	0.769998	-0.112449	1.00613	0.203642	0.691133
rs9442951	chr6	73722913	C/T	basal_eQTL	SNP_SCREEN	IFNg2LPS1_REP1_p300	0.0781136	-0.0958538	0.425417	0.521271	1.10727	0.17227	0.763789
rs55749651	chr6	75584877	G/A	basal_eQTL	SNP_SCREEN	IFNg2LPS1_REP1_p300	0.989432	1.74081	1.73898	-0.00183898	0.00461403	0.994377	0.00244895
rs74556255	chr6	83192170	G/A	basal_eQTL	SNP_SCREEN	IFNg2LPS1_REP1_p300	0.742063	-1.06942	-1.12963	-0.0602162	0.129559	0.818675	0.0868887
rs1173418	chr6	85693198	G/A	basal_eQTL	SNP_SCREEN	IFNg2LPS1_REP1_p300	0.0405629	0.658873	0.994823	0.33595	1.39187	0.113004	0.946906
rs1870832	chr6	88447308	G/A	basal_eQTL	SNP_SCREEN	IFNg2LPS1_REP1_p300	0.31769	0.693783	0.793867	0.100084	0.497996	0.455727	0.341295
rs62408211	chr6	90193089	A/T	GWAS_caQTL	SNP_SCREEN	IFNg2LPS1_REP1_p300	0.424531	0.190528	0.222231	0.0317031	0.37209	0.554674	0.255962
rs6923983	chr6	99429343	T/G	basal_eQTL	SNP_SCREEN	IFNg2LPS1_REP1_p300	0.486941	-0.0469635	-0.0894915	-0.042528	0.312524	0.611996	0.213251
rs9390162	chr6	100250688	A/G	basal_eQTL	SNP_SCREEN	IFNg2LPS1_REP1_p300	0.0428138	-0.0625077	-0.54488	-0.482373	1.36842	0.117353	0.930504
rs79492793	chr6	100880886	G/A	caQTL_eQTL	SNP_SCREEN	IFNg2LPS1_REP1_p300	0.0522135	-0.625107	-0.379226	0.245881	1.28222	0.132298	0.878446
rs12214230	chr6	105280994	A/G	basal_eQTL	SNP_SCREEN	IFNg2LPS1_REP1_p300	1.10162e-05	1.75852	0.862108	-0.896416	4.95797	0.000580184	3.23643
rs9386521	chr6	106334932	C/G	basal_eQTL	SNP_SCREEN	IFNg2LPS1_REP1_p300	0.00121157	-0.444756	-0.0635244	0.381232	2.91665	0.0106095	1.97431
rs803523	chr6	106391846	G/A	basal_eQTL	SNP_SCREEN	IFNg2LPS1_REP1_p300	0.0042627	-0.711899	-0.384367	0.327532	2.37032	0.0247483	1.60646
rs2054365	chr6	106629627	G/A	basal_eQTL	SNP_SCREEN	IFNg2LPS1_REP1_p300	0.0013149	-0.269082	0.201658	0.47074	2.88111	0.0111868	1.95129
rs12528822	chr6	109340338	G/C	basal_eQTL	SNP_SCREEN	IFNg2LPS1_REP1_p300	0.321712	-0.023125	-0.172812	-0.149687	0.492532	0.457639	0.339477
rs3823234	chr6	109702470	C/T	basal_eQTL	SNP_SCREEN	IFNg2LPS1_REP1_p300	0.0494177	0.340742	0.65143	0.310688	1.30612	0.127552	0.894313
rs9487230	chr6	109834257	G/A	basal_eQTL	SNP_SCREEN	IFNg2LPS1_REP1_p300	0.00284384	0.707566	1.43362	0.72605	2.54609	0.0190232	1.72072
rs2428173	chr6	110488606	G/A	basal_eQTL	SNP_SCREEN	IFNg2LPS1_REP1_p300	0.0359276	-0.340409	-0.268633	0.0717763	1.44457	0.104157	0.982311
rs59260476	chr6	115650988	G/C	resp_eQTL	SNP_SCREEN	IFNg2LPS1_REP1_p300	0.109973	-0.453457	-0.59476	-0.141303	0.958712	0.21955	0.658467
rs117361304	chr6	116462456	T/G	GWAS_eQTL	SNP_SCREEN	IFNg2LPS1_REP1_p300	0.652815	-1.20519	-1.19567	0.00952075	0.18521	0.752462	0.123516
rs2637678	chr6	116466215	T/C	basal_eQTL	SNP_SCREEN	IFNg2LPS1_REP1_p300	0.0112415	0.734152	0.238379	-0.495773	1.94918	0.0475453	1.32289
rs62433108	chr6	117483634	T/G	basal_eQTL	SNP_SCREEN	IFNg2LPS1_REP1_p300	0.0446919	-0.867693	-1.02355	-0.155856	1.34977	0.121002	0.917209
rs7743045	chr6	118781108	A/G	basal_eQTL	SNP_SCREEN	IFNg2LPS1_REP1_p300	0.935197	-1.04946	-1.02265	0.0268113	0.0290969	0.956383	0.0193683
rs6926979	chr6	119456637	C/T	basal_eQTL	SNP_SCREEN	IFNg2LPS1_REP1_p300	0.118812	-0.0323856	0.129245	0.16163	0.925142	0.229931	0.638403
rs13204987	chr6	119612984	G/A	basal_eQTL	SNP_SCREEN	IFNg2LPS1_REP1_p300	0.00713627	-0.550123	-0.168519	0.381604	2.14653	0.0350787	1.45496
rs9398804	chr6	126382244	T/A	basal_eQTL	SNP_SCREEN	IFNg2LPS1_REP1_p300	0.0402	1.03248	0.551613	-0.480868	1.39577	0.112276	0.949714
rs2326451	chr6	126490782	A/T	resp_eQTL	SNP_SCREEN	IFNg2LPS1_REP1_p300	0.827259	1.14093	1.23454	0.0936053	0.0823582	0.884436	0.0533336
rs4897612	chr6	132714186	A/C	basal_eQTL	SNP_SCREEN	IFNg2LPS1_REP1_p300	0.0213168	1.00733	0.536212	-0.471116	1.67128	0.0722597	1.1411
rs12193642	chr6	132879046	G/A	basal_eQTL	SNP_SCREEN	IFNg2LPS1_REP1_p300	0.166379	-0.96336	-0.785852	0.177508	0.778901	0.288425	0.539967
rs7759971	chr6	135425746	C/T	basal_eQTL	SNP_SCREEN	IFNg2LPS1_REP1_p300	0.505774	-0.989972	-0.876665	0.113307	0.296043	0.628878	0.201434
rs62420684	chr6	136837813	C/T	resp_eQTL	SNP_SCREEN	IFNg2LPS1_REP1_p300	0.000133857	-0.408369	0.34238	0.750749	3.87336	0.00285281	2.54473
rs2076272	chr6	138382625	A/G	basal_eQTL	SNP_SCREEN	IFNg2LPS1_REP1_p300	0.646122	-1.20934	-1.2298	-0.0204648	0.189686	0.74711	0.126616
rs7769010	chr6	139048406	T/C	basal_eQTL	SNP_SCREEN	IFNg2LPS1_REP1_p300	0.0792606	-0.300058	-0.514704	-0.214646	1.10094	0.174106	0.759187
rs2272924	chr6	143451174	C/T	basal_eQTL	SNP_SCREEN	IFNg2LPS1_REP1_p300	0.711521	0.104537	0.200853	0.0963166	0.147812	0.796904	0.0985942
rs3804544	chr6	143487876	G/T	basal_eQTL	SNP_SCREEN	IFNg2LPS1_REP1_p300	0.0181878	1.82358	2.31533	0.491751	1.74022	0.0660881	1.17988
rs112937053	chr6	144027292	A/T	basal_eQTL	SNP_SCREEN	IFNg2LPS1_REP1_p300	0.00258741	-0.556779	0.0901441	0.646923	2.58713	0.0177744	1.75021
rs6922804	chr6	144766307	G/T	basal_eQTL	SNP_SCREEN	IFNg2LPS1_REP1_p300	0.806643	0.997406	0.982008	-0.0153975	0.0933185	0.867848	0.0615565
rs75641986	chr6	148353041	T/G	basal_eQTL	SNP_SCREEN	IFNg2LPS1_REP1_p300	0.0119905	1.60604	1.11655	-0.489495	1.92116	0.049483	1.30554
rs7775405	chr6	150698151	T/C	basal_eQTL	SNP_SCREEN	IFNg2LPS1_REP1_p300	0.0814105	1.53861	1.3113	-0.227315	1.08932	0.177419	0.751
rs6915598	chr6	151457529	T/C	basal_eQTL	SNP_SCREEN	IFNg2LPS1_REP1_p300	0.528723	-0.0337329	-0.129038	-0.0953054	0.276772	0.646509	0.189425
rs11965449	chr6	151509463	T/C	caQTL_eQTL	SNP_SCREEN	IFNg2LPS1_REP1_p300	0.0239105	1.38518	2.01495	0.62977	1.62141	0.0777491	1.1093
rs9479367	chr6	152651995	G/A	basal_eQTL	SNP_SCREEN	IFNg2LPS1_REP1_p300	0.958898	0.204696	0.132016	-0.0726808	0.0182276	0.972082	0.0122972
rs1829629	chr6	154650629	A/G	caQTL_eQTL	SNP_SCREEN	IFNg2LPS1_REP1_p300	0.00831895	0.872512	0.608681	-0.263832	2.07993	0.039069	1.40817
rs9364591	chr6	157693490	C/T	basal_eQTL	SNP_SCREEN	IFNg2LPS1_REP1_p300	0.518725	0.0416559	0.421976	0.38032	0.285063	0.639944	0.193858
rs6899806	chr6	157801805	G/A	caQTL_eQTL	SNP_SCREEN	IFNg2LPS1_REP1_p300	0.7609	-1.03731	-1.08798	-0.0506694	0.118672	0.834049	0.0788085
rs2477811	chr6	158091030	A/T	resp_eQTL	SNP_SCREEN	IFNg2LPS1_REP1_p300	0.477837	-0.512218	-0.620662	-0.108444	0.32072	0.604677	0.218476
rs62437115	chr6	158168623	C/G	basal_eQTL	SNP_SCREEN	IFNg2LPS1_REP1_p300	0.423584	-0.93493	-1.04529	-0.110365	0.37306	0.554419	0.256162
rs8191824	chr6	160056853	G/A	basal_eQTL	SNP_SCREEN	IFNg2LPS1_REP1_p300	0.0818518	-0.548302	-0.310455	0.237847	1.08697	0.177825	0.750007
rs9356457	chr6	166248030	C/T	basal_eQTL	SNP_SCREEN	IFNg2LPS1_REP1_p300	0.281246	-0.503299	-0.406919	0.0963803	0.550914	0.421974	0.374715
rs3829842	chr6	166629196	C/T	resp_eQTL	SNP_SCREEN	IFNg2LPS1_REP1_p300	0.7975	-0.895518	-0.85596	0.0395581	0.0982692	0.862153	0.0644156
rs112074021	chr6	166955397	G/A	basal_eQTL	SNP_SCREEN	IFNg2LPS1_REP1_p300	0.0394447	-1.11274	-0.91638	0.196357	1.40401	0.110984	0.954738
rs34332002	chr6	168896018	C/T	basal_eQTL	SNP_SCREEN	IFNg2LPS1_REP1_p300	0.112619	-0.694454	-0.573139	0.121315	0.948388	0.222423	0.652821
rs2223473	chr6	170546899	C/A	basal_eQTL	SNP_SCREEN	IFNg2LPS1_REP1_p300	0.0124323	0.404505	1.02455	0.62004	1.90545	0.0506991	1.295
rs78658550	chr7	160588	G/A	basal_eQTL	SNP_SCREEN	IFNg2LPS1_REP1_p300	0.0380571	0.568971	1.0136	0.444628	1.41956	0.108059	0.966339
rs28455841	chr7	220023	T/C	basal_eQTL	SNP_SCREEN	IFNg2LPS1_REP1_p300	0.124882	-1.11484	-1.45889	-0.344055	0.903502	0.238342	0.6228
rs10429037	chr7	1741663	G/A	basal_eQTL	SNP_SCREEN	IFNg2LPS1_REP1_p300	0.493169	-1.16078	-1.15065	0.0101291	0.307004	0.617718	0.20921
rs28537343	chr7	5851701	C/T	resp_eQTL	SNP_SCREEN	IFNg2LPS1_REP1_p300	0.0749527	0.223191	0.470745	0.247554	1.12521	0.167432	0.776163
rs852154	chr7	6051096	C/T	basal_eQTL	SNP_SCREEN	IFNg2LPS1_REP1_p300	0.176733	0.277472	0.508048	0.230576	0.752681	0.30188	0.520166
rs62454327	chr7	6355205	G/T	basal_eQTL	SNP_SCREEN	IFNg2LPS1_REP1_p300	0.526393	-0.866981	-0.80096	0.0660217	0.27869	0.645802	0.189901
rs71531384	chr7	6390611	T/A	basal_eQTL	SNP_SCREEN	IFNg2LPS1_REP1_p300	0.00120573	0.896411	0.323213	-0.573197	2.91875	0.0106095	1.97431
rs11559146	chr7	6581646	G/A	basal_eQTL	SNP_SCREEN	IFNg2LPS1_REP1_p300	0.0359089	-0.914587	-1.04908	-0.13449	1.4448	0.104157	0.982311
rs149973928	chr7	11577444	G/A	basal_eQTL	SNP_SCREEN	IFNg2LPS1_REP1_p300	0.0165021	-0.553634	-0.102597	0.451038	1.78246	0.0619765	1.20777
rs76455287	chr7	12420093	T/C	basal_eQTL	SNP_SCREEN	IFNg2LPS1_REP1_p300	0.116949	0.702095	0.401891	-0.300203	0.932003	0.227521	0.642978
rs111456094	chr7	12793170	A/G	caQTL_eQTL	SNP_SCREEN	IFNg2LPS1_REP1_p300	0.254596	-0.0570911	0.159062	0.216153	0.594149	0.393547	0.405004
rs28756683	chr7	19723286	C/G	basal_eQTL	SNP_SCREEN	IFNg2LPS1_REP1_p300	0.405026	0.801831	0.693075	-0.108756	0.392517	0.536799	0.270188
rs1468287	chr7	19744587	T/A	basal_eQTL	SNP_SCREEN	IFNg2LPS1_REP1_p300	0.0738192	0.708037	1.01339	0.305355	1.13183	0.165775	0.780482
rs17687617	chr7	21216783	A/G	caQTL_eQTL	SNP_SCREEN	IFNg2LPS1_REP1_p300	0.000281658	-0.356521	-0.708161	-0.351641	3.55028	0.00418139	2.37868
rs2270105	chr7	22822848	G/A	basal_eQTL	SNP_SCREEN	IFNg2LPS1_REP1_p300	0.374519	-0.412896	-0.520914	-0.108018	0.426527	0.507051	0.294948
rs6968696	chr7	23202247	C/T	basal_eQTL	SNP_SCREEN	IFNg2LPS1_REP1_p300	0.290002	-1.16221	-1.06924	0.0929693	0.5376	0.429296	0.367243
rs6415248	chr7	23674669	C/T	caQTL_eQTL	SNP_SCREEN	IFNg2LPS1_REP1_p300	0.00491711	-0.0157568	0.559301	0.575058	2.30829	0.026992	1.56877
rs2112035	chr7	23732749	G/A	basal_eQTL	SNP_SCREEN	IFNg2LPS1_REP1_p300	0.645791	0.566551	0.458287	-0.108264	0.189908	0.74711	0.126616
rs73080988	chr7	23753402	C/A	resp_eQTL	SNP_SCREEN	IFNg2LPS1_REP1_p300	0.00872409	0.55708	0.878624	0.321544	2.05928	0.0400367	1.39754
rs11768336	chr7	25752071	C/T	basal_eQTL	SNP_SCREEN	IFNg2LPS1_REP1_p300	0.105643	-0.929399	-0.709573	0.219826	0.976159	0.213228	0.671156
rs544632	chr7	28238191	C/T	basal_eQTL	SNP_SCREEN	IFNg2LPS1_REP1_p300	0.0100221	-0.107497	0.270133	0.37763	1.99904	0.0440734	1.35582
rs317748	chr7	29029611	T/C	basal_eQTL	SNP_SCREEN	IFNg2LPS1_REP1_p300	0.129959	0.884812	0.564168	-0.320644	0.886194	0.244588	0.611565
rs245881	chr7	29146960	A/G	basal_eQTL	SNP_SCREEN	IFNg2LPS1_REP1_p300	0.221581	-0.954743	-1.1273	-0.172561	0.654468	0.356722	0.44767
rs4722965	chr7	29952518	C/T	basal_eQTL	SNP_SCREEN	IFNg2LPS1_REP1_p300	0.000500337	0.206	0.880307	0.674307	3.30074	0.00648992	2.18776
rs66691214	chr7	30149188	G/T	resp_eQTL	SNP_SCREEN	IFNg2LPS1_REP1_p300	0.0996956	-0.839472	-0.69349	0.145982	1.00132	0.205112	0.688009
rs38473	chr7	30553940	C/T	basal_eQTL	SNP_SCREEN	IFNg2LPS1_REP1_p300	0.0166423	1.90243	2.26692	0.364494	1.77879	0.0622888	1.20559
rs10266139	chr7	32959886	T/C	basal_eQTL	SNP_SCREEN	IFNg2LPS1_REP1_p300	0.0493802	0.847068	1.12864	0.281576	1.30645	0.127552	0.894313
rs72555715	chr7	33063202	C/T	basal_eQTL	SNP_SCREEN	IFNg2LPS1_REP1_p300	0.00705583	0.284447	0.567758	0.283311	2.15145	0.0347606	1.45891
rs568512167	chr7	35682263	A/G	basal_eQTL	SNP_SCREEN	IFNg2LPS1_REP1_p300	0.00239585	0.62197	0.188055	-0.433915	2.62054	0.0168778	1.77268
rs10240164	chr7	37412043	A/C	basal_eQTL	SNP_SCREEN	IFNg2LPS1_REP1_p300	0.131013	-0.622479	-0.771766	-0.149287	0.882686	0.24622	0.608677
rs13241942	chr7	37838364	G/A	basal_eQTL	SNP_SCREEN	IFNg2LPS1_REP1_p300	0.157574	-0.370106	-0.124642	0.245464	0.802517	0.276629	0.558102
rs2167264	chr7	37862567	A/G	basal_eQTL	SNP_SCREEN	IFNg2LPS1_REP1_p300	0.00453548	1.02344	0.306254	-0.717183	2.34338	0.0257243	1.58966
rs62443315	chr7	38178365	C/G	basal_eQTL	SNP_SCREEN	IFNg2LPS1_REP1_p300	0.389295	-1.30204	-1.16382	0.138225	0.409721	0.520629	0.283472
rs2876862	chr7	39665674	C/T	basal_eQTL	SNP_SCREEN	IFNg2LPS1_REP1_p300	0.00277559	1.25402	1.73953	0.485508	2.55664	0.0187183	1.72773
rs10254921	chr7	43291630	C/T	basal_eQTL	SNP_SCREEN	IFNg2LPS1_REP1_p300	0.591777	1.19354	1.30852	0.114986	0.227842	0.701131	0.154201
rs10247798	chr7	43755199	T/C	basal_eQTL	SNP_SCREEN	IFNg2LPS1_REP1_p300	0.0176046	-0.259107	-0.526125	-0.267017	1.75437	0.0650108	1.18701
rs41279609	chr7	44057096	G/C	basal_eQTL	SNP_SCREEN	IFNg2LPS1_REP1_p300	0.187924	-0.295985	-0.86065	-0.564665	0.726018	0.314504	0.502374
rs10252085	chr7	44336910	G/A	basal_eQTL	SNP_SCREEN	IFNg2LPS1_REP1_p300	0.0819185	-0.501279	-0.310066	0.191213	1.08662	0.177825	0.750007
rs10274554	chr7	44974053	T/C	basal_eQTL	SNP_SCREEN	IFNg2LPS1_REP1_p300	0.019019	-0.892255	-1.13639	-0.244133	1.72081	0.0677455	1.16912
rs1195	chr7	45059851	C/T	basal_eQTL	SNP_SCREEN	IFNg2LPS1_REP1_p300	0.0216971	-0.429344	-0.124153	0.305191	1.6636	0.0731617	1.13572
rs334521	chr7	47525147	C/T	resp_eQTL	SNP_SCREEN	IFNg2LPS1_REP1_p300	0.576057	-1.21016	-1.1285	0.0816598	0.239534	0.690063	0.161111
rs12719056	chr7	50442378	T/C	basal_eQTL	SNP_SCREEN	IFNg2LPS1_REP1_p300	0.442167	-0.148622	-0.287532	-0.138911	0.354414	0.572175	0.242471
rs12671586	chr7	64369311	G/A	basal_eQTL	SNP_SCREEN	IFNg2LPS1_REP1_p300	0.0332962	-0.783323	-0.484742	0.298581	1.4776	0.0979405	1.00904
rs1838901	chr7	64664134	C/T	basal_eQTL	SNP_SCREEN	IFNg2LPS1_REP1_p300	0.129552	-0.585537	-0.603827	-0.0182904	0.887555	0.244513	0.611697
rs4718100	chr7	64691018	G/A	basal_eQTL	SNP_SCREEN	IFNg2LPS1_REP1_p300	0.510503	-1.03788	-1.02829	0.00959396	0.292001	0.631617	0.199546
rs13245081	chr7	65020792	G/C	basal_eQTL	SNP_SCREEN	IFNg2LPS1_REP1_p300	0.00242344	-0.0318755	0.665829	0.697705	2.61557	0.017018	1.76909
rs35794351	chr7	65068922	C/T	basal_eQTL	SNP_SCREEN	IFNg2LPS1_REP1_p300	0.021195	0.820529	1.3864	0.565875	1.67377	0.0721283	1.14189
rs12540918	chr7	65077226	T/C	basal_eQTL	SNP_SCREEN	IFNg2LPS1_REP1_p300	0.403766	-1.0043	-1.17956	-0.175258	0.39387	0.53545	0.271281
rs7811204	chr7	66387213	G/A	basal_eQTL	SNP_SCREEN	IFNg2LPS1_REP1_p300	0.140075	-0.653761	-0.293937	0.359825	0.85364	0.257561	0.58912
rs13239564	chr7	66877042	T/C	basal_eQTL	SNP_SCREEN	IFNg2LPS1_REP1_p300	0.292323	0.793763	0.736016	-0.0577466	0.534136	0.43065	0.365875
rs10281796	chr7	66878929	T/C	basal_eQTL	SNP_SCREEN	IFNg2LPS1_REP1_p300	8.75881e-06	0.653817	-0.305718	-0.959535	5.05755	0.000509855	3.29255
rs11772041	chr7	67318292	T/C	basal_eQTL	SNP_SCREEN	IFNg2LPS1_REP1_p300	0.0280702	-0.231515	-0.16695	0.0645645	1.55176	0.0876994	1.057
rs143598667	chr7	73676792	C/T	basal_eQTL	SNP_SCREEN	IFNg2LPS1_REP1_p300	0.421356	-0.597855	-0.465087	0.132768	0.37535	0.552157	0.257938
rs76426844	chr7	74230569	T/C	basal_eQTL	SNP_SCREEN	IFNg2LPS1_REP1_p300	0.00233704	-0.683398	-0.0888289	0.594569	2.63133	0.0166759	1.77791
rs801076	chr7	75077174	G/A	basal_eQTL	SNP_SCREEN	IFNg2LPS1_REP1_p300	0.0411315	0.4186	0.614921	0.196321	1.38583	0.113729	0.94413
rs62477685	chr7	75472441	A/T	basal_eQTL	SNP_SCREEN	IFNg2LPS1_REP1_p300	0.0186569	0.135314	0.55416	0.418846	1.72916	0.0668865	1.17466
rs1179622	chr7	75624854	T/C	basal_eQTL	SNP_SCREEN	IFNg2LPS1_REP1_p300	0.00519868	0.804168	0.23793	-0.566238	2.28411	0.0278438	1.55527
rs6955911	chr7	76267148	A/G	basal_eQTL	SNP_SCREEN	IFNg2LPS1_REP1_p300	0.837362	-1.08711	-1.0739	0.0132036	0.077087	0.890074	0.0505739
rs4728774	chr7	76501852	C/T	caQTL_eQTL	SNP_SCREEN	IFNg2LPS1_REP1_p300	0.301682	-0.987115	-0.857558	0.129557	0.52045	0.439263	0.357275
rs201874621	chr7	76609925	C/T	basal_eQTL	SNP_SCREEN	IFNg2LPS1_REP1_p300	0.000900404	-0.717758	-0.276669	0.441089	3.04556	0.00887449	2.05186
rs4729503	chr7	77517015	T/C	basal_eQTL	SNP_SCREEN	IFNg2LPS1_REP1_p300	0.43304	1.88746	1.78633	-0.101127	0.363472	0.56313	0.249391
rs12706912	chr7	80622979	A/C	basal_eQTL	SNP_SCREEN	IFNg2LPS1_REP1_p300	0.847809	0.598921	0.643698	0.0447778	0.0717018	0.896869	0.0472707
rs181030	chr7	88511349	C/A	basal_eQTL	SNP_SCREEN	IFNg2LPS1_REP1_p300	0.00854635	0.122557	0.552952	0.430395	2.06822	0.0395448	1.40291
rs10261470	chr7	95432016	G/A	basal_eQTL	SNP_SCREEN	IFNg2LPS1_REP1_p300	0.212009	-0.341985	-0.239753	0.102231	0.673645	0.344374	0.46297
rs1859276	chr7	96324337	T/A	caQTL_eQTL	SNP_SCREEN	IFNg2LPS1_REP1_p300	0.908585	-0.246211	-0.19063	0.0555814	0.0416345	0.938715	0.027466
rs13221415	chr7	98208830	C/T	basal_eQTL	SNP_SCREEN	IFNg2LPS1_REP1_p300	0.00253467	0.721442	1.22382	0.50238	2.59608	0.0175209	1.75644
rs9648907	chr7	98315803	C/T	caQTL_eQTL	SNP_SCREEN	IFNg2LPS1_REP1_p300	0.00727038	-0.506591	-0.109327	0.397263	2.13844	0.0355013	1.44976
rs3779195	chr7	98364050	T/A	basal_eQTL	SNP_SCREEN	IFNg2LPS1_REP1_p300	0.945849	0.637444	0.657292	0.0198479	0.0241781	0.963268	0.0162528
rs3991544	chr7	100322965	G/A	basal_eQTL	SNP_SCREEN	IFNg2LPS1_REP1_p300	0.00291287	-0.831884	-0.412928	0.418956	2.53568	0.0191818	1.71711
rs60750824	chr7	100329813	A/G	basal_eQTL	SNP_SCREEN	IFNg2LPS1_REP1_p300	0.00975666	1.19836	0.840724	-0.357636	2.0107	0.0434861	1.36165
rs34989573	chr7	100500272	C/T	basal_eQTL	SNP_SCREEN	IFNg2LPS1_REP1_p300	0.464868	-0.878031	-0.763829	0.114203	0.33267	0.593358	0.226683
rs2227631	chr7	101126257	A/G	basal_eQTL	SNP_SCREEN	IFNg2LPS1_REP1_p300	0.389974	0.533635	0.624756	0.0911211	0.408964	0.520818	0.283314
rs10271610	chr7	101900837	G/T	basal_eQTL	SNP_SCREEN	IFNg2LPS1_REP1_p300	0.0210561	-0.481499	-0.234084	0.247415	1.67662	0.071974	1.14282
rs6963987	chr7	104873867	C/A	basal_eQTL	SNP_SCREEN	IFNg2LPS1_REP1_p300	0.323189	0.431655	0.482233	0.0505778	0.490543	0.45856	0.338604
rs13234124	chr7	107584598	C/T	basal_eQTL	SNP_SCREEN	IFNg2LPS1_REP1_p300	0.00964254	-0.739947	-0.425722	0.314224	2.01581	0.0433522	1.36299
rs57444187	chr7	111528791	A/G	basal_eQTL	SNP_SCREEN	IFNg2LPS1_REP1_p300	0.000572684	0.610018	0.19045	-0.419568	3.24209	0.00673817	2.17146
rs10229603	chr7	112988318	T/C	basal_eQTL	SNP_SCREEN	IFNg2LPS1_REP1_p300	0.172212	0.223964	0.049868	-0.174096	0.763936	0.295685	0.529171
rs13224784	chr7	128515509	G/A	basal_eQTL	SNP_SCREEN	IFNg2LPS1_REP1_p300	0.0137231	0.0293324	-0.338824	-0.368156	1.86255	0.0543833	1.26453
rs2402923	chr7	128641202	G/A	basal_eQTL	SNP_SCREEN	IFNg2LPS1_REP1_p300	0.183483	0.390859	0.45378	0.0629209	0.736404	0.310057	0.508558
rs339076	chr7	128722290	A/G	basal_eQTL	SNP_SCREEN	IFNg2LPS1_REP1_p300	0.318332	-0.665269	-0.754567	-0.0892976	0.49712	0.456055	0.340982
rs12537496	chr7	129072814	G/A	basal_eQTL	SNP_SCREEN	IFNg2LPS1_REP1_p300	0.463659	-0.657558	-0.554945	0.102614	0.333802	0.593183	0.226811
rs12667978	chr7	129137407	C/T	basal_eQTL	SNP_SCREEN	IFNg2LPS1_REP1_p300	0.0171652	0.187963	-0.0852377	-0.273201	1.76535	0.0636003	1.19654
rs17164729	chr7	130202389	T/C	resp_eQTL	SNP_SCREEN	IFNg2LPS1_REP1_p300	0.0001085	0.798019	0.321526	-0.476493	3.96457	0.00250002	2.60206
rs10232683	chr7	130669266	G/C	basal_eQTL	SNP_SCREEN	IFNg2LPS1_REP1_p300	0.000555186	-0.115721	0.311318	0.427038	3.25556	0.00660259	2.18029
rs17660462	chr7	134448868	T/G	basal_eQTL	SNP_SCREEN	IFNg2LPS1_REP1_p300	0.964473	-0.742496	-0.77044	-0.0279439	0.01571	0.975536	0.0107567
rs12538638	chr7	135550809	C/T	basal_eQTL	SNP_SCREEN	IFNg2LPS1_REP1_p300	0.00572147	0.0788484	0.757867	0.679019	2.24249	0.0301331	1.52096
rs1552583	chr7	138195102	G/A	basal_eQTL	SNP_SCREEN	IFNg2LPS1_REP1_p300	0.000536421	0.225061	0.880948	0.655887	3.27049	0.00660259	2.18029
rs7787463	chr7	139028390	C/A	basal_eQTL	SNP_SCREEN	IFNg2LPS1_REP1_p300	0.0270978	0.605841	0.0240911	-0.58175	1.56707	0.085507	1.068
rs12703792	chr7	140367776	G/A	basal_eQTL	SNP_SCREEN	IFNg2LPS1_REP1_p300	0.340955	-0.876628	-0.836598	0.0400305	0.467303	0.475206	0.323118
rs528957	chr7	141069659	T/C	basal_eQTL	SNP_SCREEN	IFNg2LPS1_REP1_p300	0.109884	0.122896	-0.0826872	-0.205583	0.959067	0.21955	0.658467
rs2013816	chr7	141742852	A/G	basal_eQTL	SNP_SCREEN	IFNg2LPS1_REP1_p300	0.00109067	-0.493217	0.259439	0.752656	2.96231	0.00988751	2.00491
rs3886700	chr7	143198555	T/A	basal_eQTL	SNP_SCREEN	IFNg2LPS1_REP1_p300	0.587347	-0.106099	-0.058566	0.0475325	0.231105	0.697751	0.156299
rs10237465	chr7	143429703	G/A	basal_eQTL	SNP_SCREEN	IFNg2LPS1_REP1_p300	3.54917e-05	0.107071	-0.0764424	-0.183514	4.44987	0.00116349	2.93424
rs35323529	chr7	143438915	A/G	caQTL_eQTL	SNP_SCREEN	IFNg2LPS1_REP1_p300	0.185227	-0.688801	-0.728826	-0.040025	0.732295	0.311576	0.506436
rs12670215	chr7	148084649	C/A	basal_eQTL	SNP_SCREEN	IFNg2LPS1_REP1_p300	0.0690211	1.93961	2.33096	0.391356	1.16102	0.160879	0.793499
rs6464104	chr7	150781315	C/T	basal_eQTL	SNP_SCREEN	IFNg2LPS1_REP1_p300	0.0705799	1.15712	1.38403	0.226904	1.15132	0.16229	0.789709
rs2853795	chr7	151006154	A/G	basal_eQTL	SNP_SCREEN	IFNg2LPS1_REP1_p300	1.92654e-05	1.08969	0.35206	-0.737631	4.71522	0.00079706	3.09851
rs56348156	chr7	151423391	C/T	basal_eQTL	SNP_SCREEN	IFNg2LPS1_REP1_p300	0.903051	-0.458392	-0.455816	0.00257624	0.0442878	0.935182	0.0291039
rs7797865	chr7	151808004	T/C	basal_eQTL	SNP_SCREEN	IFNg2LPS1_REP1_p300	0.136615	-0.746598	-0.943289	-0.196691	0.864503	0.253304	0.596358
rs61739468	chr7	155204300	A/G	caQTL_eQTL	SNP_SCREEN	IFNg2LPS1_REP1_p300	0.00515194	-0.632717	-0.956179	-0.323462	2.28803	0.0277494	1.55675
rs111911936	chr7	157595528	A/G	basal_eQTL	SNP_SCREEN	IFNg2LPS1_REP1_p300	0.0084598	-0.438149	-0.75067	-0.312521	2.07264	0.0392329	1.40635
rs751996	chr7	158729994	G/C	basal_eQTL	SNP_SCREEN	IFNg2LPS1_REP1_p300	0.0485113	-0.263273	-0.497157	-0.233883	1.31416	0.126392	0.89828
rs2657381	chr7	158858396	G/A	basal_eQTL	SNP_SCREEN	IFNg2LPS1_REP1_p300	0.0001525	0.612764	-0.0511272	-0.663891	3.81673	0.00307647	2.51195
rs1464246	chr8	8286002	C/T	caQTL_eQTL	SNP_SCREEN	IFNg2LPS1_REP1_p300	0.00130795	0.071964	0.459634	0.38767	2.88341	0.0111706	1.95192
rs6586638	chr8	17727447	A/C	resp_eQTL	SNP_SCREEN	IFNg2LPS1_REP1_p300	0.0308121	-0.480097	-0.69476	-0.214663	1.51128	0.0938513	1.02756
rs11203942	chr8	18208583	C/G	basal_eQTL	SNP_SCREEN	IFNg2LPS1_REP1_p300	0.832412	-0.147381	-0.212585	-0.0652037	0.0796615	0.88609	0.052522
rs10090551	chr8	19698251	T/C	basal_eQTL	SNP_SCREEN	IFNg2LPS1_REP1_p300	0.6493	-0.590729	-0.627909	-0.0371802	0.187555	0.748827	0.125618
rs11135701	chr8	21903932	T/C	basal_eQTL	SNP_SCREEN	IFNg2LPS1_REP1_p300	0.54489	-0.781374	-0.874576	-0.0932025	0.263691	0.661162	0.179692
rs11778166	chr8	23071837	C/T	basal_eQTL	SNP_SCREEN	IFNg2LPS1_REP1_p300	0.0028466	0.264434	0.813874	0.54944	2.54567	0.0190232	1.72072
rs13281363	chr8	23225502	A/T	basal_eQTL	SNP_SCREEN	IFNg2LPS1_REP1_p300	0.587182	-0.269464	-0.0384091	0.231055	0.231228	0.697751	0.156299
rs13255394	chr8	23226033	T/C	basal_eQTL	SNP_SCREEN	IFNg2LPS1_REP1_p300	0.0644887	-1.04748	-1.19944	-0.151956	1.19052	0.153386	0.814215
rs4872174	chr8	23667698	C/T	resp_eQTL	SNP_SCREEN	IFNg2LPS1_REP1_p300	0.222085	0.624062	0.606291	-0.0177711	0.65348	0.357275	0.446998
rs7829944	chr8	24349886	G/C	basal_eQTL	SNP_SCREEN	IFNg2LPS1_REP1_p300	0.191702	0.136235	0.112188	-0.0240467	0.717374	0.31907	0.496114
rs328087	chr8	26467565	A/G	caQTL_eQTL	SNP_SCREEN	IFNg2LPS1_REP1_p300	0.0183782	-0.953951	-1.20051	-0.246562	1.7357	0.0664257	1.17766
rs28834970	chr8	27337604	T/C	GWAS_eQTL	SNP_SCREEN	IFNg2LPS1_REP1_p300	0.000134129	0.350125	-0.122566	-0.472691	3.87248	0.00285281	2.54473
rs112754919	chr8	27369936	C/T	GWAS_caQTL	SNP_SCREEN	IFNg2LPS1_REP1_p300	0.537933	-0.968937	-1.08888	-0.119946	0.269272	0.655236	0.183602
rs6996585	chr8	32543285	A/G	basal_eQTL	SNP_SCREEN	IFNg2LPS1_REP1_p300	0.00856328	0.628798	0.382048	-0.246751	2.06736	0.0395448	1.40291
rs7823249	chr8	37816024	G/T	basal_eQTL	SNP_SCREEN	IFNg2LPS1_REP1_p300	0.273876	-0.12397	0.100413	0.224383	0.562447	0.414089	0.382906
rs17656952	chr8	41497577	C/T	caQTL_eQTL	SNP_SCREEN	IFNg2LPS1_REP1_p300	0.224862	-1.14778	-0.99286	0.154923	0.648084	0.359389	0.444435
rs58299877	chr8	47261015	C/T	basal_eQTL	SNP_SCREEN	IFNg2LPS1_REP1_p300	0.267452	-1.40644	-1.07402	0.332422	0.572754	0.408285	0.389037
rs2582603	chr8	52494333	A/G	caQTL_eQTL	SNP_SCREEN	IFNg2LPS1_REP1_p300	0.0131701	-0.037285	-0.295252	-0.257967	1.88041	0.0527759	1.27756
rs11996764	chr8	65947753	C/T	basal_eQTL	SNP_SCREEN	IFNg2LPS1_REP1_p300	0.000138973	0.343124	0.248694	-0.0944308	3.85707	0.0028663	2.54268
rs72652745	chr8	66442005	G/A	basal_eQTL	SNP_SCREEN	IFNg2LPS1_REP1_p300	0.844193	1.58998	1.58728	-0.00270587	0.0735584	0.895853	0.0477632
rs1978566	chr8	66472853	T/C	basal_eQTL	SNP_SCREEN	IFNg2LPS1_REP1_p300	0.0137908	0.734329	0.420478	-0.313851	1.86041	0.0544735	1.26381
rs4434614	chr8	73974497	G/A	basal_eQTL	SNP_SCREEN	IFNg2LPS1_REP1_p300	0.00249773	0.428946	0.85428	0.425335	2.60245	0.017429	1.75873
rs1021156	chr8	78663569	T/C	basal_eQTL	SNP_SCREEN	IFNg2LPS1_REP1_p300	0.0734393	0.366032	0.152964	-0.213067	1.13407	0.165374	0.781532
rs55948483	chr8	79755803	T/A	resp_eQTL	SNP_SCREEN	IFNg2LPS1_REP1_p300	0.798232	0.920252	0.955452	0.0351997	0.0978707	0.862153	0.0644156
rs1157139	chr8	80839012	C/T	resp_eQTL	SNP_SCREEN	IFNg2LPS1_REP1_p300	0.600854	-1.05545	-0.953986	0.101466	0.221231	0.706608	0.150822
rs28655196	chr8	81122557	C/T	basal_eQTL	SNP_SCREEN	IFNg2LPS1_REP1_p300	0.0471129	-0.29989	-0.0955209	0.204369	1.32686	0.124212	0.905837
rs6473297	chr8	81737010	G/A	basal_eQTL	SNP_SCREEN	IFNg2LPS1_REP1_p300	0.025344	-0.0909727	0.0490103	0.139983	1.59612	0.0814839	1.08893
rs6990449	chr8	85218394	A/G	basal_eQTL	SNP_SCREEN	IFNg2LPS1_REP1_p300	0.015442	0.914169	1.3198	0.405629	1.8113	0.0594419	1.22591
rs28451864	chr8	86667549	T/A	basal_eQTL	SNP_SCREEN	IFNg2LPS1_REP1_p300	0.103206	-1.052	-0.967701	0.0842988	0.986295	0.209827	0.678138
rs7814056	chr8	89758797	T/C	basal_eQTL	SNP_SCREEN	IFNg2LPS1_REP1_p300	0.397379	2.14486	2.28011	0.135249	0.400795	0.528565	0.276902
rs17623400	chr8	90126009	C/T	basal_eQTL	SNP_SCREEN	IFNg2LPS1_REP1_p300	0.0592883	-0.66811	-0.422922	0.245189	1.22703	0.144434	0.840332
rs6471113	chr8	90507507	A/G	basal_eQTL	SNP_SCREEN	IFNg2LPS1_REP1_p300	0.0768996	0.414035	0.0737619	-0.340273	1.11408	0.170443	0.768422
rs113344182	chr8	100350326	T/C	resp_eQTL	SNP_SCREEN	IFNg2LPS1_REP1_p300	0.299953	-1.12261	-1.14065	-0.0180382	0.522946	0.437663	0.35886
rs1693555	chr8	100706540	A/G	basal_eQTL	SNP_SCREEN	IFNg2LPS1_REP1_p300	0.0099408	-0.732007	-1.18083	-0.448822	2.00258	0.0440165	1.35638
rs7833753	chr8	109604734	G/A	basal_eQTL	SNP_SCREEN	IFNg2LPS1_REP1_p300	0.00407924	-0.344802	0.0220882	0.36689	2.38942	0.0240715	1.6185
rs1622108	chr8	117234243	C/A	basal_eQTL	SNP_SCREEN	IFNg2LPS1_REP1_p300	0.0707587	-0.89656	-0.785643	0.110917	1.15022	0.162363	0.789512
rs28619135	chr8	119858365	G/A	resp_eQTL	SNP_SCREEN	IFNg2LPS1_REP1_p300	0.0356846	0.313252	0.590351	0.277099	1.44752	0.103725	0.984118
rs3779986	chr8	123460798	G/T	basal_eQTL	SNP_SCREEN	IFNg2LPS1_REP1_p300	0.105009	0.830246	1.02038	0.190138	0.978775	0.21271	0.672213
rs4313139	chr8	124276440	T/G	basal_eQTL	SNP_SCREEN	IFNg2LPS1_REP1_p300	0.0928605	0.257852	0.525587	0.267736	1.03217	0.194331	0.711459
rs4870894	chr8	124278179	G/A	basal_eQTL	SNP_SCREEN	IFNg2LPS1_REP1_p300	0.0351784	-0.474801	-0.678684	-0.203883	1.45372	0.102793	0.988035
rs4132855	chr8	124449880	A/G	basal_eQTL	SNP_SCREEN	IFNg2LPS1_REP1_p300	0.0458026	0.473666	0.589825	0.116159	1.33911	0.122956	0.910252
rs2303490	chr8	127996764	C/T	basal_eQTL	SNP_SCREEN	IFNg2LPS1_REP1_p300	0.000198625	-0.829157	-0.180368	0.648789	3.70197	0.0034481	2.46242
rs180207	chr8	132870970	A/G	caQTL_eQTL	SNP_SCREEN	IFNg2LPS1_REP1_p300	0.898037	0.0330006	0.0607119	0.0277114	0.0467059	0.933697	0.029794
rs2977557	chr8	133244860	A/G	basal_eQTL	SNP_SCREEN	IFNg2LPS1_REP1_p300	0.000978387	0.174202	-0.345279	-0.519481	3.00949	0.00932841	2.03019
rs10099688	chr8	140431858	T/C	basal_eQTL	SNP_SCREEN	IFNg2LPS1_REP1_p300	0.0470909	-0.367444	-0.576366	-0.208923	1.32706	0.124212	0.905837
rs6578152	chr8	141129152	T/C	basal_eQTL	SNP_SCREEN	IFNg2LPS1_REP1_p300	0.99818	-0.979271	-0.983686	-0.00441557	0.0007913	0.998789	0.000526105
rs13276309	chr8	141328453	A/G	basal_eQTL	SNP_SCREEN	IFNg2LPS1_REP1_p300	0.00582748	-0.57878	-0.967266	-0.388486	2.23452	0.0304737	1.51607
rs10094888	chr8	142762416	C/T	basal_eQTL	SNP_SCREEN	IFNg2LPS1_REP1_p300	0.186124	-0.88648	-0.682481	0.203999	0.730197	0.312376	0.505323
rs13257618	chr8	143042166	A/G	basal_eQTL	SNP_SCREEN	IFNg2LPS1_REP1_p300	0.641645	-1.15414	-0.0438523	1.11029	0.192705	0.743488	0.128726
rs7819483	chr8	143269224	A/G	basal_eQTL	SNP_SCREEN	IFNg2LPS1_REP1_p300	0.372624	-0.0637067	-0.184502	-0.120796	0.428729	0.506102	0.295762
rs2242092	chr8	143541565	G/C	basal_eQTL	SNP_SCREEN	IFNg2LPS1_REP1_p300	0.902238	-1.11597	-1.14821	-0.0322349	0.0446788	0.934832	0.0292667
rs2280840	chr8	144357897	G/A	resp_eQTL	SNP_SCREEN	IFNg2LPS1_REP1_p300	0.803782	-0.870289	-0.816361	0.0539282	0.0948616	0.866455	0.0622538
rs10756587	chr9	14629139	T/G	basal_eQTL	SNP_SCREEN	IFNg2LPS1_REP1_p300	0.345215	1.01864	1.11394	0.0953057	0.46191	0.478853	0.319798
rs643531	chr9	15296036	C/A	basal_eQTL	SNP_SCREEN	IFNg2LPS1_REP1_p300	0.0982717	0.28012	0.514254	0.234134	1.00757	0.203346	0.691764
rs10812495	chr9	26911113	C/A	basal_eQTL	SNP_SCREEN	IFNg2LPS1_REP1_p300	0.847056	1.17843	1.22792	0.0494918	0.0720881	0.896501	0.0474493
rs2282240	chr9	27572636	C/T	basal_eQTL	SNP_SCREEN	IFNg2LPS1_REP1_p300	0.0135876	-0.889324	-0.566545	0.322779	1.86686	0.0541015	1.26679
rs72709610	chr9	33446091	A/G	basal_eQTL	SNP_SCREEN	IFNg2LPS1_REP1_p300	0.738032	-0.510648	-0.575039	-0.0643906	0.131925	0.816264	0.0881694
rs76760300	chr9	34307415	C/A	basal_eQTL	SNP_SCREEN	IFNg2LPS1_REP1_p300	0.000211238	0.375327	-0.358458	-0.733784	3.67523	0.00356686	2.44771
rs2070074	chr9	34649445	A/G	basal_eQTL	SNP_SCREEN	IFNg2LPS1_REP1_p300	0.0223448	-1.00951	-1.23075	-0.221239	1.65082	0.0741765	1.12973
rs505297	chr9	35090785	A/C	basal_eQTL	SNP_SCREEN	IFNg2LPS1_REP1_p300	0.169458	-0.226113	-0.469587	-0.243474	0.770938	0.292496	0.533879
rs2789750	chr9	35683476	C/G	basal_eQTL	SNP_SCREEN	IFNg2LPS1_REP1_p300	0.115886	-0.929985	-1.13482	-0.204834	0.935969	0.226849	0.644263
rs1985474	chr9	35725988	C/T	basal_eQTL	SNP_SCREEN	IFNg2LPS1_REP1_p300	0.835585	-1.25485	-1.26455	-0.00969711	0.0780093	0.88904	0.0510787
rs4878690	chr9	37422659	C/T	basal_eQTL	SNP_SCREEN	IFNg2LPS1_REP1_p300	0.561132	-1.33053	-1.25108	0.0794543	0.250935	0.676447	0.169766
rs13288590	chr9	69506311	A/G	basal_eQTL	SNP_SCREEN	IFNg2LPS1_REP1_p300	0.965354	-0.465614	-0.484566	-0.0189518	0.0153132	0.975608	0.0107246
rs3814535	chr9	81690070	G/A	basal_eQTL	SNP_SCREEN	IFNg2LPS1_REP1_p300	0.501525	-0.7949	-0.99097	-0.196071	0.299707	0.626057	0.203386
rs28478493	chr9	84341722	T/G	basal_eQTL	SNP_SCREEN	IFNg2LPS1_REP1_p300	0.0157912	0.690753	0.658197	-0.0325551	1.80158	0.060467	1.21848
rs10868626	chr9	87555471	T/C	basal_eQTL	SNP_SCREEN	IFNg2LPS1_REP1_p300	4.35076e-05	0.760547	1.70922	0.948673	4.36143	0.00135548	2.86791
rs2480491	chr9	89542795	T/G	basal_eQTL	SNP_SCREEN	IFNg2LPS1_REP1_p300	0.0640715	-0.611531	-0.828604	-0.217073	1.19334	0.152558	0.816566
rs7860297	chr9	92325922	A/G	basal_eQTL	SNP_SCREEN	IFNg2LPS1_REP1_p300	0.312452	-1.24817	-1.08533	0.162839	0.505217	0.450405	0.346397
rs2277164	chr9	92764385	G/C	basal_eQTL	SNP_SCREEN	IFNg2LPS1_REP1_p300	0.0729627	-0.940792	-0.769356	0.171436	1.1369	0.164582	0.783619
rs10992653	chr9	93146696	A/G	resp_eQTL	SNP_SCREEN	IFNg2LPS1_REP1_p300	0.939752	-0.922123	-0.879648	0.0424749	0.0269868	0.960153	0.0176596
rs146881494	chr9	94685588	C/T	resp_eQTL	SNP_SCREEN	IFNg2LPS1_REP1_p300	0.509614	0.349186	0.361548	0.0123622	0.292758	0.63131	0.199757
rs10739429	chr9	97512283	T/A	resp_eQTL	SNP_SCREEN	IFNg2LPS1_REP1_p300	0.322009	-0.433339	-0.576729	-0.14339	0.492132	0.457766	0.339357
rs7867966	chr9	98120227	A/G	basal_eQTL	SNP_SCREEN	IFNg2LPS1_REP1_p300	7.94366e-07	0.637296	0.0454114	-0.591884	6.09998	0.000117143	3.93129
rs12554166	chr9	98216988	G/A	basal_eQTL	SNP_SCREEN	IFNg2LPS1_REP1_p300	0.606592	-0.956726	-0.996803	-0.0400766	0.217103	0.710689	0.14832
rs11568753	chr9	99127945	C/T	basal_eQTL	SNP_SCREEN	IFNg2LPS1_REP1_p300	0.0013514	-0.397078	0.215746	0.612825	2.86922	0.0114096	1.94273
rs11788456	chr9	101585868	G/A	resp_eQTL	SNP_SCREEN	IFNg2LPS1_REP1_p300	0.814113	-0.415239	-0.42613	-0.0108912	0.0893155	0.873335	0.058819
rs13297940	chr9	104626550	A/T	basal_eQTL	SNP_SCREEN	IFNg2LPS1_REP1_p300	0.738784	0.320364	0.390692	0.0703288	0.131482	0.816687	0.0879444
rs4743758	chr9	104753533	C/T	basal_eQTL	SNP_SCREEN	IFNg2LPS1_REP1_p300	0.878499	1.05537	0.98619	-0.0691764	0.0562586	0.922278	0.035138
rs363717	chr9	104782419	C/T	resp_eQTL	SNP_SCREEN	IFNg2LPS1_REP1_p300	0.723787	0.71585	0.794635	0.078785	0.140389	0.806801	0.0932335
rs2777792	chr9	104900813	C/T	basal_eQTL	SNP_SCREEN	IFNg2LPS1_REP1_p300	0.0907125	0.444805	-0.00625271	-0.451058	1.04233	0.191466	0.717909
rs76945967	chr9	104979365	G/A	resp_eQTL	SNP_SCREEN	IFNg2LPS1_REP1_p300	0.000152989	0.478038	1.45315	0.975107	3.81534	0.00307647	2.51195
rs7862873	chr9	105685472	T/C	caQTL_eQTL	SNP_SCREEN	IFNg2LPS1_REP1_p300	0.749261	-1.18825	-1.19232	-0.0040716	0.125367	0.823917	0.0841163
rs7875748	chr9	107825728	G/A	resp_eQTL	SNP_SCREEN	IFNg2LPS1_REP1_p300	0.0160499	-0.281359	0.170978	0.452338	1.79453	0.0610008	1.21466
rs10980802	chr9	111156576	A/G	basal_eQTL	SNP_SCREEN	IFNg2LPS1_REP1_p300	0.136352	1.93107	1.66437	-0.266707	0.865338	0.253221	0.596501
rs10981207	chr9	112013168	C/T	basal_eQTL	SNP_SCREEN	IFNg2LPS1_REP1_p300	0.648796	-0.798136	-0.755837	0.0422983	0.187892	0.748636	0.125729
rs10981299	chr9	112182892	C/T	basal_eQTL	SNP_SCREEN	IFNg2LPS1_REP1_p300	0.737664	0.78909	0.893888	0.104798	0.132142	0.816264	0.0881694
rs11794717	chr9	112901466	G/T	basal_eQTL	SNP_SCREEN	IFNg2LPS1_REP1_p300	0.116551	-0.404555	-0.214489	0.190066	0.933484	0.227346	0.643312
rs10817474	chr9	113278160	T/G	basal_eQTL	SNP_SCREEN	IFNg2LPS1_REP1_p300	0.356236	1.59451	1.58013	-0.0143832	0.448263	0.490571	0.309298
rs60859047	chr9	114212700	C/T	resp_eQTL	SNP_SCREEN	IFNg2LPS1_REP1_p300	0.0136232	0.200444	-0.0806482	-0.281092	1.86572	0.0541015	1.26679
rs9987952	chr9	114524998	T/C	basal_eQTL	SNP_SCREEN	IFNg2LPS1_REP1_p300	0.0519657	-0.627202	-0.587295	0.0399068	1.28428	0.131821	0.880014
rs6478109	chr9	114806486	A/G	basal_eQTL	SNP_SCREEN	IFNg2LPS1_REP1_p300	0.499041	0.490409	0.390468	-0.0999416	0.301864	0.624013	0.204806
rs2241003	chr9	120904499	G/C	GWAS_eQTL	SNP_SCREEN	IFNg2LPS1_REP1_p300	0.157943	-0.504197	-0.744213	-0.240015	0.801499	0.277058	0.557429
rs4837971	chr9	122487205	G/A	basal_eQTL	SNP_SCREEN	IFNg2LPS1_REP1_p300	0.00287131	1.39623	1.8064	0.410172	2.54192	0.0191305	1.71827
rs10739609	chr9	122503038	G/T	basal_eQTL	SNP_SCREEN	IFNg2LPS1_REP1_p300	0.110594	0.135992	-0.142691	-0.278683	0.956268	0.220319	0.656949
rs72759285	chr9	124223484	A/G	basal_eQTL	SNP_SCREEN	IFNg2LPS1_REP1_p300	0.469788	-0.651073	-0.802873	-0.1518	0.328098	0.597638	0.223561
rs12377973	chr9	125094416	G/C	basal_eQTL	SNP_SCREEN	IFNg2LPS1_REP1_p300	0.200113	-0.546577	-0.502917	0.0436602	0.698725	0.329598	0.482016
rs60334938	chr9	126736713	A/G	basal_eQTL	SNP_SCREEN	IFNg2LPS1_REP1_p300	0.223883	2.24762	2.5996	0.351973	0.64998	0.358709	0.445258
rs777676	chr9	126929634	T/A	basal_eQTL	SNP_SCREEN	IFNg2LPS1_REP1_p300	9.00871e-05	0.869296	1.60093	0.731636	4.04534	0.00221761	2.65412
rs9632915	chr9	128487832	C/A	basal_eQTL	SNP_SCREEN	IFNg2LPS1_REP1_p300	0.217452	-0.41095	-0.249446	0.161504	0.662636	0.351174	0.454478
rs17439917	chr9	129168498	C/G	caQTL_eQTL	SNP_SCREEN	IFNg2LPS1_REP1_p300	0.190717	-0.561614	-0.723587	-0.161973	0.719611	0.31767	0.498024
rs1147333	chr9	129436281	A/G	basal_eQTL	SNP_SCREEN	IFNg2LPS1_REP1_p300	0.528243	-1.23795	-1.14928	0.0886646	0.277167	0.646279	0.18958
rs57536766	chr9	129478713	G/A	basal_eQTL	SNP_SCREEN	IFNg2LPS1_REP1_p300	0.330003	-0.64304	-0.809945	-0.166905	0.481482	0.464003	0.333479
rs10739766	chr9	129911415	C/T	basal_eQTL	SNP_SCREEN	IFNg2LPS1_REP1_p300	0.000323641	-0.681403	-0.149915	0.531488	3.48994	0.00461867	2.33548
rs1891306	chr9	130300286	A/C	basal_eQTL	SNP_SCREEN	IFNg2LPS1_REP1_p300	1.75608e-06	-0.375104	-1.0884	-0.713298	5.75546	0.000222821	3.65204
rs3780279	chr9	131033574	A/C	basal_eQTL	SNP_SCREEN	IFNg2LPS1_REP1_p300	0.0463631	0.333618	0.071258	-0.26236	1.33383	0.12397	0.906684
rs76896860	chr9	133329338	G/A	basal_eQTL	SNP_SCREEN	IFNg2LPS1_REP1_p300	0.80015	-1.268	-1.18597	0.08203	0.0968284	0.863803	0.0635853
rs2506714	chr9	134062205	A/G	basal_eQTL	SNP_SCREEN	IFNg2LPS1_REP1_p300	0.046493	-0.548711	-0.84555	-0.296838	1.33261	0.12397	0.906684
rs10120023	chr9	134918413	C/T	basal_eQTL	SNP_SCREEN	IFNg2LPS1_REP1_p300	0.0219825	-0.555369	-0.212895	0.342475	1.65792	0.0735997	1.13312
rs1038193	chr9	134963360	C/G	basal_eQTL	SNP_SCREEN	IFNg2LPS1_REP1_p300	0.104406	-0.588037	-0.410567	0.17747	0.981275	0.211877	0.673916
rs10114171	chr9	136222462	T/C	basal_eQTL	SNP_SCREEN	IFNg2LPS1_REP1_p300	0.000779248	-0.156961	-0.466284	-0.309323	3.10832	0.00809132	2.09198
rs10781496	chr9	136366634	A/G	GWAS_eQTL	SNP_SCREEN	IFNg2LPS1_REP1_p300	0.000303358	0.616553	0.905696	0.289144	3.51804	0.00435733	2.36078
rs7022413	chr9	136699102	C/A	basal_eQTL	SNP_SCREEN	IFNg2LPS1_REP1_p300	0.0246772	0.472514	0.619779	0.147265	1.6077	0.0796877	1.09861
rs143238998	chrX	2917948	A/C	resp_eQTL	SNP_SCREEN	IFNg2LPS1_REP1_p300	0.258048	-0.846302	-0.707689	0.138613	0.588299	0.397772	0.400366
rs5934372	chrX	8069817	T/C	basal_eQTL	SNP_SCREEN	IFNg2LPS1_REP1_p300	0.731541	-0.947067	-0.670749	0.276318	0.135761	0.812549	0.0901506
rs1007744	chrX	10168588	C/T	basal_eQTL	SNP_SCREEN	IFNg2LPS1_REP1_p300	0.59935	-0.833178	-0.745953	0.0872257	0.222319	0.705944	0.15123
rs1010017	chrX	13540234	C/T	basal_eQTL	SNP_SCREEN	IFNg2LPS1_REP1_p300	0.413693	-0.391922	-0.25519	0.136732	0.383322	0.545132	0.263498
rs6527938	chrX	13721755	A/G	resp_eQTL	SNP_SCREEN	IFNg2LPS1_REP1_p300	0.147849	-0.213371	-0.314567	-0.101196	0.830183	0.266522	0.574267
rs6526572	chrX	14426091	A/G	resp_eQTL	SNP_SCREEN	IFNg2LPS1_REP1_p300	0.746432	1.13306	1.23445	0.10139	0.12701	0.822675	0.0847719
rs5935817	chrX	14867901	T/C	basal_eQTL	SNP_SCREEN	IFNg2LPS1_REP1_p300	0.0968084	0.893918	0.52734	-0.366578	1.01409	0.200506	0.697873
rs5978707	chrX	15071237	G/A	resp_eQTL	SNP_SCREEN	IFNg2LPS1_REP1_p300	0.72792	-0.889242	-0.810186	0.0790557	0.137917	0.809939	0.0915479
rs5980192	chrX	15799840	A/G	basal_eQTL	SNP_SCREEN	IFNg2LPS1_REP1_p300	0.142914	-0.0973876	-0.208244	-0.110857	0.844926	0.261693	0.582208
rs7054427	chrX	20015013	C/G	basal_eQTL	SNP_SCREEN	IFNg2LPS1_REP1_p300	0.647487	-1.0794	-0.9806	0.0987956	0.188769	0.748297	0.125926
rs928932	chrX	23781922	A/G	basal_eQTL	SNP_SCREEN	IFNg2LPS1_REP1_p300	0.216047	0.362206	0.327927	-0.0342794	0.665452	0.349849	0.456119
rs2704816	chrX	24152519	G/A	resp_eQTL	SNP_SCREEN	IFNg2LPS1_REP1_p300	0.365865	-0.919523	-0.683707	0.235816	0.436679	0.498948	0.301944
rs4531211	chrX	24731121	G/A	resp_eQTL	SNP_SCREEN	IFNg2LPS1_REP1_p300	8.2107e-05	-0.265826	0.692547	0.958373	4.08562	0.00208759	2.68035
rs3931219	chrX	30729082	C/T	resp_eQTL	SNP_SCREEN	IFNg2LPS1_REP1_p300	0.0027025	-0.020018	0.458933	0.478951	2.56823	0.0183372	1.73667
rs59799341	chrX	40941183	C/T	basal_eQTL	SNP_SCREEN	IFNg2LPS1_REP1_p300	0.0601694	0.102763	0.392081	0.289318	1.22062	0.146258	0.83488
rs2244325	chrX	41746591	C/T	basal_eQTL	SNP_SCREEN	IFNg2LPS1_REP1_p300	0.069385	0.875859	1.12104	0.245177	1.15873	0.161229	0.792556
rs741928	chrX	48487475	G/A	basal_eQTL	SNP_SCREEN	IFNg2LPS1_REP1_p300	0.54041	0.494568	0.584368	0.0897994	0.267276	0.657529	0.182085
rs7066028	chrX	48498772	G/A	resp_eQTL	SNP_SCREEN	IFNg2LPS1_REP1_p300	0.000714343	-0.116293	0.295615	0.411908	3.14609	0.00778388	2.1088
rs5933619	chrX	53091164	C/G	basal_eQTL	SNP_SCREEN	IFNg2LPS1_REP1_p300	0.460665	-0.226626	-0.175732	0.0508938	0.336615	0.590377	0.228871
rs5933620	chrX	53184515	C/T	basal_eQTL	SNP_SCREEN	IFNg2LPS1_REP1_p300	0.00140801	0.218591	0.535618	0.317027	2.8514	0.0116302	1.93441
rs198508	chrX	53640923	A/G	basal_eQTL	SNP_SCREEN	IFNg2LPS1_REP1_p300	0.170679	1.40589	1.11644	-0.289443	0.767821	0.293806	0.531939
rs5913931	chrX	56289301	C/G	basal_eQTL	SNP_SCREEN	IFNg2LPS1_REP1_p300	0.954479	-0.75598	-0.738917	0.0170629	0.0202336	0.969379	0.0135064
rs5960266	chrX	57400621	G/A	basal_eQTL	SNP_SCREEN	IFNg2LPS1_REP1_p300	0.205926	-0.556066	-0.40865	0.147416	0.686289	0.337164	0.472159
rs5918940	chrX	65328445	C/T	resp_eQTL	SNP_SCREEN	IFNg2LPS1_REP1_p300	0.364132	0.303091	0.360685	0.0575942	0.438741	0.497198	0.30347
rs651494	chrX	66254932	C/T	resp_eQTL	SNP_SCREEN	IFNg2LPS1_REP1_p300	0.564553	-0.394559	-0.433324	-0.0387654	0.248295	0.679429	0.167856
rs5964671	chrX	68434115	A/C	basal_eQTL	SNP_SCREEN	IFNg2LPS1_REP1_p300	0.0162992	0.203043	-0.269612	-0.472655	1.78783	0.0616303	1.21021
rs9887150	chrX	72127053	T/C	basal_eQTL	SNP_SCREEN	IFNg2LPS1_REP1_p300	0.0169639	-0.166854	-0.32657	-0.159716	1.77047	0.0631312	1.19976
rs929082	chrX	100823040	G/A	resp_eQTL	SNP_SCREEN	IFNg2LPS1_REP1_p300	0.247586	-0.426434	-0.0429784	0.383456	0.606274	0.384592	0.414999
rs3027579	chrX	101409301	T/G	basal_eQTL	SNP_SCREEN	IFNg2LPS1_REP1_p300	0.0353291	0.903784	0.78138	-0.122404	1.45187	0.103091	0.98678
rs5987708	chrX	103213553	C/A	basal_eQTL	SNP_SCREEN	IFNg2LPS1_REP1_p300	0.0169815	0.196998	0.541667	0.344669	1.77002	0.0631312	1.19976
rs4907830	chrX	103426259	G/A	basal_eQTL	SNP_SCREEN	IFNg2LPS1_REP1_p300	0.75396	1.61818	1.53858	-0.0795993	0.122652	0.828494	0.0817104
rs55800433	chrX	119292263	G/C	resp_eQTL	SNP_SCREEN	IFNg2LPS1_REP1_p300	0.00108615	0.152948	0.429248	0.2763	2.96411	0.00988705	2.00493
rs5909698	chrX	120302871	C/G	basal_eQTL	SNP_SCREEN	IFNg2LPS1_REP1_p300	0.890857	-0.475722	-0.385851	0.0898706	0.0501919	0.929956	0.0315378
rs7876128	chrX	129315173	G/A	resp_eQTL	SNP_SCREEN	IFNg2LPS1_REP1_p300	0.122277	-0.483138	-0.281882	0.201256	0.912654	0.234586	0.629698
rs12013403	chrX	129856280	G/T	basal_eQTL	SNP_SCREEN	IFNg2LPS1_REP1_p300	0.102674	-0.339752	-0.524359	-0.184607	0.988539	0.20927	0.679293
rs9887224	chrX	133451067	G/T	basal_eQTL	SNP_SCREEN	IFNg2LPS1_REP1_p300	0.140255	2.49785	2.12809	-0.369757	0.853081	0.257678	0.588922
rs62599865	chrX	135021874	G/T	basal_eQTL	SNP_SCREEN	IFNg2LPS1_REP1_p300	0.340213	-1.06396	-0.954265	0.109691	0.468249	0.474497	0.323767
rs9018	chrX	136210923	G/A	basal_eQTL	SNP_SCREEN	IFNg2LPS1_REP1_p300	0.0621522	0.340553	0.444099	0.103546	1.20654	0.149273	0.826018
rs12861987	chrX	149508503	C/T	basal_eQTL	SNP_SCREEN	IFNg2LPS1_REP1_p300	0.00153807	1.06756	1.67099	0.603427	2.81302	0.0124168	1.90599
rs75202158	chrX	150644976	C/T	basal_eQTL	SNP_SCREEN	IFNg2LPS1_REP1_p300	0.0268726	1.26084	1.58766	0.326818	1.57069	0.0849174	1.071
rs435455	chrX	151137172	A/G	basal_eQTL	SNP_SCREEN	IFNg2LPS1_REP1_p300	0.438181	-0.469702	-0.631907	-0.162205	0.358346	0.568479	0.245286
rs56268527	chrX	152918036	G/A	basal_eQTL	SNP_SCREEN	IFNg2LPS1_REP1_p300	0.559144	-0.661255	-0.563306	0.0979487	0.252477	0.675123	0.170617
rs11582	chrX	152972995	G/T	basal_eQTL	SNP_SCREEN	IFNg2LPS1_REP1_p300	0.577369	0.423613	0.376978	-0.0466345	0.238547	0.691093	0.160464
rs762656	chrX	153946200	A/G	basal_eQTL	SNP_SCREEN	IFNg2LPS1_REP1_p300	0.919057	-0.619849	-0.582537	0.0373118	0.0366573	0.946001	0.0241086
rs12557310	chrX	155506037	T/C	basal_eQTL	SNP_SCREEN	IFNg2LPS1_REP1_p300	0.117757	0.774165	0.850523	0.076358	0.929013	0.22849	0.641133
bg1	chr10	7265433	T/C	bg_SNP	BACKGROUND	IFNg2LPS1_REP1_p300	1.81319e-06	0.0959408	-0.595118	-0.691059	5.74156	0.000222821	3.65204
bg2	chr17	34361919	G/T	bg_SNP	BACKGROUND	IFNg2LPS1_REP1_p300	0.000127937	-0.230614	0.0487255	0.279339	3.893	0.00280194	2.55254
bg3	chr11	50187318	G/T	bg_SNP	BACKGROUND	IFNg2LPS1_REP1_p300	0.00975091	2.11527	2.13657	0.0213022	2.01095	0.0434861	1.36165
bg4	chr13	46341342	C/T	bg_SNP	BACKGROUND	IFNg2LPS1_REP1_p300	0.0273637	0.490963	0.809914	0.318952	1.56283	0.0858398	1.06631
bg5	chr3	194527483	G/A	bg_SNP	BACKGROUND	IFNg2LPS1_REP1_p300	0.410372	0.0795464	-0.0634609	-0.143007	0.386822	0.541936	0.266052
bg6	chr8	125608170	A/T	bg_SNP	BACKGROUND	IFNg2LPS1_REP1_p300	0.600872	-0.873754	-0.899728	-0.025974	0.221218	0.706608	0.150822
bg7	chr2	151840616	A/G	bg_SNP	BACKGROUND	IFNg2LPS1_REP1_p300	0.00263133	0.157507	-0.19655	-0.354057	2.57983	0.0179092	1.74692
bg8	chr9	126561777	A/G	bg_SNP	BACKGROUND	IFNg2LPS1_REP1_p300	0.0338482	-0.953595	-0.61334	0.340255	1.47046	0.0990376	1.0042
bg9	chr22	36385110	T/C	bg_SNP	BACKGROUND	IFNg2LPS1_REP1_p300	0.0610532	1.02114	0.773662	-0.247481	1.21429	0.147273	0.831876
bg10	chr16	69531065	A/G	bg_SNP	BACKGROUND	IFNg2LPS1_REP1_p300	0.0196161	1.21693	0.891319	-0.325615	1.70739	0.0694141	1.15855
bg11	chr8	140234800	A/G	bg_SNP	BACKGROUND	IFNg2LPS1_REP1_p300	0.00310483	0.705939	1.23518	0.529245	2.50796	0.0197353	1.70476
bg12	chr16	3589685	G/T	bg_SNP	BACKGROUND	IFNg2LPS1_REP1_p300	0.00091254	-1.29518	-0.816792	0.478386	3.03975	0.00891219	2.05002
bg13	chr8	64549828	T/C	bg_SNP	BACKGROUND	IFNg2LPS1_REP1_p300	0.00969267	-0.17777	-0.513189	-0.335418	2.01356	0.0434012	1.3625
bg14	chr9	87580028	A/C	bg_SNP	BACKGROUND	IFNg2LPS1_REP1_p300	0.22091	-0.192559	-0.473559	-0.281	0.655784	0.355902	0.448669
bg15	chr2	201118518	A/G	bg_SNP	BACKGROUND	IFNg2LPS1_REP1_p300	0.0654863	-0.763577	-1.07921	-0.315629	1.18385	0.155092	0.809411
bg16	chr2	76415961	A/G	bg_SNP	BACKGROUND	IFNg2LPS1_REP1_p300	0.0219402	1.03346	0.634727	-0.398733	1.65876	0.0735997	1.13312
bg17	chr12	109999265	A/G	bg_SNP	BACKGROUND	IFNg2LPS1_REP1_p300	0.566972	-0.974584	-1.08075	-0.106167	0.246438	0.681599	0.166471
bg18	chr12	133181553	G/A	bg_SNP	BACKGROUND	IFNg2LPS1_REP1_p300	0.164128	-0.675245	-0.464069	0.211176	0.784816	0.284747	0.545541
bg19	chr18	31736914	T/C	bg_SNP	BACKGROUND	IFNg2LPS1_REP1_p300	0.0872474	-0.132566	0.118091	0.250657	1.05925	0.186105	0.730241
bg20	chr11	10655397	T/C	bg_SNP	BACKGROUND	IFNg2LPS1_REP1_p300	0.00103315	0.0112002	0.659335	0.648135	2.98584	0.00952221	2.02126
bg21	chr16	60231116	G/A	bg_SNP	BACKGROUND	IFNg2LPS1_REP1_p300	0.413878	0.769572	0.911	0.141427	0.383128	0.545132	0.263498
bg22	chr7	120023863	G/T	bg_SNP	BACKGROUND	IFNg2LPS1_REP1_p300	0.000821009	-0.305536	0.211457	0.516993	3.08565	0.00840774	2.07532
bg23	chr5	73796911	T/C	bg_SNP	BACKGROUND	IFNg2LPS1_REP1_p300	0.739736	0.340681	0.274294	-0.0663865	0.130923	0.817147	0.0876998
bg24	chr14	21264947	T/C	bg_SNP	BACKGROUND	IFNg2LPS1_REP1_p300	0.129472	-0.741593	-0.953927	-0.212333	0.887826	0.244513	0.611697
bg25	chr19	2168997	A/G	bg_SNP	BACKGROUND	IFNg2LPS1_REP1_p300	0.000103437	0.612785	0.752188	0.139404	3.98532	0.00240845	2.61826
bg26	chr8	19136081	G/A	bg_SNP	BACKGROUND	IFNg2LPS1_REP1_p300	0.930986	-0.725336	-0.693575	0.0317607	0.0310569	0.954282	0.0203233
bg27	chr10	110021731	A/G	bg_SNP	BACKGROUND	IFNg2LPS1_REP1_p300	0.0106889	-0.267946	-0.569403	-0.301458	1.97107	0.0461792	1.33555
bg28	chr1	43853550	T/G	bg_SNP	BACKGROUND	IFNg2LPS1_REP1_p300	0.774706	-0.555713	-0.475424	0.0802892	0.110863	0.845411	0.072932
bg29	chr4	187481022	A/G	bg_SNP	BACKGROUND	IFNg2LPS1_REP1_p300	0.127483	-0.775972	-0.528842	0.24713	0.894547	0.242054	0.616088
bg30	chr9	123912559	A/G	bg_SNP	BACKGROUND	IFNg2LPS1_REP1_p300	0.0432333	0.306118	0.0259607	-0.280157	1.36418	0.11821	0.927345
bg31	chr6	128444964	T/G	bg_SNP	BACKGROUND	IFNg2LPS1_REP1_p300	0.307406	2.06443	1.91093	-0.1535	0.512287	0.445535	0.351119
bg32	chr22	24053929	G/A	bg_SNP	BACKGROUND	IFNg2LPS1_REP1_p300	0.439679	-1.11827	-1.11901	-0.000745867	0.356864	0.569754	0.244313
bg33	chr7	38369931	G/A	bg_SNP	BACKGROUND	IFNg2LPS1_REP1_p300	0.00510434	-0.270797	0.186746	0.457543	2.29206	0.0277415	1.55687
bg34	chr3	156460355	C/T	bg_SNP	BACKGROUND	IFNg2LPS1_REP1_p300	0.0208821	-0.351359	-0.242078	0.109281	1.68023	0.0716815	1.14459
bg35	chr6	146620962	C/A	bg_SNP	BACKGROUND	IFNg2LPS1_REP1_p300	0.0147922	0.151215	0.586141	0.434926	1.82997	0.0575603	1.23988
bg36	chr18	51513621	T/C	bg_SNP	BACKGROUND	IFNg2LPS1_REP1_p300	0.00408154	1.48636	1.04495	-0.441407	2.38918	0.0240715	1.6185
bg37	chr20	32605476	A/G	bg_SNP	BACKGROUND	IFNg2LPS1_REP1_p300	0.0041026	0.0481565	-0.315747	-0.363904	2.38694	0.0240715	1.6185
bg38	chr15	95929415	G/A	bg_SNP	BACKGROUND	IFNg2LPS1_REP1_p300	0.00218674	-0.620738	-0.15804	0.462698	2.6602	0.0159045	1.79848
bg39	chrX	2894993	T/C	bg_SNP	BACKGROUND	IFNg2LPS1_REP1_p300	0.281379	-0.60131	-0.740391	-0.139081	0.550708	0.421974	0.374715
bg40	chr2	223586509	C/T	bg_SNP	BACKGROUND	IFNg2LPS1_REP1_p300	0.595527	0.787317	0.69217	-0.0951466	0.225099	0.703313	0.152851
bg41	chr10	89301927	A/T	bg_SNP	BACKGROUND	IFNg2LPS1_REP1_p300	0.043057	-0.640339	-0.118439	0.5219	1.36596	0.117874	0.928582
bg42	chr5	181191605	C/A	bg_SNP	BACKGROUND	IFNg2LPS1_REP1_p300	0.333904	-1.06247	-1.18878	-0.126306	0.476378	0.468058	0.3297
bg43	chr4	55330678	T/G	bg_SNP	BACKGROUND	IFNg2LPS1_REP1_p300	0.0868936	0.57436	0.252621	-0.321739	1.06101	0.18553	0.731587
bg44	chr3	153431196	C/T	bg_SNP	BACKGROUND	IFNg2LPS1_REP1_p300	0.0204909	-0.412304	-0.0525288	0.359775	1.68844	0.0714368	1.14608
bg45	chr3	18687295	T/G	bg_SNP	BACKGROUND	IFNg2LPS1_REP1_p300	0.0500773	0.824356	0.52064	-0.303716	1.30036	0.128603	0.890747
bg46	chr12	40262204	A/G	bg_SNP	BACKGROUND	IFNg2LPS1_REP1_p300	0.00331256	1.47947	0.886928	-0.592543	2.47984	0.0207574	1.68283
bg47	chr13	71411100	A/G	bg_SNP	BACKGROUND	IFNg2LPS1_REP1_p300	3.80623e-06	0.831203	0.244826	-0.586376	5.4195	0.000323822	3.48969
bg48	chr5	151357943	C/T	bg_SNP	BACKGROUND	IFNg2LPS1_REP1_p300	0.000603927	0.451632	0.0903186	-0.361314	3.21902	0.00695811	2.15751
bg49	chr10	91088844	T/A	bg_SNP	BACKGROUND	IFNg2LPS1_REP1_p300	0.0026155	-0.46154	-0.0190995	0.44244	2.58244	0.0178565	1.7482
bg50	chr1	201476985	G/A	bg_SNP	BACKGROUND	IFNg2LPS1_REP1_p300	0.724006	-0.187179	-0.271956	-0.0847776	0.140258	0.806801	0.0932335
bg51	chr14	56980198	A/G	bg_SNP	BACKGROUND	IFNg2LPS1_REP1_p300	0.0104719	-0.0783483	-0.453645	-0.375297	1.97997	0.0456882	1.3402
bg52	chr1	230010784	A/G	bg_SNP	BACKGROUND	IFNg2LPS1_REP1_p300	0.0008854	-0.0916948	0.655873	0.747568	3.05286	0.00878253	2.05638
bg53	chr8	123241401	C/T	bg_SNP	BACKGROUND	IFNg2LPS1_REP1_p300	0.00996939	-1.43831	-1.02932	0.408993	2.00133	0.0440165	1.35638
bg54	chr3	171986243	C/T	bg_SNP	BACKGROUND	IFNg2LPS1_REP1_p300	0.820304	0.44969	0.41955	-0.0301404	0.0860252	0.878699	0.0561601
bg55	chr8	109334387	G/T	bg_SNP	BACKGROUND	IFNg2LPS1_REP1_p300	0.0180321	-0.738433	-0.101767	0.636667	1.74395	0.0657117	1.18236
bg56	chr2	9107640	C/T	bg_SNP	BACKGROUND	IFNg2LPS1_REP1_p300	0.00624772	-0.913542	-0.49375	0.419791	2.20428	0.0321394	1.49296
bg57	chr9	89527178	C/A	bg_SNP	BACKGROUND	IFNg2LPS1_REP1_p300	0.038204	-0.442659	-0.318647	0.124012	1.41789	0.108066	0.966313
bg58	chr2	206099006	C/T	bg_SNP	BACKGROUND	IFNg2LPS1_REP1_p300	0.000137687	-0.997077	-0.652909	0.344168	3.86111	0.0028663	2.54268
bg59	chr11	125235500	A/G	bg_SNP	BACKGROUND	IFNg2LPS1_REP1_p300	0.00515596	-0.6963	-0.725739	-0.0294396	2.28769	0.0277494	1.55675
bg60	chr4	86024851	T/C	bg_SNP	BACKGROUND	IFNg2LPS1_REP1_p300	0.0152993	1.62231	1.81862	0.196309	1.81533	0.0592682	1.22718
bg61	chr3	22634379	T/A	bg_SNP	BACKGROUND	IFNg2LPS1_REP1_p300	0.153396	0.628317	1.09872	0.470401	0.814186	0.272681	0.564346
bg62	chr9	70494712	T/C	bg_SNP	BACKGROUND	IFNg2LPS1_REP1_p300	0.00388714	-0.159402	-0.532702	-0.3733	2.41037	0.0232388	1.63379
bg63	chr2	144377990	T/A	bg_SNP	BACKGROUND	IFNg2LPS1_REP1_p300	0.000681777	0.816868	0.446395	-0.370473	3.16636	0.00761662	2.11824
bg64	chr11	77455861	A/T	bg_SNP	BACKGROUND	IFNg2LPS1_REP1_p300	0.00292118	1.60821	1.07242	-0.535794	2.53444	0.0191818	1.71711
bg65	chr19	8050753	C/T	bg_SNP	BACKGROUND	IFNg2LPS1_REP1_p300	0.73234	-0.890768	-0.819155	0.0716128	0.135287	0.812813	0.0900093
bg66	chr9	99039808	G/A	bg_SNP	BACKGROUND	IFNg2LPS1_REP1_p300	0.00101793	-0.108121	0.397259	0.50538	2.99228	0.00945693	2.02425
bg67	chr1	232329860	G/A	bg_SNP	BACKGROUND	IFNg2LPS1_REP1_p300	0.36854	-0.374208	-0.145439	0.228769	0.433515	0.501668	0.299584
bg68	chr2	148042417	T/G	bg_SNP	BACKGROUND	IFNg2LPS1_REP1_p300	0.23939	-0.178485	-0.272275	-0.0937895	0.620894	0.37582	0.42502
bg69	chr8	94010270	A/T	bg_SNP	BACKGROUND	IFNg2LPS1_REP1_p300	0.484183	0.432197	0.340481	-0.091716	0.31499	0.610496	0.214317
bg70	chr1	93180671	T/G	bg_SNP	BACKGROUND	IFNg2LPS1_REP1_p300	0.850425	-1.18819	-1.22791	-0.0397281	0.070364	0.899207	0.0461406
bg71	chrX	21725988	G/A	bg_SNP	BACKGROUND	IFNg2LPS1_REP1_p300	0.0675686	-0.447938	-0.779723	-0.331784	1.17025	0.159065	0.798427
bg72	chr1	41800198	C/T	bg_SNP	BACKGROUND	IFNg2LPS1_REP1_p300	0.310456	-0.797433	-0.68751	0.109923	0.508	0.448256	0.348474
bg73	chr8	133297615	G/A	bg_SNP	BACKGROUND	IFNg2LPS1_REP1_p300	0.964373	-0.961972	-0.992522	-0.0305507	0.0157551	0.975536	0.0107567
bg74	chr20	52128847	T/A	bg_SNP	BACKGROUND	IFNg2LPS1_REP1_p300	0.240805	0.138794	0.287495	0.1487	0.618335	0.376971	0.423692
bg75	chr17	39271155	T/A	bg_SNP	BACKGROUND	IFNg2LPS1_REP1_p300	0.169138	-0.298529	-0.47151	-0.172981	0.771758	0.292292	0.534183
bg76	chr15	78149200	A/G	bg_SNP	BACKGROUND	IFNg2LPS1_REP1_p300	0.0377245	-1.20082	-1.07946	0.121367	1.42338	0.107812	0.967333
bg77	chr11	111939114	T/C	bg_SNP	BACKGROUND	IFNg2LPS1_REP1_p300	0.0474802	-0.305569	-0.451672	-0.146103	1.32349	0.124453	0.904995
bg78	chr19	54208331	G/C	bg_SNP	BACKGROUND	IFNg2LPS1_REP1_p300	0.0808375	-0.0969896	-0.301817	-0.204828	1.09239	0.176692	0.752782
bg79	chr5	10442520	C/T	bg_SNP	BACKGROUND	IFNg2LPS1_REP1_p300	0.0203515	0.463519	0.922549	0.459029	1.6914	0.0711177	1.14802
bg80	chr6	80175311	A/G	bg_SNP	BACKGROUND	IFNg2LPS1_REP1_p300	0.0261228	-0.0429284	-0.501891	-0.458963	1.58298	0.0835153	1.07823
bg81	chr3	4478526	A/G	bg_SNP	BACKGROUND	IFNg2LPS1_REP1_p300	0.00610036	0.348829	0.0680839	-0.280746	2.21464	0.0316018	1.50029
bg82	chr11	67428430	C/G	bg_SNP	BACKGROUND	IFNg2LPS1_REP1_p300	0.934814	-0.773016	-0.795203	-0.0221874	0.0292747	0.956383	0.0193683
bg83	chr5	110365754	A/C	bg_SNP	BACKGROUND	IFNg2LPS1_REP1_p300	0.031879	1.17545	1.43258	0.257128	1.49649	0.0955507	1.01977
bg84	chr17	74280301	C/T	bg_SNP	BACKGROUND	IFNg2LPS1_REP1_p300	0.10278	1.66907	1.96335	0.294279	0.988092	0.20927	0.679293
bg85	chr7	48059418	A/G	bg_SNP	BACKGROUND	IFNg2LPS1_REP1_p300	0.216201	-0.944532	-0.993178	-0.0486464	0.665141	0.349849	0.456119
bg86	chr14	99699258	A/G	bg_SNP	BACKGROUND	IFNg2LPS1_REP1_p300	0.107003	-0.598789	-0.807809	-0.209021	0.970603	0.215762	0.666025
bg87	chrX	112841526	C/T	bg_SNP	BACKGROUND	IFNg2LPS1_REP1_p300	0.0179391	-1.58368	-1.25583	0.327854	1.7462	0.0655889	1.18317
bg88	chr5	54018012	A/G	bg_SNP	BACKGROUND	IFNg2LPS1_REP1_p300	0.670506	-0.00380432	0.0705176	0.0743219	0.173597	0.766491	0.115493
bg89	chr18	48228218	C/T	bg_SNP	BACKGROUND	IFNg2LPS1_REP1_p300	0.00114594	-0.109791	-0.202716	-0.0929251	2.94084	0.0102624	1.98875
bg90	chr6	32195519	T/A	bg_SNP	BACKGROUND	IFNg2LPS1_REP1_p300	0.771145	-1.03047	-1.05166	-0.0211864	0.112864	0.841941	0.0747183
bg91	chr6	138593458	A/T	bg_SNP	BACKGROUND	IFNg2LPS1_REP1_p300	0.589509	-0.900536	-0.781826	0.11871	0.22951	0.699567	0.155171
bg92	chr12	11595129	G/A	bg_SNP	BACKGROUND	IFNg2LPS1_REP1_p300	0.740498	-0.689946	-0.604954	0.0849913	0.130476	0.817356	0.0875889
bg93	chr11	10504084	G/A	bg_SNP	BACKGROUND	IFNg2LPS1_REP1_p300	0.324648	-0.262354	-0.0898571	0.172497	0.488588	0.459922	0.337316
bg94	chr16	23858836	A/G	bg_SNP	BACKGROUND	IFNg2LPS1_REP1_p300	0.00513741	-0.443747	-0.833	-0.389253	2.28926	0.0277494	1.55675
bg95	chr19	43534380	A/G	bg_SNP	BACKGROUND	IFNg2LPS1_REP1_p300	0.580751	-1.10405	-1.12217	-0.0181161	0.23601	0.693266	0.1591
bg96	chr4	67556738	T/C	bg_SNP	BACKGROUND	IFNg2LPS1_REP1_p300	0.203773	1.22491	0.87001	-0.354904	0.690853	0.334134	0.47608
bg97	chr3	194168218	T/C	bg_SNP	BACKGROUND	IFNg2LPS1_REP1_p300	0.623122	0.741051	0.706269	-0.0347815	0.205427	0.726976	0.13848
bg98	chr12	26299071	T/C	bg_SNP	BACKGROUND	IFNg2LPS1_REP1_p300	0.262816	1.32768	1.17521	-0.152462	0.580348	0.403995	0.393624
bg99	chr1	243452170	T/C	bg_SNP	BACKGROUND	IFNg2LPS1_REP1_p300	0.000162015	0.476593	-0.122567	-0.599159	3.79045	0.00317147	2.49874
bg100	chr1	169368049	A/G	bg_SNP	BACKGROUND	IFNg2LPS1_REP1_p300	0.000159679	1.02686	1.7801	0.753239	3.79675	0.00315365	2.50119
bg101	chr5	151483316	T/A	bg_SNP	BACKGROUND	IFNg2LPS1_REP1_p300	0.664188	0.531794	0.492626	-0.0391684	0.177709	0.762046	0.118019
bg102	chr17	73970168	C/T	bg_SNP	BACKGROUND	IFNg2LPS1_REP1_p300	0.975908	-0.781508	-0.777322	0.00418658	0.0105911	0.983837	0.00707682
bg103	chrX	39860537	C/A	bg_SNP	BACKGROUND	IFNg2LPS1_REP1_p300	0.401124	-0.727642	-0.825111	-0.0974687	0.396721	0.532585	0.273611
bg104	chr12	57693809	T/A	bg_SNP	BACKGROUND	IFNg2LPS1_REP1_p300	0.263911	-0.596237	-0.415587	0.180651	0.578543	0.404599	0.392975
bg105	chr1	153322647	A/G	bg_SNP	BACKGROUND	IFNg2LPS1_REP1_p300	0.00100607	1.24052	0.789078	-0.451443	2.99737	0.00945693	2.02425
bg106	chr8	60945518	C/G	bg_SNP	BACKGROUND	IFNg2LPS1_REP1_p300	0.000616637	-0.852303	-0.0884757	0.763827	3.20997	0.0070501	2.1518
bg107	chrX	45351249	G/A	bg_SNP	BACKGROUND	IFNg2LPS1_REP1_p300	0.564173	2.09324	2.19139	0.0981506	0.248587	0.679342	0.167912
bg108	chr12	92505940	A/C	bg_SNP	BACKGROUND	IFNg2LPS1_REP1_p300	0.796437	-0.398499	-0.469438	-0.0709394	0.0988483	0.862153	0.0644156
bg109	chr2	26499648	C/T	bg_SNP	BACKGROUND	IFNg2LPS1_REP1_p300	0.0468101	-0.180483	0.10584	0.286324	1.32966	0.124153	0.906041
bg110	chr7	132446595	T/C	bg_SNP	BACKGROUND	IFNg2LPS1_REP1_p300	0.00189613	1.33497	1.79431	0.459337	2.72213	0.0142178	1.84717
bg111	chr19	48321941	C/T	bg_SNP	BACKGROUND	IFNg2LPS1_REP1_p300	0.533361	-1.0016	-0.643369	0.358235	0.272979	0.650742	0.186591
bg112	chr19	36850702	C/T	bg_SNP	BACKGROUND	IFNg2LPS1_REP1_p300	0.208701	-0.376249	-0.153439	0.222809	0.680476	0.340196	0.46827
bg113	chr10	128064584	C/A	bg_SNP	BACKGROUND	IFNg2LPS1_REP1_p300	0.319876	-0.858648	-0.74426	0.114388	0.495018	0.456789	0.340285
bg114	chr14	81018471	A/G	bg_SNP	BACKGROUND	IFNg2LPS1_REP1_p300	0.000131145	0.890718	0.458785	-0.431933	3.88225	0.00284405	2.54606
bg115	chr2	159250034	A/G	bg_SNP	BACKGROUND	IFNg2LPS1_REP1_p300	0.0217736	-1.01155	-0.680366	0.331186	1.66207	0.0733076	1.13485
bg116	chr16	76052946	T/C	bg_SNP	BACKGROUND	IFNg2LPS1_REP1_p300	0.00833797	0.33801	-0.233923	-0.571933	2.07894	0.0390754	1.4081
bg117	chr16	29126212	G/A	bg_SNP	BACKGROUND	IFNg2LPS1_REP1_p300	0.285391	-1.30746	-1.1862	0.121259	0.54456	0.425684	0.370912
bg118	chr6	47004943	A/G	bg_SNP	BACKGROUND	IFNg2LPS1_REP1_p300	0.286644	-0.00886379	-0.286619	-0.277755	0.542658	0.425684	0.370912
bg119	chr9	96875859	G/A	bg_SNP	BACKGROUND	IFNg2LPS1_REP1_p300	0.0435729	-1.05735	-0.823114	0.234239	1.36078	0.118992	0.924483
bg120	chr3	139770848	C/A	bg_SNP	BACKGROUND	IFNg2LPS1_REP1_p300	0.0886564	1.83733	1.55232	-0.285005	1.05229	0.188203	0.725372
bg121	chr12	24814534	T/A	bg_SNP	BACKGROUND	IFNg2LPS1_REP1_p300	0.000188622	0.619873	0.018298	-0.601575	3.72441	0.00339213	2.46953
bg122	chr6	52685080	T/C	bg_SNP	BACKGROUND	IFNg2LPS1_REP1_p300	0.471458	0.787602	0.753523	-0.0340785	0.326557	0.59866	0.22282
bg123	chr3	185807040	G/A	bg_SNP	BACKGROUND	IFNg2LPS1_REP1_p300	0.232457	-0.609454	-0.517007	0.0924462	0.633657	0.368359	0.433729
bg124	chr19	7199972	A/G	bg_SNP	BACKGROUND	IFNg2LPS1_REP1_p300	0.0315901	-0.0538857	-0.489707	-0.435821	1.50045	0.0950712	1.02195
bg125	chr1	101002518	C/T	bg_SNP	BACKGROUND	IFNg2LPS1_REP1_p300	0.355714	-0.252614	-0.195956	0.056658	0.448899	0.490242	0.309589
bg126	chr3	115651371	G/A	bg_SNP	BACKGROUND	IFNg2LPS1_REP1_p300	0.00295966	1.08541	1.49754	0.412125	2.52876	0.0191818	1.71711
bg127	chr1	235892996	G/T	bg_SNP	BACKGROUND	IFNg2LPS1_REP1_p300	0.0408927	-0.297683	-0.0396964	0.257986	1.38835	0.113348	0.945587
bg128	chr6	118565628	A/G	bg_SNP	BACKGROUND	IFNg2LPS1_REP1_p300	0.0564156	-0.182458	0.275841	0.4583	1.2486	0.139901	0.85418
bg129	chr16	58971209	T/A	bg_SNP	BACKGROUND	IFNg2LPS1_REP1_p300	0.857236	1.02323	1.14664	0.123406	0.0668997	0.905542	0.0430913
bg130	chr8	2010086	T/C	bg_SNP	BACKGROUND	IFNg2LPS1_REP1_p300	0.453635	2.02786	1.80825	-0.219607	0.343294	0.584349	0.233328
bg131	chr2	176039702	T/C	bg_SNP	BACKGROUND	IFNg2LPS1_REP1_p300	0.00447855	-0.858348	-1.25097	-0.392622	2.34886	0.0255983	1.59179
bg132	chr4	80079948	A/G	bg_SNP	BACKGROUND	IFNg2LPS1_REP1_p300	0.0215087	-0.1693	-0.469156	-0.299856	1.66739	0.0726369	1.13884
bg133	chr3	57178930	C/T	bg_SNP	BACKGROUND	IFNg2LPS1_REP1_p300	0.00116701	0.699618	1.15473	0.45511	2.93293	0.010409	1.98259
bg134	chr1	43157659	G/A	bg_SNP	BACKGROUND	IFNg2LPS1_REP1_p300	0.15744	-1.27486	-1.08894	0.185916	0.802885	0.276614	0.558126
bg135	chr5	150089306	T/G	bg_SNP	BACKGROUND	IFNg2LPS1_REP1_p300	5.24966e-05	1.54423	0.78753	-0.756702	4.27987	0.00159072	2.79841
bg136	chr2	63755519	C/T	bg_SNP	BACKGROUND	IFNg2LPS1_REP1_p300	0.294155	-0.136697	0.0758576	0.212554	0.531424	0.431269	0.365252
bg137	chr7	106023963	C/T	bg_SNP	BACKGROUND	IFNg2LPS1_REP1_p300	0.343957	-0.970093	-0.855094	0.114999	0.463496	0.47812	0.320463
bg138	chr3	85148146	T/C	bg_SNP	BACKGROUND	IFNg2LPS1_REP1_p300	7.12342e-06	0.153216	-0.548317	-0.701533	5.14731	0.000463441	3.33401
bg139	chr11	121590219	A/G	bg_SNP	BACKGROUND	IFNg2LPS1_REP1_p300	0.0290437	0.98101	0.608599	-0.372411	1.53695	0.0901048	1.04525
bg140	chr7	25895495	T/C	bg_SNP	BACKGROUND	IFNg2LPS1_REP1_p300	0.00417552	-0.701948	-1.05185	-0.349898	2.37929	0.0243059	1.61429
bg141	chr17	50852421	C/T	bg_SNP	BACKGROUND	IFNg2LPS1_REP1_p300	0.119678	-0.565905	-0.422766	0.143139	0.921986	0.231405	0.635627
bg142	chr3	52499060	C/T	bg_SNP	BACKGROUND	IFNg2LPS1_REP1_p300	0.0791556	0.697605	0.769763	0.0721585	1.10152	0.174048	0.759331
bg143	chr21	35395776	A/T	bg_SNP	BACKGROUND	IFNg2LPS1_REP1_p300	0.390064	0.521897	0.702163	0.180266	0.408864	0.520818	0.283314
bg144	chr1	229597498	C/T	bg_SNP	BACKGROUND	IFNg2LPS1_REP1_p300	0.0185572	-0.0810068	0.221675	0.302682	1.73149	0.0666371	1.17628
bg145	chr1	204499005	G/C	bg_SNP	BACKGROUND	IFNg2LPS1_REP1_p300	0.418218	-0.213779	-0.153406	0.0603735	0.378598	0.548694	0.26067
bg146	chr10	124403792	G/A	bg_SNP	BACKGROUND	IFNg2LPS1_REP1_p300	0.0682075	-0.0515546	0.175624	0.227178	1.16617	0.159624	0.796902
bg147	chrX	66601772	A/G	bg_SNP	BACKGROUND	IFNg2LPS1_REP1_p300	0.00569833	-0.0139524	-0.684412	-0.670459	2.24425	0.0300829	1.52168
bg148	chr10	14376020	C/T	bg_SNP	BACKGROUND	IFNg2LPS1_REP1_p300	1.72345e-05	0.573092	0.328203	-0.244889	4.7636	0.000778013	3.10901
bg149	chr2	9508864	G/A	bg_SNP	BACKGROUND	IFNg2LPS1_REP1_p300	0.129934	0.922641	1.16088	0.238235	0.886276	0.244588	0.611565
bg150	chrX	23844893	T/C	bg_SNP	BACKGROUND	IFNg2LPS1_REP1_p300	0.00387229	-0.556595	-0.939796	-0.383201	2.41203	0.0232127	1.63427
bg151	chr8	28889994	T/C	bg_SNP	BACKGROUND	IFNg2LPS1_REP1_p300	0.0165028	-0.590163	-0.882094	-0.29193	1.78244	0.0619765	1.20777
bg152	chr7	157569983	T/C	bg_SNP	BACKGROUND	IFNg2LPS1_REP1_p300	0.310376	0.184083	0.254869	0.0707861	0.508111	0.448256	0.348474
bg153	chr13	40653665	T/C	bg_SNP	BACKGROUND	IFNg2LPS1_REP1_p300	0.898981	-0.799717	-0.813844	-0.0141269	0.0462493	0.933697	0.029794
bg154	chr3	102031073	T/C	bg_SNP	BACKGROUND	IFNg2LPS1_REP1_p300	0.00439209	0.168885	0.365887	0.197002	2.35733	0.0251692	1.59913
bg155	chr9	71955236	G/T	bg_SNP	BACKGROUND	IFNg2LPS1_REP1_p300	0.0198345	0.567179	0.938978	0.371799	1.70258	0.0699077	1.15548
bg156	chr10	71860713	A/G	bg_SNP	BACKGROUND	IFNg2LPS1_REP1_p300	0.428607	-0.608847	-0.727205	-0.118359	0.367941	0.558679	0.252837
bg157	chr11	10655271	A/G	bg_SNP	BACKGROUND	IFNg2LPS1_REP1_p300	0.228989	-0.0998621	-0.279779	-0.179917	0.640186	0.364143	0.438728
bg158	chr1	100400447	T/G	bg_SNP	BACKGROUND	IFNg2LPS1_REP1_p300	0.595312	-0.341877	-0.471045	-0.129168	0.225255	0.703313	0.152851
bg159	chr14	75905828	G/A	bg_SNP	BACKGROUND	IFNg2LPS1_REP1_p300	0.0422366	-0.658145	-0.512212	0.145933	1.37431	0.116114	0.935117
bg160	chr11	34234436	C/G	bg_SNP	BACKGROUND	IFNg2LPS1_REP1_p300	0.16732	0.473479	0.278102	-0.195377	0.776452	0.289829	0.537858
bg161	chr17	68249493	T/C	bg_SNP	BACKGROUND	IFNg2LPS1_REP1_p300	0.0486695	0.67449	0.277837	-0.396652	1.31274	0.126432	0.898144
bg162	chrX	33518195	T/C	bg_SNP	BACKGROUND	IFNg2LPS1_REP1_p300	0.841935	0.0372519	-0.0165573	-0.0538092	0.0747216	0.894076	0.0486258
bg163	chr17	42248784	C/A	bg_SNP	BACKGROUND	IFNg2LPS1_REP1_p300	0.114216	-0.573072	-0.488439	0.0846324	0.942273	0.2245	0.648783
bg164	chr21	23853911	G/C	bg_SNP	BACKGROUND	IFNg2LPS1_REP1_p300	0.0540998	-0.625966	-0.379416	0.24655	1.2668	0.135833	0.866995
bg165	chr2	127306682	A/G	bg_SNP	BACKGROUND	IFNg2LPS1_REP1_p300	0.124226	1.42021	1.20085	-0.219363	0.905789	0.2375	0.624337
bg166	chr15	63247474	T/C	bg_SNP	BACKGROUND	IFNg2LPS1_REP1_p300	0.209284	0.945598	0.803402	-0.142196	0.679264	0.340896	0.467378
bg167	chr16	88648739	T/A	bg_SNP	BACKGROUND	IFNg2LPS1_REP1_p300	0.769867	-1.21035	-1.20048	0.00986826	0.113584	0.840961	0.075224
bg168	chr7	18210540	T/C	bg_SNP	BACKGROUND	IFNg2LPS1_REP1_p300	0.325978	0.658596	0.494087	-0.16451	0.486812	0.460743	0.336541
bg169	chr16	23557279	A/G	bg_SNP	BACKGROUND	IFNg2LPS1_REP1_p300	0.162911	-1.29296	-1.10837	0.184593	0.788049	0.283302	0.547751
bg170	chr5	40605670	G/A	bg_SNP	BACKGROUND	IFNg2LPS1_REP1_p300	0.539465	-0.730601	-0.546238	0.184363	0.268037	0.65674	0.182606
bg171	chr5	76991435	G/C	bg_SNP	BACKGROUND	IFNg2LPS1_REP1_p300	0.00100515	1.10727	0.403697	-0.703576	2.99777	0.00945693	2.02425
bg172	chr1	41790145	A/C	bg_SNP	BACKGROUND	IFNg2LPS1_REP1_p300	0.0459839	0.176067	-0.132823	-0.30889	1.33739	0.123293	0.909063
bg173	chr9	899596	T/C	bg_SNP	BACKGROUND	IFNg2LPS1_REP1_p300	0.465476	0.0882045	-0.118506	-0.206711	0.332103	0.59373	0.226411
bg174	chr5	40437674	G/T	bg_SNP	BACKGROUND	IFNg2LPS1_REP1_p300	0.113741	0.629649	0.865035	0.235387	0.944083	0.224038	0.649678
bg175	chr11	14639006	T/G	bg_SNP	BACKGROUND	IFNg2LPS1_REP1_p300	0.000438081	2.19712	1.66041	-0.536715	3.35845	0.0059817	2.22318
bg176	chr2	203550416	T/C	bg_SNP	BACKGROUND	IFNg2LPS1_REP1_p300	0.0116338	0.291251	-0.114657	-0.405908	1.93428	0.0481911	1.31703
bg177	chr3	72182430	A/G	bg_SNP	BACKGROUND	IFNg2LPS1_REP1_p300	0.189855	0.730011	0.403468	-0.326543	0.721579	0.316711	0.499337
bg178	chr2	40037819	A/G	bg_SNP	BACKGROUND	IFNg2LPS1_REP1_p300	0.05151	0.044874	-0.249917	-0.294791	1.28811	0.131419	0.881342
bg179	chr7	77408104	T/G	bg_SNP	BACKGROUND	IFNg2LPS1_REP1_p300	0.0719031	0.944245	0.655279	-0.288966	1.14325	0.163463	0.78658
bg180	chr3	71653049	A/T	bg_SNP	BACKGROUND	IFNg2LPS1_REP1_p300	0.198096	-0.00605017	0.175256	0.181306	0.703124	0.327006	0.485444
bg181	chr1	160859570	T/C	bg_SNP	BACKGROUND	IFNg2LPS1_REP1_p300	0.131734	0.173448	-0.0137084	-0.187156	0.880302	0.246946	0.607398
bg182	chr8	80534851	A/G	bg_SNP	BACKGROUND	IFNg2LPS1_REP1_p300	0.0222942	0.156981	-0.185211	-0.342192	1.65181	0.0741575	1.12984
bg183	chr1	163191696	C/T	bg_SNP	BACKGROUND	IFNg2LPS1_REP1_p300	0.110657	1.29619	1.48184	0.185653	0.95602	0.220319	0.656949
bg184	chr6	1363419	G/A	bg_SNP	BACKGROUND	IFNg2LPS1_REP1_p300	5.96427e-05	0.0499114	-0.286423	-0.336335	4.22444	0.00166999	2.77728
bg185	chr9	124872953	C/A	bg_SNP	BACKGROUND	IFNg2LPS1_REP1_p300	0.0381528	-0.0814319	0.210614	0.292046	1.41847	0.108059	0.966339
bg186	chr2	55617742	A/T	bg_SNP	BACKGROUND	IFNg2LPS1_REP1_p300	0.83038	-1.12752	-1.11418	0.0133462	0.080723	0.885205	0.052956
bg187	chr13	79914631	T/C	bg_SNP	BACKGROUND	IFNg2LPS1_REP1_p300	0.496468	1.87889	1.74964	-0.129247	0.304108	0.621147	0.206805
bg188	chr10	63491899	A/G	bg_SNP	BACKGROUND	IFNg2LPS1_REP1_p300	0.323104	-0.641518	-0.779591	-0.138074	0.490658	0.45856	0.338604
bg189	chr11	75189885	C/T	bg_SNP	BACKGROUND	IFNg2LPS1_REP1_p300	0.000551063	0.572641	0.462405	-0.110236	3.2588	0.00660259	2.18029
bg190	chr7	41592450	T/C	bg_SNP	BACKGROUND	IFNg2LPS1_REP1_p300	0.0232654	-0.474847	-0.853745	-0.378897	1.63329	0.0760164	1.11909
bg191	chr7	120401425	C/A	bg_SNP	BACKGROUND	IFNg2LPS1_REP1_p300	0.152458	1.65847	1.41567	-0.242801	0.816851	0.272104	0.565265
bg192	chr18	22221787	A/T	bg_SNP	BACKGROUND	IFNg2LPS1_REP1_p300	0.025489	-0.034912	-0.361096	-0.326184	1.59365	0.081831	1.08708
bg193	chr6	129234325	C/A	bg_SNP	BACKGROUND	IFNg2LPS1_REP1_p300	0.241969	0.555361	0.727122	0.171761	0.616241	0.378258	0.422212
bg194	chr19	39336336	C/T	bg_SNP	BACKGROUND	IFNg2LPS1_REP1_p300	0.462822	-1.20087	-1.15499	0.045876	0.334586	0.592798	0.227093
bg195	chr17	41679347	C/T	bg_SNP	BACKGROUND	IFNg2LPS1_REP1_p300	0.00479567	-0.555272	-0.0858427	0.469429	2.31915	0.0265865	1.57534
bg196	chr14	25103705	T/A	bg_SNP	BACKGROUND	IFNg2LPS1_REP1_p300	0.19956	1.62383	1.80139	0.177566	0.699926	0.328933	0.482893
bg197	chr1	10415609	A/G	bg_SNP	BACKGROUND	IFNg2LPS1_REP1_p300	1.82704e-05	0.492919	-0.437863	-0.930781	4.73825	0.00079706	3.09851
bg198	chr5	102397002	C/T	bg_SNP	BACKGROUND	IFNg2LPS1_REP1_p300	0.291301	-0.0968864	0.171724	0.268611	0.535658	0.430433	0.366094
bg199	chr19	44770652	G/C	bg_SNP	BACKGROUND	IFNg2LPS1_REP1_p300	0.0248332	-1.12876	-1.18174	-0.0529789	1.60497	0.0800744	1.09651
bg200	chr18	79210119	A/G	bg_SNP	BACKGROUND	IFNg2LPS1_REP1_p300	0.101236	-1.11437	-1.2056	-0.0912272	0.994665	0.207198	0.683615
bg201	chr11	121557469	A/G	bg_SNP	BACKGROUND	IFNg2LPS1_REP1_p300	0.000207297	-0.285867	0.0814632	0.36733	3.68341	0.00352724	2.45256
bg202	chr20	20864533	G/T	bg_SNP	BACKGROUND	IFNg2LPS1_REP1_p300	0.151525	0.181644	0.395454	0.21381	0.819516	0.270957	0.5671
bg203	chr20	21309575	G/A	bg_SNP	BACKGROUND	IFNg2LPS1_REP1_p300	0.942382	-0.573095	-0.596607	-0.0235116	0.0257731	0.961951	0.0168469
bg204	chr11	65426316	T/G	bg_SNP	BACKGROUND	IFNg2LPS1_REP1_p300	0.605159	1.06987	1.17524	0.105363	0.218131	0.709723	0.148911
bg205	chr21	35396020	A/G	bg_SNP	BACKGROUND	IFNg2LPS1_REP1_p300	0.0365624	0.0642444	-0.173293	-0.237537	1.43697	0.105307	0.977541
bg206	chr1	26583114	C/T	bg_SNP	BACKGROUND	IFNg2LPS1_REP1_p300	0.292422	0.340046	0.472777	0.132731	0.53399	0.43065	0.365875
bg207	chr1	199400445	A/G	bg_SNP	BACKGROUND	IFNg2LPS1_REP1_p300	0.120011	-0.454981	-0.6494	-0.19442	0.920778	0.231847	0.634799
bg208	chr11	129852328	C/T	bg_SNP	BACKGROUND	IFNg2LPS1_REP1_p300	0.975117	0.903418	0.92594	0.0225219	0.0109431	0.983566	0.00719665
bg209	chr5	61273855	T/C	bg_SNP	BACKGROUND	IFNg2LPS1_REP1_p300	0.00673433	0.813906	0.442213	-0.371694	2.17171	0.0339324	1.46939
bg210	chr2	224311204	C/T	bg_SNP	BACKGROUND	IFNg2LPS1_REP1_p300	0.104578	1.20878	1.47509	0.266306	0.98056	0.212032	0.673599
bg211	chr11	10608948	T/C	bg_SNP	BACKGROUND	IFNg2LPS1_REP1_p300	0.0717297	-0.0672744	-0.343213	-0.275938	1.1443	0.163237	0.787182
bg212	chr17	82555398	G/A	bg_SNP	BACKGROUND	IFNg2LPS1_REP1_p300	0.276718	-0.111863	0.00772149	0.119584	0.557962	0.416679	0.380199
bg213	chr9	78121621	G/A	bg_SNP	BACKGROUND	IFNg2LPS1_REP1_p300	0.982885	0.414867	0.388107	-0.0267596	0.00749726	0.988319	0.00510307
bg214	chr17	57811154	T/A	bg_SNP	BACKGROUND	IFNg2LPS1_REP1_p300	0.710014	-0.986436	-0.955245	0.0311914	0.148733	0.796022	0.0990748
bg215	chr12	56116489	T/C	bg_SNP	BACKGROUND	IFNg2LPS1_REP1_p300	0.0691854	0.334464	0.718696	0.384232	1.15999	0.161093	0.792924
bg216	chr20	52244133	A/G	bg_SNP	BACKGROUND	IFNg2LPS1_REP1_p300	0.000244279	0.375861	-0.104691	-0.480552	3.61211	0.00385961	2.41346
bg217	chr5	131944087	G/A	bg_SNP	BACKGROUND	IFNg2LPS1_REP1_p300	0.0796288	-0.969046	-0.951944	0.0171026	1.09893	0.174568	0.758036
bg218	chr10	73909259	T/C	bg_SNP	BACKGROUND	IFNg2LPS1_REP1_p300	0.0140573	0.0141484	-0.460316	-0.474464	1.8521	0.0553286	1.25705
bg219	chr2	181456890	C/T	bg_SNP	BACKGROUND	IFNg2LPS1_REP1_p300	0.0371286	0.453291	0.813549	0.360258	1.43029	0.106428	0.972942
bg220	chrX	120485664	A/G	bg_SNP	BACKGROUND	IFNg2LPS1_REP1_p300	0.0735433	1.10717	1.03333	-0.0738386	1.13346	0.165374	0.781532
bg221	chr10	46470540	A/G	bg_SNP	BACKGROUND	IFNg2LPS1_REP1_p300	0.0392301	-0.653062	-0.509061	0.144001	1.40638	0.110544	0.956465
bg222	chr1	206563033	A/G	bg_SNP	BACKGROUND	IFNg2LPS1_REP1_p300	1.22389e-05	0.318477	0.429227	0.11075	4.91226	0.000615284	3.21092
bg223	chr4	162274443	C/T	bg_SNP	BACKGROUND	IFNg2LPS1_REP1_p300	0.0543783	-0.635819	-0.321885	0.313934	1.26457	0.136377	0.865258
bg224	chr2	152421741	T/A	bg_SNP	BACKGROUND	IFNg2LPS1_REP1_p300	0.308001	-0.390174	-0.737759	-0.347585	0.511448	0.445876	0.350786
bg225	chr12	26360209	C/A	bg_SNP	BACKGROUND	IFNg2LPS1_REP1_p300	0.948481	-0.747977	-0.777971	-0.0299935	0.0229712	0.965504	0.0152458
bg226	chr17	40560931	T/C	bg_SNP	BACKGROUND	IFNg2LPS1_REP1_p300	0.020246	0.594741	0.257383	-0.337358	1.69366	0.0708609	1.14959
bg227	chr20	56554872	C/T	bg_SNP	BACKGROUND	IFNg2LPS1_REP1_p300	0.577691	0.647369	0.547508	-0.0998614	0.238305	0.691104	0.160456
bg228	chr3	120440352	G/T	bg_SNP	BACKGROUND	IFNg2LPS1_REP1_p300	0.00174676	0.345883	0.902705	0.556822	2.75777	0.0137503	1.86169
bg229	chr11	66619508	A/T	bg_SNP	BACKGROUND	IFNg2LPS1_REP1_p300	0.169521	0.48555	0.519125	0.0335752	0.770777	0.292496	0.533879
bg230	chr17	77100371	C/T	bg_SNP	BACKGROUND	IFNg2LPS1_REP1_p300	0.0114804	0.315883	0.519772	0.20389	1.94004	0.0478365	1.32024
bg231	chr3	161390051	T/C	bg_SNP	BACKGROUND	IFNg2LPS1_REP1_p300	0.196824	-0.34979	-0.503317	-0.153528	0.705921	0.325393	0.487592
bg232	chr2	3242849	C/T	bg_SNP	BACKGROUND	IFNg2LPS1_REP1_p300	0.880625	0.0406803	0.10817	0.0674899	0.055209	0.924071	0.0342945
bg233	chr5	172185785	T/C	bg_SNP	BACKGROUND	IFNg2LPS1_REP1_p300	0.787768	-1.02138	-1.07775	-0.0563663	0.103601	0.855818	0.0676187
bg234	chr12	24584296	G/A	bg_SNP	BACKGROUND	IFNg2LPS1_REP1_p300	0.00236713	0.749204	1.24155	0.492343	2.62578	0.0167823	1.77515
bg235	chr18	22823052	T/A	bg_SNP	BACKGROUND	IFNg2LPS1_REP1_p300	8.99811e-08	2.29102	0.764993	-1.52602	7.04585	2.21154e-05	4.65531
bg236	chr15	58724792	G/A	bg_SNP	BACKGROUND	IFNg2LPS1_REP1_p300	0.0311466	0.0385089	-0.266462	-0.304971	1.50659	0.0942494	1.02572
bg237	chr11	73214666	T/A	bg_SNP	BACKGROUND	IFNg2LPS1_REP1_p300	0.874336	-0.747912	-0.758709	-0.0107963	0.0583215	0.919617	0.0363929
bg238	chr1	231970725	A/T	bg_SNP	BACKGROUND	IFNg2LPS1_REP1_p300	0.836361	0.533433	0.596036	0.0626035	0.0776063	0.889438	0.0508845
bg239	chr5	133953302	G/A	bg_SNP	BACKGROUND	IFNg2LPS1_REP1_p300	0.390378	-0.911425	-0.91632	-0.00489516	0.408515	0.520818	0.283314
bg240	chr11	64027645	A/G	bg_SNP	BACKGROUND	IFNg2LPS1_REP1_p300	0.28674	-0.957098	-1.07039	-0.113296	0.542511	0.425684	0.370912
bg241	chr14	60686223	C/T	bg_SNP	BACKGROUND	IFNg2LPS1_REP1_p300	0.0516787	-0.67226	-0.276458	0.395802	1.28669	0.131697	0.880423
bg242	chr17	45161822	G/A	bg_SNP	BACKGROUND	IFNg2LPS1_REP1_p300	0.00664084	-1.19995	-0.841429	0.35852	2.17778	0.033804	1.47103
bg243	chr4	14864593	C/T	bg_SNP	BACKGROUND	IFNg2LPS1_REP1_p300	0.275524	-0.152647	-0.0151645	0.137483	0.559841	0.415446	0.381486
bg244	chr12	13099106	A/G	bg_SNP	BACKGROUND	IFNg2LPS1_REP1_p300	2.91988e-05	-0.218744	-0.852379	-0.633635	4.53463	0.0010252	2.98919
bg245	chr20	2901516	T/C	bg_SNP	BACKGROUND	IFNg2LPS1_REP1_p300	0.00101597	1.41916	0.811812	-0.607348	2.99312	0.00945693	2.02425
bg246	chr11	126172591	A/T	bg_SNP	BACKGROUND	IFNg2LPS1_REP1_p300	0.0880741	0.0805907	0.338331	0.257741	1.05515	0.187584	0.726804
bg247	chr16	58659073	T/C	bg_SNP	BACKGROUND	IFNg2LPS1_REP1_p300	0.0012743	0.883198	1.43474	0.551541	2.89473	0.0109679	1.95988
bg248	chr16	71000023	T/G	bg_SNP	BACKGROUND	IFNg2LPS1_REP1_p300	0.0466822	-0.094473	-0.351743	-0.25727	1.33085	0.12399	0.906614
bg249	chr2	27408228	G/A	bg_SNP	BACKGROUND	IFNg2LPS1_REP1_p300	0.0790557	-0.689886	-0.689058	0.000828259	1.10207	0.174001	0.759448
bg250	chr18	74399337	A/G	bg_SNP	BACKGROUND	IFNg2LPS1_REP1_p300	0.138763	-0.768717	-0.673258	0.095459	0.857726	0.256214	0.591398
bg251	chr1	243724995	G/A	bg_SNP	BACKGROUND	IFNg2LPS1_REP1_p300	0.00097023	-1.29206	-1.01715	0.274907	3.01313	0.00929069	2.03195
bg252	chr9	32251680	T/C	bg_SNP	BACKGROUND	IFNg2LPS1_REP1_p300	0.602316	-0.982949	-1.02032	-0.0373744	0.220176	0.707553	0.150241
bg253	chr8	74173962	T/C	bg_SNP	BACKGROUND	IFNg2LPS1_REP1_p300	0.326324	0.0187518	-0.184026	-0.202778	0.486352	0.460937	0.336358
bg254	chr6	85594181	G/A	bg_SNP	BACKGROUND	IFNg2LPS1_REP1_p300	0.135105	-1.2367	-1.08894	0.14776	0.869329	0.251559	0.59936
bg255	chr13	114162185	C/T	bg_SNP	BACKGROUND	IFNg2LPS1_REP1_p300	0.271628	-0.830316	-0.651613	0.178703	0.566026	0.412559	0.384514
bg256	chr21	35025805	C/T	bg_SNP	BACKGROUND	IFNg2LPS1_REP1_p300	0.0465727	-0.308574	0.00212296	0.310697	1.33187	0.12397	0.906684
bg257	chr20	41408413	A/G	bg_SNP	BACKGROUND	IFNg2LPS1_REP1_p300	0.118582	-0.912868	-1.04603	-0.133167	0.925983	0.229687	0.638864
bg258	chr11	111179560	A/G	bg_SNP	BACKGROUND	IFNg2LPS1_REP1_p300	0.562161	1.49729	1.55641	0.0591251	0.250139	0.677288	0.169227
bg259	chr5	154683025	A/T	bg_SNP	BACKGROUND	IFNg2LPS1_REP1_p300	0.690083	-1.12069	-1.1495	-0.0288145	0.161099	0.779792	0.108021
bg260	chr19	11435304	A/C	bg_SNP	BACKGROUND	IFNg2LPS1_REP1_p300	0.148201	-1.18632	-1.16271	0.023613	0.829148	0.266522	0.574267
bg261	chr8	74052395	T/C	bg_SNP	BACKGROUND	IFNg2LPS1_REP1_p300	0.24653	-0.871969	-1.03394	-0.161973	0.608131	0.383592	0.41613
bg262	chr19	17226416	A/G	bg_SNP	BACKGROUND	IFNg2LPS1_REP1_p300	0.0293404	-1.29696	-1.20642	0.0905386	1.53253	0.0907706	1.04205
bg263	chr3	167350579	T/C	bg_SNP	BACKGROUND	IFNg2LPS1_REP1_p300	0.00934993	0.970655	0.416752	-0.553904	2.02919	0.0423812	1.37283
bg264	chr8	51712255	A/C	bg_SNP	BACKGROUND	IFNg2LPS1_REP1_p300	0.0555312	1.33567	1.04729	-0.288376	1.25546	0.138328	0.859091
bg265	chr3	122409447	T/C	bg_SNP	BACKGROUND	IFNg2LPS1_REP1_p300	0.675673	-0.294527	-0.318164	-0.023637	0.170263	0.769613	0.113727
bg266	chrX	74536109	A/G	bg_SNP	BACKGROUND	IFNg2LPS1_REP1_p300	0.0148064	-0.521501	-0.857967	-0.336466	1.82955	0.0575603	1.23988
bg267	chr8	71737828	T/C	bg_SNP	BACKGROUND	IFNg2LPS1_REP1_p300	0.0473896	0.580492	0.315922	-0.264569	1.32432	0.124453	0.904995
bg268	chr2	64841639	G/A	bg_SNP	BACKGROUND	IFNg2LPS1_REP1_p300	0.0226226	0.180888	0.1285	-0.0523875	1.64546	0.0746682	1.12686
bg269	chr13	28100754	C/A	bg_SNP	BACKGROUND	IFNg2LPS1_REP1_p300	0.387322	-1.23941	-1.36206	-0.122645	0.411928	0.519353	0.284537
bg270	chr7	155705869	T/C	bg_SNP	BACKGROUND	IFNg2LPS1_REP1_p300	0.3274	0.20397	0.00882051	-0.195149	0.484921	0.461935	0.335419
bg271	chr20	20082756	T/C	bg_SNP	BACKGROUND	IFNg2LPS1_REP1_p300	2.46809e-05	0.843668	1.21632	0.372653	4.60764	0.000939305	3.02719
bg272	chr9	78236154	T/C	bg_SNP	BACKGROUND	IFNg2LPS1_REP1_p300	0.549355	-1.24624	-1.2364	0.00984546	0.260147	0.66512	0.1771
bg273	chr3	130821055	G/C	bg_SNP	BACKGROUND	IFNg2LPS1_REP1_p300	0.270168	-1.11455	-1.23442	-0.119867	0.568367	0.411294	0.385847
bg274	chr19	58408786	C/T	bg_SNP	BACKGROUND	IFNg2LPS1_REP1_p300	0.275867	-1.12521	-1.11654	0.0086621	0.559299	0.41568	0.38124
bg275	chr9	133463959	G/C	bg_SNP	BACKGROUND	IFNg2LPS1_REP1_p300	0.648704	-0.673141	-0.612832	0.0603091	0.187954	0.748636	0.125729
bg276	chr6	36423275	G/A	bg_SNP	BACKGROUND	IFNg2LPS1_REP1_p300	0.185012	-0.590698	-0.403726	0.186971	0.732799	0.311576	0.506436
bg277	chr12	89237199	A/C	bg_SNP	BACKGROUND	IFNg2LPS1_REP1_p300	0.314277	-0.829805	-0.954733	-0.124929	0.502687	0.452297	0.344576
bg278	chr1	64895577	T/G	bg_SNP	BACKGROUND	IFNg2LPS1_REP1_p300	0.00174049	-0.0217605	-0.52312	-0.501359	2.75933	0.0137498	1.8617
bg279	chr3	98523086	G/C	bg_SNP	BACKGROUND	IFNg2LPS1_REP1_p300	0.748021	-1.07017	-1.14648	-0.0763099	0.126086	0.823605	0.0842811
bg280	chr19	39403866	T/G	bg_SNP	BACKGROUND	IFNg2LPS1_REP1_p300	0.018946	0.0194136	-0.317723	-0.337137	1.72248	0.0675944	1.17009
bg281	chr6	148325036	C/T	bg_SNP	BACKGROUND	IFNg2LPS1_REP1_p300	0.0110111	0.943455	0.852405	-0.0910502	1.95817	0.0472027	1.32603
bg282	chr22	41582842	A/G	bg_SNP	BACKGROUND	IFNg2LPS1_REP1_p300	0.894333	-0.538657	-0.543049	-0.00439146	0.0485007	0.932266	0.0304603
bg283	chr17	50661916	A/G	bg_SNP	BACKGROUND	IFNg2LPS1_REP1_p300	0.177237	0.718134	0.592687	-0.125446	0.751447	0.302272	0.519602
bg284	chr20	50047541	C/T	bg_SNP	BACKGROUND	IFNg2LPS1_REP1_p300	0.813173	-0.939233	-1.01117	-0.0719348	0.0898169	0.872978	0.0589968
bg285	chr2	224311327	A/G	bg_SNP	BACKGROUND	IFNg2LPS1_REP1_p300	0.249817	0.0241358	-0.166427	-0.190563	0.602378	0.386971	0.412321
bg286	chr3	46102572	G/A	bg_SNP	BACKGROUND	IFNg2LPS1_REP1_p300	0.00549662	-0.282847	0.183035	0.465882	2.2599	0.0291571	1.53526
bg287	chr11	118319780	T/C	bg_SNP	BACKGROUND	IFNg2LPS1_REP1_p300	0.0106214	-0.0824292	-0.543235	-0.460806	1.97382	0.0460675	1.33661
[truncated: 33,393 more rows]
