# Supplementary material for: CASCADE: high-throughput characterization of regulatory complex binding altered by non-coding variants
Source: Cell Genom. 2022 Feb 9;2(2):100098. doi: 10.1016/j.xgen.2022.100098 (PMC8896503; doi:10.1016/j.xgen.2022.100098)
Supplement: Table S3. GEO annotation for THP-1 ChIP-seq datasets included in allelic imbalance analysis, related to STAR Methods sections “Identification and processing of THP-1 ChIP-seq data” and “Allele-dependent ChIP-seq data analysis” — GEO accession numbers, molecule names, and associated annotation for the publicly available ChIP-seq datasets used in the MARIO allelic imbalance analysis. [file mmc4.xlsx]

## Sheet: Sheet1
GSE_ID	GSM_ID	SRR_ID	CELL_TYPE	MOLECULE
GSE131381	GSM3772932	SRR9077731_1.fastq.gz	THP-1	AR
GSE131381	GSM3772933	SRR9077732_1.fastq.gz	THP-1	AR
GSE131381	GSM3772934	SRR9077733_1.fastq.gz	THP-1	AR
GSE131381	GSM3772935	SRR9077734_1.fastq.gz	THP-1	AR
GSE70686	GSM1816452	SRR2095525_1.fastq.gz:SRR2095525_2.fastq.gz,SRR2095526_1.fastq.gz:SRR2095526_2.fastq.gz	THP-1	ARNTL
GSE70686	GSM1816455	SRR2095531_1.fastq.gz:SRR2095531_2.fastq.gz,SRR2095532_1.fastq.gz:SRR2095532_2.fastq.gz	THP-1	ARNTL
GSE62171	GSM1520908	SRR1607717_1.fastq.gz	THP-1	CDC73
GSE62171	GSM1520931	SRR1607740_1.fastq.gz	THP-1	CDK12
GSE62171	GSM1520930	SRR1607739_1.fastq.gz	THP-1	CDK12
GSE62171	GSM1520920	SRR1607729_1.fastq.gz	THP-1	CDK9
GSE62171	GSM1520921	SRR1607730_1.fastq.gz	THP-1	CDK9
GSE123947	GSM3514946	SRR8329541_1.fastq.gz	THP-1	CEBPA
GSE123947	GSM3514947	SRR8329542_1.fastq.gz	THP-1	CEBPA
GSE124032	GSM3519055	SRR8346149_1.fastq.gz	THP-1	CEBPA
GSE124032	GSM3519056	SRR8346150_1.fastq.gz	THP-1	CEBPA
GSE124032	GSM3519057	SRR8346151_1.fastq.gz	THP-1	CEBPA
GSE124032	GSM3519058	SRR8346152_1.fastq.gz	THP-1	CEBPA
GSE124032	GSM3519059	SRR8346153_1.fastq.gz	THP-1	CEBPA
GSE124032	GSM3519060	SRR8346154_1.fastq.gz	THP-1	CEBPA
GSE124032	GSM3519061	SRR8346155_1.fastq.gz	THP-1	CEBPA
GSE124032	GSM3519062	SRR8346156_1.fastq.gz	THP-1	CEBPA
GSE124032	GSM3519063	SRR8346157_1.fastq.gz	THP-1	CEBPA
GSE124032	GSM3519064	SRR8346158_1.fastq.gz	THP-1	CEBPA
GSE124032	GSM3519065	SRR8346159_1.fastq.gz	THP-1	CEBPA
GSE124032	GSM3519066	SRR8346160_1.fastq.gz	THP-1	CEBPA
GSE124032	GSM3519067	SRR8346161_1.fastq.gz	THP-1	CEBPA
GSE124032	GSM3519068	SRR8346162_1.fastq.gz	THP-1	CEBPA
GSE124032	GSM3519069	SRR8346163_1.fastq.gz	THP-1	CEBPA
GSE124032	GSM3519070	SRR8346164_1.fastq.gz	THP-1	CEBPA
GSE124032	GSM3519071	SRR8346165_1.fastq.gz	THP-1	CEBPA
GSE124032	GSM3519072	SRR8346166_1.fastq.gz	THP-1	CEBPA
GSE103477	GSM3112099	SRR7071436_1.fastq.gz	THP-1	CEBPB
GSE103477	GSM3112100	SRR7071437_1.fastq.gz	THP-1	CEBPB
GSE103477	GSM3112101	SRR7071438_1.fastq.gz	THP-1	CEBPB
GSE103477	GSM3112102	SRR7071439_1.fastq.gz	THP-1	CEBPB
GSE70686	GSM1816453	SRR2095527_1.fastq.gz:SRR2095527_2.fastq.gz,SRR2095528_1.fastq.gz:SRR2095528_2.fastq.gz	THP-1	CLOCK
GSE70686	GSM1816456	SRR2095533_1.fastq.gz:SRR2095533_2.fastq.gz,SRR2095534_1.fastq.gz:SRR2095534_2.fastq.gz	THP-1	CLOCK
GSE51181	GSM1240271	SRR1002944_1.fastq.gz	THP-1	CONTROL
GSE55408	GSM1335530	SRR1177294_1.fastq.gz	THP-1	CONTROL
GSE62171	GSM1520911	SRR1607720_1.fastq.gz	THP-1	CONTROL
GSE69962	GSM1714041	SRR2067928_1.fastq.gz	THP-1	CONTROL
GSE70686	GSM1816454	SRR2095529_1.fastq.gz:SRR2095529_2.fastq.gz,SRR2095530_1.fastq.gz:SRR2095530_2.fastq.gz	THP-1	CONTROL
GSE70686	GSM1816457	SRR2095535_1.fastq.gz:SRR2095535_2.fastq.gz,SRR2095536_1.fastq.gz:SRR2095536_2.fastq.gz	THP-1	CONTROL
GSE70686	GSM1816458	SRR2095537_1.fastq.gz:SRR2095537_2.fastq.gz,SRR2095538_1.fastq.gz:SRR2095538_2.fastq.gz	THP-1	CONTROL
GSE99887	GSM2661809	SRR5664978_1.fastq.gz	THP-1	CONTROL
GSE103408	GSM2770718	SRR6000453_1.fastq.gz	THP-1	CONTROL
GSE103408	GSM2770719	SRR6000454_1.fastq.gz	THP-1	CONTROL
GSE103408	GSM2770720	SRR6000455_1.fastq.gz	THP-1	CONTROL
GSE107851	GSM2881837	SRR6363067_1.fastq.gz	THP-1	CONTROL
GSE103477	GSM3111967	SRR7071248_1.fastq.gz,SRR7071249_1.fastq.gz,SRR7071250_1.fastq.gz	THP-1	CONTROL
GSE103477	GSM3111980	SRR7071265_1.fastq.gz,SRR7071266_1.fastq.gz	THP-1	CONTROL
GSE103477	GSM3112035	SRR7071372_1.fastq.gz	THP-1	CONTROL
GSE103477	GSM3112036	SRR7071373_1.fastq.gz	THP-1	CONTROL
GSE103477	GSM3112037	SRR7071374_1.fastq.gz	THP-1	CONTROL
GSE103477	GSM3112071	SRR7071408_1.fastq.gz	THP-1	CONTROL
GSE103477	GSM3112072	SRR7071409_1.fastq.gz	THP-1	CONTROL
GSE103477	GSM3112073	SRR7071410_1.fastq.gz	THP-1	CONTROL
GSE103477	GSM3112074	SRR7071411_1.fastq.gz	THP-1	CONTROL
GSE103477	GSM3112075	SRR7071412_1.fastq.gz	THP-1	CONTROL
GSE103477	GSM3112076	SRR7071413_1.fastq.gz	THP-1	CONTROL
GSE103477	GSM3112077	SRR7071414_1.fastq.gz	THP-1	CONTROL
GSE103477	GSM3112078	SRR7071415_1.fastq.gz	THP-1	CONTROL
GSE103477	GSM3112079	SRR7071416_1.fastq.gz	THP-1	CONTROL
GSE103477	GSM3112080	SRR7071417_1.fastq.gz	THP-1	CONTROL
GSE103477	GSM3112081	SRR7071418_1.fastq.gz	THP-1	CONTROL
GSE103477	GSM3112093	SRR7071430_1.fastq.gz	THP-1	CONTROL
GSE103477	GSM3112094	SRR7071431_1.fastq.gz	THP-1	CONTROL
GSE103477	GSM3112107	SRR7071444_1.fastq.gz	THP-1	CONTROL
GSE103477	GSM3112108	SRR7071445_1.fastq.gz	THP-1	CONTROL
GSE103477	GSM3112109	SRR7071446_1.fastq.gz	THP-1	CONTROL
GSE103477	GSM3112110	SRR7071447_1.fastq.gz	THP-1	CONTROL
GSE119556	GSM3377529	SRR7790705_1.fastq.gz	THP-1	CONTROL
GSE123947	GSM3514954	SRR8329549_1.fastq.gz	THP-1	CONTROL
GSE123947	GSM3514955	SRR8329550_1.fastq.gz	THP-1	CONTROL
GSE123947	GSM3514956	SRR8329551_1.fastq.gz	THP-1	CONTROL
GSE132512	GSM3872465	SRR9265405_1.fastq.gz	THP-1	CONTROL
GSE132512	GSM3872467	SRR9265407_1.fastq.gz	THP-1	CONTROL
GSE25426	GSM624144	SRR358620_1.fastq.gz,SRR358621_1.fastq.gz	THP-1	CONTROL
GSE28319	GSM700468	SRR166804_1.fastq.gz	THP-1	CONTROL
GSE117864	GSM3681461	SRR8758278_1.fastq.gz:SRR8758278_2.fastq.gz	THP-1	CONTROL
GSE117864	GSM3681463	SRR8758280_1.fastq.gz:SRR8758280_2.fastq.gz	THP-1	CONTROL
GSE117864	GSM3681465	SRR8758282_1.fastq.gz:SRR8758282_2.fastq.gz	THP-1	CONTROL
GSE83671	GSM2212254	SRR3714044_1.fastq.gz:SRR3714044_2.fastq.gz	THP-1	CONTROL
GSE55408	GSM1335528	SRR1177291_1.fastq.gz	THP-1	CTCF
GSE69962	GSM1714039	SRR2067926_1.fastq.gz	THP-1	CTCF
GSE69962	GSM1714040	SRR2067927_1.fastq.gz	THP-1	CTCF
GSE69962	GSM2144250	SRR3479197_1.fastq.gz	THP-1	CTCF
GSE69962	GSM2144251	SRR3479198_1.fastq.gz	THP-1	CTCF
GSE69962	GSM2144252	SRR3479199_1.fastq.gz	THP-1	CTCF
GSE69962	GSM2144253	SRR3479200_1.fastq.gz	THP-1	CTCF
GSE69962	GSM2144254	SRR3479201_1.fastq.gz	THP-1	CTCF
GSE69962	GSM2144255	SRR3479202_1.fastq.gz	THP-1	CTCF
GSE96800	GSM2544244	SRR5359620_1.fastq.gz:SRR5359620_2.fastq.gz	THP-1	CTCF
GSE96800	GSM2544245	SRR5359621_1.fastq.gz:SRR5359621_2.fastq.gz	THP-1	CTCF
GSE96800	GSM2544246	SRR5359622_1.fastq.gz:SRR5359622_2.fastq.gz	THP-1	CTCF
GSE96800	GSM2544247	SRR5359623_1.fastq.gz:SRR5359623_2.fastq.gz	THP-1	CTCF
GSE103477	GSM3111899	SRR7071104_1.fastq.gz,SRR7071105_1.fastq.gz	THP-1	CTCF
GSE103477	GSM3111900	SRR7071106_1.fastq.gz,SRR7071107_1.fastq.gz	THP-1	CTCF
GSE103477	GSM3111901	SRR7071108_1.fastq.gz,SRR7071109_1.fastq.gz	THP-1	CTCF
GSE103477	GSM3111902	SRR7071110_1.fastq.gz,SRR7071111_1.fastq.gz	THP-1	CTCF
GSE103477	GSM3111903	SRR7071112_1.fastq.gz,SRR7071113_1.fastq.gz	THP-1	CTCF
GSE103477	GSM3111904	SRR7071114_1.fastq.gz,SRR7071115_1.fastq.gz	THP-1	CTCF
GSE103477	GSM3111905	SRR7071116_1.fastq.gz,SRR7071117_1.fastq.gz	THP-1	CTCF
GSE103477	GSM3111906	SRR7071118_1.fastq.gz,SRR7071119_1.fastq.gz	THP-1	CTCF
GSE103477	GSM3111978	SRR7071261_1.fastq.gz,SRR7071262_1.fastq.gz	THP-1	CTCF
GSE103477	GSM3111979	SRR7071263_1.fastq.gz,SRR7071264_1.fastq.gz	THP-1	CTCF
GSE103477	GSM3112024	SRR7071361_1.fastq.gz	THP-1	CTCF
GSE103477	GSM3112025	SRR7071362_1.fastq.gz	THP-1	CTCF
GSE103477	GSM3112026	SRR7071363_1.fastq.gz	THP-1	CTCF
GSE103477	GSM3112027	SRR7071364_1.fastq.gz	THP-1	CTCF
GSE103477	GSM3112028	SRR7071365_1.fastq.gz	THP-1	CTCF
GSE103477	GSM3112029	SRR7071366_1.fastq.gz	THP-1	CTCF
GSE103477	GSM3112030	SRR7071367_1.fastq.gz	THP-1	CTCF
GSE103477	GSM3112031	SRR7071368_1.fastq.gz	THP-1	CTCF
GSE103477	GSM3112032	SRR7071369_1.fastq.gz	THP-1	CTCF
GSE103477	GSM3112033	SRR7071370_1.fastq.gz	THP-1	CTCF
GSE103477	GSM3112034	SRR7071371_1.fastq.gz	THP-1	CTCF
GSE103477	GSM3112060	SRR7071397_1.fastq.gz	THP-1	CTCF
GSE103477	GSM3112061	SRR7071398_1.fastq.gz	THP-1	CTCF
GSE103477	GSM3112062	SRR7071399_1.fastq.gz	THP-1	CTCF
GSE103477	GSM3112063	SRR7071400_1.fastq.gz	THP-1	CTCF
GSE103477	GSM3112064	SRR7071401_1.fastq.gz	THP-1	CTCF
GSE103477	GSM3112065	SRR7071402_1.fastq.gz	THP-1	CTCF
GSE103477	GSM3112066	SRR7071403_1.fastq.gz	THP-1	CTCF
GSE103477	GSM3112067	SRR7071404_1.fastq.gz	THP-1	CTCF
GSE103477	GSM3112068	SRR7071405_1.fastq.gz	THP-1	CTCF
GSE103477	GSM3112069	SRR7071406_1.fastq.gz	THP-1	CTCF
GSE103477	GSM3112070	SRR7071407_1.fastq.gz	THP-1	CTCF
GSE103477	GSM3112091	SRR7071428_1.fastq.gz	THP-1	CTCF
GSE103477	GSM3112092	SRR7071429_1.fastq.gz	THP-1	CTCF
GSE62171	GSM1520910	SRR1607719_1.fastq.gz	THP-1	CTR9
GSE103477	GSM3112113	SRR7071450_1.fastq.gz	THP-1	FOS
GSE103477	GSM3112114	SRR7071451_1.fastq.gz	THP-1	FOS
GSE98093	GSM2587055	SRR5469296_1.fastq.gz	THP-1	GABPA
GSE98093	GSM2587056	SRR5469297_1.fastq.gz	THP-1	GABPA
GSE63222	GSM2412280	SRR5068844_1.fastq.gz:SRR5068844_2.fastq.gz,SRR5068845_1.fastq.gz:SRR5068845_2.fastq.gz,SRR5068846_1.fastq.gz:SRR5068846_2.fastq.gz,SRR5068847_1.fastq.gz:SRR5068847_2.fastq.gz	THP-1	GFI1
GSE63222	GSM2412281	SRR5068851_1.fastq.gz:SRR5068851_2.fastq.gz,SRR5068850_1.fastq.gz:SRR5068850_2.fastq.gz,SRR5068849_1.fastq.gz:SRR5068849_2.fastq.gz,SRR5068848_1.fastq.gz:SRR5068848_2.fastq.gz	THP-1	GFI1
GSE99887	GSM2661799	SRR5664972_1.fastq.gz	THP-1	GRIP1
GSE99887	GSM2661801	SRR5664973_1.fastq.gz	THP-1	GRIP1
GSE99887	GSM2661805	SRR5664976_1.fastq.gz	THP-1	GRIP1
GSE99887	GSM2661807	SRR5664977_1.fastq.gz	THP-1	GRIP1
GSE99887	GSM2661796	SRR5664970_1.fastq.gz	THP-1	GRIP1
GSE99887	GSM2661798	SRR5664971_1.fastq.gz	THP-1	GRIP1
GSE99887	GSM2661802	SRR5664974_1.fastq.gz	THP-1	GRIP1
GSE99887	GSM2661804	SRR5664975_1.fastq.gz	THP-1	GRIP1
GSE79899	GSM2108046	SRR3331427_1.fastq.gz	THP-1	H3K27ac
GSE96800	GSM2544236	SRR5359612_1.fastq.gz:SRR5359612_2.fastq.gz	THP-1	H3K27ac
GSE96800	GSM2544237	SRR5359613_1.fastq.gz:SRR5359613_2.fastq.gz	THP-1	H3K27ac
GSE96800	GSM2544238	SRR5359614_1.fastq.gz:SRR5359614_2.fastq.gz	THP-1	H3K27ac
GSE96800	GSM2544239	SRR5359615_1.fastq.gz:SRR5359615_2.fastq.gz	THP-1	H3K27ac
GSE107851	GSM2881831	SRR6363061_1.fastq.gz	THP-1	H3K27ac
GSE107851	GSM2881832	SRR6363062_1.fastq.gz	THP-1	H3K27ac
GSE107851	GSM2881833	SRR6363063_1.fastq.gz	THP-1	H3K27ac
GSE107851	GSM2881834	SRR6363064_1.fastq.gz	THP-1	H3K27ac
GSE107851	GSM2881835	SRR6363065_1.fastq.gz	THP-1	H3K27ac
GSE107851	GSM2881836	SRR6363066_1.fastq.gz	THP-1	H3K27ac
GSE63222	GSM3057092	SRR6869810_1.fastq.gz:SRR6869810_2.fastq.gz,SRR6869811_1.fastq.gz:SRR6869811_2.fastq.gz,SRR6869812_1.fastq.gz:SRR6869812_2.fastq.gz,SRR6869813_1.fastq.gz:SRR6869813_2.fastq.gz	THP-1	H3K27ac
GSE63222	GSM3057093	SRR6869814_1.fastq.gz:SRR6869814_2.fastq.gz,SRR6869815_1.fastq.gz:SRR6869815_2.fastq.gz,SRR6869816_1.fastq.gz:SRR6869816_2.fastq.gz,SRR6869817_1.fastq.gz:SRR6869817_2.fastq.gz	THP-1	H3K27ac
GSE103477	GSM3111911	SRR7071124_1.fastq.gz,SRR7071125_1.fastq.gz	THP-1	H3K27ac
GSE103477	GSM3111912	SRR7071126_1.fastq.gz,SRR7071127_1.fastq.gz	THP-1	H3K27ac
GSE103477	GSM3111913	SRR7071128_1.fastq.gz,SRR7071129_1.fastq.gz	THP-1	H3K27ac
GSE103477	GSM3111914	SRR7071130_1.fastq.gz,SRR7071131_1.fastq.gz	THP-1	H3K27ac
GSE103477	GSM3112082	SRR7071419_1.fastq.gz	THP-1	H3K27ac
GSE123947	GSM3514952	SRR8329547_1.fastq.gz	THP-1	H3K27ac
GSE123947	GSM3514953	SRR8329548_1.fastq.gz	THP-1	H3K27ac
GSE128262	GSM3669512	SRR8723518_1.fastq.gz	THP-1	H3K27ac
GSE128262	GSM3669513	SRR8723519_1.fastq.gz	THP-1	H3K27ac
GSE117864	GSM3681459	SRR8758276_1.fastq.gz:SRR8758276_2.fastq.gz	THP-1	H3K27ac
GSE131381	GSM3772936	SRR9077735_1.fastq.gz	THP-1	H3K27ac
GSE131381	GSM3772937	SRR9077736_1.fastq.gz	THP-1	H3K27ac
GSE131381	GSM3772938	SRR9077737_1.fastq.gz	THP-1	H3K27ac
GSE131381	GSM3772939	SRR9077738_1.fastq.gz	THP-1	H3K27ac
GSE103477	GSM3111915	SRR7071132_1.fastq.gz,SRR7071133_1.fastq.gz,SRR7071134_1.fastq.gz:SRR7071134_2.fastq.gz	THP-1	H3K27me3
GSE103477	GSM3111916	SRR7071135_1.fastq.gz,SRR7071136_1.fastq.gz,SRR7071137_1.fastq.gz:SRR7071137_2.fastq.gz	THP-1	H3K27me3
GSE103477	GSM3111917	SRR7071138_1.fastq.gz,SRR7071139_1.fastq.gz,SRR7071140_1.fastq.gz:SRR7071140_2.fastq.gz	THP-1	H3K27me3
GSE103477	GSM3111918	SRR7071141_1.fastq.gz,SRR7071142_1.fastq.gz,SRR7071143_1.fastq.gz:SRR7071143_2.fastq.gz	THP-1	H3K27me3
GSE103477	GSM3111919	SRR7071144_1.fastq.gz,SRR7071145_1.fastq.gz,SRR7071146_1.fastq.gz:SRR7071146_2.fastq.gz	THP-1	H3K27me3
GSE103477	GSM3111920	SRR7071147_1.fastq.gz,SRR7071148_1.fastq.gz,SRR7071149_1.fastq.gz:SRR7071149_2.fastq.gz	THP-1	H3K27me3
GSE103477	GSM3111921	SRR7071150_1.fastq.gz,SRR7071151_1.fastq.gz,SRR7071152_1.fastq.gz:SRR7071152_2.fastq.gz	THP-1	H3K27me3
GSE103477	GSM3111922	SRR7071153_1.fastq.gz,SRR7071154_1.fastq.gz,SRR7071155_1.fastq.gz:SRR7071155_2.fastq.gz	THP-1	H3K27me3
GSE132512	GSM3872464	SRR9265404_1.fastq.gz	THP-1	H3K27me3
GSE132512	GSM3872466	SRR9265406_1.fastq.gz	THP-1	H3K27me3
GSE103477	GSM3111923	SRR7071156_1.fastq.gz,SRR7071157_1.fastq.gz,SRR7071158_1.fastq.gz:SRR7071158_2.fastq.gz	THP-1	H3K36me3
GSE103477	GSM3111924	SRR7071159_1.fastq.gz,SRR7071160_1.fastq.gz,SRR7071161_1.fastq.gz:SRR7071161_2.fastq.gz	THP-1	H3K36me3
GSE103477	GSM3111925	SRR7071162_1.fastq.gz,SRR7071163_1.fastq.gz,SRR7071164_1.fastq.gz:SRR7071164_2.fastq.gz	THP-1	H3K36me3
GSE103477	GSM3111926	SRR7071165_1.fastq.gz,SRR7071166_1.fastq.gz,SRR7071167_1.fastq.gz:SRR7071167_2.fastq.gz	THP-1	H3K36me3
GSE103477	GSM3111927	SRR7071168_1.fastq.gz,SRR7071169_1.fastq.gz,SRR7071170_1.fastq.gz:SRR7071170_2.fastq.gz	THP-1	H3K36me3
GSE103477	GSM3111928	SRR7071171_1.fastq.gz,SRR7071172_1.fastq.gz,SRR7071173_1.fastq.gz:SRR7071173_2.fastq.gz	THP-1	H3K36me3
GSE103477	GSM3111929	SRR7071174_1.fastq.gz,SRR7071175_1.fastq.gz,SRR7071176_1.fastq.gz:SRR7071176_2.fastq.gz	THP-1	H3K36me3
GSE103477	GSM3111930	SRR7071177_1.fastq.gz,SRR7071178_1.fastq.gz,SRR7071179_1.fastq.gz:SRR7071179_2.fastq.gz	THP-1	H3K36me3
GSE63222	GSM1543976	SRR1649201_1.fastq.gz:SRR1649201_2.fastq.gz,SRR1649202_1.fastq.gz:SRR1649202_2.fastq.gz	THP-1	H3K4me1
GSE63222	GSM1543977	SRR1649204_1.fastq.gz:SRR1649204_2.fastq.gz,SRR1649203_1.fastq.gz:SRR1649203_2.fastq.gz	THP-1	H3K4me1
GSE123947	GSM3514950	SRR8329545_1.fastq.gz	THP-1	H3K4me1
GSE123947	GSM3514951	SRR8329546_1.fastq.gz	THP-1	H3K4me1
GSE117864	GSM3681462	SRR8758279_1.fastq.gz:SRR8758279_2.fastq.gz	THP-1	H3K4me1
GSE63222	GSM1543978	SRR1649205_1.fastq.gz:SRR1649205_2.fastq.gz,SRR1649206_1.fastq.gz:SRR1649206_2.fastq.gz	THP-1	H3K4me2
GSE63222	GSM1543979	SRR1649208_1.fastq.gz:SRR1649208_2.fastq.gz,SRR1649207_1.fastq.gz:SRR1649207_2.fastq.gz	THP-1	H3K4me2
GSE63222	GSM1543980	SRR1649210_1.fastq.gz:SRR1649210_2.fastq.gz,SRR1649209_1.fastq.gz:SRR1649209_2.fastq.gz	THP-1	H3K4me3
GSE63222	GSM1543981	SRR1649211_1.fastq.gz:SRR1649211_2.fastq.gz,	THP-1	H3K4me3
GSE72864	GSM1873572	SRR2320762_1.fastq.gz	THP-1	H3K4me3
GSE79899	GSM2108047	SRR3331428_1.fastq.gz	THP-1	H3K4me3
GSE107851	GSM2881825	SRR6363055_1.fastq.gz	THP-1	H3K4me3
GSE107851	GSM2881826	SRR6363056_1.fastq.gz	THP-1	H3K4me3
GSE107851	GSM2881827	SRR6363057_1.fastq.gz	THP-1	H3K4me3
GSE107851	GSM2881828	SRR6363058_1.fastq.gz	THP-1	H3K4me3
GSE107851	GSM2881829	SRR6363059_1.fastq.gz	THP-1	H3K4me3
GSE107851	GSM2881830	SRR6363060_1.fastq.gz	THP-1	H3K4me3
GSE103477	GSM3111931	SRR7071180_1.fastq.gz	THP-1	H3K4me3
GSE103477	GSM3111932	SRR7071181_1.fastq.gz	THP-1	H3K4me3
GSE103477	GSM3111933	SRR7071182_1.fastq.gz	THP-1	H3K4me3
GSE103477	GSM3111934	SRR7071183_1.fastq.gz	THP-1	H3K4me3
GSE116769	GSM3261521	SRR7497734_1.fastq.gz	THP-1	H3K4me3
GSE116769	GSM3261522	SRR7497735_1.fastq.gz	THP-1	H3K4me3
GSE116769	GSM3261523	SRR7497736_1.fastq.gz	THP-1	H3K4me3
GSE119556	GSM3377517	SRR7790693_1.fastq.gz	THP-1	H3K4me3
GSE119556	GSM3377518	SRR7790694_1.fastq.gz	THP-1	H3K4me3
GSE119556	GSM3377519	SRR7790695_1.fastq.gz	THP-1	H3K4me3
GSE119556	GSM3377520	SRR7790696_1.fastq.gz	THP-1	H3K4me3
GSE119556	GSM3377521	SRR7790697_1.fastq.gz	THP-1	H3K4me3
GSE119556	GSM3377522	SRR7790698_1.fastq.gz	THP-1	H3K4me3
GSE119556	GSM3377523	SRR7790699_1.fastq.gz	THP-1	H3K4me3
GSE119556	GSM3377524	SRR7790700_1.fastq.gz	THP-1	H3K4me3
GSE119556	GSM3377525	SRR7790701_1.fastq.gz	THP-1	H3K4me3
GSE119556	GSM3377526	SRR7790702_1.fastq.gz	THP-1	H3K4me3
GSE119556	GSM3377527	SRR7790703_1.fastq.gz	THP-1	H3K4me3
GSE119556	GSM3377528	SRR7790704_1.fastq.gz	THP-1	H3K4me3
GSE117864	GSM3681460	SRR8758277_1.fastq.gz:SRR8758277_2.fastq.gz	THP-1	H3K4me3
GSE79899	GSM2108048	SRR3331429_1.fastq.gz	THP-1	H3K79me2
GSE117864	GSM3681464	SRR8758281_1.fastq.gz:SRR8758281_2.fastq.gz	THP-1	H3K79me2
GSE63222	GSM3057090	SRR6869802_1.fastq.gz:SRR6869802_2.fastq.gz,SRR6869803_1.fastq.gz:SRR6869803_2.fastq.gz,SRR6869804_1.fastq.gz:SRR6869804_2.fastq.gz,	THP-1	H3K9ac
GSE63222	GSM3057091	SRR6869806_1.fastq.gz:SRR6869806_2.fastq.gz,SRR6869807_1.fastq.gz:SRR6869807_2.fastq.gz,SRR6869808_1.fastq.gz:SRR6869808_2.fastq.gz,SRR6869809_1.fastq.gz:SRR6869809_2.fastq.gz	THP-1	H3K9ac
GSE103408	GSM2770715	SRR6000450_1.fastq.gz	THP-1	H3K9me3
GSE103408	GSM2770716	SRR6000451_1.fastq.gz	THP-1	H3K9me3
GSE103408	GSM2770717	SRR6000452_1.fastq.gz	THP-1	H3K9me3
GSE103477	GSM3111935	SRR7071184_1.fastq.gz,SRR7071185_1.fastq.gz,SRR7071186_1.fastq.gz:SRR7071186_2.fastq.gz	THP-1	H3K9me3
GSE103477	GSM3111936	SRR7071187_1.fastq.gz,SRR7071188_1.fastq.gz,SRR7071189_1.fastq.gz:SRR7071189_2.fastq.gz	THP-1	H3K9me3
GSE103477	GSM3111937	SRR7071190_1.fastq.gz,SRR7071191_1.fastq.gz,SRR7071192_1.fastq.gz:SRR7071192_2.fastq.gz	THP-1	H3K9me3
GSE103477	GSM3111938	SRR7071193_1.fastq.gz,SRR7071194_1.fastq.gz,SRR7071195_1.fastq.gz:SRR7071195_2.fastq.gz	THP-1	H3K9me3
GSE103477	GSM3111939	SRR7071196_1.fastq.gz,SRR7071197_1.fastq.gz,SRR7071198_1.fastq.gz:SRR7071198_2.fastq.gz	THP-1	H3K9me3
GSE103477	GSM3111940	SRR7071199_1.fastq.gz,SRR7071200_1.fastq.gz,SRR7071201_1.fastq.gz:SRR7071201_2.fastq.gz	THP-1	H3K9me3
GSE103477	GSM3111941	SRR7071202_1.fastq.gz,SRR7071203_1.fastq.gz,SRR7071204_1.fastq.gz:SRR7071204_2.fastq.gz	THP-1	H3K9me3
GSE103477	GSM3111942	SRR7071205_1.fastq.gz,SRR7071206_1.fastq.gz,SRR7071207_1.fastq.gz:SRR7071207_2.fastq.gz	THP-1	H3K9me3
GSE103477	GSM3111954	SRR7071231_1.fastq.gz	THP-1	IFNB1
GSE103477	GSM3111958	SRR7071235_1.fastq.gz	THP-1	IFNB1
GSE103477	GSM3111962	SRR7071239_1.fastq.gz	THP-1	IFNB1
GSE123947	GSM3514948	SRR8329543_1.fastq.gz	THP-1	IRF8
GSE123947	GSM3514949	SRR8329544_1.fastq.gz	THP-1	IRF8
GSE128111	GSM3665032	SRR8707718_1.fastq.gz	THP-1	IRF9
GSE128111	GSM3665033	SRR8707719_1.fastq.gz	THP-1	IRF9
GSE63486	GSM1901549	SRR2558603_1.fastq.gz	THP-1	JMJD1C
GSE63222	GSM2412278	SRR5068836_1.fastq.gz:SRR5068836_2.fastq.gz,SRR5068837_1.fastq.gz:SRR5068837_2.fastq.gz,SRR5068839_1.fastq.gz:SRR5068839_2.fastq.gz,	THP-1	KDM1A
GSE63222	GSM2412279	SRR5068843_1.fastq.gz:SRR5068843_2.fastq.gz,SRR5068842_1.fastq.gz:SRR5068842_2.fastq.gz,SRR5068841_1.fastq.gz:SRR5068841_2.fastq.gz,	THP-1	KDM1A
GSE83671	GSM2212253	SRR3714043_1.fastq.gz:SRR3714043_2.fastq.gz	THP-1	KMT2A
GSE63222	GSM3057098	SRR6869836_1.fastq.gz:SRR6869836_2.fastq.gz,SRR6869837_1.fastq.gz:SRR6869837_2.fastq.gz,SRR6869838_1.fastq.gz:SRR6869838_2.fastq.gz,SRR6869839_1.fastq.gz:SRR6869839_2.fastq.gz	THP-1	KMT2B
GSE63222	GSM3057099	SRR6869840_1.fastq.gz:SRR6869840_2.fastq.gz,SRR6869841_1.fastq.gz:SRR6869841_2.fastq.gz,SRR6869842_1.fastq.gz:SRR6869842_2.fastq.gz,SRR6869843_1.fastq.gz:SRR6869843_2.fastq.gz	THP-1	KMT2B
GSE62171	GSM1520909	SRR1607718_1.fastq.gz	THP-1	LEO1
GSE62171	GSM1520914	SRR1607723_1.fastq.gz	THP-1	LEO1
GSE62171	GSM1520915	SRR1607724_1.fastq.gz	THP-1	LEO1
GSE28319	GSM700469	SRR166805_1.fastq.gz	THP-1	LXR
GSE28319	GSM700470	SRR166806_1.fastq.gz	THP-1	LXR
GSE63486	GSM1901550	SRR2558604_1.fastq.gz	THP-1	LYL1
GSE96800	GSM2747147	SRR5955046_1.fastq.gz:SRR5955046_2.fastq.gz	THP-1	MAF1
GSE96800	GSM2747148	SRR5955047_1.fastq.gz:SRR5955047_2.fastq.gz	THP-1	MAF1
GSE96800	GSM2747149	SRR5955048_1.fastq.gz:SRR5955048_2.fastq.gz	THP-1	MAF1
GSE96800	GSM2747150	SRR5955049_1.fastq.gz:SRR5955049_2.fastq.gz	THP-1	MAF1
GSE79899	GSM2108049	SRR3331430_1.fastq.gz	THP-1	MLL
GSE79899	GSM2108045	SRR3331426_1.fastq.gz	THP-1	MLLT3
GSE63222	GSM2412282	SRR5068854_1.fastq.gz:SRR5068854_2.fastq.gz,SRR5068853_1.fastq.gz:SRR5068853_2.fastq.gz,SRR5068852_1.fastq.gz:SRR5068852_2.fastq.gz,SRR5068855_1.fastq.gz:SRR5068855_2.fastq.gz	THP-1	MYB
GSE63222	GSM2412283	SRR5068856_1.fastq.gz:SRR5068856_2.fastq.gz,SRR5068858_1.fastq.gz:SRR5068858_2.fastq.gz,SRR5068857_1.fastq.gz:SRR5068857_2.fastq.gz,SRR5068859_1.fastq.gz:SRR5068859_2.fastq.gz	THP-1	MYB
GSE99887	GSM2661790	SRR5664966_1.fastq.gz	THP-1	NR3C1
GSE99887	GSM2661792	SRR5664967_1.fastq.gz	THP-1	NR3C1
GSE99887	GSM2661793	SRR5664968_1.fastq.gz	THP-1	NR3C1
GSE99887	GSM2661795	SRR5664969_1.fastq.gz	THP-1	NR3C1
GSE62171	GSM1520907	SRR1607716_1.fastq.gz	THP-1	PAF1
GSE62171	GSM1520917	SRR1607726_1.fastq.gz	THP-1	PAF1
GSE62171	GSM1520916	SRR1607725_1.fastq.gz	THP-1	PAF1
GSE25426	GSM624142	SRR358618_1.fastq.gz	THP-1	pan-RXR
GSE62171	GSM1520912	SRR1607721_1.fastq.gz	THP-1	POLR2A
GSE62171	GSM1520913	SRR1607722_1.fastq.gz	THP-1	POLR2A
GSE62171	GSM1520923	SRR1607732_1.fastq.gz	THP-1	POLR2A
GSE62171	GSM1520925	SRR1607734_1.fastq.gz	THP-1	POLR2A
GSE97527	GSM2779054	SRR6024876_1.fastq.gz,SRR6024875_1.fastq.gz,SRR6024874_1.fastq.gz,SRR6024873_1.fastq.gz	THP-1	POLR2A
GSE97527	GSM2779055	SRR6024880_1.fastq.gz,SRR6024879_1.fastq.gz,SRR6024878_1.fastq.gz,SRR6024877_1.fastq.gz	THP-1	POLR2A
GSE97527	GSM2779056	SRR6024881_1.fastq.gz,SRR6024882_1.fastq.gz,SRR6024883_1.fastq.gz,SRR6024884_1.fastq.gz	THP-1	POLR2A
GSE97527	GSM2779057	SRR6024885_1.fastq.gz,SRR6024888_1.fastq.gz,SRR6024887_1.fastq.gz,SRR6024886_1.fastq.gz	THP-1	POLR2A
GSE103477	GSM3111943	SRR7071208_1.fastq.gz,SRR7071209_1.fastq.gz,SRR7071210_1.fastq.gz	THP-1	POLR2A
GSE103477	GSM3111944	SRR7071211_1.fastq.gz,SRR7071212_1.fastq.gz	THP-1	POLR2A
GSE103477	GSM3111945	SRR7071213_1.fastq.gz,SRR7071214_1.fastq.gz,SRR7071215_1.fastq.gz	THP-1	POLR2A
GSE103477	GSM3111946	SRR7071216_1.fastq.gz,SRR7071217_1.fastq.gz	THP-1	POLR2A
GSE103477	GSM3111947	SRR7071218_1.fastq.gz,SRR7071219_1.fastq.gz,SRR7071220_1.fastq.gz	THP-1	POLR2A
GSE103477	GSM3111948	SRR7071221_1.fastq.gz,SRR7071222_1.fastq.gz	THP-1	POLR2A
GSE103477	GSM3111949	SRR7071223_1.fastq.gz,SRR7071224_1.fastq.gz,SRR7071225_1.fastq.gz	THP-1	POLR2A
GSE103477	GSM3111950	SRR7071226_1.fastq.gz,SRR7071227_1.fastq.gz	THP-1	POLR2A
GSE103477	GSM3111973	SRR7071256_1.fastq.gz	THP-1	POLR2A
GSE103477	GSM3111974	SRR7071257_1.fastq.gz	THP-1	POLR2A
GSE103477	GSM3111975	SRR7071258_1.fastq.gz	THP-1	POLR2A
GSE103477	GSM3111976	SRR7071259_1.fastq.gz	THP-1	POLR2A
GSE103477	GSM3111977	SRR7071260_1.fastq.gz	THP-1	POLR2A
GSE103477	GSM3112002	SRR7071317_1.fastq.gz,SRR7071318_1.fastq.gz	THP-1	POLR2A
GSE103477	GSM3112003	SRR7071319_1.fastq.gz,SRR7071320_1.fastq.gz	THP-1	POLR2A
GSE103477	GSM3112004	SRR7071321_1.fastq.gz,SRR7071322_1.fastq.gz	THP-1	POLR2A
GSE103477	GSM3112005	SRR7071323_1.fastq.gz,SRR7071324_1.fastq.gz	THP-1	POLR2A
GSE103477	GSM3112006	SRR7071325_1.fastq.gz,SRR7071326_1.fastq.gz	THP-1	POLR2A
GSE103477	GSM3112007	SRR7071327_1.fastq.gz,SRR7071328_1.fastq.gz	THP-1	POLR2A
GSE103477	GSM3112008	SRR7071329_1.fastq.gz,SRR7071330_1.fastq.gz	THP-1	POLR2A
GSE103477	GSM3112009	SRR7071331_1.fastq.gz,SRR7071332_1.fastq.gz	THP-1	POLR2A
GSE103477	GSM3112010	SRR7071333_1.fastq.gz,SRR7071334_1.fastq.gz	THP-1	POLR2A
GSE103477	GSM3112011	SRR7071335_1.fastq.gz,SRR7071336_1.fastq.gz	THP-1	POLR2A
GSE103477	GSM3112012	SRR7071337_1.fastq.gz,SRR7071338_1.fastq.gz	THP-1	POLR2A
GSE103477	GSM3112038	SRR7071375_1.fastq.gz	THP-1	POLR2A
GSE103477	GSM3112039	SRR7071376_1.fastq.gz	THP-1	POLR2A
GSE103477	GSM3112040	SRR7071377_1.fastq.gz	THP-1	POLR2A
GSE103477	GSM3112041	SRR7071378_1.fastq.gz	THP-1	POLR2A
GSE103477	GSM3112042	SRR7071379_1.fastq.gz	THP-1	POLR2A
GSE103477	GSM3112043	SRR7071380_1.fastq.gz	THP-1	POLR2A
GSE103477	GSM3112044	SRR7071381_1.fastq.gz	THP-1	POLR2A
GSE103477	GSM3112045	SRR7071382_1.fastq.gz	THP-1	POLR2A
GSE103477	GSM3112046	SRR7071383_1.fastq.gz	THP-1	POLR2A
GSE103477	GSM3112047	SRR7071384_1.fastq.gz	THP-1	POLR2A
GSE103477	GSM3112048	SRR7071385_1.fastq.gz	THP-1	POLR2A
GSE103477	GSM3112083	SRR7071420_1.fastq.gz	THP-1	POLR2A
GSE103477	GSM3112084	SRR7071421_1.fastq.gz	THP-1	POLR2A
GSE103477	GSM3112085	SRR7071422_1.fastq.gz	THP-1	POLR2A
GSE103477	GSM3112086	SRR7071423_1.fastq.gz	THP-1	POLR2A
GSE103477	GSM3112095	SRR7071432_1.fastq.gz	THP-1	POLR2A
GSE103477	GSM3112096	SRR7071433_1.fastq.gz	THP-1	POLR2A
GSE103477	GSM3112097	SRR7071434_1.fastq.gz	THP-1	POLR2A
GSE103477	GSM3112098	SRR7071435_1.fastq.gz	THP-1	POLR2A
GSE119015	GSM3356667	SRR7751518_1.fastq.gz	THP-1	POLR2A
GSE119015	GSM3356668	SRR7751519_1.fastq.gz	THP-1	POLR2A
GSE119015	GSM3356669	SRR7751520_1.fastq.gz	THP-1	POLR2A
GSE119015	GSM3356670	SRR7751521_1.fastq.gz	THP-1	POLR2A
GSE119015	GSM3356671	SRR7751522_1.fastq.gz	THP-1	POLR2A
GSE62171	GSM1520918	SRR1607727_1.fastq.gz	THP-1	POLR2A
GSE62171	GSM1520919	SRR1607728_1.fastq.gz	THP-1	POLR2A
GSE62171	GSM1520924	SRR1607733_1.fastq.gz	THP-1	POLR2A
GSE96800	GSM2544232	SRR5359608_1.fastq.gz:SRR5359608_2.fastq.gz	THP-1	POLR3D
GSE96800	GSM2544233	SRR5359609_1.fastq.gz:SRR5359609_2.fastq.gz	THP-1	POLR3D
GSE96800	GSM2544234	SRR5359610_1.fastq.gz:SRR5359610_2.fastq.gz	THP-1	POLR3D
GSE96800	GSM2544235	SRR5359611_1.fastq.gz:SRR5359611_2.fastq.gz	THP-1	POLR3D
GSE25426	GSM624141	SRR358617_1.fastq.gz,SRR358616_1.fastq.gz,SRR358615_1.fastq.gz	THP-1	PPARG
GSE55408	GSM1335529	SRR1177292_1.fastq.gz,SRR1177293_1.fastq.gz	THP-1	RAD21
GSE103477	GSM3111907	SRR7071120_1.fastq.gz	THP-1	RAD21
GSE103477	GSM3111908	SRR7071121_1.fastq.gz	THP-1	RAD21
GSE103477	GSM3111909	SRR7071122_1.fastq.gz	THP-1	RAD21
GSE103477	GSM3111910	SRR7071123_1.fastq.gz	THP-1	RAD21
GSE103477	GSM3111968	SRR7071251_1.fastq.gz	THP-1	RAD21
GSE103477	GSM3111969	SRR7071252_1.fastq.gz	THP-1	RAD21
GSE103477	GSM3111970	SRR7071253_1.fastq.gz	THP-1	RAD21
GSE103477	GSM3111971	SRR7071254_1.fastq.gz	THP-1	RAD21
GSE103477	GSM3111972	SRR7071255_1.fastq.gz	THP-1	RAD21
GSE103477	GSM3112013	SRR7071339_1.fastq.gz,SRR7071340_1.fastq.gz	THP-1	RAD21
GSE103477	GSM3112014	SRR7071341_1.fastq.gz,SRR7071342_1.fastq.gz	THP-1	RAD21
GSE103477	GSM3112015	SRR7071343_1.fastq.gz,SRR7071344_1.fastq.gz	THP-1	RAD21
GSE103477	GSM3112016	SRR7071345_1.fastq.gz,SRR7071346_1.fastq.gz	THP-1	RAD21
GSE103477	GSM3112017	SRR7071347_1.fastq.gz,SRR7071348_1.fastq.gz	THP-1	RAD21
GSE103477	GSM3112018	SRR7071349_1.fastq.gz,SRR7071350_1.fastq.gz	THP-1	RAD21
GSE103477	GSM3112019	SRR7071351_1.fastq.gz,SRR7071352_1.fastq.gz	THP-1	RAD21
GSE103477	GSM3112020	SRR7071353_1.fastq.gz,SRR7071354_1.fastq.gz	THP-1	RAD21
GSE103477	GSM3112021	SRR7071355_1.fastq.gz,SRR7071356_1.fastq.gz	THP-1	RAD21
GSE103477	GSM3112022	SRR7071357_1.fastq.gz,SRR7071358_1.fastq.gz	THP-1	RAD21
GSE103477	GSM3112023	SRR7071359_1.fastq.gz,SRR7071360_1.fastq.gz	THP-1	RAD21
GSE103477	GSM3112049	SRR7071386_1.fastq.gz	THP-1	RAD21
GSE103477	GSM3112050	SRR7071387_1.fastq.gz	THP-1	RAD21
GSE103477	GSM3112051	SRR7071388_1.fastq.gz	THP-1	RAD21
GSE103477	GSM3112052	SRR7071389_1.fastq.gz	THP-1	RAD21
GSE103477	GSM3112053	SRR7071390_1.fastq.gz	THP-1	RAD21
GSE103477	GSM3112054	SRR7071391_1.fastq.gz	THP-1	RAD21
GSE103477	GSM3112055	SRR7071392_1.fastq.gz	THP-1	RAD21
GSE103477	GSM3112056	SRR7071393_1.fastq.gz	THP-1	RAD21
GSE103477	GSM3112057	SRR7071394_1.fastq.gz	THP-1	RAD21
GSE103477	GSM3112058	SRR7071395_1.fastq.gz	THP-1	RAD21
GSE103477	GSM3112059	SRR7071396_1.fastq.gz	THP-1	RAD21
GSE103477	GSM3112087	SRR7071424_1.fastq.gz	THP-1	RAD21
GSE103477	GSM3112088	SRR7071425_1.fastq.gz	THP-1	RAD21
GSE103477	GSM3112089	SRR7071426_1.fastq.gz	THP-1	RAD21
GSE103477	GSM3112090	SRR7071427_1.fastq.gz	THP-1	RAD21
GSE63222	GSM3057094	SRR6869818_1.fastq.gz:SRR6869818_2.fastq.gz,SRR6869819_1.fastq.gz:SRR6869819_2.fastq.gz,SRR6869820_1.fastq.gz:SRR6869820_2.fastq.gz,SRR6869821_1.fastq.gz:SRR6869821_2.fastq.gz	THP-1	RCOR1
GSE63222	GSM3057095	SRR6869822_1.fastq.gz:SRR6869822_2.fastq.gz,SRR6869823_1.fastq.gz:SRR6869823_2.fastq.gz,SRR6869824_1.fastq.gz:SRR6869824_2.fastq.gz,SRR6869825_1.fastq.gz:SRR6869825_2.fastq.gz	THP-1	RCOR1
GSE103477	GSM3112111	SRR7071448_1.fastq.gz	THP-1	RELA
GSE103477	GSM3112112	SRR7071449_1.fastq.gz	THP-1	RELA
GSE79899	GSM2108052	SRR3331433_1.fastq.gz	THP-1	RUNX1
GSE103477	GSM3111951	SRR7071228_1.fastq.gz	THP-1	SLURP1
GSE103477	GSM3111952	SRR7071229_1.fastq.gz	THP-1	SLURP1
GSE103477	GSM3111953	SRR7071230_1.fastq.gz	THP-1	SLURP1
GSE103477	GSM3111955	SRR7071232_1.fastq.gz	THP-1	SLURP1
GSE103477	GSM3111956	SRR7071233_1.fastq.gz	THP-1	SLURP1
GSE103477	GSM3111957	SRR7071234_1.fastq.gz	THP-1	SLURP1
GSE103477	GSM3111959	SRR7071236_1.fastq.gz	THP-1	SLURP1
GSE103477	GSM3111960	SRR7071237_1.fastq.gz	THP-1	SLURP1
GSE103477	GSM3111961	SRR7071238_1.fastq.gz	THP-1	SLURP1
GSE89178	GSM2359982	SRR4450164_1.fastq.gz	THP-1	SPI1
GSE89178	GSM2359983	SRR4450165_1.fastq.gz	THP-1	SPI1
GSE89178	GSM2359984	SRR4450166_1.fastq.gz	THP-1	SPI1
GSE89178	GSM2359985	SRR4450167_1.fastq.gz	THP-1	SPI1
GSE89178	GSM2359986	SRR4450168_1.fastq.gz	THP-1	SPI1
GSE89178	GSM2359987	SRR4450169_1.fastq.gz	THP-1	SPI1
GSE63222	GSM3057096	SRR6869826_1.fastq.gz:SRR6869826_2.fastq.gz,SRR6869827_1.fastq.gz:SRR6869827_2.fastq.gz,SRR6869828_1.fastq.gz:SRR6869828_2.fastq.gz,SRR6869829_1.fastq.gz:SRR6869829_2.fastq.gz	THP-1	SPI1
GSE63222	GSM3057097	SRR6869831_1.fastq.gz:SRR6869831_2.fastq.gz,SRR6869833_1.fastq.gz:SRR6869833_2.fastq.gz,SRR6869834_1.fastq.gz:SRR6869834_2.fastq.gz,SRR6869835_1.fastq.gz:SRR6869835_2.fastq.gz	THP-1	SPI1
GSE103477	GSM3111963	SRR7071240_1.fastq.gz,SRR7071241_1.fastq.gz	THP-1	SPI1
GSE103477	GSM3111964	SRR7071242_1.fastq.gz,SRR7071243_1.fastq.gz	THP-1	SPI1
GSE103477	GSM3111965	SRR7071244_1.fastq.gz,SRR7071245_1.fastq.gz	THP-1	SPI1
GSE103477	GSM3111966	SRR7071246_1.fastq.gz,SRR7071247_1.fastq.gz	THP-1	SPI1
GSE103477	GSM3112103	SRR7071440_1.fastq.gz	THP-1	SPI1
GSE103477	GSM3112104	SRR7071441_1.fastq.gz	THP-1	SPI1
GSE103477	GSM3112105	SRR7071442_1.fastq.gz	THP-1	SPI1
GSE103477	GSM3112106	SRR7071443_1.fastq.gz	THP-1	SPI1
GSE123947	GSM3514944	SRR8329539_1.fastq.gz	THP-1	SPI1
GSE123947	GSM3514945	SRR8329540_1.fastq.gz	THP-1	SPI1
GSE25426	GSM624143	SRR358619_1.fastq.gz	THP-1	SPI1
GSE128111	GSM3665034	SRR8707720_1.fastq.gz	THP-1	STAT1
GSE128111	GSM3665035	SRR8707721_1.fastq.gz	THP-1	STAT1
GSE128111	GSM3665036	SRR8707722_1.fastq.gz	THP-1	STAT2
GSE128111	GSM3665037	SRR8707723_1.fastq.gz	THP-1	STAT2
GSE118453	GSM3330435	SRR7687954_1.fastq.gz	THP-1	TRP47
GSE118453	GSM3330436	SRR7687955_1.fastq.gz	THP-1	TRP47
GSE51181	GSM1240268	SRR1002941_1.fastq.gz	THP-1	VDR
GSE51181	GSM1240269	SRR1002942_1.fastq.gz	THP-1	VDR
GSE51181	GSM1240270	SRR1002943_1.fastq.gz	THP-1	VDR
GSE53041	GSM1280895	SRR1043911_1.fastq.gz,SRR1043912_1.fastq.gz,SRR1043913_1.fastq.gz	THP-1	VDR
GSE53041	GSM1280896	SRR1043914_1.fastq.gz	THP-1	VDR
GSE89431	GSM2371442	SRR4828890_1.fastq.gz	THP-1	VDR
GSE89431	GSM2371443	SRR4828891_1.fastq.gz	THP-1	VDR
GSE89431	GSM2371444	SRR4828892_1.fastq.gz	THP-1	VDR
GSE89431	GSM2371446	SRR4828894_1.fastq.gz	THP-1	VDR
GSE89431	GSM2371448	SRR4828896_1.fastq.gz	THP-1	VDR
GSE89431	GSM2371449	SRR4828897_1.fastq.gz	THP-1	VDR
GSE89431	GSM2371450	SRR4828898_1.fastq.gz	THP-1	VDR
GSE89431	GSM2371452	SRR4828900_1.fastq.gz	THP-1	VDR
GSE27437	GSM678268	SRR111953_1.fastq.gz,SRR111954_1.fastq.gz,SRR111955_1.fastq.gz	THP-1	VDR
GSE27437	GSM678269	SRR111957_1.fastq.gz,SRR111956_1.fastq.gz	THP-1	VDR
GSE89431	GSM2371445	SRR4828893_1.fastq.gz	THP-1	VDR
GSE89431	GSM2371447	SRR4828895_1.fastq.gz	THP-1	VDR
GSE89431	GSM2371451	SRR4828899_1.fastq.gz	THP-1	VDR
GSE89431	GSM2371453	SRR4828901_1.fastq.gz	THP-1	VDR
GSE72864	GSM1873570	SRR2320758_1.fastq.gz	THP-1	WDR5
