# Supplementary material for: CASCADE: high-throughput characterization of regulatory complex binding altered by non-coding variants
Source: Cell Genom. 2022 Feb 9;2(2):100098. doi: 10.1016/j.xgen.2022.100098 (PMC8896503; doi:10.1016/j.xgen.2022.100098)
Supplement: Table S4. MARIO allelic imbalance analysis results, related to STAR Methods sections “Identification and processing of THP-1 ChIP-seq data” and “Allele-dependent ChIP-seq data analysis” — MARIO results for each of the SNPs included in the differential COF recruitment screen. [file mmc5.xlsx]

## Sheet: suppl_data_4_MARIO_results
chr	pos	rsid	allele	CHR	START	END	REF_BASE	S_BASE	W_BASE	S_READS	W_READS	WS_RATIO	SNP_STATUS	S_READS_AVG	W_READS_AVG	WS_RATIO_AVG	ARS_GROUP	ARS_GLOBAL	DIST	ABS_DIST	GENE_SYMBOL	STRAND	GSM	Cell	MOLECULE	PHENOTYPE_ANCESTRY	AUTOIMMUNE	AUTOINFLAMMATORY	IMMUNE	ALLERGIC	IBD	karyotyping.information
chr1	39753393	rs1046988	C/T	chr1	40219064	40219065	C	C	N	4	0	0	i	4	0	0	1C_0.315	0.315	-131020	131020	PPIE	+	GSM2881837	THP1	CONTROL	Blood_protein_levels_EUR	0	0	0	0	0	NA
chr1	39753393	rs1046988	C/T	chr1	40219064	40219065	C	C	T	7	1	0.142857	i	7	1	0.142857	1C_0.421	0.421	-131020	131020	PPIE	+	GSM3681465	THP1	CONTROL	Blood_protein_levels_EUR	0	0	0	0	0	NA
chr1	39753393	rs1046988	C/T	chr1	40219064	40219065	C	T	C	2	2	1	i	2	2	1	1T_0.060	0.06	-131020	131020	PPIE	+	GSM3514952	THP1	H3K27ac	Blood_protein_levels_EUR	0	0	0	0	0	NA
chr1	39753393	rs1046988	C/T	chr1	40219064	40219065	C	C	N	5	0	0	i	5	0	0	1C_0.360	0.36	-131020	131020	PPIE	+	GSM3514953	THP1	H3K27ac	Blood_protein_levels_EUR	0	0	0	0	0	NA
chr1	39753393	rs1046988	C/T	chr1	40219064	40219065	C	C	T	8	1	0.125	i	8	1	0.125	1C_0.450	0.45	-131020	131020	PPIE	+	GSM3681459	THP1	H3K27ac	Blood_protein_levels_EUR	0	0	0	0	0	NA
chr1	39753393	rs1046988	C/T	chr1	40219064	40219065	C	C	T	5	1	0.2	i	5	1	0.2	1C_0.347	0.347	-131020	131020	PPIE	+	GSM3514950	THP1	H3K4me1	Blood_protein_levels_EUR	0	0	0	0	0	NA
chr1	39753393	rs1046988	C/T	chr1	40219064	40219065	C	T	C	1	1	1	i	1	1	1	1T_0.034	0.034	-131020	131020	PPIE	+	GSM3514951	THP1	H3K4me1	Blood_protein_levels_EUR	0	0	0	0	0	NA
chr1	39753393	rs1046988	C/T	chr1	40219064	40219065	C	T	C	6	6	1	i	6	6	1	1T_0.123	0.123	-131020	131020	PPIE	+	GSM3681462	THP1	H3K4me1	Blood_protein_levels_EUR	0	0	0	0	0	NA
chr1	39753393	rs1046988	C/T	chr1	40219064	40219065	C	C	T	19	2	0.105263	i	19	2	0.105263	1C_0.614	0.614	-131020	131020	PPIE	+	GSM1520917	THP1	PAF1	Blood_protein_levels_EUR	0	0	0	0	0	NA
chr1	39753393	rs1046988	C/T	chr1	40219064	40219065	C	C	T	23	3	0.130435	i	23	3	0.130435	1C_0.639	0.639	-131020	131020	PPIE	+	GSM1520916	THP1	PAF1	Blood_protein_levels_EUR	0	0	0	0	0	NA
chr1	39753393	rs1046988	C/T	chr1	40219064	40219065	C	C	T	19	5	0.263158	i	19	5	0.263158	1C_0.590	0.59	-131020	131020	PPIE	+	GSM1520912	THP1	POLR2A	Blood_protein_levels_EUR	0	0	0	0	0	NA
chr1	39753393	rs1046988	C/T	chr1	40219064	40219065	C	C,C,C,C	N,N,N,N	2,2,2,2	0,0,0,0	0,0,0,0	i	2	0	0	4C_0.700	0.7	-131020	131020	PPIE	+	GSM2779055	THP1	POLR2A	Blood_protein_levels_EUR	0	0	0	0	0	NA
chr1	39753393	rs1046988	C/T	chr1	40219064	40219065	C	C	T	7	1	0.142857	i	7	1	0.142857	1C_0.421	0.421	-131020	131020	PPIE	+	GSM3356668	THP1	POLR2A	Blood_protein_levels_EUR	0	0	0	0	0	NA
chr1	39753393	rs1046988	C/T	chr1	40219064	40219065	C	C	N	8	0	0	i	8	0	0	1C_0.458	0.458	-131020	131020	PPIE	+	GSM1520918	THP1	POLR2A	Blood_protein_levels_EUR	0	0	0	0	0	NA
chr1	39753393	rs1046988	C/T	chr1	40219064	40219065	C	C	T	14	7	0.5	i	14	7	0.5	1C_0.440	0.44	-131020	131020	PPIE	+	GSM1520919	THP1	POLR2A	Blood_protein_levels_EUR	0	0	0	0	0	NA
chr1	39753393	rs1046988	C/T	chr1	40219064	40219065	C	C	T	5	1	0.2	i	5	1	0.2	1C_0.347	0.347	-131020	131020	PPIE	+	GSM2544234	THP1	POLR3D	Blood_protein_levels_EUR	0	0	0	0	0	NA
chr1	39753393	rs1046988	C/T	chr1	40219064	40219065	C	C	N	2	0	0	i	2	0	0	1C_0.194	0.194	-131020	131020	PPIE	+	GSM2359984	THP1	SPI1	Blood_protein_levels_EUR	0	0	0	0	0	NA
chr1	39753393	rs1046988	C/T	chr1	40219064	40219065	C	C	T	6	1	0.166667	i	6	1	0.166667	1C_0.387	0.387	-131020	131020	PPIE	+	GSM2359985	THP1	SPI1	Blood_protein_levels_EUR	0	0	0	0	0	NA
chr1	39753393	rs1046988	C/T	chr1	40219064	40219065	C	C	N	3	0	0	i	3	0	0	1C_0.261	0.261	-131020	131020	PPIE	+	GSM2359986	THP1	SPI1	Blood_protein_levels_EUR	0	0	0	0	0	NA
chr1	39753393	rs1046988	C/T	chr1	40219064	40219065	C	T	C	2	2	1	i	2	2	1	1T_0.060	0.06	-131020	131020	PPIE	+	GSM2359987	THP1	SPI1	Blood_protein_levels_EUR	0	0	0	0	0	NA
chr1	39753393	rs1046988	C/T	chr1	40219064	40219065	C	C,C,C,C	N,N,N,N	2,2,2,2	0,0,0,0	0,0,0,0	i	2	0	0	4C_0.700	0.7	-131020	131020	PPIE	+	GSM3057096	THP1	SPI1	Blood_protein_levels_EUR	0	0	0	0	0	NA
chr1	39753393	rs1046988	C/T	chr1	40219064	40219065	C	C	T	2	1	0.5	i	2	1	0.5	1C_0.150	0.15	-131020	131020	PPIE	+	GSM3514944	THP1	SPI1	Blood_protein_levels_EUR	0	0	0	0	0	NA
chr1	39753393	rs1046988	C/T	chr1	40219064	40219065	C	C	T	10	1	0.1	i	10	1	0.1	1C_0.498	0.498	-131020	131020	PPIE	+	GSM3514945	THP1	SPI1	Blood_protein_levels_EUR	0	0	0	0	0	NA
chr1	39753393	rs1046988	C/T	chr1	40219064	40219065	C	C	T	11	5	0.454545	i	11	5	0.454545	1C_0.427	0.427	-131020	131020	PPIE	+	GSM3330435	THP1	TRP47	Blood_protein_levels_EUR	0	0	0	0	0	NA
chr1	39829736	rs11589146	G/A	chr1	40295407	40295408	G	G	A	4	3	0.75	i	4	3	0.75	1G_0.150	0.15	-207363	207363	TRIT1	-	GSM1520916	THP1	PAF1		NA	NA	NA	NA	NA	NA
chr1	39829736	rs11589146	G/A	chr1	40295407	40295408	G	A	G	2	1	0.5	i	2	1	0.5	1A_0.150	0.15	-207363	207363	TRIT1	-	GSM1520912	THP1	POLR2A		NA	NA	NA	NA	NA	NA
chr1	39829736	rs11589146	G/A	chr1	40295407	40295408	G	G,G,G,G	A,A,A,A	2,2,2,2	1,1,1,1	0.5,0.5,0.5,0.5	i	2	1	0.5	4G_0.564	0.564	-207363	207363	TRIT1	-	GSM2779055	THP1	POLR2A		NA	NA	NA	NA	NA	NA
chr1	39829736	rs11589146	G/A	chr1	40295407	40295408	G	G,G	A,A	4,4	1,1	0.25,0.25	i	4	1	0.25	2G_0.570	0.57	-207363	207363	TRIT1	-	GSM3112010	THP1	POLR2A		NA	NA	NA	NA	NA	NA
chr1	39829736	rs11589146	G/A	chr1	40295407	40295408	G	G	A	6	2	0.333333	i	6	2	0.333333	1G_0.365	0.365	-207363	207363	TRIT1	-	GSM3112096	THP1	POLR2A		NA	NA	NA	NA	NA	NA
chr1	40923882	rs17361957	A/C	chr1	41389553	41389554	A	A	N	1	0	0	i	1	0	0	1A_0.110	0.11	68138	68138	CTPS1	+	GSM3872466	THP1	H3K27me3		NA	NA	NA	NA	NA	4
chr1	45571288	rs514595	T/C	chr1	46036959	46036960	T	T	N	1	0	0	i	1	0	0	1T_0.110	0.11	7353	7353	AKR1A1	+	GSM3681465	THP1	CONTROL	Platelet_count_EAS,Pulse_pressure_EAS	0	0	0	0	0	3
chr1	45571288	rs514595	T/C	chr1	46036959	46036960	T	T	C	5	1	0.2	i	5	1	0.2	1T_0.347	0.347	7353	7353	AKR1A1	+	GSM3111974	THP1	POLR2A	Platelet_count_EAS,Pulse_pressure_EAS	0	0	0	0	0	3
chr1	45571288	rs514595	T/C	chr1	46036959	46036960	T	T	N	1	0	0	i	1	0	0	1T_0.110	0.11	7353	7353	AKR1A1	+	GSM3112038	THP1	POLR2A	Platelet_count_EAS,Pulse_pressure_EAS	0	0	0	0	0	3
chr1	45571288	rs514595	T/C	chr1	46036959	46036960	T	T	N	2	0	0	i	2	0	0	1T_0.194	0.194	7353	7353	AKR1A1	+	GSM3112040	THP1	POLR2A	Platelet_count_EAS,Pulse_pressure_EAS	0	0	0	0	0	3
chr1	45571288	rs514595	T/C	chr1	46036959	46036960	T	T	C	3	2	0.666667	i	3	2	0.666667	1T_0.148	0.148	7353	7353	AKR1A1	+	GSM3112041	THP1	POLR2A	Platelet_count_EAS,Pulse_pressure_EAS	0	0	0	0	0	3
chr1	52609649	rs28609180	G/A	chr1	53075320	53075321	G	G	A	10	1	0.1	i	10	1	0.1	1G_0.498	0.498	587501	587501	GPX7	+	GSM3330435	THP1	TRP47		NA	NA	NA	NA	NA	3
chr1	52742890	rs7542570	G/T	chr1	53208561	53208562	G	T	N	2	0	0	i	2	0	0	1T_0.194	0.194	454260	454260	ZYG11B	+	GSM2881837	THP1	CONTROL		NA	NA	NA	NA	NA	3
chr1	52742890	rs7542570	G/T	chr1	53208561	53208562	G	G	T	4	2	0.5	i	4	2	0.5	1G_0.244	0.244	454260	454260	ZYG11B	+	GSM3681465	THP1	CONTROL		NA	NA	NA	NA	NA	3
chr1	52742890	rs7542570	G/T	chr1	53208561	53208562	G	T	G	5	4	0.8	i	5	4	0.8	1T_0.154	0.154	454260	454260	ZYG11B	+	GSM3872464	THP1	H3K27me3		NA	NA	NA	NA	NA	3
chr1	52742890	rs7542570	G/T	chr1	53208561	53208562	G	T	G	3	2	0.666667	i	3	2	0.666667	1T_0.148	0.148	454260	454260	ZYG11B	+	GSM3872466	THP1	H3K27me3		NA	NA	NA	NA	NA	3
chr1	52742890	rs7542570	G/T	chr1	53208561	53208562	G	G	T	4	3	0.75	i	4	3	0.75	1G_0.150	0.15	454260	454260	ZYG11B	+	GSM2544234	THP1	POLR3D		NA	NA	NA	NA	NA	3
chr1	52742890	rs7542570	G/T	chr1	53208561	53208562	G	T	G	8	2	0.25	i	8	2	0.25	1T_0.436	0.436	454260	454260	ZYG11B	+	GSM3330435	THP1	TRP47		NA	NA	NA	NA	NA	3
chr1	52742890	rs7542570	G/T	chr1	53208561	53208562	G	T	G	3	2	0.666667	i	3	2	0.666667	1T_0.148	0.148	454260	454260	ZYG11B	+	GSM3330436	THP1	TRP47		NA	NA	NA	NA	NA	3
chr1	53206598	rs7539949	G/A	chr1	53672269	53672270	G	G	A	9	1	0.111111	i	9	1	0.111111	1G_0.476	0.476	-240	240	CPT2	+	GSM2544245	THP1	CTCF		NA	NA	NA	NA	NA	3
chr1	53206598	rs7539949	G/A	chr1	53672269	53672270	G	G	N	1	0	0	i	1	0	0	1G_0.110	0.11	-240	240	CPT2	+	GSM3261522	THP1	H3K4me3		NA	NA	NA	NA	NA	3
chr1	53206598	rs7539949	G/A	chr1	53672269	53672270	G	A	N	1	0	0	i	1	0	0	1A_0.110	0.11	-240	240	CPT2	+	GSM3681464	THP1	H3K79me2		NA	NA	NA	NA	NA	3
chr1	53206598	rs7539949	G/A	chr1	53672269	53672270	G	A	N	1	0	0	i	1	0	0	1A_0.110	0.11	-240	240	CPT2	+	GSM2770716	THP1	H3K9me3		NA	NA	NA	NA	NA	3
chr1	109656105	rs1010167	C/G	chr1	110198726	110198727	C	G	C	2	1	0.5	i	2	1	0.5	1G_0.150	0.15	1424	1424	GSTM4	+	GSM1520921	THP1	CDK9		NA	NA	NA	NA	NA	3
chr1	109656105	rs1010167	C/G	chr1	110198726	110198727	C	C	N	3	0	0	i	3	0	0	1C_0.261	0.261	1424	1424	GSTM4	+	GSM2881837	THP1	CONTROL		NA	NA	NA	NA	NA	3
chr1	109656105	rs1010167	C/G	chr1	110198726	110198727	C	C	G	3	3	1	i	3	3	1	1C_0.081	0.081	1424	1424	GSTM4	+	GSM3681465	THP1	CONTROL		NA	NA	NA	NA	NA	3
chr1	109656105	rs1010167	C/G	chr1	110198726	110198727	C	G	N	1	0	0	i	1	0	0	1G_0.110	0.11	1424	1424	GSTM4	+	GSM2144250	THP1	CTCF		NA	NA	NA	NA	NA	3
chr1	109656105	rs1010167	C/G	chr1	110198726	110198727	C	C	G	1	1	1	i	1	1	1	1C_0.034	0.034	1424	1424	GSTM4	+	GSM2144251	THP1	CTCF		NA	NA	NA	NA	NA	3
chr1	109656105	rs1010167	C/G	chr1	110198726	110198727	C	C	G	8	6	0.75	i	8	6	0.75	1C_0.218	0.218	1424	1424	GSTM4	+	GSM2544245	THP1	CTCF		NA	NA	NA	NA	NA	3
chr1	109656105	rs1010167	C/G	chr1	110198726	110198727	C	G	C	7	4	0.571429	i	7	4	0.571429	1G_0.296	0.296	1424	1424	GSTM4	+	GSM2544246	THP1	CTCF		NA	NA	NA	NA	NA	3
chr1	109656105	rs1010167	C/G	chr1	110198726	110198727	C	G	C	14	7	0.5	i	14	7	0.5	1G_0.440	0.44	1424	1424	GSTM4	+	GSM2544247	THP1	CTCF		NA	NA	NA	NA	NA	3
chr1	109656105	rs1010167	C/G	chr1	110198726	110198727	C	C,C	N,N	1,1	0,0	0,0	i	1	0	0	2C_0.300	0.3	1424	1424	GSTM4	+	GSM3111978	THP1	CTCF		NA	NA	NA	NA	NA	3
chr1	109656105	rs1010167	C/G	chr1	110198726	110198727	C	G	N	1	0	0	i	1	0	0	1G_0.110	0.11	1424	1424	GSTM4	+	GSM3112024	THP1	CTCF		NA	NA	NA	NA	NA	3
chr1	109656105	rs1010167	C/G	chr1	110198726	110198727	C	G	N	1	0	0	i	1	0	0	1G_0.110	0.11	1424	1424	GSTM4	+	GSM3112025	THP1	CTCF		NA	NA	NA	NA	NA	3
chr1	109656105	rs1010167	C/G	chr1	110198726	110198727	C	C	N	1	0	0	i	1	0	0	1C_0.110	0.11	1424	1424	GSTM4	+	GSM3112029	THP1	CTCF		NA	NA	NA	NA	NA	3
chr1	109656105	rs1010167	C/G	chr1	110198726	110198727	C	G	C	2	1	0.5	i	2	1	0.5	1G_0.150	0.15	1424	1424	GSTM4	+	GSM3112031	THP1	CTCF		NA	NA	NA	NA	NA	3
chr1	109656105	rs1010167	C/G	chr1	110198726	110198727	C	G	N	1	0	0	i	1	0	0	1G_0.110	0.11	1424	1424	GSTM4	+	GSM3112033	THP1	CTCF		NA	NA	NA	NA	NA	3
chr1	109656105	rs1010167	C/G	chr1	110198726	110198727	C	G	C	2	1	0.5	i	2	1	0.5	1G_0.150	0.15	1424	1424	GSTM4	+	GSM3112060	THP1	CTCF		NA	NA	NA	NA	NA	3
chr1	109656105	rs1010167	C/G	chr1	110198726	110198727	C	G	N	2	0	0	i	2	0	0	1G_0.194	0.194	1424	1424	GSTM4	+	GSM3112061	THP1	CTCF		NA	NA	NA	NA	NA	3
chr1	109656105	rs1010167	C/G	chr1	110198726	110198727	C	C	G	3	3	1	i	3	3	1	1C_0.081	0.081	1424	1424	GSTM4	+	GSM3112062	THP1	CTCF		NA	NA	NA	NA	NA	3
chr1	109656105	rs1010167	C/G	chr1	110198726	110198727	C	C	G	3	2	0.666667	i	3	2	0.666667	1C_0.148	0.148	1424	1424	GSTM4	+	GSM3112063	THP1	CTCF		NA	NA	NA	NA	NA	3
chr1	109656105	rs1010167	C/G	chr1	110198726	110198727	C	C	G	1	1	1	i	1	1	1	1C_0.034	0.034	1424	1424	GSTM4	+	GSM3112064	THP1	CTCF		NA	NA	NA	NA	NA	3
chr1	109656105	rs1010167	C/G	chr1	110198726	110198727	C	G	C	4	2	0.5	i	4	2	0.5	1G_0.244	0.244	1424	1424	GSTM4	+	GSM3112065	THP1	CTCF		NA	NA	NA	NA	NA	3
chr1	109656105	rs1010167	C/G	chr1	110198726	110198727	C	C	G	3	1	0.333333	i	3	1	0.333333	1C_0.239	0.239	1424	1424	GSTM4	+	GSM3112066	THP1	CTCF		NA	NA	NA	NA	NA	3
chr1	109656105	rs1010167	C/G	chr1	110198726	110198727	C	C	N	1	0	0	i	1	0	0	1C_0.110	0.11	1424	1424	GSTM4	+	GSM3112068	THP1	CTCF		NA	NA	NA	NA	NA	3
chr1	109656105	rs1010167	C/G	chr1	110198726	110198727	C	C	G	2	2	1	i	2	2	1	1C_0.060	0.06	1424	1424	GSTM4	+	GSM3112069	THP1	CTCF		NA	NA	NA	NA	NA	3
chr1	109656105	rs1010167	C/G	chr1	110198726	110198727	C	G	C	2	1	0.5	i	2	1	0.5	1G_0.150	0.15	1424	1424	GSTM4	+	GSM3112070	THP1	CTCF		NA	NA	NA	NA	NA	3
chr1	109656105	rs1010167	C/G	chr1	110198726	110198727	C	C	N	7	0	0	i	7	0	0	1C_0.430	0.43	1424	1424	GSTM4	+	GSM2108046	THP1	H3K27ac		NA	NA	NA	NA	NA	3
chr1	109656105	rs1010167	C/G	chr1	110198726	110198727	C	C	G	12	4	0.333333	i	12	4	0.333333	1C_0.495	0.495	1424	1424	GSTM4	+	GSM2544236	THP1	H3K27ac		NA	NA	NA	NA	NA	3
chr1	109656105	rs1010167	C/G	chr1	110198726	110198727	C	C	N	9	0	0	i	9	0	0	1C_0.483	0.483	1424	1424	GSTM4	+	GSM2544238	THP1	H3K27ac		NA	NA	NA	NA	NA	3
chr1	109656105	rs1010167	C/G	chr1	110198726	110198727	C	C	G	7	4	0.571429	i	7	4	0.571429	1C_0.296	0.296	1424	1424	GSTM4	+	GSM2544239	THP1	H3K27ac		NA	NA	NA	NA	NA	3
chr1	109656105	rs1010167	C/G	chr1	110198726	110198727	C	C	G	21	3	0.142857	i	21	3	0.142857	1C_0.623	0.623	1424	1424	GSTM4	+	GSM2881831	THP1	H3K27ac		NA	NA	NA	NA	NA	3
chr1	109656105	rs1010167	C/G	chr1	110198726	110198727	C	C	G	31	6	0.193548	i	31	6	0.193548	1C_0.668	0.668	1424	1424	GSTM4	+	GSM2881832	THP1	H3K27ac		NA	NA	NA	NA	NA	3
chr1	109656105	rs1010167	C/G	chr1	110198726	110198727	C	C,C,C,C	-,-,-,-	21,21,21,21	1,1,1,1	0.0476190476190476,0.0476190476190476,0.0476190476190476,0.0476190476190476	i	21	1	0.047619	4C_0.939	0.939	1424	1424	GSTM4	+	GSM3057092	THP1	H3K27ac		NA	NA	NA	NA	NA	3
chr1	109656105	rs1010167	C/G	chr1	110198726	110198727	C	C	G	1	1	1	i	1	1	1	1C_0.034	0.034	1424	1424	GSTM4	+	GSM3112082	THP1	H3K27ac		NA	NA	NA	NA	NA	3
chr1	109656105	rs1010167	C/G	chr1	110198726	110198727	C	C	G	8	5	0.625	i	8	5	0.625	1C_0.285	0.285	1424	1424	GSTM4	+	GSM3514952	THP1	H3K27ac		NA	NA	NA	NA	NA	3
chr1	109656105	rs1010167	C/G	chr1	110198726	110198727	C	C	G	13	3	0.230769	i	13	3	0.230769	1C_0.531	0.531	1424	1424	GSTM4	+	GSM3514953	THP1	H3K27ac		NA	NA	NA	NA	NA	3
chr1	109656105	rs1010167	C/G	chr1	110198726	110198727	C	C	G	13	4	0.307692	i	13	4	0.307692	1C_0.519	0.519	1424	1424	GSTM4	+	GSM3681459	THP1	H3K27ac		NA	NA	NA	NA	NA	3
chr1	109656105	rs1010167	C/G	chr1	110198726	110198727	C	C,C	G,G	16,16	11,11	0.6875,0.6875	i	16	11	0.6875	2C_0.454	0.454	1424	1424	GSTM4	+	GSM1543981	THP1	H3K4me3		NA	NA	NA	NA	NA	3
chr1	109656105	rs1010167	C/G	chr1	110198726	110198727	C	C	G	11	3	0.272727	i	11	3	0.272727	1C_0.495	0.495	1424	1424	GSTM4	+	GSM1873572	THP1	H3K4me3		NA	NA	NA	NA	NA	3
chr1	109656105	rs1010167	C/G	chr1	110198726	110198727	C	C	G	25	10	0.4	i	25	10	0.4	1C_0.576	0.576	1424	1424	GSTM4	+	GSM2108047	THP1	H3K4me3		NA	NA	NA	NA	NA	3
chr1	109656105	rs1010167	C/G	chr1	110198726	110198727	C	C	G	34	14	0.411765	i	34	14	0.411765	1C_0.602	0.602	1424	1424	GSTM4	+	GSM2881825	THP1	H3K4me3		NA	NA	NA	NA	NA	3
chr1	109656105	rs1010167	C/G	chr1	110198726	110198727	C	C	G	24	14	0.583333	i	24	14	0.583333	1C_0.443	0.443	1424	1424	GSTM4	+	GSM2881826	THP1	H3K4me3		NA	NA	NA	NA	NA	3
chr1	109656105	rs1010167	C/G	chr1	110198726	110198727	C	C	G	40	11	0.275	i	40	11	0.275	1C_0.681	0.681	1424	1424	GSTM4	+	GSM2881827	THP1	H3K4me3		NA	NA	NA	NA	NA	3
chr1	109656105	rs1010167	C/G	chr1	110198726	110198727	C	C	G	30	14	0.466667	i	30	14	0.466667	1C_0.554	0.554	1424	1424	GSTM4	+	GSM2881828	THP1	H3K4me3		NA	NA	NA	NA	NA	3
chr1	109656105	rs1010167	C/G	chr1	110198726	110198727	C	C	G	22	8	0.363636	i	22	8	0.363636	1C_0.577	0.577	1424	1424	GSTM4	+	GSM2881829	THP1	H3K4me3		NA	NA	NA	NA	NA	3
chr1	109656105	rs1010167	C/G	chr1	110198726	110198727	C	C	G	29	13	0.448276	i	29	13	0.448276	1C_0.562	0.562	1424	1424	GSTM4	+	GSM2881830	THP1	H3K4me3		NA	NA	NA	NA	NA	3
chr1	109656105	rs1010167	C/G	chr1	110198726	110198727	C	C	G	2	1	0.5	i	2	1	0.5	1C_0.150	0.15	1424	1424	GSTM4	+	GSM3261521	THP1	H3K4me3		NA	NA	NA	NA	NA	3
chr1	109656105	rs1010167	C/G	chr1	110198726	110198727	C	C	G	3	1	0.333333	i	3	1	0.333333	1C_0.239	0.239	1424	1424	GSTM4	+	GSM3261522	THP1	H3K4me3		NA	NA	NA	NA	NA	3
chr1	109656105	rs1010167	C/G	chr1	110198726	110198727	C	C	G	1	1	1	i	1	1	1	1C_0.034	0.034	1424	1424	GSTM4	+	GSM3261523	THP1	H3K4me3		NA	NA	NA	NA	NA	3
chr1	109656105	rs1010167	C/G	chr1	110198726	110198727	C	C	G	54	23	0.425926	i	54	23	0.425926	1C_0.631	0.631	1424	1424	GSTM4	+	GSM3377517	THP1	H3K4me3		NA	NA	NA	NA	NA	3
chr1	109656105	rs1010167	C/G	chr1	110198726	110198727	C	C	G	37	12	0.324324	i	37	12	0.324324	1C_0.657	0.657	1424	1424	GSTM4	+	GSM3377518	THP1	H3K4me3		NA	NA	NA	NA	NA	3
chr1	109656105	rs1010167	C/G	chr1	110198726	110198727	C	C	G	34	16	0.470588	i	34	16	0.470588	1C_0.563	0.563	1424	1424	GSTM4	+	GSM3377519	THP1	H3K4me3		NA	NA	NA	NA	NA	3
chr1	109656105	rs1010167	C/G	chr1	110198726	110198727	C	C	G	33	22	0.666667	i	33	22	0.666667	1C_0.397	0.397	1424	1424	GSTM4	+	GSM3377520	THP1	H3K4me3		NA	NA	NA	NA	NA	3
chr1	109656105	rs1010167	C/G	chr1	110198726	110198727	C	C	G	38	12	0.315789	i	38	12	0.315789	1C_0.664	0.664	1424	1424	GSTM4	+	GSM3377521	THP1	H3K4me3		NA	NA	NA	NA	NA	3
chr1	109656105	rs1010167	C/G	chr1	110198726	110198727	C	C	G	29	19	0.655172	i	29	19	0.655172	1C_0.398	0.398	1424	1424	GSTM4	+	GSM3377522	THP1	H3K4me3		NA	NA	NA	NA	NA	3
chr1	109656105	rs1010167	C/G	chr1	110198726	110198727	C	C	G	32	15	0.46875	i	32	15	0.46875	1C_0.559	0.559	1424	1424	GSTM4	+	GSM3377523	THP1	H3K4me3		NA	NA	NA	NA	NA	3
chr1	109656105	rs1010167	C/G	chr1	110198726	110198727	C	C	G	20	10	0.5	i	20	10	0.5	1C_0.488	0.488	1424	1424	GSTM4	+	GSM3377524	THP1	H3K4me3		NA	NA	NA	NA	NA	3
chr1	109656105	rs1010167	C/G	chr1	110198726	110198727	C	C	G	24	9	0.375	i	24	9	0.375	1C_0.583	0.583	1424	1424	GSTM4	+	GSM3377525	THP1	H3K4me3		NA	NA	NA	NA	NA	3
chr1	109656105	rs1010167	C/G	chr1	110198726	110198727	C	C	G	22	19	0.863636	i	22	19	0.863636	1C_0.247	0.247	1424	1424	GSTM4	+	GSM3377526	THP1	H3K4me3		NA	NA	NA	NA	NA	3
chr1	109656105	rs1010167	C/G	chr1	110198726	110198727	C	C	G	20	8	0.4	i	20	8	0.4	1C_0.547	0.547	1424	1424	GSTM4	+	GSM3377527	THP1	H3K4me3		NA	NA	NA	NA	NA	3
chr1	109656105	rs1010167	C/G	chr1	110198726	110198727	C	C	G	44	13	0.295455	i	44	13	0.295455	1C_0.687	0.687	1424	1424	GSTM4	+	GSM3377528	THP1	H3K4me3		NA	NA	NA	NA	NA	3
chr1	109656105	rs1010167	C/G	chr1	110198726	110198727	C	C	G	110	52	0.472727	i	110	52	0.472727	1C_0.633	0.633	1424	1424	GSTM4	+	GSM3681460	THP1	H3K4me3		NA	NA	NA	NA	NA	3
chr1	109656105	rs1010167	C/G	chr1	110198726	110198727	C	C	N	1	0	0	i	1	0	0	1C_0.110	0.11	1424	1424	GSTM4	+	GSM3514948	THP1	IRF8		NA	NA	NA	NA	NA	3
chr1	109656105	rs1010167	C/G	chr1	110198726	110198727	C	C	G	1	1	1	i	1	1	1	1C_0.034	0.034	1424	1424	GSTM4	+	GSM1901549	THP1	JMJD1C		NA	NA	NA	NA	NA	3
chr1	109656105	rs1010167	C/G	chr1	110198726	110198727	C	C	G	4	2	0.5	i	4	2	0.5	1C_0.244	0.244	1424	1424	GSTM4	+	GSM2212253	THP1	KMT2A		NA	NA	NA	NA	NA	3
chr1	109656105	rs1010167	C/G	chr1	110198726	110198727	C	C,C,C,C	N,N,N,N	9,9,9,9	0,0,0,0	0,0,0,0	i	9	0	0	4C_0.900	0.9	1424	1424	GSTM4	+	GSM3057099	THP1	KMT2B		NA	NA	NA	NA	NA	3
chr1	109656105	rs1010167	C/G	chr1	110198726	110198727	C	C	N	2	0	0	i	2	0	0	1C_0.194	0.194	1424	1424	GSTM4	+	GSM2108045	THP1	MLLT3		NA	NA	NA	NA	NA	3
chr1	109656105	rs1010167	C/G	chr1	110198726	110198727	C	C,C,C,C	G,G,G,G	8,8,8,8	1,1,1,1	0.125,0.125,0.125,0.125	i	8	1	0.125	4C_0.875	0.875	1424	1424	GSTM4	+	GSM2412283	THP1	MYB		NA	NA	NA	NA	NA	3
chr1	109656105	rs1010167	C/G	chr1	110198726	110198727	C	G	N	1	0	0	i	1	0	0	1G_0.110	0.11	1424	1424	GSTM4	+	GSM1520917	THP1	PAF1		NA	NA	NA	NA	NA	3
chr1	109656105	rs1010167	C/G	chr1	110198726	110198727	C	C	G	4	1	0.25	i	4	1	0.25	1C_0.300	0.3	1424	1424	GSTM4	+	GSM1520912	THP1	POLR2A		NA	NA	NA	NA	NA	3
chr1	109656105	rs1010167	C/G	chr1	110198726	110198727	C	C	G	4	1	0.25	i	4	1	0.25	1C_0.300	0.3	1424	1424	GSTM4	+	GSM1520923	THP1	POLR2A		NA	NA	NA	NA	NA	3
chr1	109656105	rs1010167	C/G	chr1	110198726	110198727	C	G,G,G,G	N,N,N,N	1,1,1,1	0,0,0,0	0,0,0,0	i	1	0	0	4G_0.544	0.544	1424	1424	GSTM4	+	GSM2779055	THP1	POLR2A		NA	NA	NA	NA	NA	3
chr1	109656105	rs1010167	C/G	chr1	110198726	110198727	C	C	G	3	3	1	i	3	3	1	1C_0.081	0.081	1424	1424	GSTM4	+	GSM3111974	THP1	POLR2A		NA	NA	NA	NA	NA	3
chr1	109656105	rs1010167	C/G	chr1	110198726	110198727	C	C	N	2	0	0	i	2	0	0	1C_0.194	0.194	1424	1424	GSTM4	+	GSM3111975	THP1	POLR2A		NA	NA	NA	NA	NA	3
chr1	109656105	rs1010167	C/G	chr1	110198726	110198727	C	C	N	3	0	0	i	3	0	0	1C_0.261	0.261	1424	1424	GSTM4	+	GSM3111976	THP1	POLR2A		NA	NA	NA	NA	NA	3
chr1	109656105	rs1010167	C/G	chr1	110198726	110198727	C	C	G	3	1	0.333333	i	3	1	0.333333	1C_0.239	0.239	1424	1424	GSTM4	+	GSM3111977	THP1	POLR2A		NA	NA	NA	NA	NA	3
chr1	109656105	rs1010167	C/G	chr1	110198726	110198727	C	C,C	G,G	4,4	1,1	0.25,0.25	i	4	1	0.25	2C_0.570	0.57	1424	1424	GSTM4	+	GSM3112002	THP1	POLR2A		NA	NA	NA	NA	NA	3
chr1	109656105	rs1010167	C/G	chr1	110198726	110198727	C	C,C	G,G	4,4	1,1	0.25,0.25	i	4	1	0.25	2C_0.570	0.57	1424	1424	GSTM4	+	GSM3112003	THP1	POLR2A		NA	NA	NA	NA	NA	3
chr1	109656105	rs1010167	C/G	chr1	110198726	110198727	C	C,C	N,N	3,3	0,0	0,0	i	3	0	0	2C_0.540	0.54	1424	1424	GSTM4	+	GSM3112004	THP1	POLR2A		NA	NA	NA	NA	NA	3
chr1	109656105	rs1010167	C/G	chr1	110198726	110198727	C	C,C	G,G	3,3	1,1	0.333333333333333,0.333333333333333	i	3	1	0.333333	2C_0.489	0.489	1424	1424	GSTM4	+	GSM3112007	THP1	POLR2A		NA	NA	NA	NA	NA	3
chr1	109656105	rs1010167	C/G	chr1	110198726	110198727	C	G,G	N,N	1,1	0,0	0,0	i	1	0	0	2G_0.300	0.3	1424	1424	GSTM4	+	GSM3112008	THP1	POLR2A		NA	NA	NA	NA	NA	3
chr1	109656105	rs1010167	C/G	chr1	110198726	110198727	C	C,C	N,N	6,6	0,0	0,0	i	6	0	0	2C_0.675	0.675	1424	1424	GSTM4	+	GSM3112010	THP1	POLR2A		NA	NA	NA	NA	NA	3
chr1	109656105	rs1010167	C/G	chr1	110198726	110198727	C	C,C	N,N	1,1	0,0	0,0	i	1	0	0	2C_0.300	0.3	1424	1424	GSTM4	+	GSM3112011	THP1	POLR2A		NA	NA	NA	NA	NA	3
chr1	109656105	rs1010167	C/G	chr1	110198726	110198727	C	C	G	10	5	0.5	i	10	5	0.5	1C_0.390	0.39	1424	1424	GSTM4	+	GSM3112038	THP1	POLR2A		NA	NA	NA	NA	NA	3
chr1	109656105	rs1010167	C/G	chr1	110198726	110198727	C	C	G	4	1	0.25	i	4	1	0.25	1C_0.300	0.3	1424	1424	GSTM4	+	GSM3112039	THP1	POLR2A		NA	NA	NA	NA	NA	3
chr1	109656105	rs1010167	C/G	chr1	110198726	110198727	C	C	G	1	1	1	i	1	1	1	1C_0.034	0.034	1424	1424	GSTM4	+	GSM3112040	THP1	POLR2A		NA	NA	NA	NA	NA	3
chr1	109656105	rs1010167	C/G	chr1	110198726	110198727	C	C	N	1	0	0	i	1	0	0	1C_0.110	0.11	1424	1424	GSTM4	+	GSM3112041	THP1	POLR2A		NA	NA	NA	NA	NA	3
chr1	109656105	rs1010167	C/G	chr1	110198726	110198727	C	C	G	6	3	0.5	i	6	3	0.5	1C_0.308	0.308	1424	1424	GSTM4	+	GSM3112044	THP1	POLR2A		NA	NA	NA	NA	NA	3
chr1	109656105	rs1010167	C/G	chr1	110198726	110198727	C	C	N	3	0	0	i	3	0	0	1C_0.261	0.261	1424	1424	GSTM4	+	GSM3112045	THP1	POLR2A		NA	NA	NA	NA	NA	3
chr1	109656105	rs1010167	C/G	chr1	110198726	110198727	C	G	C	2	1	0.5	i	2	1	0.5	1G_0.150	0.15	1424	1424	GSTM4	+	GSM3112046	THP1	POLR2A		NA	NA	NA	NA	NA	3
chr1	109656105	rs1010167	C/G	chr1	110198726	110198727	C	C	G	8	3	0.375	i	8	3	0.375	1C_0.406	0.406	1424	1424	GSTM4	+	GSM3112048	THP1	POLR2A		NA	NA	NA	NA	NA	3
chr1	109656105	rs1010167	C/G	chr1	110198726	110198727	C	C	G	6	2	0.333333	i	6	2	0.333333	1C_0.365	0.365	1424	1424	GSTM4	+	GSM3112083	THP1	POLR2A		NA	NA	NA	NA	NA	3
chr1	109656105	rs1010167	C/G	chr1	110198726	110198727	C	C	G	1	1	1	i	1	1	1	1C_0.034	0.034	1424	1424	GSTM4	+	GSM3112084	THP1	POLR2A		NA	NA	NA	NA	NA	3
chr1	109656105	rs1010167	C/G	chr1	110198726	110198727	C	C	G	3	1	0.333333	i	3	1	0.333333	1C_0.239	0.239	1424	1424	GSTM4	+	GSM3112085	THP1	POLR2A		NA	NA	NA	NA	NA	3
chr1	109656105	rs1010167	C/G	chr1	110198726	110198727	C	C	N	5	0	0	i	5	0	0	1C_0.360	0.36	1424	1424	GSTM4	+	GSM3112086	THP1	POLR2A		NA	NA	NA	NA	NA	3
chr1	109656105	rs1010167	C/G	chr1	110198726	110198727	C	C	N	3	0	0	i	3	0	0	1C_0.261	0.261	1424	1424	GSTM4	+	GSM3112095	THP1	POLR2A		NA	NA	NA	NA	NA	3
chr1	109656105	rs1010167	C/G	chr1	110198726	110198727	C	C	G	3	2	0.666667	i	3	2	0.666667	1C_0.148	0.148	1424	1424	GSTM4	+	GSM3112097	THP1	POLR2A		NA	NA	NA	NA	NA	3
chr1	109656105	rs1010167	C/G	chr1	110198726	110198727	C	C	N	4	0	0	i	4	0	0	1C_0.315	0.315	1424	1424	GSTM4	+	GSM3356667	THP1	POLR2A		NA	NA	NA	NA	NA	3
chr1	109656105	rs1010167	C/G	chr1	110198726	110198727	C	C	N	1	0	0	i	1	0	0	1C_0.110	0.11	1424	1424	GSTM4	+	GSM3356670	THP1	POLR2A		NA	NA	NA	NA	NA	3
chr1	109656105	rs1010167	C/G	chr1	110198726	110198727	C	C	N	4	0	0	i	4	0	0	1C_0.315	0.315	1424	1424	GSTM4	+	GSM1520919	THP1	POLR2A		NA	NA	NA	NA	NA	3
chr1	109656105	rs1010167	C/G	chr1	110198726	110198727	C	C	N	1	0	0	i	1	0	0	1C_0.110	0.11	1424	1424	GSTM4	+	GSM1520924	THP1	POLR2A		NA	NA	NA	NA	NA	3
chr1	109656105	rs1010167	C/G	chr1	110198726	110198727	C	C	G	7	2	0.285714	i	7	2	0.285714	1C_0.406	0.406	1424	1424	GSTM4	+	GSM2544234	THP1	POLR3D		NA	NA	NA	NA	NA	3
chr1	109656105	rs1010167	C/G	chr1	110198726	110198727	C	C	N	2	0	0	i	2	0	0	1C_0.194	0.194	1424	1424	GSTM4	+	GSM3111968	THP1	RAD21		NA	NA	NA	NA	NA	3
chr1	109656105	rs1010167	C/G	chr1	110198726	110198727	C	C	N	3	0	0	i	3	0	0	1C_0.261	0.261	1424	1424	GSTM4	+	GSM3111969	THP1	RAD21		NA	NA	NA	NA	NA	3
chr1	109656105	rs1010167	C/G	chr1	110198726	110198727	C	C	G	2	1	0.5	i	2	1	0.5	1C_0.150	0.15	1424	1424	GSTM4	+	GSM3111970	THP1	RAD21		NA	NA	NA	NA	NA	3
chr1	109656105	rs1010167	C/G	chr1	110198726	110198727	C	C	G	3	2	0.666667	i	3	2	0.666667	1C_0.148	0.148	1424	1424	GSTM4	+	GSM3111971	THP1	RAD21		NA	NA	NA	NA	NA	3
chr1	109656105	rs1010167	C/G	chr1	110198726	110198727	C	G	N	2	0	0	i	2	0	0	1G_0.194	0.194	1424	1424	GSTM4	+	GSM3111972	THP1	RAD21		NA	NA	NA	NA	NA	3
chr1	109656105	rs1010167	C/G	chr1	110198726	110198727	C	G	C	2	1	0.5	i	2	1	0.5	1G_0.150	0.15	1424	1424	GSTM4	+	GSM3112050	THP1	RAD21		NA	NA	NA	NA	NA	3
chr1	109656105	rs1010167	C/G	chr1	110198726	110198727	C	C	G	2	1	0.5	i	2	1	0.5	1C_0.150	0.15	1424	1424	GSTM4	+	GSM3112051	THP1	RAD21		NA	NA	NA	NA	NA	3
chr1	109656105	rs1010167	C/G	chr1	110198726	110198727	C	C	N	2	0	0	i	2	0	0	1C_0.194	0.194	1424	1424	GSTM4	+	GSM3112052	THP1	RAD21		NA	NA	NA	NA	NA	3
chr1	109656105	rs1010167	C/G	chr1	110198726	110198727	C	C	G	3	1	0.333333	i	3	1	0.333333	1C_0.239	0.239	1424	1424	GSTM4	+	GSM3112054	THP1	RAD21		NA	NA	NA	NA	NA	3
chr1	109656105	rs1010167	C/G	chr1	110198726	110198727	C	C	G	2	1	0.5	i	2	1	0.5	1C_0.150	0.15	1424	1424	GSTM4	+	GSM3112056	THP1	RAD21		NA	NA	NA	NA	NA	3
chr1	109656105	rs1010167	C/G	chr1	110198726	110198727	C	G	N	1	0	0	i	1	0	0	1G_0.110	0.11	1424	1424	GSTM4	+	GSM3112057	THP1	RAD21		NA	NA	NA	NA	NA	3
chr1	109656105	rs1010167	C/G	chr1	110198726	110198727	C	C	N	2	0	0	i	2	0	0	1C_0.194	0.194	1424	1424	GSTM4	+	GSM3112058	THP1	RAD21		NA	NA	NA	NA	NA	3
chr1	109656105	rs1010167	C/G	chr1	110198726	110198727	C	C	N	2	0	0	i	2	0	0	1C_0.194	0.194	1424	1424	GSTM4	+	GSM3112059	THP1	RAD21		NA	NA	NA	NA	NA	3
chr1	109656105	rs1010167	C/G	chr1	110198726	110198727	C	C	N	2	0	0	i	2	0	0	1C_0.194	0.194	1424	1424	GSTM4	+	GSM3112087	THP1	RAD21		NA	NA	NA	NA	NA	3
chr1	109656105	rs1010167	C/G	chr1	110198726	110198727	C	G	C	4	2	0.5	i	4	2	0.5	1G_0.244	0.244	1424	1424	GSTM4	+	GSM3112088	THP1	RAD21		NA	NA	NA	NA	NA	3
chr1	109656105	rs1010167	C/G	chr1	110198726	110198727	C	C	G	4	1	0.25	i	4	1	0.25	1C_0.300	0.3	1424	1424	GSTM4	+	GSM3112089	THP1	RAD21		NA	NA	NA	NA	NA	3
chr1	109656105	rs1010167	C/G	chr1	110198726	110198727	C	C	G	1	1	1	i	1	1	1	1C_0.034	0.034	1424	1424	GSTM4	+	GSM3112090	THP1	RAD21		NA	NA	NA	NA	NA	3
chr1	109656105	rs1010167	C/G	chr1	110198726	110198727	C	C,C,C,C	N,N,N,N	3,3,3,3	0,0,0,0	0,0,0,0	i	3	0	0	4C_0.774	0.774	1424	1424	GSTM4	+	GSM3057094	THP1	RCOR1		NA	NA	NA	NA	NA	3
chr1	109656105	rs1010167	C/G	chr1	110198726	110198727	C	C	N	5	0	0	i	5	0	0	1C_0.360	0.36	1424	1424	GSTM4	+	GSM3112112	THP1	RELA		NA	NA	NA	NA	NA	3
chr1	109656105	rs1010167	C/G	chr1	110198726	110198727	C	C	G	3	1	0.333333	i	3	1	0.333333	1C_0.239	0.239	1424	1424	GSTM4	+	GSM2359982	THP1	SPI1		NA	NA	NA	NA	NA	3
chr1	109656105	rs1010167	C/G	chr1	110198726	110198727	C	C	G	2	2	1	i	2	2	1	1C_0.060	0.06	1424	1424	GSTM4	+	GSM2359984	THP1	SPI1		NA	NA	NA	NA	NA	3
chr1	109656105	rs1010167	C/G	chr1	110198726	110198727	C	C	G	4	2	0.5	i	4	2	0.5	1C_0.244	0.244	1424	1424	GSTM4	+	GSM2359985	THP1	SPI1		NA	NA	NA	NA	NA	3
chr1	109656105	rs1010167	C/G	chr1	110198726	110198727	C	G	C	2	1	0.5	i	2	1	0.5	1G_0.150	0.15	1424	1424	GSTM4	+	GSM2359986	THP1	SPI1		NA	NA	NA	NA	NA	3
chr1	109656105	rs1010167	C/G	chr1	110198726	110198727	C	C	N	4	0	0	i	4	0	0	1C_0.315	0.315	1424	1424	GSTM4	+	GSM2359987	THP1	SPI1		NA	NA	NA	NA	NA	3
chr1	109656105	rs1010167	C/G	chr1	110198726	110198727	C	C,C,C,C	N,N,N,N	6,6,6,6	0,0,0,0	0,0,0,0	i	6	0	0	4C_0.865	0.865	1424	1424	GSTM4	+	GSM3057096	THP1	SPI1		NA	NA	NA	NA	NA	3
chr1	109656105	rs1010167	C/G	chr1	110198726	110198727	C	C,C,C,C	G,G,G,G	8,8,8,8	2,2,2,2	0.25,0.25,0.25,0.25	i	8	2	0.25	4C_0.841	0.841	1424	1424	GSTM4	+	GSM3057097	THP1	SPI1		NA	NA	NA	NA	NA	3
chr1	109656105	rs1010167	C/G	chr1	110198726	110198727	C	C	N	2	0	0	i	2	0	0	1C_0.194	0.194	1424	1424	GSTM4	+	GSM3112103	THP1	SPI1		NA	NA	NA	NA	NA	3
chr1	109656105	rs1010167	C/G	chr1	110198726	110198727	C	C	N	4	0	0	i	4	0	0	1C_0.315	0.315	1424	1424	GSTM4	+	GSM3514944	THP1	SPI1		NA	NA	NA	NA	NA	3
chr1	109656105	rs1010167	C/G	chr1	110198726	110198727	C	C	N	3	0	0	i	3	0	0	1C_0.261	0.261	1424	1424	GSTM4	+	GSM3514945	THP1	SPI1		NA	NA	NA	NA	NA	3
chr1	109656105	rs1010167	C/G	chr1	110198726	110198727	C	C	N	1	0	0	i	1	0	0	1C_0.110	0.11	1424	1424	GSTM4	+	GSM624143	THP1	SPI1		NA	NA	NA	NA	NA	3
chr1	109656105	rs1010167	C/G	chr1	110198726	110198727	C	C	G	5	2	0.4	i	5	2	0.4	1C_0.313	0.313	1424	1424	GSTM4	+	GSM3330435	THP1	TRP47		NA	NA	NA	NA	NA	3
chr1	109656105	rs1010167	C/G	chr1	110198726	110198727	C	C	N	6	0	0	i	6	0	0	1C_0.398	0.398	1424	1424	GSTM4	+	GSM3330436	THP1	TRP47		NA	NA	NA	NA	NA	3
chr1	109656105	rs1010167	C/G	chr1	110198726	110198727	C	C	G	6	1	0.166667	i	6	1	0.166667	1C_0.387	0.387	1424	1424	GSTM4	+	GSM2371449	THP1	VDR		NA	NA	NA	NA	NA	3
chr1	117001562	rs3818446	A/G	chr1	117544183	117544184	A	A	G	3	3	1	i	3	3	1	1A_0.081	0.081	-280392	280392	CD101	+	GSM2544245	THP1	CTCF		NA	NA	NA	NA	NA	3
chr1	117001562	rs3818446	A/G	chr1	117544183	117544184	A	A	G	3	1	0.333333	i	3	1	0.333333	1A_0.239	0.239	-280392	280392	CD101	+	GSM2544247	THP1	CTCF		NA	NA	NA	NA	NA	3
chr1	117001562	rs3818446	A/G	chr1	117544183	117544184	A	A	G	1	1	1	i	1	1	1	1A_0.034	0.034	-280392	280392	CD101	+	GSM3112025	THP1	CTCF		NA	NA	NA	NA	NA	3
chr1	117001562	rs3818446	A/G	chr1	117544183	117544184	A	G	N	2	0	0	i	2	0	0	1G_0.194	0.194	-280392	280392	CD101	+	GSM3112060	THP1	CTCF		NA	NA	NA	NA	NA	3
chr1	117001562	rs3818446	A/G	chr1	117544183	117544184	A	A	N	1	0	0	i	1	0	0	1A_0.110	0.11	-280392	280392	CD101	+	GSM3112062	THP1	CTCF		NA	NA	NA	NA	NA	3
chr1	117001562	rs3818446	A/G	chr1	117544183	117544184	A	A	G	1	1	1	i	1	1	1	1A_0.034	0.034	-280392	280392	CD101	+	GSM3112064	THP1	CTCF		NA	NA	NA	NA	NA	3
chr1	117001562	rs3818446	A/G	chr1	117544183	117544184	A	A	G	3	1	0.333333	i	3	1	0.333333	1A_0.239	0.239	-280392	280392	CD101	+	GSM3112066	THP1	CTCF		NA	NA	NA	NA	NA	3
chr1	117001562	rs3818446	A/G	chr1	117544183	117544184	A	A	N	1	0	0	i	1	0	0	1A_0.110	0.11	-280392	280392	CD101	+	GSM3112092	THP1	CTCF		NA	NA	NA	NA	NA	3
chr1	117001562	rs3818446	A/G	chr1	117544183	117544184	A	A	N	4	0	0	i	4	0	0	1A_0.315	0.315	-280392	280392	CD101	+	GSM2661796	THP1	GRIP1		NA	NA	NA	NA	NA	3
chr1	117001562	rs3818446	A/G	chr1	117544183	117544184	A	A	G	1	1	1	i	1	1	1	1A_0.034	0.034	-280392	280392	CD101	+	GSM2108046	THP1	H3K27ac		NA	NA	NA	NA	NA	3
chr1	117001562	rs3818446	A/G	chr1	117544183	117544184	A	A	G	2	1	0.5	i	2	1	0.5	1A_0.150	0.15	-280392	280392	CD101	+	GSM2881831	THP1	H3K27ac		NA	NA	NA	NA	NA	3
chr1	117001562	rs3818446	A/G	chr1	117544183	117544184	A	A	G	14	4	0.285714	i	14	4	0.285714	1A_0.537	0.537	-280392	280392	CD101	+	GSM2881832	THP1	H3K27ac		NA	NA	NA	NA	NA	3
chr1	117001562	rs3818446	A/G	chr1	117544183	117544184	A	A,A,A,A	G,G,G,G	10,10,10,10	3,3,3,3	0.3,0.3,0.3,0.3	i	10	3	0.3	4A_0.843	0.843	-280392	280392	CD101	+	GSM3057092	THP1	H3K27ac		NA	NA	NA	NA	NA	3
chr1	117001562	rs3818446	A/G	chr1	117544183	117544184	A	A	N	1	0	0	i	1	0	0	1A_0.110	0.11	-280392	280392	CD101	+	GSM3112082	THP1	H3K27ac		NA	NA	NA	NA	NA	3
chr1	117001562	rs3818446	A/G	chr1	117544183	117544184	A	A	G	4	4	1	i	4	4	1	1A_0.098	0.098	-280392	280392	CD101	+	GSM3514952	THP1	H3K27ac		NA	NA	NA	NA	NA	3
chr1	117001562	rs3818446	A/G	chr1	117544183	117544184	A	A	G	7	2	0.285714	i	7	2	0.285714	1A_0.406	0.406	-280392	280392	CD101	+	GSM3514953	THP1	H3K27ac		NA	NA	NA	NA	NA	3
chr1	117001562	rs3818446	A/G	chr1	117544183	117544184	A	A	G	4	1	0.25	i	4	1	0.25	1A_0.300	0.3	-280392	280392	CD101	+	GSM3681459	THP1	H3K27ac		NA	NA	NA	NA	NA	3
chr1	117001562	rs3818446	A/G	chr1	117544183	117544184	A	A	G	2	2	1	i	2	2	1	1A_0.060	0.06	-280392	280392	CD101	+	GSM3514950	THP1	H3K4me1		NA	NA	NA	NA	NA	3
chr1	117001562	rs3818446	A/G	chr1	117544183	117544184	A	G	A	3	1	0.333333	i	3	1	0.333333	1G_0.239	0.239	-280392	280392	CD101	+	GSM3514951	THP1	H3K4me1		NA	NA	NA	NA	NA	3
chr1	117001562	rs3818446	A/G	chr1	117544183	117544184	A	A	G	4	2	0.5	i	4	2	0.5	1A_0.244	0.244	-280392	280392	CD101	+	GSM3681462	THP1	H3K4me1		NA	NA	NA	NA	NA	3
chr1	117001562	rs3818446	A/G	chr1	117544183	117544184	A	A	N	1	0	0	i	1	0	0	1A_0.110	0.11	-280392	280392	CD101	+	GSM1873572	THP1	H3K4me3		NA	NA	NA	NA	NA	3
chr1	117001562	rs3818446	A/G	chr1	117544183	117544184	A	A	G	2	1	0.5	i	2	1	0.5	1A_0.150	0.15	-280392	280392	CD101	+	GSM3377517	THP1	H3K4me3		NA	NA	NA	NA	NA	3
chr1	117001562	rs3818446	A/G	chr1	117544183	117544184	A	A	N	2	0	0	i	2	0	0	1A_0.194	0.194	-280392	280392	CD101	+	GSM3377519	THP1	H3K4me3		NA	NA	NA	NA	NA	3
chr1	117001562	rs3818446	A/G	chr1	117544183	117544184	A	A	N	2	0	0	i	2	0	0	1A_0.194	0.194	-280392	280392	CD101	+	GSM3377520	THP1	H3K4me3		NA	NA	NA	NA	NA	3
chr1	117001562	rs3818446	A/G	chr1	117544183	117544184	A	A	G	1	1	1	i	1	1	1	1A_0.034	0.034	-280392	280392	CD101	+	GSM3377521	THP1	H3K4me3		NA	NA	NA	NA	NA	3
chr1	117001562	rs3818446	A/G	chr1	117544183	117544184	A	A	G	1	1	1	i	1	1	1	1A_0.034	0.034	-280392	280392	CD101	+	GSM3377522	THP1	H3K4me3		NA	NA	NA	NA	NA	3
chr1	117001562	rs3818446	A/G	chr1	117544183	117544184	A	A,A,A,A	N,N,N,N	2,2,2,2	0,0,0,0	0,0,0,0	i	2	0	0	4A_0.700	0.7	-280392	280392	CD101	+	GSM3057099	THP1	KMT2B		NA	NA	NA	NA	NA	3
chr1	117001562	rs3818446	A/G	chr1	117544183	117544184	A	A,A,A,A	N,N,N,N	2,2,2,2	0,0,0,0	0,0,0,0	i	2	0	0	4A_0.700	0.7	-280392	280392	CD101	+	GSM2412283	THP1	MYB		NA	NA	NA	NA	NA	3
chr1	117001562	rs3818446	A/G	chr1	117544183	117544184	A	G	A	2	1	0.5	i	2	1	0.5	1G_0.150	0.15	-280392	280392	CD101	+	GSM2661793	THP1	NR3C1		NA	NA	NA	NA	NA	3
chr1	117001562	rs3818446	A/G	chr1	117544183	117544184	A	G	A	2	1	0.5	i	2	1	0.5	1G_0.150	0.15	-280392	280392	CD101	+	GSM2661795	THP1	NR3C1		NA	NA	NA	NA	NA	3
chr1	117001562	rs3818446	A/G	chr1	117544183	117544184	A	A,A	G,G	1,1	1,1	1,1	i	1	1	1	2A_0.100	0.1	-280392	280392	CD101	+	GSM3112002	THP1	POLR2A		NA	NA	NA	NA	NA	3
chr1	117001562	rs3818446	A/G	chr1	117544183	117544184	A	G,G	N,N	1,1	0,0	0,0	i	1	0	0	2G_0.300	0.3	-280392	280392	CD101	+	GSM3112003	THP1	POLR2A		NA	NA	NA	NA	NA	3
chr1	117001562	rs3818446	A/G	chr1	117544183	117544184	A	A,A	N,N	1,1	0,0	0,0	i	1	0	0	2A_0.300	0.3	-280392	280392	CD101	+	GSM3112004	THP1	POLR2A		NA	NA	NA	NA	NA	3
chr1	117001562	rs3818446	A/G	chr1	117544183	117544184	A	A	G	1	1	1	i	1	1	1	1A_0.034	0.034	-280392	280392	CD101	+	GSM3112038	THP1	POLR2A		NA	NA	NA	NA	NA	3
chr1	117001562	rs3818446	A/G	chr1	117544183	117544184	A	A	N	3	0	0	i	3	0	0	1A_0.261	0.261	-280392	280392	CD101	+	GSM3111968	THP1	RAD21		NA	NA	NA	NA	NA	3
chr1	117001562	rs3818446	A/G	chr1	117544183	117544184	A	A	N	2	0	0	i	2	0	0	1A_0.194	0.194	-280392	280392	CD101	+	GSM3111969	THP1	RAD21		NA	NA	NA	NA	NA	3
chr1	117001562	rs3818446	A/G	chr1	117544183	117544184	A	A	G	5	1	0.2	i	5	1	0.2	1A_0.347	0.347	-280392	280392	CD101	+	GSM3111972	THP1	RAD21		NA	NA	NA	NA	NA	3
chr1	117001562	rs3818446	A/G	chr1	117544183	117544184	A	A,A	N,N	1,1	0,0	0,0	i	1	0	0	2A_0.300	0.3	-280392	280392	CD101	+	GSM3112013	THP1	RAD21		NA	NA	NA	NA	NA	3
chr1	117001562	rs3818446	A/G	chr1	117544183	117544184	A	A	G	1	1	1	i	1	1	1	1A_0.034	0.034	-280392	280392	CD101	+	GSM3112050	THP1	RAD21		NA	NA	NA	NA	NA	3
chr1	117001562	rs3818446	A/G	chr1	117544183	117544184	A	A	G	1	1	1	i	1	1	1	1A_0.034	0.034	-280392	280392	CD101	+	GSM3112052	THP1	RAD21		NA	NA	NA	NA	NA	3
chr1	117001562	rs3818446	A/G	chr1	117544183	117544184	A	A	G	1	1	1	i	1	1	1	1A_0.034	0.034	-280392	280392	CD101	+	GSM3112055	THP1	RAD21		NA	NA	NA	NA	NA	3
chr1	117001562	rs3818446	A/G	chr1	117544183	117544184	A	A	G	1	1	1	i	1	1	1	1A_0.034	0.034	-280392	280392	CD101	+	GSM3112057	THP1	RAD21		NA	NA	NA	NA	NA	3
chr1	117001562	rs3818446	A/G	chr1	117544183	117544184	A	A	G	3	1	0.333333	i	3	1	0.333333	1A_0.239	0.239	-280392	280392	CD101	+	GSM3112059	THP1	RAD21		NA	NA	NA	NA	NA	3
chr1	117001562	rs3818446	A/G	chr1	117544183	117544184	A	A	N	2	0	0	i	2	0	0	1A_0.194	0.194	-280392	280392	CD101	+	GSM3112087	THP1	RAD21		NA	NA	NA	NA	NA	3
chr1	117001562	rs3818446	A/G	chr1	117544183	117544184	A	G	N	1	0	0	i	1	0	0	1G_0.110	0.11	-280392	280392	CD101	+	GSM3112088	THP1	RAD21		NA	NA	NA	NA	NA	3
chr1	117001562	rs3818446	A/G	chr1	117544183	117544184	A	A	G	1	1	1	i	1	1	1	1A_0.034	0.034	-280392	280392	CD101	+	GSM3112089	THP1	RAD21		NA	NA	NA	NA	NA	3
chr1	117001562	rs3818446	A/G	chr1	117544183	117544184	A	A	N	3	0	0	i	3	0	0	1A_0.261	0.261	-280392	280392	CD101	+	GSM3112090	THP1	RAD21		NA	NA	NA	NA	NA	3
chr1	117001562	rs3818446	A/G	chr1	117544183	117544184	A	A	N	1	0	0	i	1	0	0	1A_0.110	0.11	-280392	280392	CD101	+	GSM3112112	THP1	RELA		NA	NA	NA	NA	NA	3
chr1	117001562	rs3818446	A/G	chr1	117544183	117544184	A	A	G	2	1	0.5	i	2	1	0.5	1A_0.150	0.15	-280392	280392	CD101	+	GSM2359982	THP1	SPI1		NA	NA	NA	NA	NA	3
chr1	117001562	rs3818446	A/G	chr1	117544183	117544184	A	A	G	2	2	1	i	2	2	1	1A_0.060	0.06	-280392	280392	CD101	+	GSM2359983	THP1	SPI1		NA	NA	NA	NA	NA	3
chr1	117001562	rs3818446	A/G	chr1	117544183	117544184	A	G	A	4	2	0.5	i	4	2	0.5	1G_0.244	0.244	-280392	280392	CD101	+	GSM2359984	THP1	SPI1		NA	NA	NA	NA	NA	3
chr1	117001562	rs3818446	A/G	chr1	117544183	117544184	A	A	G	5	3	0.6	i	5	3	0.6	1A_0.236	0.236	-280392	280392	CD101	+	GSM2359985	THP1	SPI1		NA	NA	NA	NA	NA	3
chr1	117001562	rs3818446	A/G	chr1	117544183	117544184	A	A	G	9	2	0.222222	i	9	2	0.222222	1A_0.463	0.463	-280392	280392	CD101	+	GSM2359986	THP1	SPI1		NA	NA	NA	NA	NA	3
chr1	117001562	rs3818446	A/G	chr1	117544183	117544184	A	A	G	5	1	0.2	i	5	1	0.2	1A_0.347	0.347	-280392	280392	CD101	+	GSM2359987	THP1	SPI1		NA	NA	NA	NA	NA	3
chr1	117001562	rs3818446	A/G	chr1	117544183	117544184	A	A,A,A,A	N,N,N,N	3,3,3,3	0,0,0,0	0,0,0,0	i	3	0	0	4A_0.774	0.774	-280392	280392	CD101	+	GSM3057096	THP1	SPI1		NA	NA	NA	NA	NA	3
chr1	117001562	rs3818446	A/G	chr1	117544183	117544184	A	A,A,A,A	N,N,N,N	7,7,7,7	0,0,0,0	0,0,0,0	i	7	0	0	4A_0.879	0.879	-280392	280392	CD101	+	GSM3057097	THP1	SPI1		NA	NA	NA	NA	NA	3
chr1	117001562	rs3818446	A/G	chr1	117544183	117544184	A	A	G	9	3	0.333333	i	9	3	0.333333	1A_0.442	0.442	-280392	280392	CD101	+	GSM3112103	THP1	SPI1		NA	NA	NA	NA	NA	3
chr1	117001562	rs3818446	A/G	chr1	117544183	117544184	A	A	G	5	2	0.4	i	5	2	0.4	1A_0.313	0.313	-280392	280392	CD101	+	GSM3112104	THP1	SPI1		NA	NA	NA	NA	NA	3
chr1	117001562	rs3818446	A/G	chr1	117544183	117544184	A	A	N	2	0	0	i	2	0	0	1A_0.194	0.194	-280392	280392	CD101	+	GSM3112105	THP1	SPI1		NA	NA	NA	NA	NA	3
chr1	117001562	rs3818446	A/G	chr1	117544183	117544184	A	A	G	6	4	0.666667	i	6	4	0.666667	1A_0.226	0.226	-280392	280392	CD101	+	GSM3514944	THP1	SPI1		NA	NA	NA	NA	NA	3
chr1	117001562	rs3818446	A/G	chr1	117544183	117544184	A	A	G	3	1	0.333333	i	3	1	0.333333	1A_0.239	0.239	-280392	280392	CD101	+	GSM3514945	THP1	SPI1		NA	NA	NA	NA	NA	3
chr1	150713359	rs11803940	A/G	chr1	150685834	150685835	A	G	N	1	0	0	i	1	0	0	1G_0.110	0.11	-18973	18973	HORMAD1	-	GSM1520917	THP1	PAF1	Blood_protein_levels_EUR,Chronotype_EUR,Nevus_count_or_cutaneous_melanoma_EUR	0	0	0	0	0	3
chr1	150713359	rs11803940	A/G	chr1	150685834	150685835	A	A	G	1	1	1	i	1	1	1	1A_0.034	0.034	-18973	18973	HORMAD1	-	GSM2359982	THP1	SPI1	Blood_protein_levels_EUR,Chronotype_EUR,Nevus_count_or_cutaneous_melanoma_EUR	0	0	0	0	0	3
chr1	150713359	rs11803940	A/G	chr1	150685834	150685835	A	A	G	1	1	1	i	1	1	1	1A_0.034	0.034	-18973	18973	HORMAD1	-	GSM3514944	THP1	SPI1	Blood_protein_levels_EUR,Chronotype_EUR,Nevus_count_or_cutaneous_melanoma_EUR	0	0	0	0	0	3
chr1	150713359	rs11803940	A/G	chr1	150685834	150685835	A	A	G	2	1	0.5	i	2	1	0.5	1A_0.150	0.15	-18973	18973	HORMAD1	-	GSM3514945	THP1	SPI1	Blood_protein_levels_EUR,Chronotype_EUR,Nevus_count_or_cutaneous_melanoma_EUR	0	0	0	0	0	3
chr1	160008785	rs2185215	T/C	chr1	159978574	159978575	T	T	C	1	1	1	i	1	1	1	1T_0.034	0.034	-122144	122144	PIGM	-	GSM3514946	THP1	CEBPA		NA	NA	NA	NA	NA	3
chr1	160008785	rs2185215	T/C	chr1	159978574	159978575	T	T	C	1	1	1	i	1	1	1	1T_0.034	0.034	-122144	122144	PIGM	-	GSM3519055	THP1	CEBPA		NA	NA	NA	NA	NA	3
chr1	160008785	rs2185215	T/C	chr1	159978574	159978575	T	C	N	2	0	0	i	2	0	0	1C_0.194	0.194	-122144	122144	PIGM	-	GSM3519056	THP1	CEBPA		NA	NA	NA	NA	NA	3
chr1	160008785	rs2185215	T/C	chr1	159978574	159978575	T	C	N	1	0	0	i	1	0	0	1C_0.110	0.11	-122144	122144	PIGM	-	GSM3519058	THP1	CEBPA		NA	NA	NA	NA	NA	3
chr1	160008785	rs2185215	T/C	chr1	159978574	159978575	T	T	N	1	0	0	i	1	0	0	1T_0.110	0.11	-122144	122144	PIGM	-	GSM3519062	THP1	CEBPA		NA	NA	NA	NA	NA	3
chr1	160008785	rs2185215	T/C	chr1	159978574	159978575	T	C	N	1	0	0	i	1	0	0	1C_0.110	0.11	-122144	122144	PIGM	-	GSM3519063	THP1	CEBPA		NA	NA	NA	NA	NA	3
chr1	160008785	rs2185215	T/C	chr1	159978574	159978575	T	T	C	1	1	1	i	1	1	1	1T_0.034	0.034	-122144	122144	PIGM	-	GSM3519064	THP1	CEBPA		NA	NA	NA	NA	NA	3
chr1	160008785	rs2185215	T/C	chr1	159978574	159978575	T	T	N	1	0	0	i	1	0	0	1T_0.110	0.11	-122144	122144	PIGM	-	GSM3519065	THP1	CEBPA		NA	NA	NA	NA	NA	3
chr1	160008785	rs2185215	T/C	chr1	159978574	159978575	T	T	N	2	0	0	i	2	0	0	1T_0.194	0.194	-122144	122144	PIGM	-	GSM3519066	THP1	CEBPA		NA	NA	NA	NA	NA	3
chr1	160008785	rs2185215	T/C	chr1	159978574	159978575	T	C	N	1	0	0	i	1	0	0	1C_0.110	0.11	-122144	122144	PIGM	-	GSM3519068	THP1	CEBPA		NA	NA	NA	NA	NA	3
chr1	160008785	rs2185215	T/C	chr1	159978574	159978575	T	T	N	1	0	0	i	1	0	0	1T_0.110	0.11	-122144	122144	PIGM	-	GSM3519071	THP1	CEBPA		NA	NA	NA	NA	NA	3
chr1	160008785	rs2185215	T/C	chr1	159978574	159978575	T	C	N	1	0	0	i	1	0	0	1C_0.110	0.11	-122144	122144	PIGM	-	GSM3519072	THP1	CEBPA		NA	NA	NA	NA	NA	3
chr1	160008785	rs2185215	T/C	chr1	159978574	159978575	T	T	N	1	0	0	i	1	0	0	1T_0.110	0.11	-122144	122144	PIGM	-	GSM3112100	THP1	CEBPB		NA	NA	NA	NA	NA	3
chr1	160008785	rs2185215	T/C	chr1	159978574	159978575	T	T	C	2	2	1	i	2	2	1	1T_0.060	0.06	-122144	122144	PIGM	-	GSM2661799	THP1	GRIP1		NA	NA	NA	NA	NA	3
chr1	160008785	rs2185215	T/C	chr1	159978574	159978575	T	T	C	2	1	0.5	i	2	1	0.5	1T_0.150	0.15	-122144	122144	PIGM	-	GSM2661801	THP1	GRIP1		NA	NA	NA	NA	NA	3
chr1	160008785	rs2185215	T/C	chr1	159978574	159978575	T	C	N	11	0	0	i	11	0	0	1C_0.523	0.523	-122144	122144	PIGM	-	GSM2881831	THP1	H3K27ac		NA	NA	NA	NA	NA	3
chr1	160008785	rs2185215	T/C	chr1	159978574	159978575	T	C	N	20	0	0	i	20	0	0	1C_0.630	0.63	-122144	122144	PIGM	-	GSM2881832	THP1	H3K27ac		NA	NA	NA	NA	NA	3
chr1	160008785	rs2185215	T/C	chr1	159978574	159978575	T	C	N	1	0	0	i	1	0	0	1C_0.110	0.11	-122144	122144	PIGM	-	GSM3112082	THP1	H3K27ac		NA	NA	NA	NA	NA	3
chr1	160008785	rs2185215	T/C	chr1	159978574	159978575	T	C	N	7	0	0	i	7	0	0	1C_0.430	0.43	-122144	122144	PIGM	-	GSM3514952	THP1	H3K27ac		NA	NA	NA	NA	NA	3
chr1	160008785	rs2185215	T/C	chr1	159978574	159978575	T	C	N	9	0	0	i	9	0	0	1C_0.483	0.483	-122144	122144	PIGM	-	GSM3514953	THP1	H3K27ac		NA	NA	NA	NA	NA	3
chr1	160008785	rs2185215	T/C	chr1	159978574	159978575	T	C	N	4	0	0	i	4	0	0	1C_0.315	0.315	-122144	122144	PIGM	-	GSM3681459	THP1	H3K27ac		NA	NA	NA	NA	NA	3
chr1	160008785	rs2185215	T/C	chr1	159978574	159978575	T	C	N	4	0	0	i	4	0	0	1C_0.315	0.315	-122144	122144	PIGM	-	GSM3514950	THP1	H3K4me1		NA	NA	NA	NA	NA	3
chr1	160008785	rs2185215	T/C	chr1	159978574	159978575	T	C	T	2	1	0.5	i	2	1	0.5	1C_0.150	0.15	-122144	122144	PIGM	-	GSM3514951	THP1	H3K4me1		NA	NA	NA	NA	NA	3
chr1	160008785	rs2185215	T/C	chr1	159978574	159978575	T	T	C	2	2	1	i	2	2	1	1T_0.060	0.06	-122144	122144	PIGM	-	GSM3681462	THP1	H3K4me1		NA	NA	NA	NA	NA	3
chr1	160008785	rs2185215	T/C	chr1	159978574	159978575	T	T	C	1	1	1	i	1	1	1	1T_0.034	0.034	-122144	122144	PIGM	-	GSM2108047	THP1	H3K4me3		NA	NA	NA	NA	NA	3
chr1	160008785	rs2185215	T/C	chr1	159978574	159978575	T	C,C,C,C	T,T,T,T	2,2,2,2	1,1,1,1	0.5,0.5,0.5,0.5	i	2	1	0.5	4C_0.564	0.564	-122144	122144	PIGM	-	GSM3057099	THP1	KMT2B		NA	NA	NA	NA	NA	3
chr1	160008785	rs2185215	T/C	chr1	159978574	159978575	T	T	C	2	1	0.5	i	2	1	0.5	1T_0.150	0.15	-122144	122144	PIGM	-	GSM2661795	THP1	NR3C1		NA	NA	NA	NA	NA	3
chr1	160008785	rs2185215	T/C	chr1	159978574	159978575	T	T	N	1	0	0	i	1	0	0	1T_0.110	0.11	-122144	122144	PIGM	-	GSM2359984	THP1	SPI1		NA	NA	NA	NA	NA	3
chr1	160008785	rs2185215	T/C	chr1	159978574	159978575	T	T	N	1	0	0	i	1	0	0	1T_0.110	0.11	-122144	122144	PIGM	-	GSM2359986	THP1	SPI1		NA	NA	NA	NA	NA	3
chr1	160008785	rs2185215	T/C	chr1	159978574	159978575	T	C,C,C,C	N,N,N,N	2,2,2,2	0,0,0,0	0,0,0,0	i	2	0	0	4C_0.700	0.7	-122144	122144	PIGM	-	GSM3057096	THP1	SPI1		NA	NA	NA	NA	NA	3
chr1	160008785	rs2185215	T/C	chr1	159978574	159978575	T	C	N	1	0	0	i	1	0	0	1C_0.110	0.11	-122144	122144	PIGM	-	GSM3112104	THP1	SPI1		NA	NA	NA	NA	NA	3
chr1	160008785	rs2185215	T/C	chr1	159978574	159978575	T	C	N	1	0	0	i	1	0	0	1C_0.110	0.11	-122144	122144	PIGM	-	GSM3514945	THP1	SPI1		NA	NA	NA	NA	NA	3
chr1	160910720	rs1810924	G/A	chr1	160880509	160880510	G	G	N	1	0	0	i	1	0	0	1G_0.110	0.11	0	0	LOC101928372	+	GSM3330435	THP1	TRP47	Inflammatory_bowel_disease_EUR,Ulcerative_colitis_EUR	0	0	1	0	1	3
chr1	161179334	rs4656990	T/C	chr1	161149123	161149124	T	T	N	1	0	0	i	1	0	0	1T_0.110	0.11	40219	40219	B4GALT3	-	GSM3330435	THP1	TRP47		NA	NA	NA	NA	NA	3
chr1	182790890	rs2333463	A/G	chr1	182760024	182760025	A	G	N	3	0	0	i	3	0	0	1G_0.261	0.261	-588066	588066	NPL	+	GSM3872464	THP1	H3K27me3		NA	NA	NA	NA	NA	3
chr1	182790890	rs2333463	A/G	chr1	182760024	182760025	A	A	G	1	1	1	i	1	1	1	1A_0.034	0.034	-588066	588066	NPL	+	GSM3872466	THP1	H3K27me3		NA	NA	NA	NA	NA	3
chr1	183592382	rs10911367	T/C	chr1	183561516	183561517	T	C	T	8	6	0.75	i	8	6	0.75	1C_0.218	0.218	-19192	19192	NCF2	-	GSM3514952	THP1	H3K27ac		NA	NA	NA	NA	NA	3
chr1	183592382	rs10911367	T/C	chr1	183561516	183561517	T	C	T	11	3	0.272727	i	11	3	0.272727	1C_0.495	0.495	-19192	19192	NCF2	-	GSM3514953	THP1	H3K27ac		NA	NA	NA	NA	NA	3
chr1	183592382	rs10911367	T/C	chr1	183561516	183561517	T	C	T	5	4	0.8	i	5	4	0.8	1C_0.154	0.154	-19192	19192	NCF2	-	GSM3514950	THP1	H3K4me1		NA	NA	NA	NA	NA	3
chr1	183592382	rs10911367	T/C	chr1	183561516	183561517	T	C	T	4	2	0.5	i	4	2	0.5	1C_0.244	0.244	-19192	19192	NCF2	-	GSM3514951	THP1	H3K4me1		NA	NA	NA	NA	NA	3
chr1	206502269	rs12354075	T/C	chr1	206675601	206675602	T	C	T	7	5	0.714286	i	7	5	0.714286	1C_0.220	0.22	264301	264301	RASSF5	+	GSM2881832	THP1	H3K27ac		NA	NA	NA	NA	NA	3
chr1	206502269	rs12354075	T/C	chr1	206675601	206675602	T	T	C	2	2	1	i	2	2	1	1T_0.060	0.06	264301	264301	RASSF5	+	GSM1520917	THP1	PAF1		NA	NA	NA	NA	NA	3
chr1	206502269	rs12354075	T/C	chr1	206675601	206675602	T	T	C	8	2	0.25	i	8	2	0.25	1T_0.436	0.436	264301	264301	RASSF5	+	GSM1520916	THP1	PAF1		NA	NA	NA	NA	NA	3
chr1	206502269	rs12354075	T/C	chr1	206675601	206675602	T	T	C	13	9	0.692308	i	13	9	0.692308	1T_0.296	0.296	264301	264301	RASSF5	+	GSM1520923	THP1	POLR2A		NA	NA	NA	NA	NA	3
chr1	206502269	rs12354075	T/C	chr1	206675601	206675602	T	T	C	11	3	0.272727	i	11	3	0.272727	1T_0.495	0.495	264301	264301	RASSF5	+	GSM3111974	THP1	POLR2A		NA	NA	NA	NA	NA	3
chr1	206502269	rs12354075	T/C	chr1	206675601	206675602	T	T,T	C,C	2,2	1,1	0.5,0.5	i	2	1	0.5	2T_0.333	0.333	264301	264301	RASSF5	+	GSM3112003	THP1	POLR2A		NA	NA	NA	NA	NA	3
chr1	206502269	rs12354075	T/C	chr1	206675601	206675602	T	T	C	17	8	0.470588	i	17	8	0.470588	1T_0.484	0.484	264301	264301	RASSF5	+	GSM3112044	THP1	POLR2A		NA	NA	NA	NA	NA	3
chr1	206502269	rs12354075	T/C	chr1	206675601	206675602	T	T	C	8	2	0.25	i	8	2	0.25	1T_0.436	0.436	264301	264301	RASSF5	+	GSM3112083	THP1	POLR2A		NA	NA	NA	NA	NA	3
chr1	206502269	rs12354075	T/C	chr1	206675601	206675602	T	T	C	13	2	0.153846	i	13	2	0.153846	1T_0.542	0.542	264301	264301	RASSF5	+	GSM3112085	THP1	POLR2A		NA	NA	NA	NA	NA	3
chr1	206502269	rs12354075	T/C	chr1	206675601	206675602	T	T	C	22	11	0.5	i	22	11	0.5	1T_0.499	0.499	264301	264301	RASSF5	+	GSM3112086	THP1	POLR2A		NA	NA	NA	NA	NA	3
chr1	206502269	rs12354075	T/C	chr1	206675601	206675602	T	T	N	1	0	0	i	1	0	0	1T_0.110	0.11	264301	264301	RASSF5	+	GSM2371449	THP1	VDR		NA	NA	NA	NA	NA	3
chr1	209823197	rs9430018	T/G	chr1	209996541	209996542	T	G	T	2	1	0.5	i	2	1	0.5	1G_0.150	0.15	-4497	4497	DIEXF	+	GSM3112100	THP1	CEBPB		NA	NA	NA	NA	NA	3
chr1	209823197	rs9430018	T/G	chr1	209996541	209996542	T	G	N	5	0	0	i	5	0	0	1G_0.360	0.36	-4497	4497	DIEXF	+	GSM1335528	THP1	CTCF		NA	NA	NA	NA	NA	3
chr1	209823197	rs9430018	T/G	chr1	209996541	209996542	T	G	N	2	0	0	i	2	0	0	1G_0.194	0.194	-4497	4497	DIEXF	+	GSM1714040	THP1	CTCF		NA	NA	NA	NA	NA	3
chr1	209823197	rs9430018	T/G	chr1	209996541	209996542	T	G	T	6	2	0.333333	i	6	2	0.333333	1G_0.365	0.365	-4497	4497	DIEXF	+	GSM2144250	THP1	CTCF		NA	NA	NA	NA	NA	3
chr1	209823197	rs9430018	T/G	chr1	209996541	209996542	T	G	T	8	3	0.375	i	8	3	0.375	1G_0.406	0.406	-4497	4497	DIEXF	+	GSM2144251	THP1	CTCF		NA	NA	NA	NA	NA	3
chr1	209823197	rs9430018	T/G	chr1	209996541	209996542	T	G	T	6	3	0.5	i	6	3	0.5	1G_0.308	0.308	-4497	4497	DIEXF	+	GSM2144252	THP1	CTCF		NA	NA	NA	NA	NA	3
chr1	209823197	rs9430018	T/G	chr1	209996541	209996542	T	G	T	8	3	0.375	i	8	3	0.375	1G_0.406	0.406	-4497	4497	DIEXF	+	GSM2144253	THP1	CTCF		NA	NA	NA	NA	NA	3
chr1	209823197	rs9430018	T/G	chr1	209996541	209996542	T	G	T	7	3	0.428571	i	7	3	0.428571	1G_0.362	0.362	-4497	4497	DIEXF	+	GSM2144254	THP1	CTCF		NA	NA	NA	NA	NA	3
chr1	209823197	rs9430018	T/G	chr1	209996541	209996542	T	G	T	7	3	0.428571	i	7	3	0.428571	1G_0.362	0.362	-4497	4497	DIEXF	+	GSM2144255	THP1	CTCF		NA	NA	NA	NA	NA	3
chr1	209823197	rs9430018	T/G	chr1	209996541	209996542	T	G,G	T,T	7,7	1,1	0.142857142857143,0.142857142857143	i	7	1	0.142857	2G_0.686	0.686	-4497	4497	DIEXF	+	GSM3111978	THP1	CTCF		NA	NA	NA	NA	NA	3
chr1	209823197	rs9430018	T/G	chr1	209996541	209996542	T	G,G	T,T	3,3	1,1	0.333333333333333,0.333333333333333	i	3	1	0.333333	2G_0.489	0.489	-4497	4497	DIEXF	+	GSM3111979	THP1	CTCF		NA	NA	NA	NA	NA	3
chr1	209823197	rs9430018	T/G	chr1	209996541	209996542	T	G	T	7	4	0.571429	i	7	4	0.571429	1G_0.296	0.296	-4497	4497	DIEXF	+	GSM3112024	THP1	CTCF		NA	NA	NA	NA	NA	3
chr1	209823197	rs9430018	T/G	chr1	209996541	209996542	T	G	T	9	5	0.555556	i	9	5	0.555556	1G_0.341	0.341	-4497	4497	DIEXF	+	GSM3112025	THP1	CTCF		NA	NA	NA	NA	NA	3
chr1	209823197	rs9430018	T/G	chr1	209996541	209996542	T	G	T	9	4	0.444444	i	9	4	0.444444	1G_0.399	0.399	-4497	4497	DIEXF	+	GSM3112026	THP1	CTCF		NA	NA	NA	NA	NA	3
chr1	209823197	rs9430018	T/G	chr1	209996541	209996542	T	G	T	6	4	0.666667	i	6	4	0.666667	1G_0.226	0.226	-4497	4497	DIEXF	+	GSM3112027	THP1	CTCF		NA	NA	NA	NA	NA	3
chr1	209823197	rs9430018	T/G	chr1	209996541	209996542	T	G	T	4	3	0.75	i	4	3	0.75	1G_0.150	0.15	-4497	4497	DIEXF	+	GSM3112028	THP1	CTCF		NA	NA	NA	NA	NA	3
chr1	209823197	rs9430018	T/G	chr1	209996541	209996542	T	G	T	8	4	0.5	i	8	4	0.5	1G_0.355	0.355	-4497	4497	DIEXF	+	GSM3112029	THP1	CTCF		NA	NA	NA	NA	NA	3
chr1	209823197	rs9430018	T/G	chr1	209996541	209996542	T	G	T	9	3	0.333333	i	9	3	0.333333	1G_0.442	0.442	-4497	4497	DIEXF	+	GSM3112030	THP1	CTCF		NA	NA	NA	NA	NA	3
chr1	209823197	rs9430018	T/G	chr1	209996541	209996542	T	G	T	17	7	0.411765	i	17	7	0.411765	1G_0.518	0.518	-4497	4497	DIEXF	+	GSM3112031	THP1	CTCF		NA	NA	NA	NA	NA	3
chr1	209823197	rs9430018	T/G	chr1	209996541	209996542	T	G	T	7	2	0.285714	i	7	2	0.285714	1G_0.406	0.406	-4497	4497	DIEXF	+	GSM3112032	THP1	CTCF		NA	NA	NA	NA	NA	3
chr1	209823197	rs9430018	T/G	chr1	209996541	209996542	T	T	G	10	5	0.5	i	10	5	0.5	1T_0.390	0.39	-4497	4497	DIEXF	+	GSM3112033	THP1	CTCF		NA	NA	NA	NA	NA	3
chr1	209823197	rs9430018	T/G	chr1	209996541	209996542	T	T	G	5	4	0.8	i	5	4	0.8	1T_0.154	0.154	-4497	4497	DIEXF	+	GSM3112034	THP1	CTCF		NA	NA	NA	NA	NA	3
chr1	209823197	rs9430018	T/G	chr1	209996541	209996542	T	G	T	14	8	0.571429	i	14	8	0.571429	1G_0.392	0.392	-4497	4497	DIEXF	+	GSM3112060	THP1	CTCF		NA	NA	NA	NA	NA	3
chr1	209823197	rs9430018	T/G	chr1	209996541	209996542	T	G	T	10	9	0.9	i	10	9	0.9	1G_0.180	0.18	-4497	4497	DIEXF	+	GSM3112061	THP1	CTCF		NA	NA	NA	NA	NA	3
chr1	209823197	rs9430018	T/G	chr1	209996541	209996542	T	G	T	23	7	0.304348	i	23	7	0.304348	1G_0.610	0.61	-4497	4497	DIEXF	+	GSM3112062	THP1	CTCF		NA	NA	NA	NA	NA	3
chr1	209823197	rs9430018	T/G	chr1	209996541	209996542	T	G	T	21	16	0.761905	i	21	16	0.761905	1G_0.296	0.296	-4497	4497	DIEXF	+	GSM3112063	THP1	CTCF		NA	NA	NA	NA	NA	3
chr1	209823197	rs9430018	T/G	chr1	209996541	209996542	T	G	T	16	7	0.4375	i	16	7	0.4375	1G_0.494	0.494	-4497	4497	DIEXF	+	GSM3112064	THP1	CTCF		NA	NA	NA	NA	NA	3
chr1	209823197	rs9430018	T/G	chr1	209996541	209996542	T	G	T	17	7	0.411765	i	17	7	0.411765	1G_0.518	0.518	-4497	4497	DIEXF	+	GSM3112065	THP1	CTCF		NA	NA	NA	NA	NA	3
chr1	209823197	rs9430018	T/G	chr1	209996541	209996542	T	G	T	20	16	0.8	i	20	16	0.8	1G_0.270	0.27	-4497	4497	DIEXF	+	GSM3112066	THP1	CTCF		NA	NA	NA	NA	NA	3
chr1	209823197	rs9430018	T/G	chr1	209996541	209996542	T	G	T	21	6	0.285714	i	21	6	0.285714	1G_0.602	0.602	-4497	4497	DIEXF	+	GSM3112067	THP1	CTCF		NA	NA	NA	NA	NA	3
chr1	209823197	rs9430018	T/G	chr1	209996541	209996542	T	G	T	23	9	0.391304	i	23	9	0.391304	1G_0.570	0.57	-4497	4497	DIEXF	+	GSM3112068	THP1	CTCF		NA	NA	NA	NA	NA	3
chr1	209823197	rs9430018	T/G	chr1	209996541	209996542	T	G	T	20	6	0.3	i	20	6	0.3	1G_0.593	0.593	-4497	4497	DIEXF	+	GSM3112069	THP1	CTCF		NA	NA	NA	NA	NA	3
chr1	209823197	rs9430018	T/G	chr1	209996541	209996542	T	G	T	18	10	0.555556	i	18	10	0.555556	1G_0.434	0.434	-4497	4497	DIEXF	+	GSM3112070	THP1	CTCF		NA	NA	NA	NA	NA	3
chr1	209823197	rs9430018	T/G	chr1	209996541	209996542	T	G	T	10	4	0.4	i	10	4	0.4	1G_0.438	0.438	-4497	4497	DIEXF	+	GSM3112091	THP1	CTCF		NA	NA	NA	NA	NA	3
chr1	209823197	rs9430018	T/G	chr1	209996541	209996542	T	G	T	16	4	0.25	i	16	4	0.25	1G_0.565	0.565	-4497	4497	DIEXF	+	GSM3112092	THP1	CTCF		NA	NA	NA	NA	NA	3
chr1	209823197	rs9430018	T/G	chr1	209996541	209996542	T	G,G	N,N	5,5	0,0	0,0	i	5	0	0	2G_0.643	0.643	-4497	4497	DIEXF	+	GSM1543978	THP1	H3K4me2		NA	NA	NA	NA	NA	3
chr1	209823197	rs9430018	T/G	chr1	209996541	209996542	T	T	G	1	1	1	i	1	1	1	1T_0.034	0.034	-4497	4497	DIEXF	+	GSM3111968	THP1	RAD21		NA	NA	NA	NA	NA	3
chr1	209823197	rs9430018	T/G	chr1	209996541	209996542	T	G	T	2	1	0.5	i	2	1	0.5	1G_0.150	0.15	-4497	4497	DIEXF	+	GSM3111969	THP1	RAD21		NA	NA	NA	NA	NA	3
chr1	209823197	rs9430018	T/G	chr1	209996541	209996542	T	G	T	4	1	0.25	i	4	1	0.25	1G_0.300	0.3	-4497	4497	DIEXF	+	GSM3111970	THP1	RAD21		NA	NA	NA	NA	NA	3
chr1	209823197	rs9430018	T/G	chr1	209996541	209996542	T	G	T	7	5	0.714286	i	7	5	0.714286	1G_0.220	0.22	-4497	4497	DIEXF	+	GSM3111971	THP1	RAD21		NA	NA	NA	NA	NA	3
chr1	209823197	rs9430018	T/G	chr1	209996541	209996542	T	G	T	5	1	0.2	i	5	1	0.2	1G_0.347	0.347	-4497	4497	DIEXF	+	GSM3111972	THP1	RAD21		NA	NA	NA	NA	NA	3
chr1	209823197	rs9430018	T/G	chr1	209996541	209996542	T	T,T	G,G	1,1	1,1	1,1	i	1	1	1	2T_0.100	0.1	-4497	4497	DIEXF	+	GSM3112013	THP1	RAD21		NA	NA	NA	NA	NA	3
chr1	209823197	rs9430018	T/G	chr1	209996541	209996542	T	G,G	N,N	1,1	0,0	0,0	i	1	0	0	2G_0.300	0.3	-4497	4497	DIEXF	+	GSM3112014	THP1	RAD21		NA	NA	NA	NA	NA	3
chr1	209823197	rs9430018	T/G	chr1	209996541	209996542	T	G,G	N,N	1,1	0,0	0,0	i	1	0	0	2G_0.300	0.3	-4497	4497	DIEXF	+	GSM3112015	THP1	RAD21		NA	NA	NA	NA	NA	3
chr1	209823197	rs9430018	T/G	chr1	209996541	209996542	T	T,T	N,N	1,1	0,0	0,0	i	1	0	0	2T_0.300	0.3	-4497	4497	DIEXF	+	GSM3112019	THP1	RAD21		NA	NA	NA	NA	NA	3
chr1	209823197	rs9430018	T/G	chr1	209996541	209996542	T	G,G	N,N	1,1	0,0	0,0	i	1	0	0	2G_0.300	0.3	-4497	4497	DIEXF	+	GSM3112020	THP1	RAD21		NA	NA	NA	NA	NA	3
chr1	209823197	rs9430018	T/G	chr1	209996541	209996542	T	T,T	N,N	1,1	0,0	0,0	i	1	0	0	2T_0.300	0.3	-4497	4497	DIEXF	+	GSM3112021	THP1	RAD21		NA	NA	NA	NA	NA	3
chr1	209823197	rs9430018	T/G	chr1	209996541	209996542	T	T,T	G,G	2,2	1,1	0.5,0.5	i	2	1	0.5	2T_0.333	0.333	-4497	4497	DIEXF	+	GSM3112022	THP1	RAD21		NA	NA	NA	NA	NA	3
chr1	209823197	rs9430018	T/G	chr1	209996541	209996542	T	G	T	2	1	0.5	i	2	1	0.5	1G_0.150	0.15	-4497	4497	DIEXF	+	GSM3112049	THP1	RAD21		NA	NA	NA	NA	NA	3
chr1	209823197	rs9430018	T/G	chr1	209996541	209996542	T	G	N	4	0	0	i	4	0	0	1G_0.315	0.315	-4497	4497	DIEXF	+	GSM3112050	THP1	RAD21		NA	NA	NA	NA	NA	3
chr1	209823197	rs9430018	T/G	chr1	209996541	209996542	T	T	G	3	1	0.333333	i	3	1	0.333333	1T_0.239	0.239	-4497	4497	DIEXF	+	GSM3112051	THP1	RAD21		NA	NA	NA	NA	NA	3
chr1	209823197	rs9430018	T/G	chr1	209996541	209996542	T	G	N	4	0	0	i	4	0	0	1G_0.315	0.315	-4497	4497	DIEXF	+	GSM3112052	THP1	RAD21		NA	NA	NA	NA	NA	3
chr1	209823197	rs9430018	T/G	chr1	209996541	209996542	T	G	N	2	0	0	i	2	0	0	1G_0.194	0.194	-4497	4497	DIEXF	+	GSM3112053	THP1	RAD21		NA	NA	NA	NA	NA	3
chr1	209823197	rs9430018	T/G	chr1	209996541	209996542	T	T	G	4	1	0.25	i	4	1	0.25	1T_0.300	0.3	-4497	4497	DIEXF	+	GSM3112054	THP1	RAD21		NA	NA	NA	NA	NA	3
chr1	209823197	rs9430018	T/G	chr1	209996541	209996542	T	T	G	3	1	0.333333	i	3	1	0.333333	1T_0.239	0.239	-4497	4497	DIEXF	+	GSM3112055	THP1	RAD21		NA	NA	NA	NA	NA	3
chr1	209823197	rs9430018	T/G	chr1	209996541	209996542	T	T	G	3	2	0.666667	i	3	2	0.666667	1T_0.148	0.148	-4497	4497	DIEXF	+	GSM3112056	THP1	RAD21		NA	NA	NA	NA	NA	3
chr1	209823197	rs9430018	T/G	chr1	209996541	209996542	T	G	N	1	0	0	i	1	0	0	1G_0.110	0.11	-4497	4497	DIEXF	+	GSM3112057	THP1	RAD21		NA	NA	NA	NA	NA	3
chr1	209823197	rs9430018	T/G	chr1	209996541	209996542	T	G	T	3	1	0.333333	i	3	1	0.333333	1G_0.239	0.239	-4497	4497	DIEXF	+	GSM3112058	THP1	RAD21		NA	NA	NA	NA	NA	3
chr1	209823197	rs9430018	T/G	chr1	209996541	209996542	T	T	G	2	1	0.5	i	2	1	0.5	1T_0.150	0.15	-4497	4497	DIEXF	+	GSM3112059	THP1	RAD21		NA	NA	NA	NA	NA	3
chr1	209823197	rs9430018	T/G	chr1	209996541	209996542	T	T	G	7	6	0.857143	i	7	6	0.857143	1T_0.167	0.167	-4497	4497	DIEXF	+	GSM3112087	THP1	RAD21		NA	NA	NA	NA	NA	3
chr1	209823197	rs9430018	T/G	chr1	209996541	209996542	T	G	T	7	3	0.428571	i	7	3	0.428571	1G_0.362	0.362	-4497	4497	DIEXF	+	GSM3112088	THP1	RAD21		NA	NA	NA	NA	NA	3
chr1	209823197	rs9430018	T/G	chr1	209996541	209996542	T	G	T	9	1	0.111111	i	9	1	0.111111	1G_0.476	0.476	-4497	4497	DIEXF	+	GSM3112089	THP1	RAD21		NA	NA	NA	NA	NA	3
chr1	209823197	rs9430018	T/G	chr1	209996541	209996542	T	G	T	6	5	0.833333	i	6	5	0.833333	1G_0.161	0.161	-4497	4497	DIEXF	+	GSM3112090	THP1	RAD21		NA	NA	NA	NA	NA	3
chr1	224205509	rs72755909	C/A	chr1	224393210	224393211	C	A	C	6	1	0.166667	i	6	1	0.166667	1A_0.387	0.387	-1530217	1530217	LOC101927143	-	GSM1520921	THP1	CDK9		NA	NA	NA	NA	NA	3
chr1	224205509	rs72755909	C/A	chr1	224393210	224393211	C	C	A	3	1	0.333333	i	3	1	0.333333	1C_0.239	0.239	-1530217	1530217	LOC101927143	-	GSM3514946	THP1	CEBPA		NA	NA	NA	NA	NA	3
chr1	224205509	rs72755909	C/A	chr1	224393210	224393211	C	C	A	5	4	0.8	i	5	4	0.8	1C_0.154	0.154	-1530217	1530217	LOC101927143	-	GSM3514947	THP1	CEBPA		NA	NA	NA	NA	NA	3
chr1	224205509	rs72755909	C/A	chr1	224393210	224393211	C	C	A	8	7	0.875	i	8	7	0.875	1C_0.172	0.172	-1530217	1530217	LOC101927143	-	GSM3112100	THP1	CEBPB		NA	NA	NA	NA	NA	3
chr1	224205509	rs72755909	C/A	chr1	224393210	224393211	C	C	A	7	2	0.285714	i	7	2	0.285714	1C_0.406	0.406	-1530217	1530217	LOC101927143	-	GSM3112102	THP1	CEBPB		NA	NA	NA	NA	NA	3
chr1	224205509	rs72755909	C/A	chr1	224393210	224393211	C	C	A	3	2	0.666667	i	3	2	0.666667	1C_0.148	0.148	-1530217	1530217	LOC101927143	-	GSM3112114	THP1	FOS		NA	NA	NA	NA	NA	3
chr1	224205509	rs72755909	C/A	chr1	224393210	224393211	C	A	C	5	3	0.6	i	5	3	0.6	1A_0.236	0.236	-1530217	1530217	LOC101927143	-	GSM2108046	THP1	H3K27ac		NA	NA	NA	NA	NA	3
chr1	224205509	rs72755909	C/A	chr1	224393210	224393211	C	A	C	12	8	0.666667	i	12	8	0.666667	1A_0.306	0.306	-1530217	1530217	LOC101927143	-	GSM2544239	THP1	H3K27ac		NA	NA	NA	NA	NA	3
chr1	224205509	rs72755909	C/A	chr1	224393210	224393211	C	A	C	8	4	0.5	i	8	4	0.5	1A_0.355	0.355	-1530217	1530217	LOC101927143	-	GSM3514953	THP1	H3K27ac		NA	NA	NA	NA	NA	3
chr1	224205509	rs72755909	C/A	chr1	224393210	224393211	C	A	C	9	2	0.222222	i	9	2	0.222222	1A_0.463	0.463	-1530217	1530217	LOC101927143	-	GSM3681459	THP1	H3K27ac		NA	NA	NA	NA	NA	3
chr1	224205509	rs72755909	C/A	chr1	224393210	224393211	C	C	A	6	3	0.5	i	6	3	0.5	1C_0.308	0.308	-1530217	1530217	LOC101927143	-	GSM3514950	THP1	H3K4me1		NA	NA	NA	NA	NA	3
chr1	224205509	rs72755909	C/A	chr1	224393210	224393211	C	A,A	C,C	6,6	5,5	0.833333333333333,0.833333333333333	i	6	5	0.833333	2A_0.269	0.269	-1530217	1530217	LOC101927143	-	GSM1543981	THP1	H3K4me3		NA	NA	NA	NA	NA	3
chr1	224205509	rs72755909	C/A	chr1	224393210	224393211	C	A	C	5	5	1	i	5	5	1	1A_0.111	0.111	-1530217	1530217	LOC101927143	-	GSM1873572	THP1	H3K4me3		NA	NA	NA	NA	NA	3
chr1	224205509	rs72755909	C/A	chr1	224393210	224393211	C	C	A	6	2	0.333333	i	6	2	0.333333	1C_0.365	0.365	-1530217	1530217	LOC101927143	-	GSM2108047	THP1	H3K4me3		NA	NA	NA	NA	NA	3
chr1	224205509	rs72755909	C/A	chr1	224393210	224393211	C	A	N	5	0	0	i	5	0	0	1A_0.360	0.36	-1530217	1530217	LOC101927143	-	GSM2881828	THP1	H3K4me3		NA	NA	NA	NA	NA	3
chr1	224205509	rs72755909	C/A	chr1	224393210	224393211	C	C	A	7	5	0.714286	i	7	5	0.714286	1C_0.220	0.22	-1530217	1530217	LOC101927143	-	GSM3377517	THP1	H3K4me3		NA	NA	NA	NA	NA	3
chr1	224205509	rs72755909	C/A	chr1	224393210	224393211	C	A	C	5	2	0.4	i	5	2	0.4	1A_0.313	0.313	-1530217	1530217	LOC101927143	-	GSM3377518	THP1	H3K4me3		NA	NA	NA	NA	NA	3
chr1	224205509	rs72755909	C/A	chr1	224393210	224393211	C	C	A	3	2	0.666667	i	3	2	0.666667	1C_0.148	0.148	-1530217	1530217	LOC101927143	-	GSM3377519	THP1	H3K4me3		NA	NA	NA	NA	NA	3
chr1	224205509	rs72755909	C/A	chr1	224393210	224393211	C	A	C	5	2	0.4	i	5	2	0.4	1A_0.313	0.313	-1530217	1530217	LOC101927143	-	GSM3377520	THP1	H3K4me3		NA	NA	NA	NA	NA	3
chr1	224205509	rs72755909	C/A	chr1	224393210	224393211	C	A	C	10	4	0.4	i	10	4	0.4	1A_0.438	0.438	-1530217	1530217	LOC101927143	-	GSM3377521	THP1	H3K4me3		NA	NA	NA	NA	NA	3
chr1	224205509	rs72755909	C/A	chr1	224393210	224393211	C	A	C	4	2	0.5	i	4	2	0.5	1A_0.244	0.244	-1530217	1530217	LOC101927143	-	GSM3377522	THP1	H3K4me3		NA	NA	NA	NA	NA	3
chr1	224205509	rs72755909	C/A	chr1	224393210	224393211	C	A	C	4	2	0.5	i	4	2	0.5	1A_0.244	0.244	-1530217	1530217	LOC101927143	-	GSM3377524	THP1	H3K4me3		NA	NA	NA	NA	NA	3
chr1	224205509	rs72755909	C/A	chr1	224393210	224393211	C	A	C	7	2	0.285714	i	7	2	0.285714	1A_0.406	0.406	-1530217	1530217	LOC101927143	-	GSM3377525	THP1	H3K4me3		NA	NA	NA	NA	NA	3
chr1	224205509	rs72755909	C/A	chr1	224393210	224393211	C	A	C	4	2	0.5	i	4	2	0.5	1A_0.244	0.244	-1530217	1530217	LOC101927143	-	GSM3377526	THP1	H3K4me3		NA	NA	NA	NA	NA	3
chr1	224205509	rs72755909	C/A	chr1	224393210	224393211	C	A	C	4	4	1	i	4	4	1	1A_0.098	0.098	-1530217	1530217	LOC101927143	-	GSM3377527	THP1	H3K4me3		NA	NA	NA	NA	NA	3
chr1	224205509	rs72755909	C/A	chr1	224393210	224393211	C	A	C	7	2	0.285714	i	7	2	0.285714	1A_0.406	0.406	-1530217	1530217	LOC101927143	-	GSM3377528	THP1	H3K4me3		NA	NA	NA	NA	NA	3
chr1	224205509	rs72755909	C/A	chr1	224393210	224393211	C	C	N	1	0	0	i	1	0	0	1C_0.110	0.11	-1530217	1530217	LOC101927143	-	GSM1520916	THP1	PAF1		NA	NA	NA	NA	NA	3
chr1	224205509	rs72755909	C/A	chr1	224393210	224393211	C	A	C	2	1	0.5	i	2	1	0.5	1A_0.150	0.15	-1530217	1530217	LOC101927143	-	GSM3111974	THP1	POLR2A		NA	NA	NA	NA	NA	3
chr1	224205509	rs72755909	C/A	chr1	224393210	224393211	C	A,A	C,C	4,4	1,1	0.25,0.25	i	4	1	0.25	2A_0.570	0.57	-1530217	1530217	LOC101927143	-	GSM3112004	THP1	POLR2A		NA	NA	NA	NA	NA	3
chr1	224205509	rs72755909	C/A	chr1	224393210	224393211	C	A,A	C,C	8,8	3,3	0.375,0.375	i	8	3	0.375	2A_0.638	0.638	-1530217	1530217	LOC101927143	-	GSM3112007	THP1	POLR2A		NA	NA	NA	NA	NA	3
chr1	224205509	rs72755909	C/A	chr1	224393210	224393211	C	A,A	C,C	3,3	2,2	0.666666666666667,0.666666666666667	i	3	2	0.666667	2A_0.287	0.287	-1530217	1530217	LOC101927143	-	GSM3112010	THP1	POLR2A		NA	NA	NA	NA	NA	3
chr1	224205509	rs72755909	C/A	chr1	224393210	224393211	C	A	C	9	3	0.333333	i	9	3	0.333333	1A_0.442	0.442	-1530217	1530217	LOC101927143	-	GSM3112083	THP1	POLR2A		NA	NA	NA	NA	NA	3
chr1	224205509	rs72755909	C/A	chr1	224393210	224393211	C	A	C	5	2	0.4	i	5	2	0.4	1A_0.313	0.313	-1530217	1530217	LOC101927143	-	GSM3112084	THP1	POLR2A		NA	NA	NA	NA	NA	3
chr1	224205509	rs72755909	C/A	chr1	224393210	224393211	C	A	N	3	0	0	i	3	0	0	1A_0.261	0.261	-1530217	1530217	LOC101927143	-	GSM3111969	THP1	RAD21		NA	NA	NA	NA	NA	3
chr1	224205509	rs72755909	C/A	chr1	224393210	224393211	C	A	C	2	2	1	i	2	2	1	1A_0.060	0.06	-1530217	1530217	LOC101927143	-	GSM3111971	THP1	RAD21		NA	NA	NA	NA	NA	3
chr1	224205509	rs72755909	C/A	chr1	224393210	224393211	C	A	C	4	2	0.5	i	4	2	0.5	1A_0.244	0.244	-1530217	1530217	LOC101927143	-	GSM3111972	THP1	RAD21		NA	NA	NA	NA	NA	3
chr1	224205509	rs72755909	C/A	chr1	224393210	224393211	C	A	C	9	1	0.111111	i	9	1	0.111111	1A_0.476	0.476	-1530217	1530217	LOC101927143	-	GSM3112087	THP1	RAD21		NA	NA	NA	NA	NA	3
chr1	224205509	rs72755909	C/A	chr1	224393210	224393211	C	A	C	6	4	0.666667	i	6	4	0.666667	1A_0.226	0.226	-1530217	1530217	LOC101927143	-	GSM3112112	THP1	RELA		NA	NA	NA	NA	NA	3
chr1	224205509	rs72755909	C/A	chr1	224393210	224393211	C	A	C	18	4	0.222222	i	18	4	0.222222	1A_0.588	0.588	-1530217	1530217	LOC101927143	-	GSM2359982	THP1	SPI1		NA	NA	NA	NA	NA	3
chr1	224205509	rs72755909	C/A	chr1	224393210	224393211	C	A	C	11	4	0.363636	i	11	4	0.363636	1A_0.468	0.468	-1530217	1530217	LOC101927143	-	GSM2359983	THP1	SPI1		NA	NA	NA	NA	NA	3
chr1	224205509	rs72755909	C/A	chr1	224393210	224393211	C	A	C	17	4	0.235294	i	17	4	0.235294	1A_0.577	0.577	-1530217	1530217	LOC101927143	-	GSM2359984	THP1	SPI1		NA	NA	NA	NA	NA	3
chr1	224205509	rs72755909	C/A	chr1	224393210	224393211	C	A	C	27	5	0.185185	i	27	5	0.185185	1A_0.652	0.652	-1530217	1530217	LOC101927143	-	GSM2359985	THP1	SPI1		NA	NA	NA	NA	NA	3
chr1	224205509	rs72755909	C/A	chr1	224393210	224393211	C	A	C	23	5	0.217391	i	23	5	0.217391	1A_0.625	0.625	-1530217	1530217	LOC101927143	-	GSM2359986	THP1	SPI1		NA	NA	NA	NA	NA	3
chr1	224205509	rs72755909	C/A	chr1	224393210	224393211	C	A	C	27	8	0.296296	i	27	8	0.296296	1A_0.634	0.634	-1530217	1530217	LOC101927143	-	GSM2359987	THP1	SPI1		NA	NA	NA	NA	NA	3
chr1	224205509	rs72755909	C/A	chr1	224393210	224393211	C	A,A,A,A	C,C,C,C	17,17,17,17	4,4,4,4	0.235294117647059,0.235294117647059,0.235294117647059,0.235294117647059	i	17	4	0.235294	4A_0.888	0.888	-1530217	1530217	LOC101927143	-	GSM3057096	THP1	SPI1		NA	NA	NA	NA	NA	3
chr1	224205509	rs72755909	C/A	chr1	224393210	224393211	C	A,A,A,A	C,C,C,C	43,43,43,43	4,4,4,4	0.0930232558139535,0.0930232558139535,0.0930232558139535,0.0930232558139535	i	43	4	0.0930233	4A_0.953	0.953	-1530217	1530217	LOC101927143	-	GSM3057097	THP1	SPI1		NA	NA	NA	NA	NA	3
chr1	224205509	rs72755909	C/A	chr1	224393210	224393211	C	A	C	27	9	0.333333	i	27	9	0.333333	1A_0.618	0.618	-1530217	1530217	LOC101927143	-	GSM3112103	THP1	SPI1		NA	NA	NA	NA	NA	3
chr1	224205509	rs72755909	C/A	chr1	224393210	224393211	C	A	C	47	10	0.212766	i	47	10	0.212766	1A_0.707	0.707	-1530217	1530217	LOC101927143	-	GSM3112104	THP1	SPI1		NA	NA	NA	NA	NA	3
chr1	224205509	rs72755909	C/A	chr1	224393210	224393211	C	A	C	27	12	0.444444	i	27	12	0.444444	1A_0.557	0.557	-1530217	1530217	LOC101927143	-	GSM3112105	THP1	SPI1		NA	NA	NA	NA	NA	3
chr1	224205509	rs72755909	C/A	chr1	224393210	224393211	C	A	C	35	15	0.428571	i	35	15	0.428571	1A_0.594	0.594	-1530217	1530217	LOC101927143	-	GSM3112106	THP1	SPI1		NA	NA	NA	NA	NA	3
chr1	224205509	rs72755909	C/A	chr1	224393210	224393211	C	A	C	24	6	0.25	i	24	6	0.25	1A_0.626	0.626	-1530217	1530217	LOC101927143	-	GSM3514944	THP1	SPI1		NA	NA	NA	NA	NA	3
chr1	224205509	rs72755909	C/A	chr1	224393210	224393211	C	A	C	22	7	0.318182	i	22	7	0.318182	1A_0.598	0.598	-1530217	1530217	LOC101927143	-	GSM3514945	THP1	SPI1		NA	NA	NA	NA	NA	3
chr1	224205509	rs72755909	C/A	chr1	224393210	224393211	C	A	C	16	6	0.375	i	16	6	0.375	1A_0.526	0.526	-1530217	1530217	LOC101927143	-	GSM624143	THP1	SPI1		NA	NA	NA	NA	NA	3
chr1	226736237	rs6667260	A/C	chr1	226923937	226923938	A	A	N	3	0	0	i	3	0	0	1A_0.261	0.261	987944	987944	ITPKB	-	GSM2881837	THP1	CONTROL		NA	NA	NA	NA	NA	3
chr1	226736237	rs6667260	A/C	chr1	226923937	226923938	A	A	C	2	2	1	i	2	2	1	1A_0.060	0.06	987944	987944	ITPKB	-	GSM3681465	THP1	CONTROL		NA	NA	NA	NA	NA	3
chr1	226736237	rs6667260	A/C	chr1	226923937	226923938	A	C	N	2	0	0	i	2	0	0	1C_0.194	0.194	987944	987944	ITPKB	-	GSM1520917	THP1	PAF1		NA	NA	NA	NA	NA	3
chr1	226736237	rs6667260	A/C	chr1	226923937	226923938	A	A	C	5	3	0.6	i	5	3	0.6	1A_0.236	0.236	987944	987944	ITPKB	-	GSM3356668	THP1	POLR2A		NA	NA	NA	NA	NA	3
chr1	226736237	rs6667260	A/C	chr1	226923937	226923938	A	C	A	3	2	0.666667	i	3	2	0.666667	1C_0.148	0.148	987944	987944	ITPKB	-	GSM2544234	THP1	POLR3D		NA	NA	NA	NA	NA	3
chr1	226736237	rs6667260	A/C	chr1	226923937	226923938	A	C	A	10	5	0.5	i	10	5	0.5	1C_0.390	0.39	987944	987944	ITPKB	-	GSM3330435	THP1	TRP47		NA	NA	NA	NA	NA	3
chr1	226736237	rs6667260	A/C	chr1	226923937	226923938	A	A	C	3	3	1	i	3	3	1	1A_0.081	0.081	987944	987944	ITPKB	-	GSM3330436	THP1	TRP47		NA	NA	NA	NA	NA	3
chr1	229317793	rs237825	G/A	chr1	229453539	229453540	G	G	N	2	0	0	i	2	0	0	1G_0.194	0.194	-452149	452149	CCSAP	-	GSM3330435	THP1	TRP47		NA	NA	NA	NA	NA	3
chr1	231037850	rs6541251	T/C	chr1	231173595	231173596	T	C	A	2	1	0.5	i	2	1	0.5	1C_0.150	0.15	-866372	866372	FAM89A	-	GSM2661799	THP1	GRIP1		NA	NA	NA	NA	NA	3
chr1	231037850	rs6541251	T/C	chr1	231173595	231173596	T	C	T	5	2	0.4	i	5	2	0.4	1C_0.313	0.313	-866372	866372	FAM89A	-	GSM3514950	THP1	H3K4me1		NA	NA	NA	NA	NA	3
chr1	232949106	rs3795378	C/T	chr1	233084851	233084852	C	C	N	1	0	0	i	1	0	0	1C_0.110	0.11	1030042	1030042	NTPCR	+	GSM3111977	THP1	POLR2A		NA	NA	NA	NA	NA	3
chr1	241626846	rs587640	A/G	chr1	241790147	241790148	A	A	N	2	0	0	i	2	0	0	1A_0.194	0.194	221195	221195	CHML	-	GSM2144252	THP1	CTCF		NA	NA	NA	NA	NA	3
chr1	241626846	rs587640	A/G	chr1	241790147	241790148	A	A	N	1	0	0	i	1	0	0	1A_0.110	0.11	221195	221195	CHML	-	GSM2144253	THP1	CTCF		NA	NA	NA	NA	NA	3
chr1	241626846	rs587640	A/G	chr1	241790147	241790148	A	G	N	1	0	0	i	1	0	0	1G_0.110	0.11	221195	221195	CHML	-	GSM2144255	THP1	CTCF		NA	NA	NA	NA	NA	3
chr1	241626846	rs587640	A/G	chr1	241790147	241790148	A	A,A	N,N	1,1	0,0	0,0	i	1	0	0	2A_0.300	0.3	221195	221195	CHML	-	GSM3111978	THP1	CTCF		NA	NA	NA	NA	NA	3
chr1	241626846	rs587640	A/G	chr1	241790147	241790148	A	A	N	1	0	0	i	1	0	0	1A_0.110	0.11	221195	221195	CHML	-	GSM3112027	THP1	CTCF		NA	NA	NA	NA	NA	3
chr1	241626846	rs587640	A/G	chr1	241790147	241790148	A	G	N	1	0	0	i	1	0	0	1G_0.110	0.11	221195	221195	CHML	-	GSM3112034	THP1	CTCF		NA	NA	NA	NA	NA	3
chr1	241626846	rs587640	A/G	chr1	241790147	241790148	A	A	N	1	0	0	i	1	0	0	1A_0.110	0.11	221195	221195	CHML	-	GSM3112060	THP1	CTCF		NA	NA	NA	NA	NA	3
chr1	241626846	rs587640	A/G	chr1	241790147	241790148	A	A	G	1	1	1	i	1	1	1	1A_0.034	0.034	221195	221195	CHML	-	GSM3112063	THP1	CTCF		NA	NA	NA	NA	NA	3
chr1	241626846	rs587640	A/G	chr1	241790147	241790148	A	G	N	1	0	0	i	1	0	0	1G_0.110	0.11	221195	221195	CHML	-	GSM3112064	THP1	CTCF		NA	NA	NA	NA	NA	3
chr1	241626846	rs587640	A/G	chr1	241790147	241790148	A	G	N	1	0	0	i	1	0	0	1G_0.110	0.11	221195	221195	CHML	-	GSM3112066	THP1	CTCF		NA	NA	NA	NA	NA	3
chr1	241626846	rs587640	A/G	chr1	241790147	241790148	A	A	N	1	0	0	i	1	0	0	1A_0.110	0.11	221195	221195	CHML	-	GSM3112067	THP1	CTCF		NA	NA	NA	NA	NA	3
chr1	241626846	rs587640	A/G	chr1	241790147	241790148	A	A	G	3	1	0.333333	i	3	1	0.333333	1A_0.239	0.239	221195	221195	CHML	-	GSM3112069	THP1	CTCF		NA	NA	NA	NA	NA	3
chr1	241626846	rs587640	A/G	chr1	241790147	241790148	A	G	N	1	0	0	i	1	0	0	1G_0.110	0.11	221195	221195	CHML	-	GSM3112091	THP1	CTCF		NA	NA	NA	NA	NA	3
chr1	241626846	rs587640	A/G	chr1	241790147	241790148	A	A,A	N,N	1,1	0,0	0,0	i	1	0	0	2A_0.300	0.3	221195	221195	CHML	-	GSM1335529	THP1	RAD21		NA	NA	NA	NA	NA	3
chr1	241626846	rs587640	A/G	chr1	241790147	241790148	A	A	N	1	0	0	i	1	0	0	1A_0.110	0.11	221195	221195	CHML	-	GSM3111968	THP1	RAD21		NA	NA	NA	NA	NA	3
chr1	241626846	rs587640	A/G	chr1	241790147	241790148	A	A	N	1	0	0	i	1	0	0	1A_0.110	0.11	221195	221195	CHML	-	GSM3111969	THP1	RAD21		NA	NA	NA	NA	NA	3
chr1	241626846	rs587640	A/G	chr1	241790147	241790148	A	A	G	1	1	1	i	1	1	1	1A_0.034	0.034	221195	221195	CHML	-	GSM3111970	THP1	RAD21		NA	NA	NA	NA	NA	3
chr1	241626846	rs587640	A/G	chr1	241790147	241790148	A	G,G	N,N	1,1	0,0	0,0	i	1	0	0	2G_0.300	0.3	221195	221195	CHML	-	GSM3112017	THP1	RAD21		NA	NA	NA	NA	NA	3
chr1	241626846	rs587640	A/G	chr1	241790147	241790148	A	A	N	1	0	0	i	1	0	0	1A_0.110	0.11	221195	221195	CHML	-	GSM3112049	THP1	RAD21		NA	NA	NA	NA	NA	3
chr1	241626846	rs587640	A/G	chr1	241790147	241790148	A	A	N	1	0	0	i	1	0	0	1A_0.110	0.11	221195	221195	CHML	-	GSM3112050	THP1	RAD21		NA	NA	NA	NA	NA	3
chr1	241626846	rs587640	A/G	chr1	241790147	241790148	A	G	N	1	0	0	i	1	0	0	1G_0.110	0.11	221195	221195	CHML	-	GSM3112051	THP1	RAD21		NA	NA	NA	NA	NA	3
chr1	241626846	rs587640	A/G	chr1	241790147	241790148	A	A	G	1	1	1	i	1	1	1	1A_0.034	0.034	221195	221195	CHML	-	GSM3112052	THP1	RAD21		NA	NA	NA	NA	NA	3
chr1	241626846	rs587640	A/G	chr1	241790147	241790148	A	G	N	1	0	0	i	1	0	0	1G_0.110	0.11	221195	221195	CHML	-	GSM3112054	THP1	RAD21		NA	NA	NA	NA	NA	3
chr1	241626846	rs587640	A/G	chr1	241790147	241790148	A	G	N	1	0	0	i	1	0	0	1G_0.110	0.11	221195	221195	CHML	-	GSM3112055	THP1	RAD21		NA	NA	NA	NA	NA	3
chr1	241626846	rs587640	A/G	chr1	241790147	241790148	A	G	N	1	0	0	i	1	0	0	1G_0.110	0.11	221195	221195	CHML	-	GSM3112089	THP1	RAD21		NA	NA	NA	NA	NA	3
chr1	247190481	rs12071728	T/C	chr1	247353782	247353783	T	T	C	2	1	0.5	i	2	1	0.5	1T_0.150	0.15	247376	247376	MIR3916	-	GSM1520912	THP1	POLR2A		NA	NA	NA	NA	NA	3
chr1	247190481	rs12071728	T/C	chr1	247353782	247353783	T	T	C	10	5	0.5	i	10	5	0.5	1T_0.390	0.39	247376	247376	MIR3916	-	GSM3111974	THP1	POLR2A		NA	NA	NA	NA	NA	3
chr1	247190481	rs12071728	T/C	chr1	247353782	247353783	T	C	N	1	0	0	i	1	0	0	1C_0.110	0.11	247376	247376	MIR3916	-	GSM3112049	THP1	RAD21		NA	NA	NA	NA	NA	3
chr1	247190481	rs12071728	T/C	chr1	247353782	247353783	T	T	C	1	1	1	i	1	1	1	1T_0.034	0.034	247376	247376	MIR3916	-	GSM3112090	THP1	RAD21		NA	NA	NA	NA	NA	3
chr1	247457731	rs6672995	G/A	chr1	247621032	247621033	G	A	G	3	2	0.666667	i	3	2	0.666667	1A_0.148	0.148	-14755	14755	OR2B11	-	GSM2544247	THP1	CTCF	C_reactive_protein_levels_EUR	0	0	0	0	0	3
chr1	247457731	rs6672995	G/A	chr1	247621032	247621033	G	A	G	1	1	1	i	1	1	1	1A_0.034	0.034	-14755	14755	OR2B11	-	GSM2661799	THP1	GRIP1	C_reactive_protein_levels_EUR	0	0	0	0	0	3
chr1	247457731	rs6672995	G/A	chr1	247621032	247621033	G	A	G	1	1	1	i	1	1	1	1A_0.034	0.034	-14755	14755	OR2B11	-	GSM2661801	THP1	GRIP1	C_reactive_protein_levels_EUR	0	0	0	0	0	3
chr1	247457731	rs6672995	G/A	chr1	247621032	247621033	G	A	G	2	1	0.5	i	2	1	0.5	1A_0.150	0.15	-14755	14755	OR2B11	-	GSM2661805	THP1	GRIP1	C_reactive_protein_levels_EUR	0	0	0	0	0	3
chr1	247457731	rs6672995	G/A	chr1	247621032	247621033	G	G	A	12	1	0.0833333	i	12	1	0.0833333	1G_0.535	0.535	-14755	14755	OR2B11	-	GSM2544238	THP1	H3K27ac	C_reactive_protein_levels_EUR	0	0	0	0	0	3
chr1	247457731	rs6672995	G/A	chr1	247621032	247621033	G	A	G	6	6	1	i	6	6	1	1A_0.123	0.123	-14755	14755	OR2B11	-	GSM2544239	THP1	H3K27ac	C_reactive_protein_levels_EUR	0	0	0	0	0	3
chr1	247457731	rs6672995	G/A	chr1	247621032	247621033	G	A	N	1	0	0	i	1	0	0	1A_0.110	0.11	-14755	14755	OR2B11	-	GSM2661793	THP1	NR3C1	C_reactive_protein_levels_EUR	0	0	0	0	0	3
chr1	247457731	rs6672995	G/A	chr1	247621032	247621033	G	A	N	2	0	0	i	2	0	0	1A_0.194	0.194	-14755	14755	OR2B11	-	GSM2661795	THP1	NR3C1	C_reactive_protein_levels_EUR	0	0	0	0	0	3
chr1	247457731	rs6672995	G/A	chr1	247621032	247621033	G	G	A	3	1	0.333333	i	3	1	0.333333	1G_0.239	0.239	-14755	14755	OR2B11	-	GSM3112087	THP1	RAD21	C_reactive_protein_levels_EUR	0	0	0	0	0	3
chr1	247457731	rs6672995	G/A	chr1	247621032	247621033	G	A	G	1	1	1	i	1	1	1	1A_0.034	0.034	-14755	14755	OR2B11	-	GSM3112088	THP1	RAD21	C_reactive_protein_levels_EUR	0	0	0	0	0	3
chr1	247457731	rs6672995	G/A	chr1	247621032	247621033	G	G	N	2	0	0	i	2	0	0	1G_0.194	0.194	-14755	14755	OR2B11	-	GSM3112089	THP1	RAD21	C_reactive_protein_levels_EUR	0	0	0	0	0	3
chr1	247457731	rs6672995	G/A	chr1	247621032	247621033	G	A	G	2	2	1	i	2	2	1	1A_0.060	0.06	-14755	14755	OR2B11	-	GSM3112090	THP1	RAD21	C_reactive_protein_levels_EUR	0	0	0	0	0	3
chr1	247852011	rs3928851	A/G	chr1	248015312	248015313	A	G	N	1	0	0	i	1	0	0	1G_0.110	0.11	24137	24137	TRIM58	+	GSM2108046	THP1	H3K27ac		NA	NA	NA	NA	NA	3
chr1	247852011	rs3928851	A/G	chr1	248015312	248015313	A	G	N	4	0	0	i	4	0	0	1G_0.315	0.315	24137	24137	TRIM58	+	GSM2881831	THP1	H3K27ac		NA	NA	NA	NA	NA	3
chr1	247852011	rs3928851	A/G	chr1	248015312	248015313	A	G	N	2	0	0	i	2	0	0	1G_0.194	0.194	24137	24137	TRIM58	+	GSM2881832	THP1	H3K27ac		NA	NA	NA	NA	NA	3
chr1	247852011	rs3928851	A/G	chr1	248015312	248015313	A	G	A	5	1	0.2	i	5	1	0.2	1G_0.347	0.347	24137	24137	TRIM58	+	GSM3514952	THP1	H3K27ac		NA	NA	NA	NA	NA	3
chr1	247852011	rs3928851	A/G	chr1	248015312	248015313	A	G	N	2	0	0	i	2	0	0	1G_0.194	0.194	24137	24137	TRIM58	+	GSM3514953	THP1	H3K27ac		NA	NA	NA	NA	NA	3
chr1	247852011	rs3928851	A/G	chr1	248015312	248015313	A	G	N	3	0	0	i	3	0	0	1G_0.261	0.261	24137	24137	TRIM58	+	GSM3514950	THP1	H3K4me1		NA	NA	NA	NA	NA	3
chr1	247852011	rs3928851	A/G	chr1	248015312	248015313	A	G	A	3	1	0.333333	i	3	1	0.333333	1G_0.239	0.239	24137	24137	TRIM58	+	GSM3514951	THP1	H3K4me1		NA	NA	NA	NA	NA	3
chr1	247852011	rs3928851	A/G	chr1	248015312	248015313	A	A	N	1	0	0	i	1	0	0	1A_0.110	0.11	24137	24137	TRIM58	+	GSM3681462	THP1	H3K4me1		NA	NA	NA	NA	NA	3
chr1	247852011	rs3928851	A/G	chr1	248015312	248015313	A	A	G	3	2	0.666667	i	3	2	0.666667	1A_0.148	0.148	24137	24137	TRIM58	+	GSM1901549	THP1	JMJD1C		NA	NA	NA	NA	NA	3
chr11	207462	rs11245998	A/G	chr11	207461	207462	A	A	G	6	4	0.666667	i	6	4	0.666667	1A_0.226	0.226	35805	35805	BET1L	-	GSM1520921	THP1	CDK9	Glycated_hemoglobin_levels_EAS,Hemoglobin_A1c_levels_EAS,Mean_corpuscular_hemoglobin_concentration_EAS,Glycated_hemoglobin_levels_EUR,Red_cell_distribution_width_EUR	0	0	0	0	0	NA
chr11	207462	rs11245998	A/G	chr11	207461	207462	A	G	A	2	1	0.5	i	2	1	0.5	1G_0.150	0.15	35805	35805	BET1L	-	GSM3514947	THP1	CEBPA	Glycated_hemoglobin_levels_EAS,Hemoglobin_A1c_levels_EAS,Mean_corpuscular_hemoglobin_concentration_EAS,Glycated_hemoglobin_levels_EUR,Red_cell_distribution_width_EUR	0	0	0	0	0	NA
chr11	207462	rs11245998	A/G	chr11	207461	207462	A	G	N	1	0	0	i	1	0	0	1G_0.110	0.11	35805	35805	BET1L	-	GSM3112100	THP1	CEBPB	Glycated_hemoglobin_levels_EAS,Hemoglobin_A1c_levels_EAS,Mean_corpuscular_hemoglobin_concentration_EAS,Glycated_hemoglobin_levels_EUR,Red_cell_distribution_width_EUR	0	0	0	0	0	NA
chr11	207462	rs11245998	A/G	chr11	207461	207462	A	G	A	7	2	0.285714	i	7	2	0.285714	1G_0.406	0.406	35805	35805	BET1L	-	GSM2881837	THP1	CONTROL	Glycated_hemoglobin_levels_EAS,Hemoglobin_A1c_levels_EAS,Mean_corpuscular_hemoglobin_concentration_EAS,Glycated_hemoglobin_levels_EUR,Red_cell_distribution_width_EUR	0	0	0	0	0	NA
chr11	207462	rs11245998	A/G	chr11	207461	207462	A	G	A	3	1	0.333333	i	3	1	0.333333	1G_0.239	0.239	35805	35805	BET1L	-	GSM3681465	THP1	CONTROL	Glycated_hemoglobin_levels_EAS,Hemoglobin_A1c_levels_EAS,Mean_corpuscular_hemoglobin_concentration_EAS,Glycated_hemoglobin_levels_EUR,Red_cell_distribution_width_EUR	0	0	0	0	0	NA
chr11	207462	rs11245998	A/G	chr11	207461	207462	A	A	G	9	2	0.222222	i	9	2	0.222222	1A_0.463	0.463	35805	35805	BET1L	-	GSM2544245	THP1	CTCF	Glycated_hemoglobin_levels_EAS,Hemoglobin_A1c_levels_EAS,Mean_corpuscular_hemoglobin_concentration_EAS,Glycated_hemoglobin_levels_EUR,Red_cell_distribution_width_EUR	0	0	0	0	0	NA
chr11	207462	rs11245998	A/G	chr11	207461	207462	A	G	N	4	0	0	i	4	0	0	1G_0.315	0.315	35805	35805	BET1L	-	GSM2544246	THP1	CTCF	Glycated_hemoglobin_levels_EAS,Hemoglobin_A1c_levels_EAS,Mean_corpuscular_hemoglobin_concentration_EAS,Glycated_hemoglobin_levels_EUR,Red_cell_distribution_width_EUR	0	0	0	0	0	NA
chr11	207462	rs11245998	A/G	chr11	207461	207462	A	A	G	1	1	1	i	1	1	1	1A_0.034	0.034	35805	35805	BET1L	-	GSM3112031	THP1	CTCF	Glycated_hemoglobin_levels_EAS,Hemoglobin_A1c_levels_EAS,Mean_corpuscular_hemoglobin_concentration_EAS,Glycated_hemoglobin_levels_EUR,Red_cell_distribution_width_EUR	0	0	0	0	0	NA
chr11	207462	rs11245998	A/G	chr11	207461	207462	A	A	N	3	0	0	i	3	0	0	1A_0.261	0.261	35805	35805	BET1L	-	GSM3112064	THP1	CTCF	Glycated_hemoglobin_levels_EAS,Hemoglobin_A1c_levels_EAS,Mean_corpuscular_hemoglobin_concentration_EAS,Glycated_hemoglobin_levels_EUR,Red_cell_distribution_width_EUR	0	0	0	0	0	NA
chr11	207462	rs11245998	A/G	chr11	207461	207462	A	A	N	3	0	0	i	3	0	0	1A_0.261	0.261	35805	35805	BET1L	-	GSM3112066	THP1	CTCF	Glycated_hemoglobin_levels_EAS,Hemoglobin_A1c_levels_EAS,Mean_corpuscular_hemoglobin_concentration_EAS,Glycated_hemoglobin_levels_EUR,Red_cell_distribution_width_EUR	0	0	0	0	0	NA
chr11	207462	rs11245998	A/G	chr11	207461	207462	A	A	G	1	1	1	i	1	1	1	1A_0.034	0.034	35805	35805	BET1L	-	GSM3112067	THP1	CTCF	Glycated_hemoglobin_levels_EAS,Hemoglobin_A1c_levels_EAS,Mean_corpuscular_hemoglobin_concentration_EAS,Glycated_hemoglobin_levels_EUR,Red_cell_distribution_width_EUR	0	0	0	0	0	NA
chr11	207462	rs11245998	A/G	chr11	207461	207462	A	G	N	1	0	0	i	1	0	0	1G_0.110	0.11	35805	35805	BET1L	-	GSM3112068	THP1	CTCF	Glycated_hemoglobin_levels_EAS,Hemoglobin_A1c_levels_EAS,Mean_corpuscular_hemoglobin_concentration_EAS,Glycated_hemoglobin_levels_EUR,Red_cell_distribution_width_EUR	0	0	0	0	0	NA
chr11	207462	rs11245998	A/G	chr11	207461	207462	A	A	G	1	1	1	i	1	1	1	1A_0.034	0.034	35805	35805	BET1L	-	GSM3112069	THP1	CTCF	Glycated_hemoglobin_levels_EAS,Hemoglobin_A1c_levels_EAS,Mean_corpuscular_hemoglobin_concentration_EAS,Glycated_hemoglobin_levels_EUR,Red_cell_distribution_width_EUR	0	0	0	0	0	NA
chr11	207462	rs11245998	A/G	chr11	207461	207462	A	A	N	3	0	0	i	3	0	0	1A_0.261	0.261	35805	35805	BET1L	-	GSM2108046	THP1	H3K27ac	Glycated_hemoglobin_levels_EAS,Hemoglobin_A1c_levels_EAS,Mean_corpuscular_hemoglobin_concentration_EAS,Glycated_hemoglobin_levels_EUR,Red_cell_distribution_width_EUR	0	0	0	0	0	NA
chr11	207462	rs11245998	A/G	chr11	207461	207462	A	A	G	2	1	0.5	i	2	1	0.5	1A_0.150	0.15	35805	35805	BET1L	-	GSM2544236	THP1	H3K27ac	Glycated_hemoglobin_levels_EAS,Hemoglobin_A1c_levels_EAS,Mean_corpuscular_hemoglobin_concentration_EAS,Glycated_hemoglobin_levels_EUR,Red_cell_distribution_width_EUR	0	0	0	0	0	NA
chr11	207462	rs11245998	A/G	chr11	207461	207462	A	A	G	5	4	0.8	i	5	4	0.8	1A_0.154	0.154	35805	35805	BET1L	-	GSM2544238	THP1	H3K27ac	Glycated_hemoglobin_levels_EAS,Hemoglobin_A1c_levels_EAS,Mean_corpuscular_hemoglobin_concentration_EAS,Glycated_hemoglobin_levels_EUR,Red_cell_distribution_width_EUR	0	0	0	0	0	NA
chr11	207462	rs11245998	A/G	chr11	207461	207462	A	A	G	3	3	1	i	3	3	1	1A_0.081	0.081	35805	35805	BET1L	-	GSM2544239	THP1	H3K27ac	Glycated_hemoglobin_levels_EAS,Hemoglobin_A1c_levels_EAS,Mean_corpuscular_hemoglobin_concentration_EAS,Glycated_hemoglobin_levels_EUR,Red_cell_distribution_width_EUR	0	0	0	0	0	NA
chr11	207462	rs11245998	A/G	chr11	207461	207462	A	A	G	4	4	1	i	4	4	1	1A_0.098	0.098	35805	35805	BET1L	-	GSM2881831	THP1	H3K27ac	Glycated_hemoglobin_levels_EAS,Hemoglobin_A1c_levels_EAS,Mean_corpuscular_hemoglobin_concentration_EAS,Glycated_hemoglobin_levels_EUR,Red_cell_distribution_width_EUR	0	0	0	0	0	NA
chr11	207462	rs11245998	A/G	chr11	207461	207462	A	G	A	6	4	0.666667	i	6	4	0.666667	1G_0.226	0.226	35805	35805	BET1L	-	GSM2881832	THP1	H3K27ac	Glycated_hemoglobin_levels_EAS,Hemoglobin_A1c_levels_EAS,Mean_corpuscular_hemoglobin_concentration_EAS,Glycated_hemoglobin_levels_EUR,Red_cell_distribution_width_EUR	0	0	0	0	0	NA
chr11	207462	rs11245998	A/G	chr11	207461	207462	A	G,G,G,G	N,N,N,N	2,2,2,2	0,0,0,0	0,0,0,0	i	2	0	0	4G_0.700	0.7	35805	35805	BET1L	-	GSM3057092	THP1	H3K27ac	Glycated_hemoglobin_levels_EAS,Hemoglobin_A1c_levels_EAS,Mean_corpuscular_hemoglobin_concentration_EAS,Glycated_hemoglobin_levels_EUR,Red_cell_distribution_width_EUR	0	0	0	0	0	NA
chr11	207462	rs11245998	A/G	chr11	207461	207462	A	G	N	1	0	0	i	1	0	0	1G_0.110	0.11	35805	35805	BET1L	-	GSM3112082	THP1	H3K27ac	Glycated_hemoglobin_levels_EAS,Hemoglobin_A1c_levels_EAS,Mean_corpuscular_hemoglobin_concentration_EAS,Glycated_hemoglobin_levels_EUR,Red_cell_distribution_width_EUR	0	0	0	0	0	NA
chr11	207462	rs11245998	A/G	chr11	207461	207462	A	A	G	7	2	0.285714	i	7	2	0.285714	1A_0.406	0.406	35805	35805	BET1L	-	GSM3514952	THP1	H3K27ac	Glycated_hemoglobin_levels_EAS,Hemoglobin_A1c_levels_EAS,Mean_corpuscular_hemoglobin_concentration_EAS,Glycated_hemoglobin_levels_EUR,Red_cell_distribution_width_EUR	0	0	0	0	0	NA
chr11	207462	rs11245998	A/G	chr11	207461	207462	A	G	A	6	4	0.666667	i	6	4	0.666667	1G_0.226	0.226	35805	35805	BET1L	-	GSM3514953	THP1	H3K27ac	Glycated_hemoglobin_levels_EAS,Hemoglobin_A1c_levels_EAS,Mean_corpuscular_hemoglobin_concentration_EAS,Glycated_hemoglobin_levels_EUR,Red_cell_distribution_width_EUR	0	0	0	0	0	NA
chr11	207462	rs11245998	A/G	chr11	207461	207462	A	A	G	6	5	0.833333	i	6	5	0.833333	1A_0.161	0.161	35805	35805	BET1L	-	GSM3681459	THP1	H3K27ac	Glycated_hemoglobin_levels_EAS,Hemoglobin_A1c_levels_EAS,Mean_corpuscular_hemoglobin_concentration_EAS,Glycated_hemoglobin_levels_EUR,Red_cell_distribution_width_EUR	0	0	0	0	0	NA
chr11	207462	rs11245998	A/G	chr11	207461	207462	A	A,A	N,N	1,1	0,0	0,0	i	1	0	0	2A_0.300	0.3	35805	35805	BET1L	-	GSM1543981	THP1	H3K4me3	Glycated_hemoglobin_levels_EAS,Hemoglobin_A1c_levels_EAS,Mean_corpuscular_hemoglobin_concentration_EAS,Glycated_hemoglobin_levels_EUR,Red_cell_distribution_width_EUR	0	0	0	0	0	NA
chr11	207462	rs11245998	A/G	chr11	207461	207462	A	G	N	1	0	0	i	1	0	0	1G_0.110	0.11	35805	35805	BET1L	-	GSM1873572	THP1	H3K4me3	Glycated_hemoglobin_levels_EAS,Hemoglobin_A1c_levels_EAS,Mean_corpuscular_hemoglobin_concentration_EAS,Glycated_hemoglobin_levels_EUR,Red_cell_distribution_width_EUR	0	0	0	0	0	NA
chr11	207462	rs11245998	A/G	chr11	207461	207462	A	A	N	1	0	0	i	1	0	0	1A_0.110	0.11	35805	35805	BET1L	-	GSM2108047	THP1	H3K4me3	Glycated_hemoglobin_levels_EAS,Hemoglobin_A1c_levels_EAS,Mean_corpuscular_hemoglobin_concentration_EAS,Glycated_hemoglobin_levels_EUR,Red_cell_distribution_width_EUR	0	0	0	0	0	NA
chr11	207462	rs11245998	A/G	chr11	207461	207462	A	A	G	3	1	0.333333	i	3	1	0.333333	1A_0.239	0.239	35805	35805	BET1L	-	GSM2881825	THP1	H3K4me3	Glycated_hemoglobin_levels_EAS,Hemoglobin_A1c_levels_EAS,Mean_corpuscular_hemoglobin_concentration_EAS,Glycated_hemoglobin_levels_EUR,Red_cell_distribution_width_EUR	0	0	0	0	0	NA
chr11	207462	rs11245998	A/G	chr11	207461	207462	A	A	G	2	2	1	i	2	2	1	1A_0.060	0.06	35805	35805	BET1L	-	GSM2881826	THP1	H3K4me3	Glycated_hemoglobin_levels_EAS,Hemoglobin_A1c_levels_EAS,Mean_corpuscular_hemoglobin_concentration_EAS,Glycated_hemoglobin_levels_EUR,Red_cell_distribution_width_EUR	0	0	0	0	0	NA
chr11	207462	rs11245998	A/G	chr11	207461	207462	A	G	N	3	0	0	i	3	0	0	1G_0.261	0.261	35805	35805	BET1L	-	GSM2881827	THP1	H3K4me3	Glycated_hemoglobin_levels_EAS,Hemoglobin_A1c_levels_EAS,Mean_corpuscular_hemoglobin_concentration_EAS,Glycated_hemoglobin_levels_EUR,Red_cell_distribution_width_EUR	0	0	0	0	0	NA
chr11	207462	rs11245998	A/G	chr11	207461	207462	A	G	A	4	2	0.5	i	4	2	0.5	1G_0.244	0.244	35805	35805	BET1L	-	GSM2881828	THP1	H3K4me3	Glycated_hemoglobin_levels_EAS,Hemoglobin_A1c_levels_EAS,Mean_corpuscular_hemoglobin_concentration_EAS,Glycated_hemoglobin_levels_EUR,Red_cell_distribution_width_EUR	0	0	0	0	0	NA
chr11	207462	rs11245998	A/G	chr11	207461	207462	A	A	G	4	3	0.75	i	4	3	0.75	1A_0.150	0.15	35805	35805	BET1L	-	GSM2881829	THP1	H3K4me3	Glycated_hemoglobin_levels_EAS,Hemoglobin_A1c_levels_EAS,Mean_corpuscular_hemoglobin_concentration_EAS,Glycated_hemoglobin_levels_EUR,Red_cell_distribution_width_EUR	0	0	0	0	0	NA
chr11	207462	rs11245998	A/G	chr11	207461	207462	A	A	G	2	2	1	i	2	2	1	1A_0.060	0.06	35805	35805	BET1L	-	GSM2881830	THP1	H3K4me3	Glycated_hemoglobin_levels_EAS,Hemoglobin_A1c_levels_EAS,Mean_corpuscular_hemoglobin_concentration_EAS,Glycated_hemoglobin_levels_EUR,Red_cell_distribution_width_EUR	0	0	0	0	0	NA
chr11	207462	rs11245998	A/G	chr11	207461	207462	A	A	N	1	0	0	i	1	0	0	1A_0.110	0.11	35805	35805	BET1L	-	GSM3261521	THP1	H3K4me3	Glycated_hemoglobin_levels_EAS,Hemoglobin_A1c_levels_EAS,Mean_corpuscular_hemoglobin_concentration_EAS,Glycated_hemoglobin_levels_EUR,Red_cell_distribution_width_EUR	0	0	0	0	0	NA
chr11	207462	rs11245998	A/G	chr11	207461	207462	A	A	G	1	1	1	i	1	1	1	1A_0.034	0.034	35805	35805	BET1L	-	GSM3261522	THP1	H3K4me3	Glycated_hemoglobin_levels_EAS,Hemoglobin_A1c_levels_EAS,Mean_corpuscular_hemoglobin_concentration_EAS,Glycated_hemoglobin_levels_EUR,Red_cell_distribution_width_EUR	0	0	0	0	0	NA
chr11	207462	rs11245998	A/G	chr11	207461	207462	A	A	G	1	1	1	i	1	1	1	1A_0.034	0.034	35805	35805	BET1L	-	GSM3261523	THP1	H3K4me3	Glycated_hemoglobin_levels_EAS,Hemoglobin_A1c_levels_EAS,Mean_corpuscular_hemoglobin_concentration_EAS,Glycated_hemoglobin_levels_EUR,Red_cell_distribution_width_EUR	0	0	0	0	0	NA
chr11	207462	rs11245998	A/G	chr11	207461	207462	A	G	A	5	4	0.8	i	5	4	0.8	1G_0.154	0.154	35805	35805	BET1L	-	GSM3377517	THP1	H3K4me3	Glycated_hemoglobin_levels_EAS,Hemoglobin_A1c_levels_EAS,Mean_corpuscular_hemoglobin_concentration_EAS,Glycated_hemoglobin_levels_EUR,Red_cell_distribution_width_EUR	0	0	0	0	0	NA
chr11	207462	rs11245998	A/G	chr11	207461	207462	A	G	N	2	0	0	i	2	0	0	1G_0.194	0.194	35805	35805	BET1L	-	GSM3377518	THP1	H3K4me3	Glycated_hemoglobin_levels_EAS,Hemoglobin_A1c_levels_EAS,Mean_corpuscular_hemoglobin_concentration_EAS,Glycated_hemoglobin_levels_EUR,Red_cell_distribution_width_EUR	0	0	0	0	0	NA
chr11	207462	rs11245998	A/G	chr11	207461	207462	A	G	A	6	3	0.5	i	6	3	0.5	1G_0.308	0.308	35805	35805	BET1L	-	GSM3377519	THP1	H3K4me3	Glycated_hemoglobin_levels_EAS,Hemoglobin_A1c_levels_EAS,Mean_corpuscular_hemoglobin_concentration_EAS,Glycated_hemoglobin_levels_EUR,Red_cell_distribution_width_EUR	0	0	0	0	0	NA
chr11	207462	rs11245998	A/G	chr11	207461	207462	A	G	A	2	1	0.5	i	2	1	0.5	1G_0.150	0.15	35805	35805	BET1L	-	GSM3377520	THP1	H3K4me3	Glycated_hemoglobin_levels_EAS,Hemoglobin_A1c_levels_EAS,Mean_corpuscular_hemoglobin_concentration_EAS,Glycated_hemoglobin_levels_EUR,Red_cell_distribution_width_EUR	0	0	0	0	0	NA
chr11	207462	rs11245998	A/G	chr11	207461	207462	A	G	A	4	3	0.75	i	4	3	0.75	1G_0.150	0.15	35805	35805	BET1L	-	GSM3377521	THP1	H3K4me3	Glycated_hemoglobin_levels_EAS,Hemoglobin_A1c_levels_EAS,Mean_corpuscular_hemoglobin_concentration_EAS,Glycated_hemoglobin_levels_EUR,Red_cell_distribution_width_EUR	0	0	0	0	0	NA
chr11	207462	rs11245998	A/G	chr11	207461	207462	A	A	G	4	3	0.75	i	4	3	0.75	1A_0.150	0.15	35805	35805	BET1L	-	GSM3377522	THP1	H3K4me3	Glycated_hemoglobin_levels_EAS,Hemoglobin_A1c_levels_EAS,Mean_corpuscular_hemoglobin_concentration_EAS,Glycated_hemoglobin_levels_EUR,Red_cell_distribution_width_EUR	0	0	0	0	0	NA
chr11	207462	rs11245998	A/G	chr11	207461	207462	A	G	A	2	1	0.5	i	2	1	0.5	1G_0.150	0.15	35805	35805	BET1L	-	GSM3377523	THP1	H3K4me3	Glycated_hemoglobin_levels_EAS,Hemoglobin_A1c_levels_EAS,Mean_corpuscular_hemoglobin_concentration_EAS,Glycated_hemoglobin_levels_EUR,Red_cell_distribution_width_EUR	0	0	0	0	0	NA
chr11	207462	rs11245998	A/G	chr11	207461	207462	A	G	N	1	0	0	i	1	0	0	1G_0.110	0.11	35805	35805	BET1L	-	GSM3377524	THP1	H3K4me3	Glycated_hemoglobin_levels_EAS,Hemoglobin_A1c_levels_EAS,Mean_corpuscular_hemoglobin_concentration_EAS,Glycated_hemoglobin_levels_EUR,Red_cell_distribution_width_EUR	0	0	0	0	0	NA
chr11	207462	rs11245998	A/G	chr11	207461	207462	A	A	G	1	1	1	i	1	1	1	1A_0.034	0.034	35805	35805	BET1L	-	GSM3377525	THP1	H3K4me3	Glycated_hemoglobin_levels_EAS,Hemoglobin_A1c_levels_EAS,Mean_corpuscular_hemoglobin_concentration_EAS,Glycated_hemoglobin_levels_EUR,Red_cell_distribution_width_EUR	0	0	0	0	0	NA
chr11	207462	rs11245998	A/G	chr11	207461	207462	A	G	A	5	3	0.6	i	5	3	0.6	1G_0.236	0.236	35805	35805	BET1L	-	GSM3377526	THP1	H3K4me3	Glycated_hemoglobin_levels_EAS,Hemoglobin_A1c_levels_EAS,Mean_corpuscular_hemoglobin_concentration_EAS,Glycated_hemoglobin_levels_EUR,Red_cell_distribution_width_EUR	0	0	0	0	0	NA
chr11	207462	rs11245998	A/G	chr11	207461	207462	A	A	G	1	1	1	i	1	1	1	1A_0.034	0.034	35805	35805	BET1L	-	GSM3377527	THP1	H3K4me3	Glycated_hemoglobin_levels_EAS,Hemoglobin_A1c_levels_EAS,Mean_corpuscular_hemoglobin_concentration_EAS,Glycated_hemoglobin_levels_EUR,Red_cell_distribution_width_EUR	0	0	0	0	0	NA
chr11	207462	rs11245998	A/G	chr11	207461	207462	A	A	G	2	2	1	i	2	2	1	1A_0.060	0.06	35805	35805	BET1L	-	GSM3377528	THP1	H3K4me3	Glycated_hemoglobin_levels_EAS,Hemoglobin_A1c_levels_EAS,Mean_corpuscular_hemoglobin_concentration_EAS,Glycated_hemoglobin_levels_EUR,Red_cell_distribution_width_EUR	0	0	0	0	0	NA
chr11	207462	rs11245998	A/G	chr11	207461	207462	A	G	A	9	4	0.444444	i	9	4	0.444444	1G_0.399	0.399	35805	35805	BET1L	-	GSM3681460	THP1	H3K4me3	Glycated_hemoglobin_levels_EAS,Hemoglobin_A1c_levels_EAS,Mean_corpuscular_hemoglobin_concentration_EAS,Glycated_hemoglobin_levels_EUR,Red_cell_distribution_width_EUR	0	0	0	0	0	NA
chr11	207462	rs11245998	A/G	chr11	207461	207462	A	A	G	2	1	0.5	i	2	1	0.5	1A_0.150	0.15	35805	35805	BET1L	-	GSM3514948	THP1	IRF8	Glycated_hemoglobin_levels_EAS,Hemoglobin_A1c_levels_EAS,Mean_corpuscular_hemoglobin_concentration_EAS,Glycated_hemoglobin_levels_EUR,Red_cell_distribution_width_EUR	0	0	0	0	0	NA
chr11	207462	rs11245998	A/G	chr11	207461	207462	A	A,A,A,A	G,G,G,G	2,2,2,2	2,2,2,2	1,1,1,1	i	2	2	1	4A_0.257	0.257	35805	35805	BET1L	-	GSM3057099	THP1	KMT2B	Glycated_hemoglobin_levels_EAS,Hemoglobin_A1c_levels_EAS,Mean_corpuscular_hemoglobin_concentration_EAS,Glycated_hemoglobin_levels_EUR,Red_cell_distribution_width_EUR	0	0	0	0	0	NA
chr11	207462	rs11245998	A/G	chr11	207461	207462	A	A,A,A,A	N,N,N,N	1,1,1,1	0,0,0,0	0,0,0,0	i	1	0	0	4A_0.544	0.544	35805	35805	BET1L	-	GSM2412283	THP1	MYB	Glycated_hemoglobin_levels_EAS,Hemoglobin_A1c_levels_EAS,Mean_corpuscular_hemoglobin_concentration_EAS,Glycated_hemoglobin_levels_EUR,Red_cell_distribution_width_EUR	0	0	0	0	0	NA
chr11	207462	rs11245998	A/G	chr11	207461	207462	A	G	A	10	7	0.7	i	10	7	0.7	1G_0.264	0.264	35805	35805	BET1L	-	GSM1520912	THP1	POLR2A	Glycated_hemoglobin_levels_EAS,Hemoglobin_A1c_levels_EAS,Mean_corpuscular_hemoglobin_concentration_EAS,Glycated_hemoglobin_levels_EUR,Red_cell_distribution_width_EUR	0	0	0	0	0	NA
chr11	207462	rs11245998	A/G	chr11	207461	207462	A	G	N	2	0	0	i	2	0	0	1G_0.194	0.194	35805	35805	BET1L	-	GSM1520913	THP1	POLR2A	Glycated_hemoglobin_levels_EAS,Hemoglobin_A1c_levels_EAS,Mean_corpuscular_hemoglobin_concentration_EAS,Glycated_hemoglobin_levels_EUR,Red_cell_distribution_width_EUR	0	0	0	0	0	NA
chr11	207462	rs11245998	A/G	chr11	207461	207462	A	G	A	11	9	0.818182	i	11	9	0.818182	1G_0.217	0.217	35805	35805	BET1L	-	GSM1520923	THP1	POLR2A	Glycated_hemoglobin_levels_EAS,Hemoglobin_A1c_levels_EAS,Mean_corpuscular_hemoglobin_concentration_EAS,Glycated_hemoglobin_levels_EUR,Red_cell_distribution_width_EUR	0	0	0	0	0	NA
chr11	207462	rs11245998	A/G	chr11	207461	207462	A	G	A	2	1	0.5	i	2	1	0.5	1G_0.150	0.15	35805	35805	BET1L	-	GSM1520925	THP1	POLR2A	Glycated_hemoglobin_levels_EAS,Hemoglobin_A1c_levels_EAS,Mean_corpuscular_hemoglobin_concentration_EAS,Glycated_hemoglobin_levels_EUR,Red_cell_distribution_width_EUR	0	0	0	0	0	NA
chr11	207462	rs11245998	A/G	chr11	207461	207462	A	G,G,G,G	A,A,A,A	3,3,3,3	2,2,2,2	0.666666666666667,0.666666666666667,0.666666666666667,0.666666666666667	i	3	2	0.666667	4G_0.476	0.476	35805	35805	BET1L	-	GSM2779054	THP1	POLR2A	Glycated_hemoglobin_levels_EAS,Hemoglobin_A1c_levels_EAS,Mean_corpuscular_hemoglobin_concentration_EAS,Glycated_hemoglobin_levels_EUR,Red_cell_distribution_width_EUR	0	0	0	0	0	NA
chr11	207462	rs11245998	A/G	chr11	207461	207462	A	A,A,A,A	G,G,G,G	5,5,5,5	1,1,1,1	0.2,0.2,0.2,0.2	i	5	1	0.2	4A_0.810	0.81	35805	35805	BET1L	-	GSM2779055	THP1	POLR2A	Glycated_hemoglobin_levels_EAS,Hemoglobin_A1c_levels_EAS,Mean_corpuscular_hemoglobin_concentration_EAS,Glycated_hemoglobin_levels_EUR,Red_cell_distribution_width_EUR	0	0	0	0	0	NA
chr11	207462	rs11245998	A/G	chr11	207461	207462	A	A,A,A,A	G,G,G,G	2,2,2,2	2,2,2,2	1,1,1,1	i	2	2	1	4A_0.257	0.257	35805	35805	BET1L	-	GSM2779056	THP1	POLR2A	Glycated_hemoglobin_levels_EAS,Hemoglobin_A1c_levels_EAS,Mean_corpuscular_hemoglobin_concentration_EAS,Glycated_hemoglobin_levels_EUR,Red_cell_distribution_width_EUR	0	0	0	0	0	NA
chr11	207462	rs11245998	A/G	chr11	207461	207462	A	G,G,G,G	A,A,A,A	2,2,2,2	1,1,1,1	0.5,0.5,0.5,0.5	i	2	1	0.5	4G_0.564	0.564	35805	35805	BET1L	-	GSM2779057	THP1	POLR2A	Glycated_hemoglobin_levels_EAS,Hemoglobin_A1c_levels_EAS,Mean_corpuscular_hemoglobin_concentration_EAS,Glycated_hemoglobin_levels_EUR,Red_cell_distribution_width_EUR	0	0	0	0	0	NA
chr11	207462	rs11245998	A/G	chr11	207461	207462	A	G	N	1	0	0	i	1	0	0	1G_0.110	0.11	35805	35805	BET1L	-	GSM3111973	THP1	POLR2A	Glycated_hemoglobin_levels_EAS,Hemoglobin_A1c_levels_EAS,Mean_corpuscular_hemoglobin_concentration_EAS,Glycated_hemoglobin_levels_EUR,Red_cell_distribution_width_EUR	0	0	0	0	0	NA
chr11	207462	rs11245998	A/G	chr11	207461	207462	A	G	A	6	2	0.333333	i	6	2	0.333333	1G_0.365	0.365	35805	35805	BET1L	-	GSM3111974	THP1	POLR2A	Glycated_hemoglobin_levels_EAS,Hemoglobin_A1c_levels_EAS,Mean_corpuscular_hemoglobin_concentration_EAS,Glycated_hemoglobin_levels_EUR,Red_cell_distribution_width_EUR	0	0	0	0	0	NA
chr11	207462	rs11245998	A/G	chr11	207461	207462	A	G	A	7	2	0.285714	i	7	2	0.285714	1G_0.406	0.406	35805	35805	BET1L	-	GSM3111975	THP1	POLR2A	Glycated_hemoglobin_levels_EAS,Hemoglobin_A1c_levels_EAS,Mean_corpuscular_hemoglobin_concentration_EAS,Glycated_hemoglobin_levels_EUR,Red_cell_distribution_width_EUR	0	0	0	0	0	NA
chr11	207462	rs11245998	A/G	chr11	207461	207462	A	A	G	6	4	0.666667	i	6	4	0.666667	1A_0.226	0.226	35805	35805	BET1L	-	GSM3111976	THP1	POLR2A	Glycated_hemoglobin_levels_EAS,Hemoglobin_A1c_levels_EAS,Mean_corpuscular_hemoglobin_concentration_EAS,Glycated_hemoglobin_levels_EUR,Red_cell_distribution_width_EUR	0	0	0	0	0	NA
chr11	207462	rs11245998	A/G	chr11	207461	207462	A	G	A	23	6	0.26087	i	23	6	0.26087	1G_0.619	0.619	35805	35805	BET1L	-	GSM3111977	THP1	POLR2A	Glycated_hemoglobin_levels_EAS,Hemoglobin_A1c_levels_EAS,Mean_corpuscular_hemoglobin_concentration_EAS,Glycated_hemoglobin_levels_EUR,Red_cell_distribution_width_EUR	0	0	0	0	0	NA
chr11	207462	rs11245998	A/G	chr11	207461	207462	A	G,G	A,A	3,3	2,2	0.666666666666667,0.666666666666667	i	3	2	0.666667	2G_0.287	0.287	35805	35805	BET1L	-	GSM3112002	THP1	POLR2A	Glycated_hemoglobin_levels_EAS,Hemoglobin_A1c_levels_EAS,Mean_corpuscular_hemoglobin_concentration_EAS,Glycated_hemoglobin_levels_EUR,Red_cell_distribution_width_EUR	0	0	0	0	0	NA
chr11	207462	rs11245998	A/G	chr11	207461	207462	A	G,G	A,A	2,2	1,1	0.5,0.5	i	2	1	0.5	2G_0.333	0.333	35805	35805	BET1L	-	GSM3112003	THP1	POLR2A	Glycated_hemoglobin_levels_EAS,Hemoglobin_A1c_levels_EAS,Mean_corpuscular_hemoglobin_concentration_EAS,Glycated_hemoglobin_levels_EUR,Red_cell_distribution_width_EUR	0	0	0	0	0	NA
chr11	207462	rs11245998	A/G	chr11	207461	207462	A	G,G	A,A	8,8	4,4	0.5,0.5	i	8	4	0.5	2G_0.571	0.571	35805	35805	BET1L	-	GSM3112004	THP1	POLR2A	Glycated_hemoglobin_levels_EAS,Hemoglobin_A1c_levels_EAS,Mean_corpuscular_hemoglobin_concentration_EAS,Glycated_hemoglobin_levels_EUR,Red_cell_distribution_width_EUR	0	0	0	0	0	NA
chr11	207462	rs11245998	A/G	chr11	207461	207462	A	G,G	A,A	8,8	6,6	0.75,0.75	i	8	6	0.75	2G_0.345	0.345	35805	35805	BET1L	-	GSM3112005	THP1	POLR2A	Glycated_hemoglobin_levels_EAS,Hemoglobin_A1c_levels_EAS,Mean_corpuscular_hemoglobin_concentration_EAS,Glycated_hemoglobin_levels_EUR,Red_cell_distribution_width_EUR	0	0	0	0	0	NA
chr11	207462	rs11245998	A/G	chr11	207461	207462	A	G,G	A,A	14,14	10,10	0.714285714285714,0.714285714285714	i	14	10	0.714286	2G_0.419	0.419	35805	35805	BET1L	-	GSM3112006	THP1	POLR2A	Glycated_hemoglobin_levels_EAS,Hemoglobin_A1c_levels_EAS,Mean_corpuscular_hemoglobin_concentration_EAS,Glycated_hemoglobin_levels_EUR,Red_cell_distribution_width_EUR	0	0	0	0	0	NA
chr11	207462	rs11245998	A/G	chr11	207461	207462	A	G,G	A,A	5,5	3,3	0.6,0.6	i	5	3	0.6	2G_0.407	0.407	35805	35805	BET1L	-	GSM3112007	THP1	POLR2A	Glycated_hemoglobin_levels_EAS,Hemoglobin_A1c_levels_EAS,Mean_corpuscular_hemoglobin_concentration_EAS,Glycated_hemoglobin_levels_EUR,Red_cell_distribution_width_EUR	0	0	0	0	0	NA
chr11	207462	rs11245998	A/G	chr11	207461	207462	A	A,A	G,G	15,15	13,13	0.866666666666667,0.866666666666667	i	15	13	0.866667	2A_0.306	0.306	35805	35805	BET1L	-	GSM3112008	THP1	POLR2A	Glycated_hemoglobin_levels_EAS,Hemoglobin_A1c_levels_EAS,Mean_corpuscular_hemoglobin_concentration_EAS,Glycated_hemoglobin_levels_EUR,Red_cell_distribution_width_EUR	0	0	0	0	0	NA
chr11	207462	rs11245998	A/G	chr11	207461	207462	A	A,A	G,G	14,14	12,12	0.857142857142857,0.857142857142857	i	14	12	0.857143	2A_0.309	0.309	35805	35805	BET1L	-	GSM3112009	THP1	POLR2A	Glycated_hemoglobin_levels_EAS,Hemoglobin_A1c_levels_EAS,Mean_corpuscular_hemoglobin_concentration_EAS,Glycated_hemoglobin_levels_EUR,Red_cell_distribution_width_EUR	0	0	0	0	0	NA
chr11	207462	rs11245998	A/G	chr11	207461	207462	A	A,A	G,G	7,7	6,6	0.857142857142857,0.857142857142857	i	7	6	0.857143	2A_0.270	0.27	35805	35805	BET1L	-	GSM3112010	THP1	POLR2A	Glycated_hemoglobin_levels_EAS,Hemoglobin_A1c_levels_EAS,Mean_corpuscular_hemoglobin_concentration_EAS,Glycated_hemoglobin_levels_EUR,Red_cell_distribution_width_EUR	0	0	0	0	0	NA
chr11	207462	rs11245998	A/G	chr11	207461	207462	A	G,G	A,A	8,8	6,6	0.75,0.75	i	8	6	0.75	2G_0.345	0.345	35805	35805	BET1L	-	GSM3112011	THP1	POLR2A	Glycated_hemoglobin_levels_EAS,Hemoglobin_A1c_levels_EAS,Mean_corpuscular_hemoglobin_concentration_EAS,Glycated_hemoglobin_levels_EUR,Red_cell_distribution_width_EUR	0	0	0	0	0	NA
chr11	207462	rs11245998	A/G	chr11	207461	207462	A	A,A	G,G	6,6	6,6	1,1	i	6	6	1	2A_0.225	0.225	35805	35805	BET1L	-	GSM3112012	THP1	POLR2A	Glycated_hemoglobin_levels_EAS,Hemoglobin_A1c_levels_EAS,Mean_corpuscular_hemoglobin_concentration_EAS,Glycated_hemoglobin_levels_EUR,Red_cell_distribution_width_EUR	0	0	0	0	0	NA
chr11	207462	rs11245998	A/G	chr11	207461	207462	A	G	A	11	4	0.363636	i	11	4	0.363636	1G_0.468	0.468	35805	35805	BET1L	-	GSM3112038	THP1	POLR2A	Glycated_hemoglobin_levels_EAS,Hemoglobin_A1c_levels_EAS,Mean_corpuscular_hemoglobin_concentration_EAS,Glycated_hemoglobin_levels_EUR,Red_cell_distribution_width_EUR	0	0	0	0	0	NA
chr11	207462	rs11245998	A/G	chr11	207461	207462	A	A	G	7	2	0.285714	i	7	2	0.285714	1A_0.406	0.406	35805	35805	BET1L	-	GSM3112039	THP1	POLR2A	Glycated_hemoglobin_levels_EAS,Hemoglobin_A1c_levels_EAS,Mean_corpuscular_hemoglobin_concentration_EAS,Glycated_hemoglobin_levels_EUR,Red_cell_distribution_width_EUR	0	0	0	0	0	NA
chr11	207462	rs11245998	A/G	chr11	207461	207462	A	G	A	6	3	0.5	i	6	3	0.5	1G_0.308	0.308	35805	35805	BET1L	-	GSM3112040	THP1	POLR2A	Glycated_hemoglobin_levels_EAS,Hemoglobin_A1c_levels_EAS,Mean_corpuscular_hemoglobin_concentration_EAS,Glycated_hemoglobin_levels_EUR,Red_cell_distribution_width_EUR	0	0	0	0	0	NA
chr11	207462	rs11245998	A/G	chr11	207461	207462	A	A	G	4	3	0.75	i	4	3	0.75	1A_0.150	0.15	35805	35805	BET1L	-	GSM3112041	THP1	POLR2A	Glycated_hemoglobin_levels_EAS,Hemoglobin_A1c_levels_EAS,Mean_corpuscular_hemoglobin_concentration_EAS,Glycated_hemoglobin_levels_EUR,Red_cell_distribution_width_EUR	0	0	0	0	0	NA
chr11	207462	rs11245998	A/G	chr11	207461	207462	A	A	G	12	8	0.666667	i	12	8	0.666667	1A_0.306	0.306	35805	35805	BET1L	-	GSM3112042	THP1	POLR2A	Glycated_hemoglobin_levels_EAS,Hemoglobin_A1c_levels_EAS,Mean_corpuscular_hemoglobin_concentration_EAS,Glycated_hemoglobin_levels_EUR,Red_cell_distribution_width_EUR	0	0	0	0	0	NA
chr11	207462	rs11245998	A/G	chr11	207461	207462	A	A	G	8	8	1	i	8	8	1	1A_0.142	0.142	35805	35805	BET1L	-	GSM3112043	THP1	POLR2A	Glycated_hemoglobin_levels_EAS,Hemoglobin_A1c_levels_EAS,Mean_corpuscular_hemoglobin_concentration_EAS,Glycated_hemoglobin_levels_EUR,Red_cell_distribution_width_EUR	0	0	0	0	0	NA
chr11	207462	rs11245998	A/G	chr11	207461	207462	A	G	A	10	6	0.6	i	10	6	0.6	1G_0.330	0.33	35805	35805	BET1L	-	GSM3112044	THP1	POLR2A	Glycated_hemoglobin_levels_EAS,Hemoglobin_A1c_levels_EAS,Mean_corpuscular_hemoglobin_concentration_EAS,Glycated_hemoglobin_levels_EUR,Red_cell_distribution_width_EUR	0	0	0	0	0	NA
chr11	207462	rs11245998	A/G	chr11	207461	207462	A	A	G	14	12	0.857143	i	14	12	0.857143	1A_0.221	0.221	35805	35805	BET1L	-	GSM3112045	THP1	POLR2A	Glycated_hemoglobin_levels_EAS,Hemoglobin_A1c_levels_EAS,Mean_corpuscular_hemoglobin_concentration_EAS,Glycated_hemoglobin_levels_EUR,Red_cell_distribution_width_EUR	0	0	0	0	0	NA
chr11	207462	rs11245998	A/G	chr11	207461	207462	A	G	A	25	12	0.48	i	25	12	0.48	1G_0.526	0.526	35805	35805	BET1L	-	GSM3112046	THP1	POLR2A	Glycated_hemoglobin_levels_EAS,Hemoglobin_A1c_levels_EAS,Mean_corpuscular_hemoglobin_concentration_EAS,Glycated_hemoglobin_levels_EUR,Red_cell_distribution_width_EUR	0	0	0	0	0	NA
chr11	207462	rs11245998	A/G	chr11	207461	207462	A	G	A	25	20	0.8	i	25	20	0.8	1G_0.284	0.284	35805	35805	BET1L	-	GSM3112047	THP1	POLR2A	Glycated_hemoglobin_levels_EAS,Hemoglobin_A1c_levels_EAS,Mean_corpuscular_hemoglobin_concentration_EAS,Glycated_hemoglobin_levels_EUR,Red_cell_distribution_width_EUR	0	0	0	0	0	NA
chr11	207462	rs11245998	A/G	chr11	207461	207462	A	G	A	32	29	0.90625	i	32	29	0.90625	1G_0.246	0.246	35805	35805	BET1L	-	GSM3112048	THP1	POLR2A	Glycated_hemoglobin_levels_EAS,Hemoglobin_A1c_levels_EAS,Mean_corpuscular_hemoglobin_concentration_EAS,Glycated_hemoglobin_levels_EUR,Red_cell_distribution_width_EUR	0	0	0	0	0	NA
chr11	207462	rs11245998	A/G	chr11	207461	207462	A	A	G	10	10	1	i	10	10	1	1A_0.156	0.156	35805	35805	BET1L	-	GSM3112083	THP1	POLR2A	Glycated_hemoglobin_levels_EAS,Hemoglobin_A1c_levels_EAS,Mean_corpuscular_hemoglobin_concentration_EAS,Glycated_hemoglobin_levels_EUR,Red_cell_distribution_width_EUR	0	0	0	0	0	NA
chr11	207462	rs11245998	A/G	chr11	207461	207462	A	G	A	8	5	0.625	i	8	5	0.625	1G_0.285	0.285	35805	35805	BET1L	-	GSM3112084	THP1	POLR2A	Glycated_hemoglobin_levels_EAS,Hemoglobin_A1c_levels_EAS,Mean_corpuscular_hemoglobin_concentration_EAS,Glycated_hemoglobin_levels_EUR,Red_cell_distribution_width_EUR	0	0	0	0	0	NA
chr11	207462	rs11245998	A/G	chr11	207461	207462	A	A	G	6	5	0.833333	i	6	5	0.833333	1A_0.161	0.161	35805	35805	BET1L	-	GSM3112085	THP1	POLR2A	Glycated_hemoglobin_levels_EAS,Hemoglobin_A1c_levels_EAS,Mean_corpuscular_hemoglobin_concentration_EAS,Glycated_hemoglobin_levels_EUR,Red_cell_distribution_width_EUR	0	0	0	0	0	NA
chr11	207462	rs11245998	A/G	chr11	207461	207462	A	G	A	10	7	0.7	i	10	7	0.7	1G_0.264	0.264	35805	35805	BET1L	-	GSM3112086	THP1	POLR2A	Glycated_hemoglobin_levels_EAS,Hemoglobin_A1c_levels_EAS,Mean_corpuscular_hemoglobin_concentration_EAS,Glycated_hemoglobin_levels_EUR,Red_cell_distribution_width_EUR	0	0	0	0	0	NA
chr11	207462	rs11245998	A/G	chr11	207461	207462	A	G	A	3	2	0.666667	i	3	2	0.666667	1G_0.148	0.148	35805	35805	BET1L	-	GSM3112095	THP1	POLR2A	Glycated_hemoglobin_levels_EAS,Hemoglobin_A1c_levels_EAS,Mean_corpuscular_hemoglobin_concentration_EAS,Glycated_hemoglobin_levels_EUR,Red_cell_distribution_width_EUR	0	0	0	0	0	NA
chr11	207462	rs11245998	A/G	chr11	207461	207462	A	G	A	3	2	0.666667	i	3	2	0.666667	1G_0.148	0.148	35805	35805	BET1L	-	GSM3112096	THP1	POLR2A	Glycated_hemoglobin_levels_EAS,Hemoglobin_A1c_levels_EAS,Mean_corpuscular_hemoglobin_concentration_EAS,Glycated_hemoglobin_levels_EUR,Red_cell_distribution_width_EUR	0	0	0	0	0	NA
chr11	207462	rs11245998	A/G	chr11	207461	207462	A	A	G	10	8	0.8	i	10	8	0.8	1A_0.216	0.216	35805	35805	BET1L	-	GSM3112097	THP1	POLR2A	Glycated_hemoglobin_levels_EAS,Hemoglobin_A1c_levels_EAS,Mean_corpuscular_hemoglobin_concentration_EAS,Glycated_hemoglobin_levels_EUR,Red_cell_distribution_width_EUR	0	0	0	0	0	NA
chr11	207462	rs11245998	A/G	chr11	207461	207462	A	A	C	5	1	0.2	i	5	1	0.2	1A_0.347	0.347	35805	35805	BET1L	-	GSM3112098	THP1	POLR2A	Glycated_hemoglobin_levels_EAS,Hemoglobin_A1c_levels_EAS,Mean_corpuscular_hemoglobin_concentration_EAS,Glycated_hemoglobin_levels_EUR,Red_cell_distribution_width_EUR	0	0	0	0	0	NA
chr11	207462	rs11245998	A/G	chr11	207461	207462	A	G	N	4	0	0	i	4	0	0	1G_0.315	0.315	35805	35805	BET1L	-	GSM3356667	THP1	POLR2A	Glycated_hemoglobin_levels_EAS,Hemoglobin_A1c_levels_EAS,Mean_corpuscular_hemoglobin_concentration_EAS,Glycated_hemoglobin_levels_EUR,Red_cell_distribution_width_EUR	0	0	0	0	0	NA
chr11	207462	rs11245998	A/G	chr11	207461	207462	A	G	N	4	0	0	i	4	0	0	1G_0.315	0.315	35805	35805	BET1L	-	GSM3356668	THP1	POLR2A	Glycated_hemoglobin_levels_EAS,Hemoglobin_A1c_levels_EAS,Mean_corpuscular_hemoglobin_concentration_EAS,Glycated_hemoglobin_levels_EUR,Red_cell_distribution_width_EUR	0	0	0	0	0	NA
chr11	207462	rs11245998	A/G	chr11	207461	207462	A	G	N	2	0	0	i	2	0	0	1G_0.194	0.194	35805	35805	BET1L	-	GSM3356669	THP1	POLR2A	Glycated_hemoglobin_levels_EAS,Hemoglobin_A1c_levels_EAS,Mean_corpuscular_hemoglobin_concentration_EAS,Glycated_hemoglobin_levels_EUR,Red_cell_distribution_width_EUR	0	0	0	0	0	NA
chr11	207462	rs11245998	A/G	chr11	207461	207462	A	G	A	4	1	0.25	i	4	1	0.25	1G_0.300	0.3	35805	35805	BET1L	-	GSM3356670	THP1	POLR2A	Glycated_hemoglobin_levels_EAS,Hemoglobin_A1c_levels_EAS,Mean_corpuscular_hemoglobin_concentration_EAS,Glycated_hemoglobin_levels_EUR,Red_cell_distribution_width_EUR	0	0	0	0	0	NA
chr11	207462	rs11245998	A/G	chr11	207461	207462	A	G	N	2	0	0	i	2	0	0	1G_0.194	0.194	35805	35805	BET1L	-	GSM1520918	THP1	POLR2A	Glycated_hemoglobin_levels_EAS,Hemoglobin_A1c_levels_EAS,Mean_corpuscular_hemoglobin_concentration_EAS,Glycated_hemoglobin_levels_EUR,Red_cell_distribution_width_EUR	0	0	0	0	0	NA
chr11	207462	rs11245998	A/G	chr11	207461	207462	A	G	A	15	12	0.8	i	15	12	0.8	1G_0.249	0.249	35805	35805	BET1L	-	GSM1520919	THP1	POLR2A	Glycated_hemoglobin_levels_EAS,Hemoglobin_A1c_levels_EAS,Mean_corpuscular_hemoglobin_concentration_EAS,Glycated_hemoglobin_levels_EUR,Red_cell_distribution_width_EUR	0	0	0	0	0	NA
chr11	207462	rs11245998	A/G	chr11	207461	207462	A	G	A	4	2	0.5	i	4	2	0.5	1G_0.244	0.244	35805	35805	BET1L	-	GSM1520924	THP1	POLR2A	Glycated_hemoglobin_levels_EAS,Hemoglobin_A1c_levels_EAS,Mean_corpuscular_hemoglobin_concentration_EAS,Glycated_hemoglobin_levels_EUR,Red_cell_distribution_width_EUR	0	0	0	0	0	NA
chr11	207462	rs11245998	A/G	chr11	207461	207462	A	A	G	4	1	0.25	i	4	1	0.25	1A_0.300	0.3	35805	35805	BET1L	-	GSM2544234	THP1	POLR3D	Glycated_hemoglobin_levels_EAS,Hemoglobin_A1c_levels_EAS,Mean_corpuscular_hemoglobin_concentration_EAS,Glycated_hemoglobin_levels_EUR,Red_cell_distribution_width_EUR	0	0	0	0	0	NA
chr11	207462	rs11245998	A/G	chr11	207461	207462	A	G	A	3	1	0.333333	i	3	1	0.333333	1G_0.239	0.239	35805	35805	BET1L	-	GSM3111968	THP1	RAD21	Glycated_hemoglobin_levels_EAS,Hemoglobin_A1c_levels_EAS,Mean_corpuscular_hemoglobin_concentration_EAS,Glycated_hemoglobin_levels_EUR,Red_cell_distribution_width_EUR	0	0	0	0	0	NA
chr11	207462	rs11245998	A/G	chr11	207461	207462	A	G	N	1	0	0	i	1	0	0	1G_0.110	0.11	35805	35805	BET1L	-	GSM3111969	THP1	RAD21	Glycated_hemoglobin_levels_EAS,Hemoglobin_A1c_levels_EAS,Mean_corpuscular_hemoglobin_concentration_EAS,Glycated_hemoglobin_levels_EUR,Red_cell_distribution_width_EUR	0	0	0	0	0	NA
chr11	207462	rs11245998	A/G	chr11	207461	207462	A	G	A	3	1	0.333333	i	3	1	0.333333	1G_0.239	0.239	35805	35805	BET1L	-	GSM3111970	THP1	RAD21	Glycated_hemoglobin_levels_EAS,Hemoglobin_A1c_levels_EAS,Mean_corpuscular_hemoglobin_concentration_EAS,Glycated_hemoglobin_levels_EUR,Red_cell_distribution_width_EUR	0	0	0	0	0	NA
chr11	207462	rs11245998	A/G	chr11	207461	207462	A	A	N	1	0	0	i	1	0	0	1A_0.110	0.11	35805	35805	BET1L	-	GSM3111971	THP1	RAD21	Glycated_hemoglobin_levels_EAS,Hemoglobin_A1c_levels_EAS,Mean_corpuscular_hemoglobin_concentration_EAS,Glycated_hemoglobin_levels_EUR,Red_cell_distribution_width_EUR	0	0	0	0	0	NA
chr11	207462	rs11245998	A/G	chr11	207461	207462	A	G	A	6	1	0.166667	i	6	1	0.166667	1G_0.387	0.387	35805	35805	BET1L	-	GSM3111972	THP1	RAD21	Glycated_hemoglobin_levels_EAS,Hemoglobin_A1c_levels_EAS,Mean_corpuscular_hemoglobin_concentration_EAS,Glycated_hemoglobin_levels_EUR,Red_cell_distribution_width_EUR	0	0	0	0	0	NA
chr11	207462	rs11245998	A/G	chr11	207461	207462	A	A,A	G,G	1,1	1,1	1,1	i	1	1	1	2A_0.100	0.1	35805	35805	BET1L	-	GSM3112014	THP1	RAD21	Glycated_hemoglobin_levels_EAS,Hemoglobin_A1c_levels_EAS,Mean_corpuscular_hemoglobin_concentration_EAS,Glycated_hemoglobin_levels_EUR,Red_cell_distribution_width_EUR	0	0	0	0	0	NA
chr11	207462	rs11245998	A/G	chr11	207461	207462	A	G,G	N,N	1,1	0,0	0,0	i	1	0	0	2G_0.300	0.3	35805	35805	BET1L	-	GSM3112016	THP1	RAD21	Glycated_hemoglobin_levels_EAS,Hemoglobin_A1c_levels_EAS,Mean_corpuscular_hemoglobin_concentration_EAS,Glycated_hemoglobin_levels_EUR,Red_cell_distribution_width_EUR	0	0	0	0	0	NA
chr11	207462	rs11245998	A/G	chr11	207461	207462	A	A,A	N,N	1,1	0,0	0,0	i	1	0	0	2A_0.300	0.3	35805	35805	BET1L	-	GSM3112017	THP1	RAD21	Glycated_hemoglobin_levels_EAS,Hemoglobin_A1c_levels_EAS,Mean_corpuscular_hemoglobin_concentration_EAS,Glycated_hemoglobin_levels_EUR,Red_cell_distribution_width_EUR	0	0	0	0	0	NA
chr11	207462	rs11245998	A/G	chr11	207461	207462	A	A,A	G,G	1,1	1,1	1,1	i	1	1	1	2A_0.100	0.1	35805	35805	BET1L	-	GSM3112019	THP1	RAD21	Glycated_hemoglobin_levels_EAS,Hemoglobin_A1c_levels_EAS,Mean_corpuscular_hemoglobin_concentration_EAS,Glycated_hemoglobin_levels_EUR,Red_cell_distribution_width_EUR	0	0	0	0	0	NA
chr11	207462	rs11245998	A/G	chr11	207461	207462	A	A,A	G,G	2,2	2,2	1,1	i	2	2	1	2A_0.150	0.15	35805	35805	BET1L	-	GSM3112022	THP1	RAD21	Glycated_hemoglobin_levels_EAS,Hemoglobin_A1c_levels_EAS,Mean_corpuscular_hemoglobin_concentration_EAS,Glycated_hemoglobin_levels_EUR,Red_cell_distribution_width_EUR	0	0	0	0	0	NA
chr11	207462	rs11245998	A/G	chr11	207461	207462	A	G,G	N,N	1,1	0,0	0,0	i	1	0	0	2G_0.300	0.3	35805	35805	BET1L	-	GSM3112023	THP1	RAD21	Glycated_hemoglobin_levels_EAS,Hemoglobin_A1c_levels_EAS,Mean_corpuscular_hemoglobin_concentration_EAS,Glycated_hemoglobin_levels_EUR,Red_cell_distribution_width_EUR	0	0	0	0	0	NA
chr11	207462	rs11245998	A/G	chr11	207461	207462	A	A	N	1	0	0	i	1	0	0	1A_0.110	0.11	35805	35805	BET1L	-	GSM3112049	THP1	RAD21	Glycated_hemoglobin_levels_EAS,Hemoglobin_A1c_levels_EAS,Mean_corpuscular_hemoglobin_concentration_EAS,Glycated_hemoglobin_levels_EUR,Red_cell_distribution_width_EUR	0	0	0	0	0	NA
chr11	207462	rs11245998	A/G	chr11	207461	207462	A	G	N	1	0	0	i	1	0	0	1G_0.110	0.11	35805	35805	BET1L	-	GSM3112050	THP1	RAD21	Glycated_hemoglobin_levels_EAS,Hemoglobin_A1c_levels_EAS,Mean_corpuscular_hemoglobin_concentration_EAS,Glycated_hemoglobin_levels_EUR,Red_cell_distribution_width_EUR	0	0	0	0	0	NA
chr11	207462	rs11245998	A/G	chr11	207461	207462	A	A	N	1	0	0	i	1	0	0	1A_0.110	0.11	35805	35805	BET1L	-	GSM3112052	THP1	RAD21	Glycated_hemoglobin_levels_EAS,Hemoglobin_A1c_levels_EAS,Mean_corpuscular_hemoglobin_concentration_EAS,Glycated_hemoglobin_levels_EUR,Red_cell_distribution_width_EUR	0	0	0	0	0	NA
chr11	207462	rs11245998	A/G	chr11	207461	207462	A	G	N	2	0	0	i	2	0	0	1G_0.194	0.194	35805	35805	BET1L	-	GSM3112054	THP1	RAD21	Glycated_hemoglobin_levels_EAS,Hemoglobin_A1c_levels_EAS,Mean_corpuscular_hemoglobin_concentration_EAS,Glycated_hemoglobin_levels_EUR,Red_cell_distribution_width_EUR	0	0	0	0	0	NA
chr11	207462	rs11245998	A/G	chr11	207461	207462	A	G	N	2	0	0	i	2	0	0	1G_0.194	0.194	35805	35805	BET1L	-	GSM3112056	THP1	RAD21	Glycated_hemoglobin_levels_EAS,Hemoglobin_A1c_levels_EAS,Mean_corpuscular_hemoglobin_concentration_EAS,Glycated_hemoglobin_levels_EUR,Red_cell_distribution_width_EUR	0	0	0	0	0	NA
chr11	207462	rs11245998	A/G	chr11	207461	207462	A	A	G	3	1	0.333333	i	3	1	0.333333	1A_0.239	0.239	35805	35805	BET1L	-	GSM3112057	THP1	RAD21	Glycated_hemoglobin_levels_EAS,Hemoglobin_A1c_levels_EAS,Mean_corpuscular_hemoglobin_concentration_EAS,Glycated_hemoglobin_levels_EUR,Red_cell_distribution_width_EUR	0	0	0	0	0	NA
chr11	207462	rs11245998	A/G	chr11	207461	207462	A	A	G	1	1	1	i	1	1	1	1A_0.034	0.034	35805	35805	BET1L	-	GSM3112058	THP1	RAD21	Glycated_hemoglobin_levels_EAS,Hemoglobin_A1c_levels_EAS,Mean_corpuscular_hemoglobin_concentration_EAS,Glycated_hemoglobin_levels_EUR,Red_cell_distribution_width_EUR	0	0	0	0	0	NA
chr11	207462	rs11245998	A/G	chr11	207461	207462	A	A	G	3	1	0.333333	i	3	1	0.333333	1A_0.239	0.239	35805	35805	BET1L	-	GSM3112087	THP1	RAD21	Glycated_hemoglobin_levels_EAS,Hemoglobin_A1c_levels_EAS,Mean_corpuscular_hemoglobin_concentration_EAS,Glycated_hemoglobin_levels_EUR,Red_cell_distribution_width_EUR	0	0	0	0	0	NA
chr11	207462	rs11245998	A/G	chr11	207461	207462	A	G	N	1	0	0	i	1	0	0	1G_0.110	0.11	35805	35805	BET1L	-	GSM3112090	THP1	RAD21	Glycated_hemoglobin_levels_EAS,Hemoglobin_A1c_levels_EAS,Mean_corpuscular_hemoglobin_concentration_EAS,Glycated_hemoglobin_levels_EUR,Red_cell_distribution_width_EUR	0	0	0	0	0	NA
chr11	207462	rs11245998	A/G	chr11	207461	207462	A	G,G,G,G	N,N,N,N	1,1,1,1	0,0,0,0	0,0,0,0	i	1	0	0	4G_0.544	0.544	35805	35805	BET1L	-	GSM3057094	THP1	RCOR1	Glycated_hemoglobin_levels_EAS,Hemoglobin_A1c_levels_EAS,Mean_corpuscular_hemoglobin_concentration_EAS,Glycated_hemoglobin_levels_EUR,Red_cell_distribution_width_EUR	0	0	0	0	0	NA
chr11	207462	rs11245998	A/G	chr11	207461	207462	A	G	A	6	5	0.833333	i	6	5	0.833333	1G_0.161	0.161	35805	35805	BET1L	-	GSM2359982	THP1	SPI1	Glycated_hemoglobin_levels_EAS,Hemoglobin_A1c_levels_EAS,Mean_corpuscular_hemoglobin_concentration_EAS,Glycated_hemoglobin_levels_EUR,Red_cell_distribution_width_EUR	0	0	0	0	0	NA
chr11	207462	rs11245998	A/G	chr11	207461	207462	A	G	A	3	2	0.666667	i	3	2	0.666667	1G_0.148	0.148	35805	35805	BET1L	-	GSM2359983	THP1	SPI1	Glycated_hemoglobin_levels_EAS,Hemoglobin_A1c_levels_EAS,Mean_corpuscular_hemoglobin_concentration_EAS,Glycated_hemoglobin_levels_EUR,Red_cell_distribution_width_EUR	0	0	0	0	0	NA
chr11	207462	rs11245998	A/G	chr11	207461	207462	A	G	A	6	4	0.666667	i	6	4	0.666667	1G_0.226	0.226	35805	35805	BET1L	-	GSM2359984	THP1	SPI1	Glycated_hemoglobin_levels_EAS,Hemoglobin_A1c_levels_EAS,Mean_corpuscular_hemoglobin_concentration_EAS,Glycated_hemoglobin_levels_EUR,Red_cell_distribution_width_EUR	0	0	0	0	0	NA
chr11	207462	rs11245998	A/G	chr11	207461	207462	A	G	A	9	8	0.888889	i	9	8	0.888889	1G_0.176	0.176	35805	35805	BET1L	-	GSM2359985	THP1	SPI1	Glycated_hemoglobin_levels_EAS,Hemoglobin_A1c_levels_EAS,Mean_corpuscular_hemoglobin_concentration_EAS,Glycated_hemoglobin_levels_EUR,Red_cell_distribution_width_EUR	0	0	0	0	0	NA
chr11	207462	rs11245998	A/G	chr11	207461	207462	A	A	G	5	5	1	i	5	5	1	1A_0.111	0.111	35805	35805	BET1L	-	GSM2359986	THP1	SPI1	Glycated_hemoglobin_levels_EAS,Hemoglobin_A1c_levels_EAS,Mean_corpuscular_hemoglobin_concentration_EAS,Glycated_hemoglobin_levels_EUR,Red_cell_distribution_width_EUR	0	0	0	0	0	NA
chr11	207462	rs11245998	A/G	chr11	207461	207462	A	G	A	6	5	0.833333	i	6	5	0.833333	1G_0.161	0.161	35805	35805	BET1L	-	GSM2359987	THP1	SPI1	Glycated_hemoglobin_levels_EAS,Hemoglobin_A1c_levels_EAS,Mean_corpuscular_hemoglobin_concentration_EAS,Glycated_hemoglobin_levels_EUR,Red_cell_distribution_width_EUR	0	0	0	0	0	NA
chr11	207462	rs11245998	A/G	chr11	207461	207462	A	G,G,G,G	A,A,A,A	8,8,8,8	7,7,7,7	0.875,0.875,0.875,0.875	i	8	7	0.875	4G_0.361	0.361	35805	35805	BET1L	-	GSM3057096	THP1	SPI1	Glycated_hemoglobin_levels_EAS,Hemoglobin_A1c_levels_EAS,Mean_corpuscular_hemoglobin_concentration_EAS,Glycated_hemoglobin_levels_EUR,Red_cell_distribution_width_EUR	0	0	0	0	0	NA
chr11	207462	rs11245998	A/G	chr11	207461	207462	A	G,G,G,G	A,A,A,A	13,13,13,13	7,7,7,7	0.538461538461538,0.538461538461538,0.538461538461538,0.538461538461538	i	13	7	0.538462	4G_0.708	0.708	35805	35805	BET1L	-	GSM3057097	THP1	SPI1	Glycated_hemoglobin_levels_EAS,Hemoglobin_A1c_levels_EAS,Mean_corpuscular_hemoglobin_concentration_EAS,Glycated_hemoglobin_levels_EUR,Red_cell_distribution_width_EUR	0	0	0	0	0	NA
chr11	207462	rs11245998	A/G	chr11	207461	207462	A	A	G	6	6	1	i	6	6	1	1A_0.123	0.123	35805	35805	BET1L	-	GSM3112103	THP1	SPI1	Glycated_hemoglobin_levels_EAS,Hemoglobin_A1c_levels_EAS,Mean_corpuscular_hemoglobin_concentration_EAS,Glycated_hemoglobin_levels_EUR,Red_cell_distribution_width_EUR	0	0	0	0	0	NA
chr11	207462	rs11245998	A/G	chr11	207461	207462	A	G	A	5	4	0.8	i	5	4	0.8	1G_0.154	0.154	35805	35805	BET1L	-	GSM3112104	THP1	SPI1	Glycated_hemoglobin_levels_EAS,Hemoglobin_A1c_levels_EAS,Mean_corpuscular_hemoglobin_concentration_EAS,Glycated_hemoglobin_levels_EUR,Red_cell_distribution_width_EUR	0	0	0	0	0	NA
chr11	207462	rs11245998	A/G	chr11	207461	207462	A	G	A	4	1	0.25	i	4	1	0.25	1G_0.300	0.3	35805	35805	BET1L	-	GSM3112105	THP1	SPI1	Glycated_hemoglobin_levels_EAS,Hemoglobin_A1c_levels_EAS,Mean_corpuscular_hemoglobin_concentration_EAS,Glycated_hemoglobin_levels_EUR,Red_cell_distribution_width_EUR	0	0	0	0	0	NA
chr11	207462	rs11245998	A/G	chr11	207461	207462	A	A	G	3	2	0.666667	i	3	2	0.666667	1A_0.148	0.148	35805	35805	BET1L	-	GSM3112106	THP1	SPI1	Glycated_hemoglobin_levels_EAS,Hemoglobin_A1c_levels_EAS,Mean_corpuscular_hemoglobin_concentration_EAS,Glycated_hemoglobin_levels_EUR,Red_cell_distribution_width_EUR	0	0	0	0	0	NA
chr11	207462	rs11245998	A/G	chr11	207461	207462	A	A	G	5	3	0.6	i	5	3	0.6	1A_0.236	0.236	35805	35805	BET1L	-	GSM3514944	THP1	SPI1	Glycated_hemoglobin_levels_EAS,Hemoglobin_A1c_levels_EAS,Mean_corpuscular_hemoglobin_concentration_EAS,Glycated_hemoglobin_levels_EUR,Red_cell_distribution_width_EUR	0	0	0	0	0	NA
chr11	207462	rs11245998	A/G	chr11	207461	207462	A	G	A	12	8	0.666667	i	12	8	0.666667	1G_0.306	0.306	35805	35805	BET1L	-	GSM3514945	THP1	SPI1	Glycated_hemoglobin_levels_EAS,Hemoglobin_A1c_levels_EAS,Mean_corpuscular_hemoglobin_concentration_EAS,Glycated_hemoglobin_levels_EUR,Red_cell_distribution_width_EUR	0	0	0	0	0	NA
chr11	207462	rs11245998	A/G	chr11	207461	207462	A	A	G	5	1	0.2	i	5	1	0.2	1A_0.347	0.347	35805	35805	BET1L	-	GSM624143	THP1	SPI1	Glycated_hemoglobin_levels_EAS,Hemoglobin_A1c_levels_EAS,Mean_corpuscular_hemoglobin_concentration_EAS,Glycated_hemoglobin_levels_EUR,Red_cell_distribution_width_EUR	0	0	0	0	0	NA
chr11	207462	rs11245998	A/G	chr11	207461	207462	A	A	G	5	3	0.6	i	5	3	0.6	1A_0.236	0.236	35805	35805	BET1L	-	GSM3330435	THP1	TRP47	Glycated_hemoglobin_levels_EAS,Hemoglobin_A1c_levels_EAS,Mean_corpuscular_hemoglobin_concentration_EAS,Glycated_hemoglobin_levels_EUR,Red_cell_distribution_width_EUR	0	0	0	0	0	NA
chr11	207462	rs11245998	A/G	chr11	207461	207462	A	A	G	2	2	1	i	2	2	1	1A_0.060	0.06	35805	35805	BET1L	-	GSM3330436	THP1	TRP47	Glycated_hemoglobin_levels_EAS,Hemoglobin_A1c_levels_EAS,Mean_corpuscular_hemoglobin_concentration_EAS,Glycated_hemoglobin_levels_EUR,Red_cell_distribution_width_EUR	0	0	0	0	0	NA
chr11	207462	rs11245998	A/G	chr11	207461	207462	A	G	A	2	1	0.5	i	2	1	0.5	1G_0.150	0.15	35805	35805	BET1L	-	GSM2371449	THP1	VDR	Glycated_hemoglobin_levels_EAS,Hemoglobin_A1c_levels_EAS,Mean_corpuscular_hemoglobin_concentration_EAS,Glycated_hemoglobin_levels_EUR,Red_cell_distribution_width_EUR	0	0	0	0	0	NA
chr11	772490	rs12224894	G/A	chr11	772489	772490	G	G	A	5	4	0.8	i	5	4	0.8	1G_0.154	0.154	-182907	182907	PDDC1	-	GSM3330435	THP1	TRP47		NA	NA	NA	NA	NA	NA
chr11	772490	rs12224894	G/A	chr11	772489	772490	G	G	A	3	2	0.666667	i	3	2	0.666667	1G_0.148	0.148	-182907	182907	PDDC1	-	GSM3330436	THP1	TRP47		NA	NA	NA	NA	NA	NA
chr11	18698382	rs12282271	A/G	chr11	18719928	18719929	A	G	N	2	0	0	i	2	0	0	1G_0.194	0.194	-55686	55686	TMEM86A	+	GSM3514947	THP1	CEBPA		NA	NA	NA	NA	NA	NA
chr11	18698382	rs12282271	A/G	chr11	18719928	18719929	A	G	N	1	0	0	i	1	0	0	1G_0.110	0.11	-55686	55686	TMEM86A	+	GSM2881837	THP1	CONTROL		NA	NA	NA	NA	NA	NA
chr11	18698382	rs12282271	A/G	chr11	18719928	18719929	A	A	G	2	2	1	i	2	2	1	1A_0.060	0.06	-55686	55686	TMEM86A	+	GSM2544245	THP1	CTCF		NA	NA	NA	NA	NA	NA
chr11	18698382	rs12282271	A/G	chr11	18719928	18719929	A	A	N	1	0	0	i	1	0	0	1A_0.110	0.11	-55686	55686	TMEM86A	+	GSM2108046	THP1	H3K27ac		NA	NA	NA	NA	NA	NA
chr11	18698382	rs12282271	A/G	chr11	18719928	18719929	A	A	G	2	2	1	i	2	2	1	1A_0.060	0.06	-55686	55686	TMEM86A	+	GSM2544236	THP1	H3K27ac		NA	NA	NA	NA	NA	NA
chr11	18698382	rs12282271	A/G	chr11	18719928	18719929	A	A	G	8	5	0.625	i	8	5	0.625	1A_0.285	0.285	-55686	55686	TMEM86A	+	GSM2544238	THP1	H3K27ac		NA	NA	NA	NA	NA	NA
chr11	18698382	rs12282271	A/G	chr11	18719928	18719929	A	G	A	6	1	0.166667	i	6	1	0.166667	1G_0.387	0.387	-55686	55686	TMEM86A	+	GSM2544239	THP1	H3K27ac		NA	NA	NA	NA	NA	NA
chr11	18698382	rs12282271	A/G	chr11	18719928	18719929	A	A	G	5	3	0.6	i	5	3	0.6	1A_0.236	0.236	-55686	55686	TMEM86A	+	GSM2881832	THP1	H3K27ac		NA	NA	NA	NA	NA	NA
chr11	18698382	rs12282271	A/G	chr11	18719928	18719929	A	A	N	1	0	0	i	1	0	0	1A_0.110	0.11	-55686	55686	TMEM86A	+	GSM3514952	THP1	H3K27ac		NA	NA	NA	NA	NA	NA
chr11	18698382	rs12282271	A/G	chr11	18719928	18719929	A	G	A	3	1	0.333333	i	3	1	0.333333	1G_0.239	0.239	-55686	55686	TMEM86A	+	GSM3514953	THP1	H3K27ac		NA	NA	NA	NA	NA	NA
chr11	18698382	rs12282271	A/G	chr11	18719928	18719929	A	A	G	3	1	0.333333	i	3	1	0.333333	1A_0.239	0.239	-55686	55686	TMEM86A	+	GSM3681459	THP1	H3K27ac		NA	NA	NA	NA	NA	NA
chr11	18698382	rs12282271	A/G	chr11	18719928	18719929	A	A	G	2	1	0.5	i	2	1	0.5	1A_0.150	0.15	-55686	55686	TMEM86A	+	GSM3514950	THP1	H3K4me1		NA	NA	NA	NA	NA	NA
chr11	18698382	rs12282271	A/G	chr11	18719928	18719929	A	G	A	4	3	0.75	i	4	3	0.75	1G_0.150	0.15	-55686	55686	TMEM86A	+	GSM3514951	THP1	H3K4me1		NA	NA	NA	NA	NA	NA
chr11	18698382	rs12282271	A/G	chr11	18719928	18719929	A	G,G	A,A	4,4	3,3	0.75,0.75	i	4	3	0.75	2G_0.276	0.276	-55686	55686	TMEM86A	+	GSM1543981	THP1	H3K4me3		NA	NA	NA	NA	NA	NA
chr11	18698382	rs12282271	A/G	chr11	18719928	18719929	A	A	N	4	0	0	i	4	0	0	1A_0.315	0.315	-55686	55686	TMEM86A	+	GSM1873572	THP1	H3K4me3		NA	NA	NA	NA	NA	NA
chr11	18698382	rs12282271	A/G	chr11	18719928	18719929	A	G	A	6	3	0.5	i	6	3	0.5	1G_0.308	0.308	-55686	55686	TMEM86A	+	GSM2108047	THP1	H3K4me3		NA	NA	NA	NA	NA	NA
chr11	18698382	rs12282271	A/G	chr11	18719928	18719929	A	A	G	4	1	0.25	i	4	1	0.25	1A_0.300	0.3	-55686	55686	TMEM86A	+	GSM2881825	THP1	H3K4me3		NA	NA	NA	NA	NA	NA
chr11	18698382	rs12282271	A/G	chr11	18719928	18719929	A	A	G	3	2	0.666667	i	3	2	0.666667	1A_0.148	0.148	-55686	55686	TMEM86A	+	GSM2881826	THP1	H3K4me3		NA	NA	NA	NA	NA	NA
chr11	18698382	rs12282271	A/G	chr11	18719928	18719929	A	A	G	3	3	1	i	3	3	1	1A_0.081	0.081	-55686	55686	TMEM86A	+	GSM2881827	THP1	H3K4me3		NA	NA	NA	NA	NA	NA
chr11	18698382	rs12282271	A/G	chr11	18719928	18719929	A	A	N	2	0	0	i	2	0	0	1A_0.194	0.194	-55686	55686	TMEM86A	+	GSM2881828	THP1	H3K4me3		NA	NA	NA	NA	NA	NA
chr11	18698382	rs12282271	A/G	chr11	18719928	18719929	A	A	G	5	1	0.2	i	5	1	0.2	1A_0.347	0.347	-55686	55686	TMEM86A	+	GSM2881829	THP1	H3K4me3		NA	NA	NA	NA	NA	NA
chr11	18698382	rs12282271	A/G	chr11	18719928	18719929	A	G	A	5	4	0.8	i	5	4	0.8	1G_0.154	0.154	-55686	55686	TMEM86A	+	GSM2881830	THP1	H3K4me3		NA	NA	NA	NA	NA	NA
chr11	18698382	rs12282271	A/G	chr11	18719928	18719929	A	A	N	1	0	0	i	1	0	0	1A_0.110	0.11	-55686	55686	TMEM86A	+	GSM3261522	THP1	H3K4me3		NA	NA	NA	NA	NA	NA
chr11	18698382	rs12282271	A/G	chr11	18719928	18719929	A	A	G	6	3	0.5	i	6	3	0.5	1A_0.308	0.308	-55686	55686	TMEM86A	+	GSM3377517	THP1	H3K4me3		NA	NA	NA	NA	NA	NA
chr11	18698382	rs12282271	A/G	chr11	18719928	18719929	A	A	G	5	1	0.2	i	5	1	0.2	1A_0.347	0.347	-55686	55686	TMEM86A	+	GSM3377518	THP1	H3K4me3		NA	NA	NA	NA	NA	NA
chr11	18698382	rs12282271	A/G	chr11	18719928	18719929	A	A	G	7	4	0.571429	i	7	4	0.571429	1A_0.296	0.296	-55686	55686	TMEM86A	+	GSM3377519	THP1	H3K4me3		NA	NA	NA	NA	NA	NA
chr11	18698382	rs12282271	A/G	chr11	18719928	18719929	A	G	A	5	2	0.4	i	5	2	0.4	1G_0.313	0.313	-55686	55686	TMEM86A	+	GSM3377520	THP1	H3K4me3		NA	NA	NA	NA	NA	NA
chr11	18698382	rs12282271	A/G	chr11	18719928	18719929	A	G	A	5	4	0.8	i	5	4	0.8	1G_0.154	0.154	-55686	55686	TMEM86A	+	GSM3377521	THP1	H3K4me3		NA	NA	NA	NA	NA	NA
chr11	18698382	rs12282271	A/G	chr11	18719928	18719929	A	A	G	5	4	0.8	i	5	4	0.8	1A_0.154	0.154	-55686	55686	TMEM86A	+	GSM3377522	THP1	H3K4me3		NA	NA	NA	NA	NA	NA
chr11	18698382	rs12282271	A/G	chr11	18719928	18719929	A	A	G	1	1	1	i	1	1	1	1A_0.034	0.034	-55686	55686	TMEM86A	+	GSM3377523	THP1	H3K4me3		NA	NA	NA	NA	NA	NA
chr11	18698382	rs12282271	A/G	chr11	18719928	18719929	A	A	G	3	3	1	i	3	3	1	1A_0.081	0.081	-55686	55686	TMEM86A	+	GSM3377524	THP1	H3K4me3		NA	NA	NA	NA	NA	NA
chr11	18698382	rs12282271	A/G	chr11	18719928	18719929	A	A	G	4	1	0.25	i	4	1	0.25	1A_0.300	0.3	-55686	55686	TMEM86A	+	GSM3377525	THP1	H3K4me3		NA	NA	NA	NA	NA	NA
chr11	18698382	rs12282271	A/G	chr11	18719928	18719929	A	A	G	3	3	1	i	3	3	1	1A_0.081	0.081	-55686	55686	TMEM86A	+	GSM3377526	THP1	H3K4me3		NA	NA	NA	NA	NA	NA
chr11	18698382	rs12282271	A/G	chr11	18719928	18719929	A	A	G	1	1	1	i	1	1	1	1A_0.034	0.034	-55686	55686	TMEM86A	+	GSM3377527	THP1	H3K4me3		NA	NA	NA	NA	NA	NA
chr11	18698382	rs12282271	A/G	chr11	18719928	18719929	A	G	A	6	1	0.166667	i	6	1	0.166667	1G_0.387	0.387	-55686	55686	TMEM86A	+	GSM3377528	THP1	H3K4me3		NA	NA	NA	NA	NA	NA
chr11	18698382	rs12282271	A/G	chr11	18719928	18719929	A	A	G	4	4	1	i	4	4	1	1A_0.098	0.098	-55686	55686	TMEM86A	+	GSM3681460	THP1	H3K4me3		NA	NA	NA	NA	NA	NA
chr11	18698382	rs12282271	A/G	chr11	18719928	18719929	A	A	N	1	0	0	i	1	0	0	1A_0.110	0.11	-55686	55686	TMEM86A	+	GSM3112083	THP1	POLR2A		NA	NA	NA	NA	NA	NA
chr11	18698382	rs12282271	A/G	chr11	18719928	18719929	A	A	N	1	0	0	i	1	0	0	1A_0.110	0.11	-55686	55686	TMEM86A	+	GSM3112085	THP1	POLR2A		NA	NA	NA	NA	NA	NA
chr11	18698382	rs12282271	A/G	chr11	18719928	18719929	A	A	G	2	1	0.5	i	2	1	0.5	1A_0.150	0.15	-55686	55686	TMEM86A	+	GSM3112086	THP1	POLR2A		NA	NA	NA	NA	NA	NA
chr11	18698382	rs12282271	A/G	chr11	18719928	18719929	A	A	N	1	0	0	i	1	0	0	1A_0.110	0.11	-55686	55686	TMEM86A	+	GSM2359985	THP1	SPI1		NA	NA	NA	NA	NA	NA
chr11	18698382	rs12282271	A/G	chr11	18719928	18719929	A	G,G,G,G	N,N,N,N	1,1,1,1	0,0,0,0	0,0,0,0	i	1	0	0	4G_0.544	0.544	-55686	55686	TMEM86A	+	GSM3057097	THP1	SPI1		NA	NA	NA	NA	NA	NA
chr11	18698382	rs12282271	A/G	chr11	18719928	18719929	A	G	N	1	0	0	i	1	0	0	1G_0.110	0.11	-55686	55686	TMEM86A	+	GSM3514945	THP1	SPI1		NA	NA	NA	NA	NA	NA
chr11	18698382	rs12282271	A/G	chr11	18719928	18719929	A	A	G	1	1	1	i	1	1	1	1A_0.034	0.034	-55686	55686	TMEM86A	+	GSM3330435	THP1	TRP47		NA	NA	NA	NA	NA	NA
chr11	18698382	rs12282271	A/G	chr11	18719928	18719929	A	A	G	8	2	0.25	i	8	2	0.25	1A_0.436	0.436	-55686	55686	TMEM86A	+	GSM2371449	THP1	VDR		NA	NA	NA	NA	NA	NA
chr11	73983709	rs659366	C/T	chr11	73694753	73694754	C	T	C	3	2	0.666667	i	3	2	0.666667	1T_0.148	0.148	581412	581412	UCP2	-	GSM1520921	THP1	CDK9		NA	NA	NA	NA	NA	NA
chr11	73983709	rs659366	C/T	chr11	73694753	73694754	C	T	N	1	0	0	i	1	0	0	1T_0.110	0.11	581412	581412	UCP2	-	GSM3112100	THP1	CEBPB		NA	NA	NA	NA	NA	NA
chr11	73983709	rs659366	C/T	chr11	73694753	73694754	C	C	T	3	1	0.333333	i	3	1	0.333333	1C_0.239	0.239	581412	581412	UCP2	-	GSM2881837	THP1	CONTROL		NA	NA	NA	NA	NA	NA
chr11	73983709	rs659366	C/T	chr11	73694753	73694754	C	T	C	3	3	1	i	3	3	1	1T_0.081	0.081	581412	581412	UCP2	-	GSM3681465	THP1	CONTROL		NA	NA	NA	NA	NA	NA
chr11	73983709	rs659366	C/T	chr11	73694753	73694754	C	T	C	4	2	0.5	i	4	2	0.5	1T_0.244	0.244	581412	581412	UCP2	-	GSM2544245	THP1	CTCF		NA	NA	NA	NA	NA	NA
chr11	73983709	rs659366	C/T	chr11	73694753	73694754	C	T,T	N,N	1,1	0,0	0,0	i	1	0	0	2T_0.300	0.3	581412	581412	UCP2	-	GSM3111979	THP1	CTCF		NA	NA	NA	NA	NA	NA
chr11	73983709	rs659366	C/T	chr11	73694753	73694754	C	C	N	1	0	0	i	1	0	0	1C_0.110	0.11	581412	581412	UCP2	-	GSM3112066	THP1	CTCF		NA	NA	NA	NA	NA	NA
chr11	73983709	rs659366	C/T	chr11	73694753	73694754	C	T	C	11	9	0.818182	i	11	9	0.818182	1T_0.217	0.217	581412	581412	UCP2	-	GSM2108046	THP1	H3K27ac		NA	NA	NA	NA	NA	NA
chr11	73983709	rs659366	C/T	chr11	73694753	73694754	C	C	T	31	20	0.645161	i	31	20	0.645161	1C_0.412	0.412	581412	581412	UCP2	-	GSM2544236	THP1	H3K27ac		NA	NA	NA	NA	NA	NA
chr11	73983709	rs659366	C/T	chr11	73694753	73694754	C	C	T	12	11	0.916667	i	12	11	0.916667	1C_0.189	0.189	581412	581412	UCP2	-	GSM2544238	THP1	H3K27ac		NA	NA	NA	NA	NA	NA
chr11	73983709	rs659366	C/T	chr11	73694753	73694754	C	C	T	10	7	0.7	i	10	7	0.7	1C_0.264	0.264	581412	581412	UCP2	-	GSM2544239	THP1	H3K27ac		NA	NA	NA	NA	NA	NA
chr11	73983709	rs659366	C/T	chr11	73694753	73694754	C	T	C	26	18	0.692308	i	26	18	0.692308	1T_0.357	0.357	581412	581412	UCP2	-	GSM2881831	THP1	H3K27ac		NA	NA	NA	NA	NA	NA
chr11	73983709	rs659366	C/T	chr11	73694753	73694754	C	T	C	20	13	0.65	i	20	13	0.65	1T_0.371	0.371	581412	581412	UCP2	-	GSM2881832	THP1	H3K27ac		NA	NA	NA	NA	NA	NA
chr11	73983709	rs659366	C/T	chr11	73694753	73694754	C	T,T,T,T	C,C,C,C	14,14,14,14	3,3,3,3	0.214285714285714,0.214285714285714,0.214285714285714,0.214285714285714	i	14	3	0.214286	4T_0.885	0.885	581412	581412	UCP2	-	GSM3057092	THP1	H3K27ac		NA	NA	NA	NA	NA	NA
chr11	73983709	rs659366	C/T	chr11	73694753	73694754	C	T	C	9	6	0.666667	i	9	6	0.666667	1T_0.274	0.274	581412	581412	UCP2	-	GSM3112082	THP1	H3K27ac		NA	NA	NA	NA	NA	NA
chr11	73983709	rs659366	C/T	chr11	73694753	73694754	C	C	T	14	2	0.142857	i	14	2	0.142857	1C_0.556	0.556	581412	581412	UCP2	-	GSM3514952	THP1	H3K27ac		NA	NA	NA	NA	NA	NA
chr11	73983709	rs659366	C/T	chr11	73694753	73694754	C	C	T	19	8	0.421053	i	19	8	0.421053	1C_0.528	0.528	581412	581412	UCP2	-	GSM3514953	THP1	H3K27ac		NA	NA	NA	NA	NA	NA
chr11	73983709	rs659366	C/T	chr11	73694753	73694754	C	C	T	36	31	0.861111	i	36	31	0.861111	1C_0.273	0.273	581412	581412	UCP2	-	GSM3681459	THP1	H3K27ac		NA	NA	NA	NA	NA	NA
chr11	73983709	rs659366	C/T	chr11	73694753	73694754	C	T	N	3	0	0	i	3	0	0	1T_0.261	0.261	581412	581412	UCP2	-	GSM3514950	THP1	H3K4me1		NA	NA	NA	NA	NA	NA
chr11	73983709	rs659366	C/T	chr11	73694753	73694754	C	T	C	2	2	1	i	2	2	1	1T_0.060	0.06	581412	581412	UCP2	-	GSM3514951	THP1	H3K4me1		NA	NA	NA	NA	NA	NA
chr11	73983709	rs659366	C/T	chr11	73694753	73694754	C	C	N	1	0	0	i	1	0	0	1C_0.110	0.11	581412	581412	UCP2	-	GSM3514948	THP1	IRF8		NA	NA	NA	NA	NA	NA
chr11	73983709	rs659366	C/T	chr11	73694753	73694754	C	T	N	1	0	0	i	1	0	0	1T_0.110	0.11	581412	581412	UCP2	-	GSM1901549	THP1	JMJD1C		NA	NA	NA	NA	NA	NA
chr11	73983709	rs659366	C/T	chr11	73694753	73694754	C	T,T,T,T	C,C,C,C	3,3,3,3	1,1,1,1	0.333333333333333,0.333333333333333,0.333333333333333,0.333333333333333	i	3	1	0.333333	4T_0.705	0.705	581412	581412	UCP2	-	GSM3057099	THP1	KMT2B		NA	NA	NA	NA	NA	NA
chr11	73983709	rs659366	C/T	chr11	73694753	73694754	C	T,T,T,T	C,C,C,C	8,8,8,8	2,2,2,2	0.25,0.25,0.25,0.25	i	8	2	0.25	4T_0.841	0.841	581412	581412	UCP2	-	GSM2412283	THP1	MYB		NA	NA	NA	NA	NA	NA
chr11	73983709	rs659366	C/T	chr11	73694753	73694754	C	C	T	4	3	0.75	i	4	3	0.75	1C_0.150	0.15	581412	581412	UCP2	-	GSM1520912	THP1	POLR2A		NA	NA	NA	NA	NA	NA
chr11	73983709	rs659366	C/T	chr11	73694753	73694754	C	T	C	1	1	1	i	1	1	1	1T_0.034	0.034	581412	581412	UCP2	-	GSM1520913	THP1	POLR2A		NA	NA	NA	NA	NA	NA
chr11	73983709	rs659366	C/T	chr11	73694753	73694754	C	T	C	3	2	0.666667	i	3	2	0.666667	1T_0.148	0.148	581412	581412	UCP2	-	GSM1520923	THP1	POLR2A		NA	NA	NA	NA	NA	NA
chr11	73983709	rs659366	C/T	chr11	73694753	73694754	C	T,T,T,T	N,N,N,N	1,1,1,1	0,0,0,0	0,0,0,0	i	1	0	0	4T_0.544	0.544	581412	581412	UCP2	-	GSM2779054	THP1	POLR2A		NA	NA	NA	NA	NA	NA
chr11	73983709	rs659366	C/T	chr11	73694753	73694754	C	C,C,C,C	T,T,T,T	2,2,2,2	1,1,1,1	0.5,0.5,0.5,0.5	i	2	1	0.5	4C_0.564	0.564	581412	581412	UCP2	-	GSM2779056	THP1	POLR2A		NA	NA	NA	NA	NA	NA
chr11	73983709	rs659366	C/T	chr11	73694753	73694754	C	C,C,C,C	N,N,N,N	5,5,5,5	0,0,0,0	0,0,0,0	i	5	0	0	4C_0.845	0.845	581412	581412	UCP2	-	GSM2779057	THP1	POLR2A		NA	NA	NA	NA	NA	NA
chr11	73983709	rs659366	C/T	chr11	73694753	73694754	C	C	N	1	0	0	i	1	0	0	1C_0.110	0.11	581412	581412	UCP2	-	GSM3111973	THP1	POLR2A		NA	NA	NA	NA	NA	NA
chr11	73983709	rs659366	C/T	chr11	73694753	73694754	C	T	N	3	0	0	i	3	0	0	1T_0.261	0.261	581412	581412	UCP2	-	GSM3111974	THP1	POLR2A		NA	NA	NA	NA	NA	NA
chr11	73983709	rs659366	C/T	chr11	73694753	73694754	C	T	C	2	2	1	i	2	2	1	1T_0.060	0.06	581412	581412	UCP2	-	GSM3111975	THP1	POLR2A		NA	NA	NA	NA	NA	NA
chr11	73983709	rs659366	C/T	chr11	73694753	73694754	C	T	C	8	4	0.5	i	8	4	0.5	1T_0.355	0.355	581412	581412	UCP2	-	GSM3111976	THP1	POLR2A		NA	NA	NA	NA	NA	NA
chr11	73983709	rs659366	C/T	chr11	73694753	73694754	C	T	C	5	3	0.6	i	5	3	0.6	1T_0.236	0.236	581412	581412	UCP2	-	GSM3111977	THP1	POLR2A		NA	NA	NA	NA	NA	NA
chr11	73983709	rs659366	C/T	chr11	73694753	73694754	C	C,C	N,N	1,1	0,0	0,0	i	1	0	0	2C_0.300	0.3	581412	581412	UCP2	-	GSM3112003	THP1	POLR2A		NA	NA	NA	NA	NA	NA
chr11	73983709	rs659366	C/T	chr11	73694753	73694754	C	C,C	N,N	2,2	0,0	0,0	i	2	0	0	2C_0.450	0.45	581412	581412	UCP2	-	GSM3112004	THP1	POLR2A		NA	NA	NA	NA	NA	NA
chr11	73983709	rs659366	C/T	chr11	73694753	73694754	C	T,T	N,N	1,1	0,0	0,0	i	1	0	0	2T_0.300	0.3	581412	581412	UCP2	-	GSM3112005	THP1	POLR2A		NA	NA	NA	NA	NA	NA
chr11	73983709	rs659366	C/T	chr11	73694753	73694754	C	T,T	C,C	1,1	1,1	1,1	i	1	1	1	2T_0.100	0.1	581412	581412	UCP2	-	GSM3112007	THP1	POLR2A		NA	NA	NA	NA	NA	NA
chr11	73983709	rs659366	C/T	chr11	73694753	73694754	C	C,C	N,N	1,1	0,0	0,0	i	1	0	0	2C_0.300	0.3	581412	581412	UCP2	-	GSM3112008	THP1	POLR2A		NA	NA	NA	NA	NA	NA
chr11	73983709	rs659366	C/T	chr11	73694753	73694754	C	C,C	N,N	1,1	0,0	0,0	i	1	0	0	2C_0.300	0.3	581412	581412	UCP2	-	GSM3112009	THP1	POLR2A		NA	NA	NA	NA	NA	NA
chr11	73983709	rs659366	C/T	chr11	73694753	73694754	C	T,T	N,N	1,1	0,0	0,0	i	1	0	0	2T_0.300	0.3	581412	581412	UCP2	-	GSM3112011	THP1	POLR2A		NA	NA	NA	NA	NA	NA
chr11	73983709	rs659366	C/T	chr11	73694753	73694754	C	T,T	N,N	1,1	0,0	0,0	i	1	0	0	2T_0.300	0.3	581412	581412	UCP2	-	GSM3112012	THP1	POLR2A		NA	NA	NA	NA	NA	NA
chr11	73983709	rs659366	C/T	chr11	73694753	73694754	C	T	C	5	3	0.6	i	5	3	0.6	1T_0.236	0.236	581412	581412	UCP2	-	GSM3112038	THP1	POLR2A		NA	NA	NA	NA	NA	NA
chr11	73983709	rs659366	C/T	chr11	73694753	73694754	C	T	C	3	3	1	i	3	3	1	1T_0.081	0.081	581412	581412	UCP2	-	GSM3112039	THP1	POLR2A		NA	NA	NA	NA	NA	NA
chr11	73983709	rs659366	C/T	chr11	73694753	73694754	C	T	C	3	3	1	i	3	3	1	1T_0.081	0.081	581412	581412	UCP2	-	GSM3112040	THP1	POLR2A		NA	NA	NA	NA	NA	NA
chr11	73983709	rs659366	C/T	chr11	73694753	73694754	C	C	T	3	1	0.333333	i	3	1	0.333333	1C_0.239	0.239	581412	581412	UCP2	-	GSM3112041	THP1	POLR2A		NA	NA	NA	NA	NA	NA
chr11	73983709	rs659366	C/T	chr11	73694753	73694754	C	T	C	3	3	1	i	3	3	1	1T_0.081	0.081	581412	581412	UCP2	-	GSM3112042	THP1	POLR2A		NA	NA	NA	NA	NA	NA
chr11	73983709	rs659366	C/T	chr11	73694753	73694754	C	C	N	1	0	0	i	1	0	0	1C_0.110	0.11	581412	581412	UCP2	-	GSM3112043	THP1	POLR2A		NA	NA	NA	NA	NA	NA
chr11	73983709	rs659366	C/T	chr11	73694753	73694754	C	T	C	5	2	0.4	i	5	2	0.4	1T_0.313	0.313	581412	581412	UCP2	-	GSM3112044	THP1	POLR2A		NA	NA	NA	NA	NA	NA
chr11	73983709	rs659366	C/T	chr11	73694753	73694754	C	T	N	1	0	0	i	1	0	0	1T_0.110	0.11	581412	581412	UCP2	-	GSM3112045	THP1	POLR2A		NA	NA	NA	NA	NA	NA
chr11	73983709	rs659366	C/T	chr11	73694753	73694754	C	T	C	2	1	0.5	i	2	1	0.5	1T_0.150	0.15	581412	581412	UCP2	-	GSM3112047	THP1	POLR2A		NA	NA	NA	NA	NA	NA
chr11	73983709	rs659366	C/T	chr11	73694753	73694754	C	C	T	14	10	0.714286	i	14	10	0.714286	1C_0.290	0.29	581412	581412	UCP2	-	GSM3112048	THP1	POLR2A		NA	NA	NA	NA	NA	NA
chr11	73983709	rs659366	C/T	chr11	73694753	73694754	C	C	T	3	1	0.333333	i	3	1	0.333333	1C_0.239	0.239	581412	581412	UCP2	-	GSM3112083	THP1	POLR2A		NA	NA	NA	NA	NA	NA
chr11	73983709	rs659366	C/T	chr11	73694753	73694754	C	T	C	2	1	0.5	i	2	1	0.5	1T_0.150	0.15	581412	581412	UCP2	-	GSM3112084	THP1	POLR2A		NA	NA	NA	NA	NA	NA
chr11	73983709	rs659366	C/T	chr11	73694753	73694754	C	T	C	4	2	0.5	i	4	2	0.5	1T_0.244	0.244	581412	581412	UCP2	-	GSM3112085	THP1	POLR2A		NA	NA	NA	NA	NA	NA
chr11	73983709	rs659366	C/T	chr11	73694753	73694754	C	T	C	2	2	1	i	2	2	1	1T_0.060	0.06	581412	581412	UCP2	-	GSM3112086	THP1	POLR2A		NA	NA	NA	NA	NA	NA
chr11	73983709	rs659366	C/T	chr11	73694753	73694754	C	T	N	5	0	0	i	5	0	0	1T_0.360	0.36	581412	581412	UCP2	-	GSM3112095	THP1	POLR2A		NA	NA	NA	NA	NA	NA
chr11	73983709	rs659366	C/T	chr11	73694753	73694754	C	T	N	1	0	0	i	1	0	0	1T_0.110	0.11	581412	581412	UCP2	-	GSM3112096	THP1	POLR2A		NA	NA	NA	NA	NA	NA
chr11	73983709	rs659366	C/T	chr11	73694753	73694754	C	T	C	3	2	0.666667	i	3	2	0.666667	1T_0.148	0.148	581412	581412	UCP2	-	GSM3112097	THP1	POLR2A		NA	NA	NA	NA	NA	NA
chr11	73983709	rs659366	C/T	chr11	73694753	73694754	C	G	N	1	0	0	i	1	0	0	1G_0.110	0.11	581412	581412	UCP2	-	GSM3356670	THP1	POLR2A		NA	NA	NA	NA	NA	NA
chr11	73983709	rs659366	C/T	chr11	73694753	73694754	C	T	N	1	0	0	i	1	0	0	1T_0.110	0.11	581412	581412	UCP2	-	GSM1520918	THP1	POLR2A		NA	NA	NA	NA	NA	NA
chr11	73983709	rs659366	C/T	chr11	73694753	73694754	C	C	T	3	2	0.666667	i	3	2	0.666667	1C_0.148	0.148	581412	581412	UCP2	-	GSM1520919	THP1	POLR2A		NA	NA	NA	NA	NA	NA
chr11	73983709	rs659366	C/T	chr11	73694753	73694754	C	C	T	2	1	0.5	i	2	1	0.5	1C_0.150	0.15	581412	581412	UCP2	-	GSM1520924	THP1	POLR2A		NA	NA	NA	NA	NA	NA
chr11	73983709	rs659366	C/T	chr11	73694753	73694754	C	T	N	1	0	0	i	1	0	0	1T_0.110	0.11	581412	581412	UCP2	-	GSM3111968	THP1	RAD21		NA	NA	NA	NA	NA	NA
chr11	73983709	rs659366	C/T	chr11	73694753	73694754	C	T	N	1	0	0	i	1	0	0	1T_0.110	0.11	581412	581412	UCP2	-	GSM3111969	THP1	RAD21		NA	NA	NA	NA	NA	NA
chr11	73983709	rs659366	C/T	chr11	73694753	73694754	C	C	N	1	0	0	i	1	0	0	1C_0.110	0.11	581412	581412	UCP2	-	GSM3111970	THP1	RAD21		NA	NA	NA	NA	NA	NA
chr11	73983709	rs659366	C/T	chr11	73694753	73694754	C	C	N	2	0	0	i	2	0	0	1C_0.194	0.194	581412	581412	UCP2	-	GSM3111972	THP1	RAD21		NA	NA	NA	NA	NA	NA
chr11	73983709	rs659366	C/T	chr11	73694753	73694754	C	T,T	N,N	1,1	0,0	0,0	i	1	0	0	2T_0.300	0.3	581412	581412	UCP2	-	GSM3112016	THP1	RAD21		NA	NA	NA	NA	NA	NA
chr11	73983709	rs659366	C/T	chr11	73694753	73694754	C	T,T	N,N	1,1	0,0	0,0	i	1	0	0	2T_0.300	0.3	581412	581412	UCP2	-	GSM3112018	THP1	RAD21		NA	NA	NA	NA	NA	NA
chr11	73983709	rs659366	C/T	chr11	73694753	73694754	C	A	N	1	0	0	i	1	0	0	1A_0.110	0.11	581412	581412	UCP2	-	GSM3112058	THP1	RAD21		NA	NA	NA	NA	NA	NA
chr11	73983709	rs659366	C/T	chr11	73694753	73694754	C	T	N	1	0	0	i	1	0	0	1T_0.110	0.11	581412	581412	UCP2	-	GSM3112059	THP1	RAD21		NA	NA	NA	NA	NA	NA
chr11	73983709	rs659366	C/T	chr11	73694753	73694754	C	T	N	1	0	0	i	1	0	0	1T_0.110	0.11	581412	581412	UCP2	-	GSM3112087	THP1	RAD21		NA	NA	NA	NA	NA	NA
chr11	73983709	rs659366	C/T	chr11	73694753	73694754	C	T	C	1	1	1	i	1	1	1	1T_0.034	0.034	581412	581412	UCP2	-	GSM3112089	THP1	RAD21		NA	NA	NA	NA	NA	NA
chr11	73983709	rs659366	C/T	chr11	73694753	73694754	C	T	C	1	1	1	i	1	1	1	1T_0.034	0.034	581412	581412	UCP2	-	GSM3112112	THP1	RELA		NA	NA	NA	NA	NA	NA
chr11	73983709	rs659366	C/T	chr11	73694753	73694754	C	T	N	1	0	0	i	1	0	0	1T_0.110	0.11	581412	581412	UCP2	-	GSM2359984	THP1	SPI1		NA	NA	NA	NA	NA	NA
chr11	73983709	rs659366	C/T	chr11	73694753	73694754	C	C	N	1	0	0	i	1	0	0	1C_0.110	0.11	581412	581412	UCP2	-	GSM2359985	THP1	SPI1		NA	NA	NA	NA	NA	NA
chr11	73983709	rs659366	C/T	chr11	73694753	73694754	C	C	T	2	1	0.5	i	2	1	0.5	1C_0.150	0.15	581412	581412	UCP2	-	GSM2359986	THP1	SPI1		NA	NA	NA	NA	NA	NA
chr11	73983709	rs659366	C/T	chr11	73694753	73694754	C	T	N	3	0	0	i	3	0	0	1T_0.261	0.261	581412	581412	UCP2	-	GSM2359987	THP1	SPI1		NA	NA	NA	NA	NA	NA
chr11	73983709	rs659366	C/T	chr11	73694753	73694754	C	C,C,C,C	N,N,N,N	1,1,1,1	0,0,0,0	0,0,0,0	i	1	0	0	4C_0.544	0.544	581412	581412	UCP2	-	GSM3057096	THP1	SPI1		NA	NA	NA	NA	NA	NA
chr11	73983709	rs659366	C/T	chr11	73694753	73694754	C	T,T,T,T	C,C,C,C	1,1,1,1	1,1,1,1	1,1,1,1	i	1	1	1	4T_0.200	0.2	581412	581412	UCP2	-	GSM3057097	THP1	SPI1		NA	NA	NA	NA	NA	NA
chr11	73983709	rs659366	C/T	chr11	73694753	73694754	C	C	N	1	0	0	i	1	0	0	1C_0.110	0.11	581412	581412	UCP2	-	GSM3112104	THP1	SPI1		NA	NA	NA	NA	NA	NA
chr11	73983709	rs659366	C/T	chr11	73694753	73694754	C	T	N	1	0	0	i	1	0	0	1T_0.110	0.11	581412	581412	UCP2	-	GSM3112106	THP1	SPI1		NA	NA	NA	NA	NA	NA
chr11	73983709	rs659366	C/T	chr11	73694753	73694754	C	C	T	2	1	0.5	i	2	1	0.5	1C_0.150	0.15	581412	581412	UCP2	-	GSM3514944	THP1	SPI1		NA	NA	NA	NA	NA	NA
chr11	73983709	rs659366	C/T	chr11	73694753	73694754	C	T	C	2	1	0.5	i	2	1	0.5	1T_0.150	0.15	581412	581412	UCP2	-	GSM3514945	THP1	SPI1		NA	NA	NA	NA	NA	NA
chr11	73983709	rs659366	C/T	chr11	73694753	73694754	C	T	N	1	0	0	i	1	0	0	1T_0.110	0.11	581412	581412	UCP2	-	GSM624143	THP1	SPI1		NA	NA	NA	NA	NA	NA
chr11	73983709	rs659366	C/T	chr11	73694753	73694754	C	T	N	1	0	0	i	1	0	0	1T_0.110	0.11	581412	581412	UCP2	-	GSM3330435	THP1	TRP47		NA	NA	NA	NA	NA	NA
chr11	73983709	rs659366	C/T	chr11	73694753	73694754	C	C	T	3	1	0.333333	i	3	1	0.333333	1C_0.239	0.239	581412	581412	UCP2	-	GSM3330436	THP1	TRP47		NA	NA	NA	NA	NA	NA
chr11	75517486	rs7938412	A/C	chr11	75228530	75228531	A	A	N	1	0	0	i	1	0	0	1A_0.110	0.11	46947	46947	GDPD5	-	GSM3681459	THP1	H3K27ac		NA	NA	NA	NA	NA	NA
chr11	75517486	rs7938412	A/C	chr11	75228530	75228531	A	A	N	2	0	0	i	2	0	0	1A_0.194	0.194	46947	46947	GDPD5	-	GSM3514951	THP1	H3K4me1		NA	NA	NA	NA	NA	NA
chr11	75517486	rs7938412	A/C	chr11	75228530	75228531	A	A	C	1	1	1	i	1	1	1	1A_0.034	0.034	46947	46947	GDPD5	-	GSM3681462	THP1	H3K4me1		NA	NA	NA	NA	NA	NA
chr11	112419914	rs1534126	G/A	chr11	112290636	112290637	G	G	N	4	0	0	i	4	0	0	1G_0.315	0.315	-1003231	1003231	LOC283140	+	GSM3872464	THP1	H3K27me3		NA	NA	NA	NA	NA	NA
chr11	112419914	rs1534126	G/A	chr11	112290636	112290637	G	G	A	2	1	0.5	i	2	1	0.5	1G_0.150	0.15	-1003231	1003231	LOC283140	+	GSM3872466	THP1	H3K27me3		NA	NA	NA	NA	NA	NA
chr11	124953470	rs4936964	A/C	chr11	124823365	124823366	A	C	N	5	0	0	i	5	0	0	1C_0.360	0.36	-216880	216880	CCDC15	+	GSM2544245	THP1	CTCF		NA	NA	NA	NA	NA	3
chr11	124953470	rs4936964	A/C	chr11	124823365	124823366	A	C	N	1	0	0	i	1	0	0	1C_0.110	0.11	-216880	216880	CCDC15	+	GSM2544246	THP1	CTCF		NA	NA	NA	NA	NA	3
chr11	124953470	rs4936964	A/C	chr11	124823365	124823366	A	-	A	2	1	0.5	i	2	1	0.5	1-_0.150	0.15	-216880	216880	CCDC15	+	GSM2544247	THP1	CTCF		NA	NA	NA	NA	NA	3
chr11	124953470	rs4936964	A/C	chr11	124823365	124823366	A	C	N	1	0	0	i	1	0	0	1C_0.110	0.11	-216880	216880	CCDC15	+	GSM3112068	THP1	CTCF		NA	NA	NA	NA	NA	3
chr11	124953470	rs4936964	A/C	chr11	124823365	124823366	A	A	N	1	0	0	i	1	0	0	1A_0.110	0.11	-216880	216880	CCDC15	+	GSM3112070	THP1	CTCF		NA	NA	NA	NA	NA	3
chr11	124953470	rs4936964	A/C	chr11	124823365	124823366	A	C	N	1	0	0	i	1	0	0	1C_0.110	0.11	-216880	216880	CCDC15	+	GSM2108046	THP1	H3K27ac		NA	NA	NA	NA	NA	3
chr11	124953470	rs4936964	A/C	chr11	124823365	124823366	A	C	N	3	0	0	i	3	0	0	1C_0.261	0.261	-216880	216880	CCDC15	+	GSM2544236	THP1	H3K27ac		NA	NA	NA	NA	NA	3
chr11	124953470	rs4936964	A/C	chr11	124823365	124823366	A	C	A	2	1	0.5	i	2	1	0.5	1C_0.150	0.15	-216880	216880	CCDC15	+	GSM2544238	THP1	H3K27ac		NA	NA	NA	NA	NA	3
chr11	124953470	rs4936964	A/C	chr11	124823365	124823366	A	A	C	2	2	1	i	2	2	1	1A_0.060	0.06	-216880	216880	CCDC15	+	GSM2544239	THP1	H3K27ac		NA	NA	NA	NA	NA	3
chr11	124953470	rs4936964	A/C	chr11	124823365	124823366	A	A	C	2	2	1	i	2	2	1	1A_0.060	0.06	-216880	216880	CCDC15	+	GSM2881831	THP1	H3K27ac		NA	NA	NA	NA	NA	3
chr11	124953470	rs4936964	A/C	chr11	124823365	124823366	A	C	A	3	1	0.333333	i	3	1	0.333333	1C_0.239	0.239	-216880	216880	CCDC15	+	GSM2881832	THP1	H3K27ac		NA	NA	NA	NA	NA	3
chr11	124953470	rs4936964	A/C	chr11	124823365	124823366	A	A,A,A,A	C,C,C,C	2,2,2,2	1,1,1,1	0.5,0.5,0.5,0.5	i	2	1	0.5	4A_0.564	0.564	-216880	216880	CCDC15	+	GSM3057092	THP1	H3K27ac		NA	NA	NA	NA	NA	3
chr11	124953470	rs4936964	A/C	chr11	124823365	124823366	A	A	C	5	2	0.4	i	5	2	0.4	1A_0.313	0.313	-216880	216880	CCDC15	+	GSM3514952	THP1	H3K27ac		NA	NA	NA	NA	NA	3
chr11	124953470	rs4936964	A/C	chr11	124823365	124823366	A	A	C	1	1	1	i	1	1	1	1A_0.034	0.034	-216880	216880	CCDC15	+	GSM3514953	THP1	H3K27ac		NA	NA	NA	NA	NA	3
chr11	124953470	rs4936964	A/C	chr11	124823365	124823366	A	A	C	2	1	0.5	i	2	1	0.5	1A_0.150	0.15	-216880	216880	CCDC15	+	GSM3681459	THP1	H3K27ac		NA	NA	NA	NA	NA	3
chr11	124953470	rs4936964	A/C	chr11	124823365	124823366	A	C	A	3	2	0.666667	i	3	2	0.666667	1C_0.148	0.148	-216880	216880	CCDC15	+	GSM3514950	THP1	H3K4me1		NA	NA	NA	NA	NA	3
chr11	124953470	rs4936964	A/C	chr11	124823365	124823366	A	C	N	3	0	0	i	3	0	0	1C_0.261	0.261	-216880	216880	CCDC15	+	GSM3514951	THP1	H3K4me1		NA	NA	NA	NA	NA	3
chr11	124953470	rs4936964	A/C	chr11	124823365	124823366	A	C,C	A,A	7,7	1,1	0.142857142857143,0.142857142857143	i	7	1	0.142857	2C_0.686	0.686	-216880	216880	CCDC15	+	GSM1543981	THP1	H3K4me3		NA	NA	NA	NA	NA	3
chr11	124953470	rs4936964	A/C	chr11	124823365	124823366	A	A	C	5	4	0.8	i	5	4	0.8	1A_0.154	0.154	-216880	216880	CCDC15	+	GSM1873572	THP1	H3K4me3		NA	NA	NA	NA	NA	3
chr11	124953470	rs4936964	A/C	chr11	124823365	124823366	A	A	C	2	2	1	i	2	2	1	1A_0.060	0.06	-216880	216880	CCDC15	+	GSM2108047	THP1	H3K4me3		NA	NA	NA	NA	NA	3
chr11	124953470	rs4936964	A/C	chr11	124823365	124823366	A	A	C	5	2	0.4	i	5	2	0.4	1A_0.313	0.313	-216880	216880	CCDC15	+	GSM2881825	THP1	H3K4me3		NA	NA	NA	NA	NA	3
chr11	124953470	rs4936964	A/C	chr11	124823365	124823366	A	C	A	6	1	0.166667	i	6	1	0.166667	1C_0.387	0.387	-216880	216880	CCDC15	+	GSM2881826	THP1	H3K4me3		NA	NA	NA	NA	NA	3
chr11	124953470	rs4936964	A/C	chr11	124823365	124823366	A	C	A	9	3	0.333333	i	9	3	0.333333	1C_0.442	0.442	-216880	216880	CCDC15	+	GSM2881827	THP1	H3K4me3		NA	NA	NA	NA	NA	3
chr11	124953470	rs4936964	A/C	chr11	124823365	124823366	A	C	A	6	2	0.333333	i	6	2	0.333333	1C_0.365	0.365	-216880	216880	CCDC15	+	GSM2881828	THP1	H3K4me3		NA	NA	NA	NA	NA	3
chr11	124953470	rs4936964	A/C	chr11	124823365	124823366	A	A	C	6	4	0.666667	i	6	4	0.666667	1A_0.226	0.226	-216880	216880	CCDC15	+	GSM2881829	THP1	H3K4me3		NA	NA	NA	NA	NA	3
chr11	124953470	rs4936964	A/C	chr11	124823365	124823366	A	A	C	1	1	1	i	1	1	1	1A_0.034	0.034	-216880	216880	CCDC15	+	GSM2881830	THP1	H3K4me3		NA	NA	NA	NA	NA	3
chr11	124953470	rs4936964	A/C	chr11	124823365	124823366	A	C	N	1	0	0	i	1	0	0	1C_0.110	0.11	-216880	216880	CCDC15	+	GSM3261521	THP1	H3K4me3		NA	NA	NA	NA	NA	3
chr11	124953470	rs4936964	A/C	chr11	124823365	124823366	A	C	N	1	0	0	i	1	0	0	1C_0.110	0.11	-216880	216880	CCDC15	+	GSM3261522	THP1	H3K4me3		NA	NA	NA	NA	NA	3
chr11	124953470	rs4936964	A/C	chr11	124823365	124823366	A	C	A	6	1	0.166667	i	6	1	0.166667	1C_0.387	0.387	-216880	216880	CCDC15	+	GSM3377517	THP1	H3K4me3		NA	NA	NA	NA	NA	3
chr11	124953470	rs4936964	A/C	chr11	124823365	124823366	A	C	A	3	2	0.666667	i	3	2	0.666667	1C_0.148	0.148	-216880	216880	CCDC15	+	GSM3377518	THP1	H3K4me3		NA	NA	NA	NA	NA	3
chr11	124953470	rs4936964	A/C	chr11	124823365	124823366	A	C	A	8	3	0.375	i	8	3	0.375	1C_0.406	0.406	-216880	216880	CCDC15	+	GSM3377519	THP1	H3K4me3		NA	NA	NA	NA	NA	3
chr11	124953470	rs4936964	A/C	chr11	124823365	124823366	A	C	A	5	4	0.8	i	5	4	0.8	1C_0.154	0.154	-216880	216880	CCDC15	+	GSM3377520	THP1	H3K4me3		NA	NA	NA	NA	NA	3
chr11	124953470	rs4936964	A/C	chr11	124823365	124823366	A	A	C	4	4	1	i	4	4	1	1A_0.098	0.098	-216880	216880	CCDC15	+	GSM3377521	THP1	H3K4me3		NA	NA	NA	NA	NA	3
chr11	124953470	rs4936964	A/C	chr11	124823365	124823366	A	C	A	6	5	0.833333	i	6	5	0.833333	1C_0.161	0.161	-216880	216880	CCDC15	+	GSM3377522	THP1	H3K4me3		NA	NA	NA	NA	NA	3
chr11	124953470	rs4936964	A/C	chr11	124823365	124823366	A	C	N	4	0	0	i	4	0	0	1C_0.315	0.315	-216880	216880	CCDC15	+	GSM3377523	THP1	H3K4me3		NA	NA	NA	NA	NA	3
chr11	124953470	rs4936964	A/C	chr11	124823365	124823366	A	C	N	1	0	0	i	1	0	0	1C_0.110	0.11	-216880	216880	CCDC15	+	GSM3377524	THP1	H3K4me3		NA	NA	NA	NA	NA	3
chr11	124953470	rs4936964	A/C	chr11	124823365	124823366	A	C	N	3	0	0	i	3	0	0	1C_0.261	0.261	-216880	216880	CCDC15	+	GSM3377525	THP1	H3K4me3		NA	NA	NA	NA	NA	3
chr11	124953470	rs4936964	A/C	chr11	124823365	124823366	A	C	A	6	1	0.166667	i	6	1	0.166667	1C_0.387	0.387	-216880	216880	CCDC15	+	GSM3377526	THP1	H3K4me3		NA	NA	NA	NA	NA	3
chr11	124953470	rs4936964	A/C	chr11	124823365	124823366	A	C	N	2	0	0	i	2	0	0	1C_0.194	0.194	-216880	216880	CCDC15	+	GSM3377527	THP1	H3K4me3		NA	NA	NA	NA	NA	3
chr11	124953470	rs4936964	A/C	chr11	124823365	124823366	A	C	A	9	4	0.444444	i	9	4	0.444444	1C_0.399	0.399	-216880	216880	CCDC15	+	GSM3377528	THP1	H3K4me3		NA	NA	NA	NA	NA	3
chr11	124953470	rs4936964	A/C	chr11	124823365	124823366	A	A	C	6	2	0.333333	i	6	2	0.333333	1A_0.365	0.365	-216880	216880	CCDC15	+	GSM3681460	THP1	H3K4me3		NA	NA	NA	NA	NA	3
chr11	124953470	rs4936964	A/C	chr11	124823365	124823366	A	C,C,C,C	N,N,N,N	1,1,1,1	0,0,0,0	0,0,0,0	i	1	0	0	4C_0.544	0.544	-216880	216880	CCDC15	+	GSM3057099	THP1	KMT2B		NA	NA	NA	NA	NA	3
chr11	124953470	rs4936964	A/C	chr11	124823365	124823366	A	C	N	1	0	0	i	1	0	0	1C_0.110	0.11	-216880	216880	CCDC15	+	GSM1520912	THP1	POLR2A		NA	NA	NA	NA	NA	3
chr11	124953470	rs4936964	A/C	chr11	124823365	124823366	A	A	N	1	0	0	i	1	0	0	1A_0.110	0.11	-216880	216880	CCDC15	+	GSM1520923	THP1	POLR2A		NA	NA	NA	NA	NA	3
chr11	124953470	rs4936964	A/C	chr11	124823365	124823366	A	C,C,C,C	N,N,N,N	1,1,1,1	0,0,0,0	0,0,0,0	i	1	0	0	4C_0.544	0.544	-216880	216880	CCDC15	+	GSM2779055	THP1	POLR2A		NA	NA	NA	NA	NA	3
chr11	124953470	rs4936964	A/C	chr11	124823365	124823366	A	C	A	3	1	0.333333	i	3	1	0.333333	1C_0.239	0.239	-216880	216880	CCDC15	+	GSM3111977	THP1	POLR2A		NA	NA	NA	NA	NA	3
chr11	124953470	rs4936964	A/C	chr11	124823365	124823366	A	C,C	N,N	2,2	0,0	0,0	i	2	0	0	2C_0.450	0.45	-216880	216880	CCDC15	+	GSM3112002	THP1	POLR2A		NA	NA	NA	NA	NA	3
chr11	124953470	rs4936964	A/C	chr11	124823365	124823366	A	A,A	C,C	1,1	1,1	1,1	i	1	1	1	2A_0.100	0.1	-216880	216880	CCDC15	+	GSM3112007	THP1	POLR2A		NA	NA	NA	NA	NA	3
chr11	124953470	rs4936964	A/C	chr11	124823365	124823366	A	C,C	N,N	1,1	0,0	0,0	i	1	0	0	2C_0.300	0.3	-216880	216880	CCDC15	+	GSM3112008	THP1	POLR2A		NA	NA	NA	NA	NA	3
chr11	124953470	rs4936964	A/C	chr11	124823365	124823366	A	A,A	C,C	2,2	1,1	0.5,0.5	i	2	1	0.5	2A_0.333	0.333	-216880	216880	CCDC15	+	GSM3112010	THP1	POLR2A		NA	NA	NA	NA	NA	3
chr11	124953470	rs4936964	A/C	chr11	124823365	124823366	A	A	N	2	0	0	i	2	0	0	1A_0.194	0.194	-216880	216880	CCDC15	+	GSM3112038	THP1	POLR2A		NA	NA	NA	NA	NA	3
chr11	124953470	rs4936964	A/C	chr11	124823365	124823366	A	C	A	3	1	0.333333	i	3	1	0.333333	1C_0.239	0.239	-216880	216880	CCDC15	+	GSM3112039	THP1	POLR2A		NA	NA	NA	NA	NA	3
chr11	124953470	rs4936964	A/C	chr11	124823365	124823366	A	A	C	3	3	1	i	3	3	1	1A_0.081	0.081	-216880	216880	CCDC15	+	GSM3112040	THP1	POLR2A		NA	NA	NA	NA	NA	3
chr11	124953470	rs4936964	A/C	chr11	124823365	124823366	A	A	C	1	1	1	i	1	1	1	1A_0.034	0.034	-216880	216880	CCDC15	+	GSM3112041	THP1	POLR2A		NA	NA	NA	NA	NA	3
chr11	124953470	rs4936964	A/C	chr11	124823365	124823366	A	A	C	1	1	1	i	1	1	1	1A_0.034	0.034	-216880	216880	CCDC15	+	GSM3112042	THP1	POLR2A		NA	NA	NA	NA	NA	3
chr11	124953470	rs4936964	A/C	chr11	124823365	124823366	A	A	C	1	1	1	i	1	1	1	1A_0.034	0.034	-216880	216880	CCDC15	+	GSM3112043	THP1	POLR2A		NA	NA	NA	NA	NA	3
chr11	124953470	rs4936964	A/C	chr11	124823365	124823366	A	A	N	2	0	0	i	2	0	0	1A_0.194	0.194	-216880	216880	CCDC15	+	GSM3112044	THP1	POLR2A		NA	NA	NA	NA	NA	3
chr11	124953470	rs4936964	A/C	chr11	124823365	124823366	A	A	C	2	2	1	i	2	2	1	1A_0.060	0.06	-216880	216880	CCDC15	+	GSM3112083	THP1	POLR2A		NA	NA	NA	NA	NA	3
chr11	124953470	rs4936964	A/C	chr11	124823365	124823366	A	C	N	1	0	0	i	1	0	0	1C_0.110	0.11	-216880	216880	CCDC15	+	GSM3112084	THP1	POLR2A		NA	NA	NA	NA	NA	3
chr11	124953470	rs4936964	A/C	chr11	124823365	124823366	A	A	C	1	1	1	i	1	1	1	1A_0.034	0.034	-216880	216880	CCDC15	+	GSM3112085	THP1	POLR2A		NA	NA	NA	NA	NA	3
chr11	124953470	rs4936964	A/C	chr11	124823365	124823366	A	A	C	2	2	1	i	2	2	1	1A_0.060	0.06	-216880	216880	CCDC15	+	GSM3112086	THP1	POLR2A		NA	NA	NA	NA	NA	3
chr11	124953470	rs4936964	A/C	chr11	124823365	124823366	A	A	C	1	1	1	i	1	1	1	1A_0.034	0.034	-216880	216880	CCDC15	+	GSM3112095	THP1	POLR2A		NA	NA	NA	NA	NA	3
chr11	124953470	rs4936964	A/C	chr11	124823365	124823366	A	A	N	1	0	0	i	1	0	0	1A_0.110	0.11	-216880	216880	CCDC15	+	GSM3112096	THP1	POLR2A		NA	NA	NA	NA	NA	3
chr11	124953470	rs4936964	A/C	chr11	124823365	124823366	A	A	N	2	0	0	i	2	0	0	1A_0.194	0.194	-216880	216880	CCDC15	+	GSM3356669	THP1	POLR2A		NA	NA	NA	NA	NA	3
chr11	124953470	rs4936964	A/C	chr11	124823365	124823366	A	C	N	1	0	0	i	1	0	0	1C_0.110	0.11	-216880	216880	CCDC15	+	GSM3356670	THP1	POLR2A		NA	NA	NA	NA	NA	3
chr11	124953470	rs4936964	A/C	chr11	124823365	124823366	A	C	N	1	0	0	i	1	0	0	1C_0.110	0.11	-216880	216880	CCDC15	+	GSM2544234	THP1	POLR3D		NA	NA	NA	NA	NA	3
chr11	124953470	rs4936964	A/C	chr11	124823365	124823366	A	C,C	N,N	1,1	0,0	0,0	i	1	0	0	2C_0.300	0.3	-216880	216880	CCDC15	+	GSM3112022	THP1	RAD21		NA	NA	NA	NA	NA	3
chr11	124953470	rs4936964	A/C	chr11	124823365	124823366	A	C	N	3	0	0	i	3	0	0	1C_0.261	0.261	-216880	216880	CCDC15	+	GSM3112051	THP1	RAD21		NA	NA	NA	NA	NA	3
chr11	124953470	rs4936964	A/C	chr11	124823365	124823366	A	A	N	1	0	0	i	1	0	0	1A_0.110	0.11	-216880	216880	CCDC15	+	GSM3112058	THP1	RAD21		NA	NA	NA	NA	NA	3
chr11	124953470	rs4936964	A/C	chr11	124823365	124823366	A	A	N	1	0	0	i	1	0	0	1A_0.110	0.11	-216880	216880	CCDC15	+	GSM3112087	THP1	RAD21		NA	NA	NA	NA	NA	3
chr11	124953470	rs4936964	A/C	chr11	124823365	124823366	A	C	N	1	0	0	i	1	0	0	1C_0.110	0.11	-216880	216880	CCDC15	+	GSM3112089	THP1	RAD21		NA	NA	NA	NA	NA	3
chr11	124953470	rs4936964	A/C	chr11	124823365	124823366	A	C,C,C,C	N,N,N,N	1,1,1,1	0,0,0,0	0,0,0,0	i	1	0	0	4C_0.544	0.544	-216880	216880	CCDC15	+	GSM3057094	THP1	RCOR1		NA	NA	NA	NA	NA	3
chr11	124953470	rs4936964	A/C	chr11	124823365	124823366	A	C	N	1	0	0	i	1	0	0	1C_0.110	0.11	-216880	216880	CCDC15	+	GSM3112112	THP1	RELA		NA	NA	NA	NA	NA	3
chr11	124953470	rs4936964	A/C	chr11	124823365	124823366	A	C	N	2	0	0	i	2	0	0	1C_0.194	0.194	-216880	216880	CCDC15	+	GSM2359985	THP1	SPI1		NA	NA	NA	NA	NA	3
chr11	124953470	rs4936964	A/C	chr11	124823365	124823366	A	C,C,C,C	N,N,N,N	1,1,1,1	0,0,0,0	0,0,0,0	i	1	0	0	4C_0.544	0.544	-216880	216880	CCDC15	+	GSM3057096	THP1	SPI1		NA	NA	NA	NA	NA	3
chr11	124953470	rs4936964	A/C	chr11	124823365	124823366	A	A,A,A,A	N,N,N,N	1,1,1,1	0,0,0,0	0,0,0,0	i	1	0	0	4A_0.544	0.544	-216880	216880	CCDC15	+	GSM3057097	THP1	SPI1		NA	NA	NA	NA	NA	3
chr11	124953470	rs4936964	A/C	chr11	124823365	124823366	A	A	C	1	1	1	i	1	1	1	1A_0.034	0.034	-216880	216880	CCDC15	+	GSM3514945	THP1	SPI1		NA	NA	NA	NA	NA	3
chr11	124953470	rs4936964	A/C	chr11	124823365	124823366	A	C	N	1	0	0	i	1	0	0	1C_0.110	0.11	-216880	216880	CCDC15	+	GSM3330435	THP1	TRP47		NA	NA	NA	NA	NA	3
chr11	125102312	rs14065	A/G	chr11	124972207	124972208	A	A	G	3	2	0.666667	i	3	2	0.666667	1A_0.148	0.148	-365722	365722	TMEM218	-	GSM2881837	THP1	CONTROL		NA	NA	NA	NA	NA	3
chr11	125102312	rs14065	A/G	chr11	124972207	124972208	A	G	N	5	0	0	i	5	0	0	1G_0.360	0.36	-365722	365722	TMEM218	-	GSM3681465	THP1	CONTROL		NA	NA	NA	NA	NA	3
chr11	125102312	rs14065	A/G	chr11	124972207	124972208	A	G	A	6	4	0.666667	i	6	4	0.666667	1G_0.226	0.226	-365722	365722	TMEM218	-	GSM2544246	THP1	CTCF		NA	NA	NA	NA	NA	3
chr11	125102312	rs14065	A/G	chr11	124972207	124972208	A	G	A	6	1	0.166667	i	6	1	0.166667	1G_0.387	0.387	-365722	365722	TMEM218	-	GSM2544247	THP1	CTCF		NA	NA	NA	NA	NA	3
chr11	125102312	rs14065	A/G	chr11	124972207	124972208	A	G	A	3	2	0.666667	i	3	2	0.666667	1G_0.148	0.148	-365722	365722	TMEM218	-	GSM2661799	THP1	GRIP1		NA	NA	NA	NA	NA	3
chr11	125102312	rs14065	A/G	chr11	124972207	124972208	A	G	N	1	0	0	i	1	0	0	1G_0.110	0.11	-365722	365722	TMEM218	-	GSM2661805	THP1	GRIP1		NA	NA	NA	NA	NA	3
chr11	125102312	rs14065	A/G	chr11	124972207	124972208	A	G	N	2	0	0	i	2	0	0	1G_0.194	0.194	-365722	365722	TMEM218	-	GSM2661807	THP1	GRIP1		NA	NA	NA	NA	NA	3
chr11	125102312	rs14065	A/G	chr11	124972207	124972208	A	A	G	3	3	1	i	3	3	1	1A_0.081	0.081	-365722	365722	TMEM218	-	GSM2544236	THP1	H3K27ac		NA	NA	NA	NA	NA	3
chr11	125102312	rs14065	A/G	chr11	124972207	124972208	A	A	G	15	13	0.866667	i	15	13	0.866667	1A_0.222	0.222	-365722	365722	TMEM218	-	GSM2544238	THP1	H3K27ac		NA	NA	NA	NA	NA	3
chr11	125102312	rs14065	A/G	chr11	124972207	124972208	A	G	A	11	5	0.454545	i	11	5	0.454545	1G_0.427	0.427	-365722	365722	TMEM218	-	GSM2544239	THP1	H3K27ac		NA	NA	NA	NA	NA	3
chr11	125102312	rs14065	A/G	chr11	124972207	124972208	A	G	N	1	0	0	i	1	0	0	1G_0.110	0.11	-365722	365722	TMEM218	-	GSM2881831	THP1	H3K27ac		NA	NA	NA	NA	NA	3
chr11	125102312	rs14065	A/G	chr11	124972207	124972208	A	G	N	2	0	0	i	2	0	0	1G_0.194	0.194	-365722	365722	TMEM218	-	GSM3514952	THP1	H3K27ac		NA	NA	NA	NA	NA	3
chr11	125102312	rs14065	A/G	chr11	124972207	124972208	A	G	N	1	0	0	i	1	0	0	1G_0.110	0.11	-365722	365722	TMEM218	-	GSM3514953	THP1	H3K27ac		NA	NA	NA	NA	NA	3
chr11	125102312	rs14065	A/G	chr11	124972207	124972208	A	G	N	1	0	0	i	1	0	0	1G_0.110	0.11	-365722	365722	TMEM218	-	GSM2661793	THP1	NR3C1		NA	NA	NA	NA	NA	3
chr11	125102312	rs14065	A/G	chr11	124972207	124972208	A	A	N	1	0	0	i	1	0	0	1A_0.110	0.11	-365722	365722	TMEM218	-	GSM1520917	THP1	PAF1		NA	NA	NA	NA	NA	3
chr11	125102312	rs14065	A/G	chr11	124972207	124972208	A	A,A	N,N	1,1	0,0	0,0	i	1	0	0	2A_0.300	0.3	-365722	365722	TMEM218	-	GSM3112009	THP1	POLR2A		NA	NA	NA	NA	NA	3
chr11	125102312	rs14065	A/G	chr11	124972207	124972208	A	G	N	3	0	0	i	3	0	0	1G_0.261	0.261	-365722	365722	TMEM218	-	GSM3356668	THP1	POLR2A		NA	NA	NA	NA	NA	3
chr11	125102312	rs14065	A/G	chr11	124972207	124972208	A	A	G	4	3	0.75	i	4	3	0.75	1A_0.150	0.15	-365722	365722	TMEM218	-	GSM1520919	THP1	POLR2A		NA	NA	NA	NA	NA	3
chr11	125102312	rs14065	A/G	chr11	124972207	124972208	A	G	A	4	1	0.25	i	4	1	0.25	1G_0.300	0.3	-365722	365722	TMEM218	-	GSM2544234	THP1	POLR3D		NA	NA	NA	NA	NA	3
chr11	125102312	rs14065	A/G	chr11	124972207	124972208	A	G,G	N,N	1,1	0,0	0,0	i	1	0	0	2G_0.300	0.3	-365722	365722	TMEM218	-	GSM3112016	THP1	RAD21		NA	NA	NA	NA	NA	3
chr11	125102312	rs14065	A/G	chr11	124972207	124972208	A	G	N	2	0	0	i	2	0	0	1G_0.194	0.194	-365722	365722	TMEM218	-	GSM3112055	THP1	RAD21		NA	NA	NA	NA	NA	3
chr11	125102312	rs14065	A/G	chr11	124972207	124972208	A	G	N	1	0	0	i	1	0	0	1G_0.110	0.11	-365722	365722	TMEM218	-	GSM3112103	THP1	SPI1		NA	NA	NA	NA	NA	3
chr11	125102312	rs14065	A/G	chr11	124972207	124972208	A	G	N	1	0	0	i	1	0	0	1G_0.110	0.11	-365722	365722	TMEM218	-	GSM624143	THP1	SPI1		NA	NA	NA	NA	NA	3
chr11	125102312	rs14065	A/G	chr11	124972207	124972208	A	G	A	7	3	0.428571	i	7	3	0.428571	1G_0.362	0.362	-365722	365722	TMEM218	-	GSM3330435	THP1	TRP47		NA	NA	NA	NA	NA	3
chr11	125102312	rs14065	A/G	chr11	124972207	124972208	A	G	A	2	1	0.5	i	2	1	0.5	1G_0.150	0.15	-365722	365722	TMEM218	-	GSM3330436	THP1	TRP47		NA	NA	NA	NA	NA	3
chr11	130155050	rs11221986	T/C	chr11	130024944	130024945	T	C	T	3	2	0.666667	i	3	2	0.666667	1C_0.148	0.148	243201	243201	ST14	+	GSM1520912	THP1	POLR2A		NA	NA	NA	NA	NA	3
chr12	24979837	rs9300165	A/G	chr12	25132770	25132771	A	G	A	7	6	0.857143	i	7	6	0.857143	1G_0.167	0.167	-331688	331688	C12orf77	-	GSM2881831	THP1	H3K27ac		NA	NA	NA	NA	NA	NA
chr12	24979837	rs9300165	A/G	chr12	25132770	25132771	A	G	A	11	3	0.272727	i	11	3	0.272727	1G_0.495	0.495	-331688	331688	C12orf77	-	GSM2881832	THP1	H3K27ac		NA	NA	NA	NA	NA	NA
chr12	24979837	rs9300165	A/G	chr12	25132770	25132771	A	G	N	5	0	0	i	5	0	0	1G_0.360	0.36	-331688	331688	C12orf77	-	GSM3514953	THP1	H3K27ac		NA	NA	NA	NA	NA	NA
chr12	24979837	rs9300165	A/G	chr12	25132770	25132771	A	A	G	1	1	1	i	1	1	1	1A_0.034	0.034	-331688	331688	C12orf77	-	GSM3514950	THP1	H3K4me1		NA	NA	NA	NA	NA	NA
chr12	24979837	rs9300165	A/G	chr12	25132770	25132771	A	A	G	1	1	1	i	1	1	1	1A_0.034	0.034	-331688	331688	C12orf77	-	GSM2661795	THP1	NR3C1		NA	NA	NA	NA	NA	NA
chr12	24979837	rs9300165	A/G	chr12	25132770	25132771	A	G,G	N,N	1,1	0,0	0,0	i	1	0	0	2G_0.300	0.3	-331688	331688	C12orf77	-	GSM3112002	THP1	POLR2A		NA	NA	NA	NA	NA	NA
chr12	24979837	rs9300165	A/G	chr12	25132770	25132771	A	A,A	G,G	2,2	1,1	0.5,0.5	i	2	1	0.5	2A_0.333	0.333	-331688	331688	C12orf77	-	GSM3112007	THP1	POLR2A		NA	NA	NA	NA	NA	NA
chr12	24979837	rs9300165	A/G	chr12	25132770	25132771	A	G,G	N,N	1,1	0,0	0,0	i	1	0	0	2G_0.300	0.3	-331688	331688	C12orf77	-	GSM3112010	THP1	POLR2A		NA	NA	NA	NA	NA	NA
chr12	24979837	rs9300165	A/G	chr12	25132770	25132771	A	A	G	1	1	1	i	1	1	1	1A_0.034	0.034	-331688	331688	C12orf77	-	GSM3112084	THP1	POLR2A		NA	NA	NA	NA	NA	NA
chr12	24979837	rs9300165	A/G	chr12	25132770	25132771	A	G	N	1	0	0	i	1	0	0	1G_0.110	0.11	-331688	331688	C12orf77	-	GSM3112087	THP1	RAD21		NA	NA	NA	NA	NA	NA
chr12	24979837	rs9300165	A/G	chr12	25132770	25132771	A	G	N	1	0	0	i	1	0	0	1G_0.110	0.11	-331688	331688	C12orf77	-	GSM3112106	THP1	SPI1		NA	NA	NA	NA	NA	NA
chr12	24979837	rs9300165	A/G	chr12	25132770	25132771	A	G	N	1	0	0	i	1	0	0	1G_0.110	0.11	-331688	331688	C12orf77	-	GSM2371449	THP1	VDR		NA	NA	NA	NA	NA	NA
chr12	42392185	rs1796388	G/C	chr12	42785986	42785987	G	C	G	1	1	1	i	1	1	1	1C_0.034	0.034	-1957679	1957679	PPHLN1	+	GSM3514951	THP1	H3K4me1	Diastolic_blood_pressure_EUR	0	0	0	0	0	NA
chr12	42392185	rs1796388	G/C	chr12	42785986	42785987	G	G	C	2	1	0.5	i	2	1	0.5	1G_0.150	0.15	-1957679	1957679	PPHLN1	+	GSM1520917	THP1	PAF1	Diastolic_blood_pressure_EUR	0	0	0	0	0	NA
chr12	51318535	rs4335588	T/C	chr12	51712318	51712319	T	C	N	1	0	0	i	1	0	0	1C_0.110	0.11	-491556	491556	BIN2	-	GSM3514946	THP1	CEBPA		NA	NA	NA	NA	NA	NA
chr12	51318535	rs4335588	T/C	chr12	51712318	51712319	T	C	N	1	0	0	i	1	0	0	1C_0.110	0.11	-491556	491556	BIN2	-	GSM3514947	THP1	CEBPA		NA	NA	NA	NA	NA	NA
chr12	51318535	rs4335588	T/C	chr12	51712318	51712319	T	T	N	1	0	0	i	1	0	0	1T_0.110	0.11	-491556	491556	BIN2	-	GSM3519056	THP1	CEBPA		NA	NA	NA	NA	NA	NA
chr12	51318535	rs4335588	T/C	chr12	51712318	51712319	T	T	C	1	1	1	i	1	1	1	1T_0.034	0.034	-491556	491556	BIN2	-	GSM3519060	THP1	CEBPA		NA	NA	NA	NA	NA	NA
chr12	51318535	rs4335588	T/C	chr12	51712318	51712319	T	C	N	1	0	0	i	1	0	0	1C_0.110	0.11	-491556	491556	BIN2	-	GSM3519064	THP1	CEBPA		NA	NA	NA	NA	NA	NA
chr12	51318535	rs4335588	T/C	chr12	51712318	51712319	T	C	T	2	1	0.5	i	2	1	0.5	1C_0.150	0.15	-491556	491556	BIN2	-	GSM2881831	THP1	H3K27ac		NA	NA	NA	NA	NA	NA
chr12	51318535	rs4335588	T/C	chr12	51712318	51712319	T	T	C	2	2	1	i	2	2	1	1T_0.060	0.06	-491556	491556	BIN2	-	GSM2881832	THP1	H3K27ac		NA	NA	NA	NA	NA	NA
chr12	51318535	rs4335588	T/C	chr12	51712318	51712319	T	T,T,T,T	C,C,C,C	8,8,8,8	5,5,5,5	0.625,0.625,0.625,0.625	i	8	5	0.625	4T_0.598	0.598	-491556	491556	BIN2	-	GSM3057092	THP1	H3K27ac		NA	NA	NA	NA	NA	NA
chr12	51318535	rs4335588	T/C	chr12	51712318	51712319	T	C	T	6	4	0.666667	i	6	4	0.666667	1C_0.226	0.226	-491556	491556	BIN2	-	GSM3514953	THP1	H3K27ac		NA	NA	NA	NA	NA	NA
chr12	51318535	rs4335588	T/C	chr12	51712318	51712319	T	T	C	6	4	0.666667	i	6	4	0.666667	1T_0.226	0.226	-491556	491556	BIN2	-	GSM3514950	THP1	H3K4me1		NA	NA	NA	NA	NA	NA
chr12	51318535	rs4335588	T/C	chr12	51712318	51712319	T	C,C,C,C	T,T,T,T	2,2,2,2	1,1,1,1	0.5,0.5,0.5,0.5	i	2	1	0.5	4C_0.564	0.564	-491556	491556	BIN2	-	GSM3057099	THP1	KMT2B		NA	NA	NA	NA	NA	NA
chr12	51318535	rs4335588	T/C	chr12	51712318	51712319	T	T	N	2	0	0	i	2	0	0	1T_0.194	0.194	-491556	491556	BIN2	-	GSM3112038	THP1	POLR2A		NA	NA	NA	NA	NA	NA
chr12	51318535	rs4335588	T/C	chr12	51712318	51712319	T	T	N	1	0	0	i	1	0	0	1T_0.110	0.11	-491556	491556	BIN2	-	GSM3514945	THP1	SPI1		NA	NA	NA	NA	NA	NA
chr12	89495350	rs10745501	A/C	chr12	89889126	89889127	A	C	N	1	0	0	i	1	0	0	1C_0.110	0.11	52421	52421	POC1B	-	GSM3112088	THP1	RAD21	Blood_protein_levels_EUR,Granulocyte_percentage_of_myeloid_white_cells_EUR,Monocyte_count_EUR	0	0	1	0	0	NA
chr12	89495350	rs10745501	A/C	chr12	89889126	89889127	A	A	N	1	0	0	i	1	0	0	1A_0.110	0.11	52421	52421	POC1B	-	GSM3112106	THP1	SPI1	Blood_protein_levels_EUR,Granulocyte_percentage_of_myeloid_white_cells_EUR,Monocyte_count_EUR	0	0	1	0	0	NA
chr12	120462751	rs10744752	T/G	chr12	120900553	120900554	T	G	T	13	4	0.307692	i	13	4	0.307692	1G_0.519	0.519	229491	229491	SRSF9	-	GSM1520923	THP1	POLR2A	High_light_scatter_reticulocyte_count_EUR,High_light_scatter_reticulocyte_percentage_of_red_cells_EUR,Reticulocyte_count_EUR,Reticulocyte_fraction_of_red_cells_EUR	0	0	0	0	0	NA
chr12	120462751	rs10744752	T/G	chr12	120900553	120900554	T	T	N	4	0	0	i	4	0	0	1T_0.315	0.315	229491	229491	SRSF9	-	GSM3112041	THP1	POLR2A	High_light_scatter_reticulocyte_count_EUR,High_light_scatter_reticulocyte_percentage_of_red_cells_EUR,Reticulocyte_count_EUR,Reticulocyte_fraction_of_red_cells_EUR	0	0	0	0	0	NA
chr12	120462751	rs10744752	T/G	chr12	120900553	120900554	T	T	G	6	2	0.333333	i	6	2	0.333333	1T_0.365	0.365	229491	229491	SRSF9	-	GSM3112045	THP1	POLR2A	High_light_scatter_reticulocyte_count_EUR,High_light_scatter_reticulocyte_percentage_of_red_cells_EUR,Reticulocyte_count_EUR,Reticulocyte_fraction_of_red_cells_EUR	0	0	0	0	0	NA
chr12	132191414	rs12164838	T/C	chr12	132675958	132675959	T	T	C	3	3	1	i	3	3	1	1T_0.081	0.081	-1174645	1174645	GALNT9	-	GSM3330435	THP1	TRP47		NA	NA	NA	NA	NA	NA
chr14	20685921	rs2319382	C/T	chr14	21154079	21154080	C	T	N	3	0	0	i	3	0	0	1T_0.261	0.261	2276633	2276633	ANG,RNASE4	+	GSM3514946	THP1	CEBPA		NA	NA	NA	NA	NA	NA
chr14	20685921	rs2319382	C/T	chr14	21154079	21154080	C	C	T	3	1	0.333333	i	3	1	0.333333	1C_0.239	0.239	2276633	2276633	ANG,RNASE4	+	GSM3514947	THP1	CEBPA		NA	NA	NA	NA	NA	NA
chr14	20685921	rs2319382	C/T	chr14	21154079	21154080	C	C	N	1	0	0	i	1	0	0	1C_0.110	0.11	2276633	2276633	ANG,RNASE4	+	GSM3519055	THP1	CEBPA		NA	NA	NA	NA	NA	NA
chr14	20685921	rs2319382	C/T	chr14	21154079	21154080	C	C	N	1	0	0	i	1	0	0	1C_0.110	0.11	2276633	2276633	ANG,RNASE4	+	GSM3519056	THP1	CEBPA		NA	NA	NA	NA	NA	NA
chr14	20685921	rs2319382	C/T	chr14	21154079	21154080	C	C	N	1	0	0	i	1	0	0	1C_0.110	0.11	2276633	2276633	ANG,RNASE4	+	GSM3519057	THP1	CEBPA		NA	NA	NA	NA	NA	NA
chr14	20685921	rs2319382	C/T	chr14	21154079	21154080	C	C	N	1	0	0	i	1	0	0	1C_0.110	0.11	2276633	2276633	ANG,RNASE4	+	GSM3519058	THP1	CEBPA		NA	NA	NA	NA	NA	NA
chr14	20685921	rs2319382	C/T	chr14	21154079	21154080	C	T	N	1	0	0	i	1	0	0	1T_0.110	0.11	2276633	2276633	ANG,RNASE4	+	GSM3519060	THP1	CEBPA		NA	NA	NA	NA	NA	NA
chr14	20685921	rs2319382	C/T	chr14	21154079	21154080	C	T	N	1	0	0	i	1	0	0	1T_0.110	0.11	2276633	2276633	ANG,RNASE4	+	GSM3519063	THP1	CEBPA		NA	NA	NA	NA	NA	NA
chr14	20685921	rs2319382	C/T	chr14	21154079	21154080	C	T	N	1	0	0	i	1	0	0	1T_0.110	0.11	2276633	2276633	ANG,RNASE4	+	GSM3519064	THP1	CEBPA		NA	NA	NA	NA	NA	NA
chr14	20685921	rs2319382	C/T	chr14	21154079	21154080	C	C	N	2	0	0	i	2	0	0	1C_0.194	0.194	2276633	2276633	ANG,RNASE4	+	GSM3519066	THP1	CEBPA		NA	NA	NA	NA	NA	NA
chr14	20685921	rs2319382	C/T	chr14	21154079	21154080	C	T	C	1	1	1	i	1	1	1	1T_0.034	0.034	2276633	2276633	ANG,RNASE4	+	GSM3519068	THP1	CEBPA		NA	NA	NA	NA	NA	NA
chr14	20685921	rs2319382	C/T	chr14	21154079	21154080	C	C	N	1	0	0	i	1	0	0	1C_0.110	0.11	2276633	2276633	ANG,RNASE4	+	GSM3519072	THP1	CEBPA		NA	NA	NA	NA	NA	NA
chr14	20685921	rs2319382	C/T	chr14	21154079	21154080	C	C	T	4	3	0.75	i	4	3	0.75	1C_0.150	0.15	2276633	2276633	ANG,RNASE4	+	GSM3112099	THP1	CEBPB		NA	NA	NA	NA	NA	NA
chr14	20685921	rs2319382	C/T	chr14	21154079	21154080	C	C	T	4	1	0.25	i	4	1	0.25	1C_0.300	0.3	2276633	2276633	ANG,RNASE4	+	GSM3112100	THP1	CEBPB		NA	NA	NA	NA	NA	NA
chr14	20685921	rs2319382	C/T	chr14	21154079	21154080	C	C	T	3	1	0.333333	i	3	1	0.333333	1C_0.239	0.239	2276633	2276633	ANG,RNASE4	+	GSM3112102	THP1	CEBPB		NA	NA	NA	NA	NA	NA
chr14	20685921	rs2319382	C/T	chr14	21154079	21154080	C	C	T	3	1	0.333333	i	3	1	0.333333	1C_0.239	0.239	2276633	2276633	ANG,RNASE4	+	GSM3514950	THP1	H3K4me1		NA	NA	NA	NA	NA	NA
chr14	20685921	rs2319382	C/T	chr14	21154079	21154080	C	T	N	1	0	0	i	1	0	0	1T_0.110	0.11	2276633	2276633	ANG,RNASE4	+	GSM3681462	THP1	H3K4me1		NA	NA	NA	NA	NA	NA
chr14	20685921	rs2319382	C/T	chr14	21154079	21154080	C	T	C	4	3	0.75	i	4	3	0.75	1T_0.150	0.15	2276633	2276633	ANG,RNASE4	+	GSM1873572	THP1	H3K4me3		NA	NA	NA	NA	NA	NA
chr14	34389502	rs2149904	A/G	chr14	34858707	34858708	A	A	G	1	1	1	i	1	1	1	1A_0.034	0.034	1685750	1685750	SPTSSA	-	GSM3872464	THP1	H3K27me3		NA	NA	NA	NA	NA	NA
chr14	51180217	rs3007164	A/G	chr14	51646934	51646935	A	G,G,G,G	N,N,N,N	1,1,1,1	0,0,0,0	0,0,0,0	i	1	0	0	4G_0.544	0.544	1663004	1663004	TMX1	+	GSM3057097	THP1	SPI1		NA	NA	NA	NA	NA	NA
chr14	72927170	rs1076458	G/A	chr14	73393877	73393878	G	G	A	2	1	0.5	i	2	1	0.5	1G_0.150	0.15	578410	578410	DCAF4	+	GSM2881837	THP1	CONTROL		NA	NA	NA	NA	NA	NA
chr14	72927170	rs1076458	G/A	chr14	73393877	73393878	G	A	G	2	2	1	i	2	2	1	1A_0.060	0.06	578410	578410	DCAF4	+	GSM3681465	THP1	CONTROL		NA	NA	NA	NA	NA	NA
chr14	72927170	rs1076458	G/A	chr14	73393877	73393878	G	A	G	5	1	0.2	i	5	1	0.2	1A_0.347	0.347	578410	578410	DCAF4	+	GSM2544245	THP1	CTCF		NA	NA	NA	NA	NA	NA
chr14	72927170	rs1076458	G/A	chr14	73393877	73393878	G	G	N	4	0	0	i	4	0	0	1G_0.315	0.315	578410	578410	DCAF4	+	GSM2544246	THP1	CTCF		NA	NA	NA	NA	NA	NA
chr14	72927170	rs1076458	G/A	chr14	73393877	73393878	G	A	G	2	2	1	i	2	2	1	1A_0.060	0.06	578410	578410	DCAF4	+	GSM2108046	THP1	H3K27ac		NA	NA	NA	NA	NA	NA
chr14	72927170	rs1076458	G/A	chr14	73393877	73393878	G	G	A	7	6	0.857143	i	7	6	0.857143	1G_0.167	0.167	578410	578410	DCAF4	+	GSM2544236	THP1	H3K27ac		NA	NA	NA	NA	NA	NA
chr14	72927170	rs1076458	G/A	chr14	73393877	73393878	G	A	G	5	4	0.8	i	5	4	0.8	1A_0.154	0.154	578410	578410	DCAF4	+	GSM2544238	THP1	H3K27ac		NA	NA	NA	NA	NA	NA
chr14	72927170	rs1076458	G/A	chr14	73393877	73393878	G	G	A	13	2	0.153846	i	13	2	0.153846	1G_0.542	0.542	578410	578410	DCAF4	+	GSM2544239	THP1	H3K27ac		NA	NA	NA	NA	NA	NA
chr14	72927170	rs1076458	G/A	chr14	73393877	73393878	G	A	G	4	2	0.5	i	4	2	0.5	1A_0.244	0.244	578410	578410	DCAF4	+	GSM2881831	THP1	H3K27ac		NA	NA	NA	NA	NA	NA
chr14	72927170	rs1076458	G/A	chr14	73393877	73393878	G	A	G	3	2	0.666667	i	3	2	0.666667	1A_0.148	0.148	578410	578410	DCAF4	+	GSM2881832	THP1	H3K27ac		NA	NA	NA	NA	NA	NA
chr14	72927170	rs1076458	G/A	chr14	73393877	73393878	G	A,A,A,A	G,G,G,G	2,2,2,2	1,1,1,1	0.5,0.5,0.5,0.5	i	2	1	0.5	4A_0.564	0.564	578410	578410	DCAF4	+	GSM3057092	THP1	H3K27ac		NA	NA	NA	NA	NA	NA
chr14	72927170	rs1076458	G/A	chr14	73393877	73393878	G	G	N	2	0	0	i	2	0	0	1G_0.194	0.194	578410	578410	DCAF4	+	GSM3112082	THP1	H3K27ac		NA	NA	NA	NA	NA	NA
chr14	72927170	rs1076458	G/A	chr14	73393877	73393878	G	A	G	4	3	0.75	i	4	3	0.75	1A_0.150	0.15	578410	578410	DCAF4	+	GSM3514952	THP1	H3K27ac		NA	NA	NA	NA	NA	NA
chr14	72927170	rs1076458	G/A	chr14	73393877	73393878	G	A	G	3	1	0.333333	i	3	1	0.333333	1A_0.239	0.239	578410	578410	DCAF4	+	GSM3514953	THP1	H3K27ac		NA	NA	NA	NA	NA	NA
chr14	72927170	rs1076458	G/A	chr14	73393877	73393878	G	G	A	3	1	0.333333	i	3	1	0.333333	1G_0.239	0.239	578410	578410	DCAF4	+	GSM3681459	THP1	H3K27ac		NA	NA	NA	NA	NA	NA
chr14	72927170	rs1076458	G/A	chr14	73393877	73393878	G	G	A	3	1	0.333333	i	3	1	0.333333	1G_0.239	0.239	578410	578410	DCAF4	+	GSM3514950	THP1	H3K4me1		NA	NA	NA	NA	NA	NA
chr14	72927170	rs1076458	G/A	chr14	73393877	73393878	G	A	G	2	2	1	i	2	2	1	1A_0.060	0.06	578410	578410	DCAF4	+	GSM3514951	THP1	H3K4me1		NA	NA	NA	NA	NA	NA
chr14	72927170	rs1076458	G/A	chr14	73393877	73393878	G	G,G	N,N	2,2	0,0	0,0	i	2	0	0	2G_0.450	0.45	578410	578410	DCAF4	+	GSM1543978	THP1	H3K4me2		NA	NA	NA	NA	NA	NA
chr14	72927170	rs1076458	G/A	chr14	73393877	73393878	G	G,G	A,A	3,3	1,1	0.333333333333333,0.333333333333333	i	3	1	0.333333	2G_0.489	0.489	578410	578410	DCAF4	+	GSM1543979	THP1	H3K4me2		NA	NA	NA	NA	NA	NA
chr14	72927170	rs1076458	G/A	chr14	73393877	73393878	G	G,G	A,A	13,13	5,5	0.384615384615385,0.384615384615385	i	13	5	0.384615	2G_0.690	0.69	578410	578410	DCAF4	+	GSM1543981	THP1	H3K4me3		NA	NA	NA	NA	NA	NA
chr14	72927170	rs1076458	G/A	chr14	73393877	73393878	G	A	G	10	6	0.6	i	10	6	0.6	1A_0.330	0.33	578410	578410	DCAF4	+	GSM1873572	THP1	H3K4me3		NA	NA	NA	NA	NA	NA
chr14	72927170	rs1076458	G/A	chr14	73393877	73393878	G	G	A	15	8	0.533333	i	15	8	0.533333	1G_0.427	0.427	578410	578410	DCAF4	+	GSM2108047	THP1	H3K4me3		NA	NA	NA	NA	NA	NA
chr14	72927170	rs1076458	G/A	chr14	73393877	73393878	G	G	A	19	12	0.631579	i	19	12	0.631579	1G_0.381	0.381	578410	578410	DCAF4	+	GSM2881825	THP1	H3K4me3		NA	NA	NA	NA	NA	NA
chr14	72927170	rs1076458	G/A	chr14	73393877	73393878	G	G	A	25	12	0.48	i	25	12	0.48	1G_0.526	0.526	578410	578410	DCAF4	+	GSM2881826	THP1	H3K4me3		NA	NA	NA	NA	NA	NA
chr14	72927170	rs1076458	G/A	chr14	73393877	73393878	G	G	A	24	13	0.541667	i	24	13	0.541667	1G_0.476	0.476	578410	578410	DCAF4	+	GSM2881827	THP1	H3K4me3		NA	NA	NA	NA	NA	NA
chr14	72927170	rs1076458	G/A	chr14	73393877	73393878	G	A	G	14	13	0.928571	i	14	13	0.928571	1A_0.195	0.195	578410	578410	DCAF4	+	GSM2881828	THP1	H3K4me3		NA	NA	NA	NA	NA	NA
chr14	72927170	rs1076458	G/A	chr14	73393877	73393878	G	G	A	10	5	0.5	i	10	5	0.5	1G_0.390	0.39	578410	578410	DCAF4	+	GSM2881829	THP1	H3K4me3		NA	NA	NA	NA	NA	NA
chr14	72927170	rs1076458	G/A	chr14	73393877	73393878	G	G	A	18	14	0.777778	i	18	14	0.777778	1G_0.276	0.276	578410	578410	DCAF4	+	GSM2881830	THP1	H3K4me3		NA	NA	NA	NA	NA	NA
chr14	72927170	rs1076458	G/A	chr14	73393877	73393878	G	A	N	1	0	0	i	1	0	0	1A_0.110	0.11	578410	578410	DCAF4	+	GSM3261521	THP1	H3K4me3		NA	NA	NA	NA	NA	NA
chr14	72927170	rs1076458	G/A	chr14	73393877	73393878	G	G	A	4	1	0.25	i	4	1	0.25	1G_0.300	0.3	578410	578410	DCAF4	+	GSM3261522	THP1	H3K4me3		NA	NA	NA	NA	NA	NA
chr14	72927170	rs1076458	G/A	chr14	73393877	73393878	G	A	N	2	0	0	i	2	0	0	1A_0.194	0.194	578410	578410	DCAF4	+	GSM3261523	THP1	H3K4me3		NA	NA	NA	NA	NA	NA
chr14	72927170	rs1076458	G/A	chr14	73393877	73393878	G	A	G	32	30	0.9375	i	32	30	0.9375	1A_0.236	0.236	578410	578410	DCAF4	+	GSM3377517	THP1	H3K4me3		NA	NA	NA	NA	NA	NA
chr14	72927170	rs1076458	G/A	chr14	73393877	73393878	G	A	G	17	13	0.764706	i	17	13	0.764706	1A_0.279	0.279	578410	578410	DCAF4	+	GSM3377518	THP1	H3K4me3		NA	NA	NA	NA	NA	NA
chr14	72927170	rs1076458	G/A	chr14	73393877	73393878	G	A	G	19	18	0.947368	i	19	18	0.947368	1A_0.208	0.208	578410	578410	DCAF4	+	GSM3377519	THP1	H3K4me3		NA	NA	NA	NA	NA	NA
chr14	72927170	rs1076458	G/A	chr14	73393877	73393878	G	G	A	36	16	0.444444	i	36	16	0.444444	1G_0.586	0.586	578410	578410	DCAF4	+	GSM3377520	THP1	H3K4me3		NA	NA	NA	NA	NA	NA
chr14	72927170	rs1076458	G/A	chr14	73393877	73393878	G	G	A	25	16	0.64	i	25	16	0.64	1G_0.399	0.399	578410	578410	DCAF4	+	GSM3377521	THP1	H3K4me3		NA	NA	NA	NA	NA	NA
chr14	72927170	rs1076458	G/A	chr14	73393877	73393878	G	G	A	32	18	0.5625	i	32	18	0.5625	1G_0.486	0.486	578410	578410	DCAF4	+	GSM3377522	THP1	H3K4me3		NA	NA	NA	NA	NA	NA
chr14	72927170	rs1076458	G/A	chr14	73393877	73393878	G	G	A	21	8	0.380952	i	21	8	0.380952	1G_0.563	0.563	578410	578410	DCAF4	+	GSM3377523	THP1	H3K4me3		NA	NA	NA	NA	NA	NA
chr14	72927170	rs1076458	G/A	chr14	73393877	73393878	G	G	A	12	11	0.916667	i	12	11	0.916667	1G_0.189	0.189	578410	578410	DCAF4	+	GSM3377524	THP1	H3K4me3		NA	NA	NA	NA	NA	NA
chr14	72927170	rs1076458	G/A	chr14	73393877	73393878	G	A	G	17	17	1	i	17	17	1	1A_0.187	0.187	578410	578410	DCAF4	+	GSM3377525	THP1	H3K4me3		NA	NA	NA	NA	NA	NA
chr14	72927170	rs1076458	G/A	chr14	73393877	73393878	G	G	A	23	15	0.652174	i	23	15	0.652174	1G_0.382	0.382	578410	578410	DCAF4	+	GSM3377526	THP1	H3K4me3		NA	NA	NA	NA	NA	NA
chr14	72927170	rs1076458	G/A	chr14	73393877	73393878	G	G	A	15	11	0.733333	i	15	11	0.733333	1G_0.286	0.286	578410	578410	DCAF4	+	GSM3377527	THP1	H3K4me3		NA	NA	NA	NA	NA	NA
chr14	72927170	rs1076458	G/A	chr14	73393877	73393878	G	A	G	25	22	0.88	i	25	22	0.88	1A_0.246	0.246	578410	578410	DCAF4	+	GSM3377528	THP1	H3K4me3		NA	NA	NA	NA	NA	NA
chr14	72927170	rs1076458	G/A	chr14	73393877	73393878	G	G	A	36	22	0.611111	i	36	22	0.611111	1G_0.454	0.454	578410	578410	DCAF4	+	GSM3681460	THP1	H3K4me3		NA	NA	NA	NA	NA	NA
chr14	72927170	rs1076458	G/A	chr14	73393877	73393878	G	G,G,G,G	N,N,N,N	1,1,1,1	0,0,0,0	0,0,0,0	i	1	0	0	4G_0.544	0.544	578410	578410	DCAF4	+	GSM3057099	THP1	KMT2B		NA	NA	NA	NA	NA	NA
chr14	72927170	rs1076458	G/A	chr14	73393877	73393878	G	G,G,G,G	A,A,A,A	2,2,2,2	1,1,1,1	0.5,0.5,0.5,0.5	i	2	1	0.5	4G_0.564	0.564	578410	578410	DCAF4	+	GSM2412283	THP1	MYB		NA	NA	NA	NA	NA	NA
chr14	72927170	rs1076458	G/A	chr14	73393877	73393878	G	A,A,A,A	N,N,N,N	1,1,1,1	0,0,0,0	0,0,0,0	i	1	0	0	4A_0.544	0.544	578410	578410	DCAF4	+	GSM2779054	THP1	POLR2A		NA	NA	NA	NA	NA	NA
chr14	72927170	rs1076458	G/A	chr14	73393877	73393878	G	A,A,A,A	N,N,N,N	1,1,1,1	0,0,0,0	0,0,0,0	i	1	0	0	4A_0.544	0.544	578410	578410	DCAF4	+	GSM2779057	THP1	POLR2A		NA	NA	NA	NA	NA	NA
chr14	72927170	rs1076458	G/A	chr14	73393877	73393878	G	A	N	5	0	0	i	5	0	0	1A_0.360	0.36	578410	578410	DCAF4	+	GSM3111974	THP1	POLR2A		NA	NA	NA	NA	NA	NA
chr14	72927170	rs1076458	G/A	chr14	73393877	73393878	G	A	N	1	0	0	i	1	0	0	1A_0.110	0.11	578410	578410	DCAF4	+	GSM3111975	THP1	POLR2A		NA	NA	NA	NA	NA	NA
chr14	72927170	rs1076458	G/A	chr14	73393877	73393878	G	A	N	1	0	0	i	1	0	0	1A_0.110	0.11	578410	578410	DCAF4	+	GSM3111976	THP1	POLR2A		NA	NA	NA	NA	NA	NA
chr14	72927170	rs1076458	G/A	chr14	73393877	73393878	G	A	G	3	2	0.666667	i	3	2	0.666667	1A_0.148	0.148	578410	578410	DCAF4	+	GSM3111977	THP1	POLR2A		NA	NA	NA	NA	NA	NA
chr14	72927170	rs1076458	G/A	chr14	73393877	73393878	G	A,A	N,N	1,1	0,0	0,0	i	1	0	0	2A_0.300	0.3	578410	578410	DCAF4	+	GSM3112005	THP1	POLR2A		NA	NA	NA	NA	NA	NA
chr14	72927170	rs1076458	G/A	chr14	73393877	73393878	G	G,G	N,N	1,1	0,0	0,0	i	1	0	0	2G_0.300	0.3	578410	578410	DCAF4	+	GSM3112006	THP1	POLR2A		NA	NA	NA	NA	NA	NA
chr14	72927170	rs1076458	G/A	chr14	73393877	73393878	G	G,G	N,N	1,1	0,0	0,0	i	1	0	0	2G_0.300	0.3	578410	578410	DCAF4	+	GSM3112012	THP1	POLR2A		NA	NA	NA	NA	NA	NA
chr14	72927170	rs1076458	G/A	chr14	73393877	73393878	G	A	G	3	1	0.333333	i	3	1	0.333333	1A_0.239	0.239	578410	578410	DCAF4	+	GSM3112038	THP1	POLR2A		NA	NA	NA	NA	NA	NA
chr14	72927170	rs1076458	G/A	chr14	73393877	73393878	G	A	G	2	1	0.5	i	2	1	0.5	1A_0.150	0.15	578410	578410	DCAF4	+	GSM3112039	THP1	POLR2A		NA	NA	NA	NA	NA	NA
chr14	72927170	rs1076458	G/A	chr14	73393877	73393878	G	A	G	2	1	0.5	i	2	1	0.5	1A_0.150	0.15	578410	578410	DCAF4	+	GSM3112041	THP1	POLR2A		NA	NA	NA	NA	NA	NA
chr14	72927170	rs1076458	G/A	chr14	73393877	73393878	G	A	N	2	0	0	i	2	0	0	1A_0.194	0.194	578410	578410	DCAF4	+	GSM3112042	THP1	POLR2A		NA	NA	NA	NA	NA	NA
chr14	72927170	rs1076458	G/A	chr14	73393877	73393878	G	A	G	2	2	1	i	2	2	1	1A_0.060	0.06	578410	578410	DCAF4	+	GSM3112043	THP1	POLR2A		NA	NA	NA	NA	NA	NA
chr14	72927170	rs1076458	G/A	chr14	73393877	73393878	G	A	G	1	1	1	i	1	1	1	1A_0.034	0.034	578410	578410	DCAF4	+	GSM3112045	THP1	POLR2A		NA	NA	NA	NA	NA	NA
chr14	72927170	rs1076458	G/A	chr14	73393877	73393878	G	A	G	5	1	0.2	i	5	1	0.2	1A_0.347	0.347	578410	578410	DCAF4	+	GSM3112083	THP1	POLR2A		NA	NA	NA	NA	NA	NA
chr14	72927170	rs1076458	G/A	chr14	73393877	73393878	G	A	N	4	0	0	i	4	0	0	1A_0.315	0.315	578410	578410	DCAF4	+	GSM3112084	THP1	POLR2A		NA	NA	NA	NA	NA	NA
chr14	72927170	rs1076458	G/A	chr14	73393877	73393878	G	A	G	2	1	0.5	i	2	1	0.5	1A_0.150	0.15	578410	578410	DCAF4	+	GSM3112095	THP1	POLR2A		NA	NA	NA	NA	NA	NA
chr14	72927170	rs1076458	G/A	chr14	73393877	73393878	G	A	G	3	3	1	i	3	3	1	1A_0.081	0.081	578410	578410	DCAF4	+	GSM3112096	THP1	POLR2A		NA	NA	NA	NA	NA	NA
chr14	72927170	rs1076458	G/A	chr14	73393877	73393878	G	A	G	2	1	0.5	i	2	1	0.5	1A_0.150	0.15	578410	578410	DCAF4	+	GSM3356667	THP1	POLR2A		NA	NA	NA	NA	NA	NA
chr14	72927170	rs1076458	G/A	chr14	73393877	73393878	G	A	G	3	2	0.666667	i	3	2	0.666667	1A_0.148	0.148	578410	578410	DCAF4	+	GSM3356668	THP1	POLR2A		NA	NA	NA	NA	NA	NA
chr14	72927170	rs1076458	G/A	chr14	73393877	73393878	G	A	N	2	0	0	i	2	0	0	1A_0.194	0.194	578410	578410	DCAF4	+	GSM3356669	THP1	POLR2A		NA	NA	NA	NA	NA	NA
chr14	72927170	rs1076458	G/A	chr14	73393877	73393878	G	A	G	1	1	1	i	1	1	1	1A_0.034	0.034	578410	578410	DCAF4	+	GSM3356670	THP1	POLR2A		NA	NA	NA	NA	NA	NA
chr14	72927170	rs1076458	G/A	chr14	73393877	73393878	G	A	N	1	0	0	i	1	0	0	1A_0.110	0.11	578410	578410	DCAF4	+	GSM1520924	THP1	POLR2A		NA	NA	NA	NA	NA	NA
chr14	72927170	rs1076458	G/A	chr14	73393877	73393878	G	G	N	1	0	0	i	1	0	0	1G_0.110	0.11	578410	578410	DCAF4	+	GSM2544234	THP1	POLR3D		NA	NA	NA	NA	NA	NA
chr14	72927170	rs1076458	G/A	chr14	73393877	73393878	G	A	N	2	0	0	i	2	0	0	1A_0.194	0.194	578410	578410	DCAF4	+	GSM3111969	THP1	RAD21		NA	NA	NA	NA	NA	NA
chr14	72927170	rs1076458	G/A	chr14	73393877	73393878	G	A	G	1	1	1	i	1	1	1	1A_0.034	0.034	578410	578410	DCAF4	+	GSM3111971	THP1	RAD21		NA	NA	NA	NA	NA	NA
chr14	72927170	rs1076458	G/A	chr14	73393877	73393878	G	G	A	2	1	0.5	i	2	1	0.5	1G_0.150	0.15	578410	578410	DCAF4	+	GSM3112089	THP1	RAD21		NA	NA	NA	NA	NA	NA
chr14	72927170	rs1076458	G/A	chr14	73393877	73393878	G	A	N	1	0	0	i	1	0	0	1A_0.110	0.11	578410	578410	DCAF4	+	GSM3112112	THP1	RELA		NA	NA	NA	NA	NA	NA
chr14	72927170	rs1076458	G/A	chr14	73393877	73393878	G	A	G	1	1	1	i	1	1	1	1A_0.034	0.034	578410	578410	DCAF4	+	GSM2359982	THP1	SPI1		NA	NA	NA	NA	NA	NA
chr14	72927170	rs1076458	G/A	chr14	73393877	73393878	G	A	N	1	0	0	i	1	0	0	1A_0.110	0.11	578410	578410	DCAF4	+	GSM2359986	THP1	SPI1		NA	NA	NA	NA	NA	NA
chr14	72927170	rs1076458	G/A	chr14	73393877	73393878	G	G,G,G,G	N,N,N,N	1,1,1,1	0,0,0,0	0,0,0,0	i	1	0	0	4G_0.544	0.544	578410	578410	DCAF4	+	GSM3057097	THP1	SPI1		NA	NA	NA	NA	NA	NA
chr14	72927170	rs1076458	G/A	chr14	73393877	73393878	G	G	N	1	0	0	i	1	0	0	1G_0.110	0.11	578410	578410	DCAF4	+	GSM3514944	THP1	SPI1		NA	NA	NA	NA	NA	NA
chr14	75618930	rs7146128	T/G	chr14	76085272	76085273	T	T	N	3	0	0	i	3	0	0	1T_0.261	0.261	-102220	102220	FLVCR2	+	GSM3514950	THP1	H3K4me1		NA	NA	NA	NA	NA	NA
chr14	77320018	rs7160188	G/C	chr14	77786360	77786361	G	C	N	1	0	0	i	1	0	0	1C_0.110	0.11	999715	999715	POMT2	-	GSM2544245	THP1	CTCF		NA	NA	NA	NA	NA	NA
chr14	77320018	rs7160188	G/C	chr14	77786360	77786361	G	C	N	1	0	0	i	1	0	0	1C_0.110	0.11	999715	999715	POMT2	-	GSM3514953	THP1	H3K27ac		NA	NA	NA	NA	NA	NA
chr14	77320018	rs7160188	G/C	chr14	77786360	77786361	G	G	N	3	0	0	i	3	0	0	1G_0.261	0.261	999715	999715	POMT2	-	GSM3681459	THP1	H3K27ac		NA	NA	NA	NA	NA	NA
chr14	77320018	rs7160188	G/C	chr14	77786360	77786361	G	C	G	1	1	1	i	1	1	1	1C_0.034	0.034	999715	999715	POMT2	-	GSM3514950	THP1	H3K4me1		NA	NA	NA	NA	NA	NA
chr14	77320018	rs7160188	G/C	chr14	77786360	77786361	G	G	C	2	1	0.5	i	2	1	0.5	1G_0.150	0.15	999715	999715	POMT2	-	GSM3514951	THP1	H3K4me1		NA	NA	NA	NA	NA	NA
chr14	77320018	rs7160188	G/C	chr14	77786360	77786361	G	G,G	N,N	3,3	0,0	0,0	i	3	0	0	2G_0.540	0.54	999715	999715	POMT2	-	GSM1543981	THP1	H3K4me3		NA	NA	NA	NA	NA	NA
chr14	77320018	rs7160188	G/C	chr14	77786360	77786361	G	C	N	1	0	0	i	1	0	0	1C_0.110	0.11	999715	999715	POMT2	-	GSM2108047	THP1	H3K4me3		NA	NA	NA	NA	NA	NA
chr14	77320018	rs7160188	G/C	chr14	77786360	77786361	G	C	N	1	0	0	i	1	0	0	1C_0.110	0.11	999715	999715	POMT2	-	GSM2881825	THP1	H3K4me3		NA	NA	NA	NA	NA	NA
chr14	77320018	rs7160188	G/C	chr14	77786360	77786361	G	G	C	2	1	0.5	i	2	1	0.5	1G_0.150	0.15	999715	999715	POMT2	-	GSM2881826	THP1	H3K4me3		NA	NA	NA	NA	NA	NA
chr14	77320018	rs7160188	G/C	chr14	77786360	77786361	G	C	N	2	0	0	i	2	0	0	1C_0.194	0.194	999715	999715	POMT2	-	GSM2881827	THP1	H3K4me3		NA	NA	NA	NA	NA	NA
chr14	77320018	rs7160188	G/C	chr14	77786360	77786361	G	C	N	1	0	0	i	1	0	0	1C_0.110	0.11	999715	999715	POMT2	-	GSM2881828	THP1	H3K4me3		NA	NA	NA	NA	NA	NA
chr14	77320018	rs7160188	G/C	chr14	77786360	77786361	G	G	C	2	1	0.5	i	2	1	0.5	1G_0.150	0.15	999715	999715	POMT2	-	GSM2881829	THP1	H3K4me3		NA	NA	NA	NA	NA	NA
chr14	77320018	rs7160188	G/C	chr14	77786360	77786361	G	C	G	3	2	0.666667	i	3	2	0.666667	1C_0.148	0.148	999715	999715	POMT2	-	GSM2881830	THP1	H3K4me3		NA	NA	NA	NA	NA	NA
chr14	77320018	rs7160188	G/C	chr14	77786360	77786361	G	C	G	4	2	0.5	i	4	2	0.5	1C_0.244	0.244	999715	999715	POMT2	-	GSM3377517	THP1	H3K4me3		NA	NA	NA	NA	NA	NA
chr14	77320018	rs7160188	G/C	chr14	77786360	77786361	G	G	N	1	0	0	i	1	0	0	1G_0.110	0.11	999715	999715	POMT2	-	GSM3377518	THP1	H3K4me3		NA	NA	NA	NA	NA	NA
chr14	77320018	rs7160188	G/C	chr14	77786360	77786361	G	G	C	2	1	0.5	i	2	1	0.5	1G_0.150	0.15	999715	999715	POMT2	-	GSM3377519	THP1	H3K4me3		NA	NA	NA	NA	NA	NA
chr14	77320018	rs7160188	G/C	chr14	77786360	77786361	G	G	C	3	1	0.333333	i	3	1	0.333333	1G_0.239	0.239	999715	999715	POMT2	-	GSM3377520	THP1	H3K4me3		NA	NA	NA	NA	NA	NA
chr14	77320018	rs7160188	G/C	chr14	77786360	77786361	G	C	G	3	2	0.666667	i	3	2	0.666667	1C_0.148	0.148	999715	999715	POMT2	-	GSM3377521	THP1	H3K4me3		NA	NA	NA	NA	NA	NA
chr14	77320018	rs7160188	G/C	chr14	77786360	77786361	G	G	N	1	0	0	i	1	0	0	1G_0.110	0.11	999715	999715	POMT2	-	GSM3377523	THP1	H3K4me3		NA	NA	NA	NA	NA	NA
chr14	77320018	rs7160188	G/C	chr14	77786360	77786361	G	C	N	2	0	0	i	2	0	0	1C_0.194	0.194	999715	999715	POMT2	-	GSM3377524	THP1	H3K4me3		NA	NA	NA	NA	NA	NA
chr14	77320018	rs7160188	G/C	chr14	77786360	77786361	G	C	N	1	0	0	i	1	0	0	1C_0.110	0.11	999715	999715	POMT2	-	GSM3377525	THP1	H3K4me3		NA	NA	NA	NA	NA	NA
chr14	77320018	rs7160188	G/C	chr14	77786360	77786361	G	G	C	2	1	0.5	i	2	1	0.5	1G_0.150	0.15	999715	999715	POMT2	-	GSM3377526	THP1	H3K4me3		NA	NA	NA	NA	NA	NA
chr14	77320018	rs7160188	G/C	chr14	77786360	77786361	G	C	N	3	0	0	i	3	0	0	1C_0.261	0.261	999715	999715	POMT2	-	GSM3377527	THP1	H3K4me3		NA	NA	NA	NA	NA	NA
chr14	77320018	rs7160188	G/C	chr14	77786360	77786361	G	G	C	3	2	0.666667	i	3	2	0.666667	1G_0.148	0.148	999715	999715	POMT2	-	GSM3377528	THP1	H3K4me3		NA	NA	NA	NA	NA	NA
chr14	77320018	rs7160188	G/C	chr14	77786360	77786361	G	G	N	4	0	0	i	4	0	0	1G_0.315	0.315	999715	999715	POMT2	-	GSM3681460	THP1	H3K4me3		NA	NA	NA	NA	NA	NA
chr14	77320018	rs7160188	G/C	chr14	77786360	77786361	G	G	C	2	1	0.5	i	2	1	0.5	1G_0.150	0.15	999715	999715	POMT2	-	GSM3112097	THP1	POLR2A		NA	NA	NA	NA	NA	NA
chr14	77320018	rs7160188	G/C	chr14	77786360	77786361	G	C	N	1	0	0	i	1	0	0	1C_0.110	0.11	999715	999715	POMT2	-	GSM3112098	THP1	POLR2A		NA	NA	NA	NA	NA	NA
chr14	77320018	rs7160188	G/C	chr14	77786360	77786361	G	C	N	1	0	0	i	1	0	0	1C_0.110	0.11	999715	999715	POMT2	-	GSM2359985	THP1	SPI1		NA	NA	NA	NA	NA	NA
chr14	77320018	rs7160188	G/C	chr14	77786360	77786361	G	C	N	1	0	0	i	1	0	0	1C_0.110	0.11	999715	999715	POMT2	-	GSM2359986	THP1	SPI1		NA	NA	NA	NA	NA	NA
chr14	77320018	rs7160188	G/C	chr14	77786360	77786361	G	G,G,G,G	N,N,N,N	2,2,2,2	0,0,0,0	0,0,0,0	i	2	0	0	4G_0.700	0.7	999715	999715	POMT2	-	GSM3057096	THP1	SPI1		NA	NA	NA	NA	NA	NA
chr14	77320018	rs7160188	G/C	chr14	77786360	77786361	G	G,G,G,G	N,N,N,N	1,1,1,1	0,0,0,0	0,0,0,0	i	1	0	0	4G_0.544	0.544	999715	999715	POMT2	-	GSM3057097	THP1	SPI1		NA	NA	NA	NA	NA	NA
chr14	77320018	rs7160188	G/C	chr14	77786360	77786361	G	C	N	1	0	0	i	1	0	0	1C_0.110	0.11	999715	999715	POMT2	-	GSM3112105	THP1	SPI1		NA	NA	NA	NA	NA	NA
chr14	77320018	rs7160188	G/C	chr14	77786360	77786361	G	G	N	1	0	0	i	1	0	0	1G_0.110	0.11	999715	999715	POMT2	-	GSM3514944	THP1	SPI1		NA	NA	NA	NA	NA	NA
chr14	92013749	rs73323710	C/T	chr14	92480092	92480093	C	T	C	1	1	1	i	1	1	1	1T_0.034	0.034	-10810	10810	TRIP11	-	GSM2359984	THP1	SPI1	Height_EAS	0	0	0	0	0	NA
chr14	92013749	rs73323710	C/T	chr14	92480092	92480093	C	T,T,T,T	N,N,N,N	1,1,1,1	0,0,0,0	0,0,0,0	i	1	0	0	4T_0.544	0.544	-10810	10810	TRIP11	-	GSM3057096	THP1	SPI1	Height_EAS	0	0	0	0	0	NA
chr14	103399140	rs12588705	T/A	chr14	103865476	103865477	T	T	N	1	0	0	i	1	0	0	1T_0.110	0.11	307	307	MARK3	+	GSM3112100	THP1	CEBPB		NA	NA	NA	NA	NA	NA
chr15	30823506	rs2240101	G/C	chr15	31115708	31115709	G	C	G	3	1	0.333333	i	3	1	0.333333	1C_0.239	0.239	-916171	916171	HERC2P10	+	GSM1520908	THP1	CDC73		NA	NA	NA	NA	NA	NA
chr15	30823506	rs2240101	G/C	chr15	31115708	31115709	G	C	G	6	2	0.333333	i	6	2	0.333333	1C_0.365	0.365	-916171	916171	HERC2P10	+	GSM1520921	THP1	CDK9		NA	NA	NA	NA	NA	NA
chr15	30823506	rs2240101	G/C	chr15	31115708	31115709	G	G	C	2	1	0.5	i	2	1	0.5	1G_0.150	0.15	-916171	916171	HERC2P10	+	GSM3514947	THP1	CEBPA		NA	NA	NA	NA	NA	NA
chr15	30823506	rs2240101	G/C	chr15	31115708	31115709	G	C	N	1	0	0	i	1	0	0	1C_0.110	0.11	-916171	916171	HERC2P10	+	GSM3519062	THP1	CEBPA		NA	NA	NA	NA	NA	NA
chr15	30823506	rs2240101	G/C	chr15	31115708	31115709	G	G	N	3	0	0	i	3	0	0	1G_0.261	0.261	-916171	916171	HERC2P10	+	GSM3112100	THP1	CEBPB		NA	NA	NA	NA	NA	NA
chr15	30823506	rs2240101	G/C	chr15	31115708	31115709	G	C	N	3	0	0	i	3	0	0	1C_0.261	0.261	-916171	916171	HERC2P10	+	GSM3112102	THP1	CEBPB		NA	NA	NA	NA	NA	NA
chr15	30823506	rs2240101	G/C	chr15	31115708	31115709	G	C	N	1	0	0	i	1	0	0	1C_0.110	0.11	-916171	916171	HERC2P10	+	GSM2144251	THP1	CTCF		NA	NA	NA	NA	NA	NA
chr15	30823506	rs2240101	G/C	chr15	31115708	31115709	G	C	G	11	4	0.363636	i	11	4	0.363636	1C_0.468	0.468	-916171	916171	HERC2P10	+	GSM2544245	THP1	CTCF		NA	NA	NA	NA	NA	NA
chr15	30823506	rs2240101	G/C	chr15	31115708	31115709	G	C	G	3	3	1	i	3	3	1	1C_0.081	0.081	-916171	916171	HERC2P10	+	GSM2544246	THP1	CTCF		NA	NA	NA	NA	NA	NA
chr15	30823506	rs2240101	G/C	chr15	31115708	31115709	G	C	N	9	0	0	i	9	0	0	1C_0.483	0.483	-916171	916171	HERC2P10	+	GSM2544247	THP1	CTCF		NA	NA	NA	NA	NA	NA
chr15	30823506	rs2240101	G/C	chr15	31115708	31115709	G	C,C	G,G	1,1	1,1	1,1	i	1	1	1	2C_0.100	0.1	-916171	916171	HERC2P10	+	GSM3111978	THP1	CTCF		NA	NA	NA	NA	NA	NA
chr15	30823506	rs2240101	G/C	chr15	31115708	31115709	G	C,C	N,N	3,3	0,0	0,0	i	3	0	0	2C_0.540	0.54	-916171	916171	HERC2P10	+	GSM3111979	THP1	CTCF		NA	NA	NA	NA	NA	NA
chr15	30823506	rs2240101	G/C	chr15	31115708	31115709	G	C	N	1	0	0	i	1	0	0	1C_0.110	0.11	-916171	916171	HERC2P10	+	GSM3112061	THP1	CTCF		NA	NA	NA	NA	NA	NA
chr15	30823506	rs2240101	G/C	chr15	31115708	31115709	G	C	G	2	1	0.5	i	2	1	0.5	1C_0.150	0.15	-916171	916171	HERC2P10	+	GSM3112062	THP1	CTCF		NA	NA	NA	NA	NA	NA
chr15	30823506	rs2240101	G/C	chr15	31115708	31115709	G	C	N	1	0	0	i	1	0	0	1C_0.110	0.11	-916171	916171	HERC2P10	+	GSM3112064	THP1	CTCF		NA	NA	NA	NA	NA	NA
chr15	30823506	rs2240101	G/C	chr15	31115708	31115709	G	C	N	2	0	0	i	2	0	0	1C_0.194	0.194	-916171	916171	HERC2P10	+	GSM3112065	THP1	CTCF		NA	NA	NA	NA	NA	NA
chr15	30823506	rs2240101	G/C	chr15	31115708	31115709	G	C	N	2	0	0	i	2	0	0	1C_0.194	0.194	-916171	916171	HERC2P10	+	GSM3112066	THP1	CTCF		NA	NA	NA	NA	NA	NA
chr15	30823506	rs2240101	G/C	chr15	31115708	31115709	G	C	G	2	1	0.5	i	2	1	0.5	1C_0.150	0.15	-916171	916171	HERC2P10	+	GSM3112067	THP1	CTCF		NA	NA	NA	NA	NA	NA
chr15	30823506	rs2240101	G/C	chr15	31115708	31115709	G	C	N	3	0	0	i	3	0	0	1C_0.261	0.261	-916171	916171	HERC2P10	+	GSM3112068	THP1	CTCF		NA	NA	NA	NA	NA	NA
chr15	30823506	rs2240101	G/C	chr15	31115708	31115709	G	G	N	1	0	0	i	1	0	0	1G_0.110	0.11	-916171	916171	HERC2P10	+	GSM3112069	THP1	CTCF		NA	NA	NA	NA	NA	NA
chr15	30823506	rs2240101	G/C	chr15	31115708	31115709	G	C	G	8	5	0.625	i	8	5	0.625	1C_0.285	0.285	-916171	916171	HERC2P10	+	GSM2544236	THP1	H3K27ac		NA	NA	NA	NA	NA	NA
chr15	30823506	rs2240101	G/C	chr15	31115708	31115709	G	G	C	8	5	0.625	i	8	5	0.625	1G_0.285	0.285	-916171	916171	HERC2P10	+	GSM2544238	THP1	H3K27ac		NA	NA	NA	NA	NA	NA
chr15	30823506	rs2240101	G/C	chr15	31115708	31115709	G	G	C	15	6	0.4	i	15	6	0.4	1G_0.505	0.505	-916171	916171	HERC2P10	+	GSM2544239	THP1	H3K27ac		NA	NA	NA	NA	NA	NA
chr15	30823506	rs2240101	G/C	chr15	31115708	31115709	G	C	G	7	7	1	i	7	7	1	1C_0.133	0.133	-916171	916171	HERC2P10	+	GSM2881831	THP1	H3K27ac		NA	NA	NA	NA	NA	NA
chr15	30823506	rs2240101	G/C	chr15	31115708	31115709	G	C	G	3	3	1	i	3	3	1	1C_0.081	0.081	-916171	916171	HERC2P10	+	GSM2881832	THP1	H3K27ac		NA	NA	NA	NA	NA	NA
chr15	30823506	rs2240101	G/C	chr15	31115708	31115709	G	G,G,G,G	C,C,C,C	5,5,5,5	3,3,3,3	0.6,0.6,0.6,0.6	i	5	3	0.6	4G_0.595	0.595	-916171	916171	HERC2P10	+	GSM3057092	THP1	H3K27ac		NA	NA	NA	NA	NA	NA
chr15	30823506	rs2240101	G/C	chr15	31115708	31115709	G	G	N	1	0	0	i	1	0	0	1G_0.110	0.11	-916171	916171	HERC2P10	+	GSM3112082	THP1	H3K27ac		NA	NA	NA	NA	NA	NA
chr15	30823506	rs2240101	G/C	chr15	31115708	31115709	G	C	G	10	5	0.5	i	10	5	0.5	1C_0.390	0.39	-916171	916171	HERC2P10	+	GSM3514952	THP1	H3K27ac		NA	NA	NA	NA	NA	NA
chr15	30823506	rs2240101	G/C	chr15	31115708	31115709	G	C	G	2	2	1	i	2	2	1	1C_0.060	0.06	-916171	916171	HERC2P10	+	GSM3514953	THP1	H3K27ac		NA	NA	NA	NA	NA	NA
chr15	30823506	rs2240101	G/C	chr15	31115708	31115709	G	C	N	2	0	0	i	2	0	0	1C_0.194	0.194	-916171	916171	HERC2P10	+	GSM3681459	THP1	H3K27ac		NA	NA	NA	NA	NA	NA
chr15	30823506	rs2240101	G/C	chr15	31115708	31115709	G	G	N	3	0	0	i	3	0	0	1G_0.261	0.261	-916171	916171	HERC2P10	+	GSM3514950	THP1	H3K4me1		NA	NA	NA	NA	NA	NA
chr15	30823506	rs2240101	G/C	chr15	31115708	31115709	G	G,G	C,C	3,3	1,1	0.333333333333333,0.333333333333333	i	3	1	0.333333	2G_0.489	0.489	-916171	916171	HERC2P10	+	GSM1543981	THP1	H3K4me3		NA	NA	NA	NA	NA	NA
chr15	30823506	rs2240101	G/C	chr15	31115708	31115709	G	G	N	1	0	0	i	1	0	0	1G_0.110	0.11	-916171	916171	HERC2P10	+	GSM1873572	THP1	H3K4me3		NA	NA	NA	NA	NA	NA
chr15	30823506	rs2240101	G/C	chr15	31115708	31115709	G	C	N	2	0	0	i	2	0	0	1C_0.194	0.194	-916171	916171	HERC2P10	+	GSM2108047	THP1	H3K4me3		NA	NA	NA	NA	NA	NA
chr15	30823506	rs2240101	G/C	chr15	31115708	31115709	G	C	N	3	0	0	i	3	0	0	1C_0.261	0.261	-916171	916171	HERC2P10	+	GSM2881825	THP1	H3K4me3		NA	NA	NA	NA	NA	NA
chr15	30823506	rs2240101	G/C	chr15	31115708	31115709	G	C	G	5	2	0.4	i	5	2	0.4	1C_0.313	0.313	-916171	916171	HERC2P10	+	GSM2881826	THP1	H3K4me3		NA	NA	NA	NA	NA	NA
chr15	30823506	rs2240101	G/C	chr15	31115708	31115709	G	G	C	2	1	0.5	i	2	1	0.5	1G_0.150	0.15	-916171	916171	HERC2P10	+	GSM2881827	THP1	H3K4me3		NA	NA	NA	NA	NA	NA
chr15	30823506	rs2240101	G/C	chr15	31115708	31115709	G	G	C	2	1	0.5	i	2	1	0.5	1G_0.150	0.15	-916171	916171	HERC2P10	+	GSM2881828	THP1	H3K4me3		NA	NA	NA	NA	NA	NA
chr15	30823506	rs2240101	G/C	chr15	31115708	31115709	G	G	C	4	1	0.25	i	4	1	0.25	1G_0.300	0.3	-916171	916171	HERC2P10	+	GSM2881829	THP1	H3K4me3		NA	NA	NA	NA	NA	NA
chr15	30823506	rs2240101	G/C	chr15	31115708	31115709	G	C	G	3	1	0.333333	i	3	1	0.333333	1C_0.239	0.239	-916171	916171	HERC2P10	+	GSM2881830	THP1	H3K4me3		NA	NA	NA	NA	NA	NA
chr15	30823506	rs2240101	G/C	chr15	31115708	31115709	G	C	G	6	5	0.833333	i	6	5	0.833333	1C_0.161	0.161	-916171	916171	HERC2P10	+	GSM3377517	THP1	H3K4me3		NA	NA	NA	NA	NA	NA
chr15	30823506	rs2240101	G/C	chr15	31115708	31115709	G	C	G	2	2	1	i	2	2	1	1C_0.060	0.06	-916171	916171	HERC2P10	+	GSM3377518	THP1	H3K4me3		NA	NA	NA	NA	NA	NA
chr15	30823506	rs2240101	G/C	chr15	31115708	31115709	G	C	G	3	3	1	i	3	3	1	1C_0.081	0.081	-916171	916171	HERC2P10	+	GSM3377519	THP1	H3K4me3		NA	NA	NA	NA	NA	NA
chr15	30823506	rs2240101	G/C	chr15	31115708	31115709	G	C	G	7	4	0.571429	i	7	4	0.571429	1C_0.296	0.296	-916171	916171	HERC2P10	+	GSM3377520	THP1	H3K4me3		NA	NA	NA	NA	NA	NA
chr15	30823506	rs2240101	G/C	chr15	31115708	31115709	G	C	G	5	1	0.2	i	5	1	0.2	1C_0.347	0.347	-916171	916171	HERC2P10	+	GSM3377521	THP1	H3K4me3		NA	NA	NA	NA	NA	NA
chr15	30823506	rs2240101	G/C	chr15	31115708	31115709	G	C	G	1	1	1	i	1	1	1	1C_0.034	0.034	-916171	916171	HERC2P10	+	GSM3377522	THP1	H3K4me3		NA	NA	NA	NA	NA	NA
chr15	30823506	rs2240101	G/C	chr15	31115708	31115709	G	C	G	2	2	1	i	2	2	1	1C_0.060	0.06	-916171	916171	HERC2P10	+	GSM3377523	THP1	H3K4me3		NA	NA	NA	NA	NA	NA
chr15	30823506	rs2240101	G/C	chr15	31115708	31115709	G	C	G	1	1	1	i	1	1	1	1C_0.034	0.034	-916171	916171	HERC2P10	+	GSM3377524	THP1	H3K4me3		NA	NA	NA	NA	NA	NA
chr15	30823506	rs2240101	G/C	chr15	31115708	31115709	G	G	C	2	1	0.5	i	2	1	0.5	1G_0.150	0.15	-916171	916171	HERC2P10	+	GSM3377525	THP1	H3K4me3		NA	NA	NA	NA	NA	NA
chr15	30823506	rs2240101	G/C	chr15	31115708	31115709	G	G	C	4	2	0.5	i	4	2	0.5	1G_0.244	0.244	-916171	916171	HERC2P10	+	GSM3377526	THP1	H3K4me3		NA	NA	NA	NA	NA	NA
chr15	30823506	rs2240101	G/C	chr15	31115708	31115709	G	C	N	4	0	0	i	4	0	0	1C_0.315	0.315	-916171	916171	HERC2P10	+	GSM3377527	THP1	H3K4me3		NA	NA	NA	NA	NA	NA
chr15	30823506	rs2240101	G/C	chr15	31115708	31115709	G	C	G	3	1	0.333333	i	3	1	0.333333	1C_0.239	0.239	-916171	916171	HERC2P10	+	GSM3377528	THP1	H3K4me3		NA	NA	NA	NA	NA	NA
chr15	30823506	rs2240101	G/C	chr15	31115708	31115709	G	C	G	5	1	0.2	i	5	1	0.2	1C_0.347	0.347	-916171	916171	HERC2P10	+	GSM3681460	THP1	H3K4me3		NA	NA	NA	NA	NA	NA
chr15	30823506	rs2240101	G/C	chr15	31115708	31115709	G	G	C	3	1	0.333333	i	3	1	0.333333	1G_0.239	0.239	-916171	916171	HERC2P10	+	GSM3514948	THP1	IRF8		NA	NA	NA	NA	NA	NA
chr15	30823506	rs2240101	G/C	chr15	31115708	31115709	G	G	C	7	3	0.428571	i	7	3	0.428571	1G_0.362	0.362	-916171	916171	HERC2P10	+	GSM1901549	THP1	JMJD1C		NA	NA	NA	NA	NA	NA
chr15	30823506	rs2240101	G/C	chr15	31115708	31115709	G	C,C,C,C	G,G,G,G	8,8,8,8	7,7,7,7	0.875,0.875,0.875,0.875	i	8	7	0.875	4C_0.361	0.361	-916171	916171	HERC2P10	+	GSM3057099	THP1	KMT2B		NA	NA	NA	NA	NA	NA
chr15	30823506	rs2240101	G/C	chr15	31115708	31115709	G	C,C,C,C	G,G,G,G	6,6,6,6	5,5,5,5	0.833333333333333,0.833333333333333,0.833333333333333,0.833333333333333	i	6	5	0.833333	4C_0.376	0.376	-916171	916171	HERC2P10	+	GSM2412283	THP1	MYB		NA	NA	NA	NA	NA	NA
chr15	30823506	rs2240101	G/C	chr15	31115708	31115709	G	G	N	1	0	0	i	1	0	0	1G_0.110	0.11	-916171	916171	HERC2P10	+	GSM1520912	THP1	POLR2A		NA	NA	NA	NA	NA	NA
chr15	30823506	rs2240101	G/C	chr15	31115708	31115709	G	C	G	1	1	1	i	1	1	1	1C_0.034	0.034	-916171	916171	HERC2P10	+	GSM1520923	THP1	POLR2A		NA	NA	NA	NA	NA	NA
chr15	30823506	rs2240101	G/C	chr15	31115708	31115709	G	C	N	2	0	0	i	2	0	0	1C_0.194	0.194	-916171	916171	HERC2P10	+	GSM1520925	THP1	POLR2A		NA	NA	NA	NA	NA	NA
chr15	30823506	rs2240101	G/C	chr15	31115708	31115709	G	G,G,G,G	N,N,N,N	2,2,2,2	0,0,0,0	0,0,0,0	i	2	0	0	4G_0.700	0.7	-916171	916171	HERC2P10	+	GSM2779054	THP1	POLR2A		NA	NA	NA	NA	NA	NA
chr15	30823506	rs2240101	G/C	chr15	31115708	31115709	G	C,C,C,C	G,G,G,G	1,1,1,1	1,1,1,1	1,1,1,1	i	1	1	1	4C_0.200	0.2	-916171	916171	HERC2P10	+	GSM2779055	THP1	POLR2A		NA	NA	NA	NA	NA	NA
chr15	30823506	rs2240101	G/C	chr15	31115708	31115709	G	C	G	2	1	0.5	i	2	1	0.5	1C_0.150	0.15	-916171	916171	HERC2P10	+	GSM3111973	THP1	POLR2A		NA	NA	NA	NA	NA	NA
chr15	30823506	rs2240101	G/C	chr15	31115708	31115709	G	G	C	7	3	0.428571	i	7	3	0.428571	1G_0.362	0.362	-916171	916171	HERC2P10	+	GSM3111974	THP1	POLR2A		NA	NA	NA	NA	NA	NA
chr15	30823506	rs2240101	G/C	chr15	31115708	31115709	G	G	C	9	7	0.777778	i	9	7	0.777778	1G_0.217	0.217	-916171	916171	HERC2P10	+	GSM3111975	THP1	POLR2A		NA	NA	NA	NA	NA	NA
chr15	30823506	rs2240101	G/C	chr15	31115708	31115709	G	C	G	8	7	0.875	i	8	7	0.875	1C_0.172	0.172	-916171	916171	HERC2P10	+	GSM3111976	THP1	POLR2A		NA	NA	NA	NA	NA	NA
chr15	30823506	rs2240101	G/C	chr15	31115708	31115709	G	G	C	14	9	0.642857	i	14	9	0.642857	1G_0.341	0.341	-916171	916171	HERC2P10	+	GSM3111977	THP1	POLR2A		NA	NA	NA	NA	NA	NA
chr15	30823506	rs2240101	G/C	chr15	31115708	31115709	G	G,G	C,C	5,5	3,3	0.6,0.6	i	5	3	0.6	2G_0.407	0.407	-916171	916171	HERC2P10	+	GSM3112002	THP1	POLR2A		NA	NA	NA	NA	NA	NA
chr15	30823506	rs2240101	G/C	chr15	31115708	31115709	G	G,G	A,A	4,4	1,1	0.25,0.25	i	4	1	0.25	2G_0.570	0.57	-916171	916171	HERC2P10	+	GSM3112003	THP1	POLR2A		NA	NA	NA	NA	NA	NA
chr15	30823506	rs2240101	G/C	chr15	31115708	31115709	G	G,G	C,C	5,5	3,3	0.6,0.6	i	5	3	0.6	2G_0.407	0.407	-916171	916171	HERC2P10	+	GSM3112004	THP1	POLR2A		NA	NA	NA	NA	NA	NA
chr15	30823506	rs2240101	G/C	chr15	31115708	31115709	G	C,C	G,G	8,8	7,7	0.875,0.875	i	8	7	0.875	2C_0.270	0.27	-916171	916171	HERC2P10	+	GSM3112005	THP1	POLR2A		NA	NA	NA	NA	NA	NA
chr15	30823506	rs2240101	G/C	chr15	31115708	31115709	G	C,C	G,G	3,3	3,3	1,1	i	3	3	1	2C_0.180	0.18	-916171	916171	HERC2P10	+	GSM3112006	THP1	POLR2A		NA	NA	NA	NA	NA	NA
chr15	30823506	rs2240101	G/C	chr15	31115708	31115709	G	C,C	G,G	5,5	4,4	0.8,0.8	i	5	4	0.8	2C_0.267	0.267	-916171	916171	HERC2P10	+	GSM3112007	THP1	POLR2A		NA	NA	NA	NA	NA	NA
chr15	30823506	rs2240101	G/C	chr15	31115708	31115709	G	G,G	C,C	7,7	5,5	0.714285714285714,0.714285714285714	i	7	5	0.714286	2G_0.359	0.359	-916171	916171	HERC2P10	+	GSM3112008	THP1	POLR2A		NA	NA	NA	NA	NA	NA
chr15	30823506	rs2240101	G/C	chr15	31115708	31115709	G	G,G	C,C	11,11	4,4	0.363636363636364,0.363636363636364	i	11	4	0.363636	2G_0.682	0.682	-916171	916171	HERC2P10	+	GSM3112009	THP1	POLR2A		NA	NA	NA	NA	NA	NA
chr15	30823506	rs2240101	G/C	chr15	31115708	31115709	G	C,C	G,G	2,2	2,2	1,1	i	2	2	1	2C_0.150	0.15	-916171	916171	HERC2P10	+	GSM3112010	THP1	POLR2A		NA	NA	NA	NA	NA	NA
chr15	30823506	rs2240101	G/C	chr15	31115708	31115709	G	G,G	C,C	8,8	4,4	0.5,0.5	i	8	4	0.5	2G_0.571	0.571	-916171	916171	HERC2P10	+	GSM3112011	THP1	POLR2A		NA	NA	NA	NA	NA	NA
chr15	30823506	rs2240101	G/C	chr15	31115708	31115709	G	G,G	C,C	8,8	3,3	0.375,0.375	i	8	3	0.375	2G_0.638	0.638	-916171	916171	HERC2P10	+	GSM3112012	THP1	POLR2A		NA	NA	NA	NA	NA	NA
chr15	30823506	rs2240101	G/C	chr15	31115708	31115709	G	C	G	12	9	0.75	i	12	9	0.75	1C_0.257	0.257	-916171	916171	HERC2P10	+	GSM3112038	THP1	POLR2A		NA	NA	NA	NA	NA	NA
chr15	30823506	rs2240101	G/C	chr15	31115708	31115709	G	G	C	5	2	0.4	i	5	2	0.4	1G_0.313	0.313	-916171	916171	HERC2P10	+	GSM3112039	THP1	POLR2A		NA	NA	NA	NA	NA	NA
chr15	30823506	rs2240101	G/C	chr15	31115708	31115709	G	G	C	5	4	0.8	i	5	4	0.8	1G_0.154	0.154	-916171	916171	HERC2P10	+	GSM3112040	THP1	POLR2A		NA	NA	NA	NA	NA	NA
chr15	30823506	rs2240101	G/C	chr15	31115708	31115709	G	C	G	2	1	0.5	i	2	1	0.5	1C_0.150	0.15	-916171	916171	HERC2P10	+	GSM3112041	THP1	POLR2A		NA	NA	NA	NA	NA	NA
chr15	30823506	rs2240101	G/C	chr15	31115708	31115709	G	C	G	4	3	0.75	i	4	3	0.75	1C_0.150	0.15	-916171	916171	HERC2P10	+	GSM3112042	THP1	POLR2A		NA	NA	NA	NA	NA	NA
chr15	30823506	rs2240101	G/C	chr15	31115708	31115709	G	C	G	7	5	0.714286	i	7	5	0.714286	1C_0.220	0.22	-916171	916171	HERC2P10	+	GSM3112043	THP1	POLR2A		NA	NA	NA	NA	NA	NA
chr15	30823506	rs2240101	G/C	chr15	31115708	31115709	G	G	C	4	3	0.75	i	4	3	0.75	1G_0.150	0.15	-916171	916171	HERC2P10	+	GSM3112044	THP1	POLR2A		NA	NA	NA	NA	NA	NA
chr15	30823506	rs2240101	G/C	chr15	31115708	31115709	G	C	G	5	5	1	i	5	5	1	1C_0.111	0.111	-916171	916171	HERC2P10	+	GSM3112045	THP1	POLR2A		NA	NA	NA	NA	NA	NA
chr15	30823506	rs2240101	G/C	chr15	31115708	31115709	G	G	C	13	5	0.384615	i	13	5	0.384615	1G_0.489	0.489	-916171	916171	HERC2P10	+	GSM3112046	THP1	POLR2A		NA	NA	NA	NA	NA	NA
chr15	30823506	rs2240101	G/C	chr15	31115708	31115709	G	G	C	15	11	0.733333	i	15	11	0.733333	1G_0.286	0.286	-916171	916171	HERC2P10	+	GSM3112047	THP1	POLR2A		NA	NA	NA	NA	NA	NA
chr15	30823506	rs2240101	G/C	chr15	31115708	31115709	G	G	C	19	17	0.894737	i	19	17	0.894737	1G_0.224	0.224	-916171	916171	HERC2P10	+	GSM3112048	THP1	POLR2A		NA	NA	NA	NA	NA	NA
chr15	30823506	rs2240101	G/C	chr15	31115708	31115709	G	C	G	9	6	0.666667	i	9	6	0.666667	1C_0.274	0.274	-916171	916171	HERC2P10	+	GSM3112083	THP1	POLR2A		NA	NA	NA	NA	NA	NA
chr15	30823506	rs2240101	G/C	chr15	31115708	31115709	G	G	C	7	3	0.428571	i	7	3	0.428571	1G_0.362	0.362	-916171	916171	HERC2P10	+	GSM3112084	THP1	POLR2A		NA	NA	NA	NA	NA	NA
chr15	30823506	rs2240101	G/C	chr15	31115708	31115709	G	G	C	6	1	0.166667	i	6	1	0.166667	1G_0.387	0.387	-916171	916171	HERC2P10	+	GSM3112085	THP1	POLR2A		NA	NA	NA	NA	NA	NA
chr15	30823506	rs2240101	G/C	chr15	31115708	31115709	G	C	G	3	1	0.333333	i	3	1	0.333333	1C_0.239	0.239	-916171	916171	HERC2P10	+	GSM3112086	THP1	POLR2A		NA	NA	NA	NA	NA	NA
chr15	30823506	rs2240101	G/C	chr15	31115708	31115709	G	C	G	9	5	0.555556	i	9	5	0.555556	1C_0.341	0.341	-916171	916171	HERC2P10	+	GSM3112095	THP1	POLR2A		NA	NA	NA	NA	NA	NA
chr15	30823506	rs2240101	G/C	chr15	31115708	31115709	G	C	G	5	4	0.8	i	5	4	0.8	1C_0.154	0.154	-916171	916171	HERC2P10	+	GSM3112096	THP1	POLR2A		NA	NA	NA	NA	NA	NA
chr15	30823506	rs2240101	G/C	chr15	31115708	31115709	G	C	G	9	9	1	i	9	9	1	1C_0.149	0.149	-916171	916171	HERC2P10	+	GSM3112097	THP1	POLR2A		NA	NA	NA	NA	NA	NA
chr15	30823506	rs2240101	G/C	chr15	31115708	31115709	G	G	C	12	9	0.75	i	12	9	0.75	1G_0.257	0.257	-916171	916171	HERC2P10	+	GSM3112098	THP1	POLR2A		NA	NA	NA	NA	NA	NA
chr15	30823506	rs2240101	G/C	chr15	31115708	31115709	G	C	N	2	0	0	i	2	0	0	1C_0.194	0.194	-916171	916171	HERC2P10	+	GSM3356667	THP1	POLR2A		NA	NA	NA	NA	NA	NA
chr15	30823506	rs2240101	G/C	chr15	31115708	31115709	G	C	G	4	1	0.25	i	4	1	0.25	1C_0.300	0.3	-916171	916171	HERC2P10	+	GSM3356668	THP1	POLR2A		NA	NA	NA	NA	NA	NA
chr15	30823506	rs2240101	G/C	chr15	31115708	31115709	G	C	N	7	0	0	i	7	0	0	1C_0.430	0.43	-916171	916171	HERC2P10	+	GSM3356670	THP1	POLR2A		NA	NA	NA	NA	NA	NA
chr15	30823506	rs2240101	G/C	chr15	31115708	31115709	G	C	G	3	3	1	i	3	3	1	1C_0.081	0.081	-916171	916171	HERC2P10	+	GSM1520919	THP1	POLR2A		NA	NA	NA	NA	NA	NA
chr15	30823506	rs2240101	G/C	chr15	31115708	31115709	G	C	N	2	0	0	i	2	0	0	1C_0.194	0.194	-916171	916171	HERC2P10	+	GSM1520924	THP1	POLR2A		NA	NA	NA	NA	NA	NA
chr15	30823506	rs2240101	G/C	chr15	31115708	31115709	G	C	G	2	1	0.5	i	2	1	0.5	1C_0.150	0.15	-916171	916171	HERC2P10	+	GSM3111968	THP1	RAD21		NA	NA	NA	NA	NA	NA
chr15	30823506	rs2240101	G/C	chr15	31115708	31115709	G	G	C	4	2	0.5	i	4	2	0.5	1G_0.244	0.244	-916171	916171	HERC2P10	+	GSM3111969	THP1	RAD21		NA	NA	NA	NA	NA	NA
chr15	30823506	rs2240101	G/C	chr15	31115708	31115709	G	C	G	2	1	0.5	i	2	1	0.5	1C_0.150	0.15	-916171	916171	HERC2P10	+	GSM3111970	THP1	RAD21		NA	NA	NA	NA	NA	NA
chr15	30823506	rs2240101	G/C	chr15	31115708	31115709	G	C	G	4	2	0.5	i	4	2	0.5	1C_0.244	0.244	-916171	916171	HERC2P10	+	GSM3111971	THP1	RAD21		NA	NA	NA	NA	NA	NA
chr15	30823506	rs2240101	G/C	chr15	31115708	31115709	G	G	C	5	1	0.2	i	5	1	0.2	1G_0.347	0.347	-916171	916171	HERC2P10	+	GSM3111972	THP1	RAD21		NA	NA	NA	NA	NA	NA
chr15	30823506	rs2240101	G/C	chr15	31115708	31115709	G	C,C	N,N	1,1	0,0	0,0	i	1	0	0	2C_0.300	0.3	-916171	916171	HERC2P10	+	GSM3112013	THP1	RAD21		NA	NA	NA	NA	NA	NA
chr15	30823506	rs2240101	G/C	chr15	31115708	31115709	G	G,G	N,N	3,3	0,0	0,0	i	3	0	0	2G_0.540	0.54	-916171	916171	HERC2P10	+	GSM3112015	THP1	RAD21		NA	NA	NA	NA	NA	NA
chr15	30823506	rs2240101	G/C	chr15	31115708	31115709	G	C,C	N,N	1,1	0,0	0,0	i	1	0	0	2C_0.300	0.3	-916171	916171	HERC2P10	+	GSM3112016	THP1	RAD21		NA	NA	NA	NA	NA	NA
chr15	30823506	rs2240101	G/C	chr15	31115708	31115709	G	C,C	G,G	1,1	1,1	1,1	i	1	1	1	2C_0.100	0.1	-916171	916171	HERC2P10	+	GSM3112017	THP1	RAD21		NA	NA	NA	NA	NA	NA
chr15	30823506	rs2240101	G/C	chr15	31115708	31115709	G	C,C	N,N	1,1	0,0	0,0	i	1	0	0	2C_0.300	0.3	-916171	916171	HERC2P10	+	GSM3112018	THP1	RAD21		NA	NA	NA	NA	NA	NA
chr15	30823506	rs2240101	G/C	chr15	31115708	31115709	G	G,G	N,N	2,2	0,0	0,0	i	2	0	0	2G_0.450	0.45	-916171	916171	HERC2P10	+	GSM3112022	THP1	RAD21		NA	NA	NA	NA	NA	NA
chr15	30823506	rs2240101	G/C	chr15	31115708	31115709	G	C,C	N,N	1,1	0,0	0,0	i	1	0	0	2C_0.300	0.3	-916171	916171	HERC2P10	+	GSM3112023	THP1	RAD21		NA	NA	NA	NA	NA	NA
chr15	30823506	rs2240101	G/C	chr15	31115708	31115709	G	C	N	4	0	0	i	4	0	0	1C_0.315	0.315	-916171	916171	HERC2P10	+	GSM3112050	THP1	RAD21		NA	NA	NA	NA	NA	NA
chr15	30823506	rs2240101	G/C	chr15	31115708	31115709	G	C	G	4	1	0.25	i	4	1	0.25	1C_0.300	0.3	-916171	916171	HERC2P10	+	GSM3112051	THP1	RAD21		NA	NA	NA	NA	NA	NA
chr15	30823506	rs2240101	G/C	chr15	31115708	31115709	G	C	G	2	1	0.5	i	2	1	0.5	1C_0.150	0.15	-916171	916171	HERC2P10	+	GSM3112054	THP1	RAD21		NA	NA	NA	NA	NA	NA
chr15	30823506	rs2240101	G/C	chr15	31115708	31115709	G	C	G	2	1	0.5	i	2	1	0.5	1C_0.150	0.15	-916171	916171	HERC2P10	+	GSM3112055	THP1	RAD21		NA	NA	NA	NA	NA	NA
chr15	30823506	rs2240101	G/C	chr15	31115708	31115709	G	C	G	4	1	0.25	i	4	1	0.25	1C_0.300	0.3	-916171	916171	HERC2P10	+	GSM3112056	THP1	RAD21		NA	NA	NA	NA	NA	NA
chr15	30823506	rs2240101	G/C	chr15	31115708	31115709	G	G	C	2	1	0.5	i	2	1	0.5	1G_0.150	0.15	-916171	916171	HERC2P10	+	GSM3112057	THP1	RAD21		NA	NA	NA	NA	NA	NA
chr15	30823506	rs2240101	G/C	chr15	31115708	31115709	G	C	G	2	2	1	i	2	2	1	1C_0.060	0.06	-916171	916171	HERC2P10	+	GSM3112058	THP1	RAD21		NA	NA	NA	NA	NA	NA
chr15	30823506	rs2240101	G/C	chr15	31115708	31115709	G	C	G	3	3	1	i	3	3	1	1C_0.081	0.081	-916171	916171	HERC2P10	+	GSM3112059	THP1	RAD21		NA	NA	NA	NA	NA	NA
chr15	30823506	rs2240101	G/C	chr15	31115708	31115709	G	C	G	5	1	0.2	i	5	1	0.2	1C_0.347	0.347	-916171	916171	HERC2P10	+	GSM3112087	THP1	RAD21		NA	NA	NA	NA	NA	NA
chr15	30823506	rs2240101	G/C	chr15	31115708	31115709	G	C	G	1	1	1	i	1	1	1	1C_0.034	0.034	-916171	916171	HERC2P10	+	GSM3112088	THP1	RAD21		NA	NA	NA	NA	NA	NA
chr15	30823506	rs2240101	G/C	chr15	31115708	31115709	G	C	G	3	3	1	i	3	3	1	1C_0.081	0.081	-916171	916171	HERC2P10	+	GSM3112089	THP1	RAD21		NA	NA	NA	NA	NA	NA
chr15	30823506	rs2240101	G/C	chr15	31115708	31115709	G	C	G	4	1	0.25	i	4	1	0.25	1C_0.300	0.3	-916171	916171	HERC2P10	+	GSM3112090	THP1	RAD21		NA	NA	NA	NA	NA	NA
chr15	30823506	rs2240101	G/C	chr15	31115708	31115709	G	C,C,C,C	N,N,N,N	1,1,1,1	0,0,0,0	0,0,0,0	i	1	0	0	4C_0.544	0.544	-916171	916171	HERC2P10	+	GSM3057094	THP1	RCOR1		NA	NA	NA	NA	NA	NA
chr15	30823506	rs2240101	G/C	chr15	31115708	31115709	G	G	C	5	2	0.4	i	5	2	0.4	1G_0.313	0.313	-916171	916171	HERC2P10	+	GSM3112112	THP1	RELA		NA	NA	NA	NA	NA	NA
chr15	30823506	rs2240101	G/C	chr15	31115708	31115709	G	G	C	2	1	0.5	i	2	1	0.5	1G_0.150	0.15	-916171	916171	HERC2P10	+	GSM2108052	THP1	RUNX1		NA	NA	NA	NA	NA	NA
chr15	30823506	rs2240101	G/C	chr15	31115708	31115709	G	G	C	10	6	0.6	i	10	6	0.6	1G_0.330	0.33	-916171	916171	HERC2P10	+	GSM2359982	THP1	SPI1		NA	NA	NA	NA	NA	NA
chr15	30823506	rs2240101	G/C	chr15	31115708	31115709	G	C	G	7	2	0.285714	i	7	2	0.285714	1C_0.406	0.406	-916171	916171	HERC2P10	+	GSM2359983	THP1	SPI1		NA	NA	NA	NA	NA	NA
chr15	30823506	rs2240101	G/C	chr15	31115708	31115709	G	C	G	9	9	1	i	9	9	1	1C_0.149	0.149	-916171	916171	HERC2P10	+	GSM2359984	THP1	SPI1		NA	NA	NA	NA	NA	NA
chr15	30823506	rs2240101	G/C	chr15	31115708	31115709	G	G	C	20	13	0.65	i	20	13	0.65	1G_0.371	0.371	-916171	916171	HERC2P10	+	GSM2359985	THP1	SPI1		NA	NA	NA	NA	NA	NA
chr15	30823506	rs2240101	G/C	chr15	31115708	31115709	G	G	C	16	13	0.8125	i	16	13	0.8125	1G_0.249	0.249	-916171	916171	HERC2P10	+	GSM2359986	THP1	SPI1		NA	NA	NA	NA	NA	NA
chr15	30823506	rs2240101	G/C	chr15	31115708	31115709	G	G	C	19	15	0.789474	i	19	15	0.789474	1G_0.273	0.273	-916171	916171	HERC2P10	+	GSM2359987	THP1	SPI1		NA	NA	NA	NA	NA	NA
chr15	30823506	rs2240101	G/C	chr15	31115708	31115709	G	G,G,G,G	C,C,C,C	39,39,39,39	22,22,22,22	0.564102564102564,0.564102564102564,0.564102564102564,0.564102564102564	i	39	22	0.564103	4G_0.711	0.711	-916171	916171	HERC2P10	+	GSM3057096	THP1	SPI1		NA	NA	NA	NA	NA	NA
chr15	30823506	rs2240101	G/C	chr15	31115708	31115709	G	G,G,G,G	C,C,C,C	48,48,48,48	21,21,21,21	0.4375,0.4375,0.4375,0.4375	i	48	21	0.4375	4G_0.820	0.82	-916171	916171	HERC2P10	+	GSM3057097	THP1	SPI1		NA	NA	NA	NA	NA	NA
chr15	30823506	rs2240101	G/C	chr15	31115708	31115709	G	G	C	22	15	0.681818	i	22	15	0.681818	1G_0.353	0.353	-916171	916171	HERC2P10	+	GSM3112103	THP1	SPI1		NA	NA	NA	NA	NA	NA
chr15	30823506	rs2240101	G/C	chr15	31115708	31115709	G	G	C	34	24	0.705882	i	34	24	0.705882	1G_0.364	0.364	-916171	916171	HERC2P10	+	GSM3112104	THP1	SPI1		NA	NA	NA	NA	NA	NA
chr15	30823506	rs2240101	G/C	chr15	31115708	31115709	G	G	C	24	14	0.583333	i	24	14	0.583333	1G_0.443	0.443	-916171	916171	HERC2P10	+	GSM3112105	THP1	SPI1		NA	NA	NA	NA	NA	NA
chr15	30823506	rs2240101	G/C	chr15	31115708	31115709	G	G	C	24	18	0.75	i	24	18	0.75	1G_0.313	0.313	-916171	916171	HERC2P10	+	GSM3112106	THP1	SPI1		NA	NA	NA	NA	NA	NA
chr15	30823506	rs2240101	G/C	chr15	31115708	31115709	G	G	C	12	10	0.833333	i	12	10	0.833333	1G_0.219	0.219	-916171	916171	HERC2P10	+	GSM3514944	THP1	SPI1		NA	NA	NA	NA	NA	NA
chr15	30823506	rs2240101	G/C	chr15	31115708	31115709	G	G	C	14	6	0.428571	i	14	6	0.428571	1G_0.479	0.479	-916171	916171	HERC2P10	+	GSM3514945	THP1	SPI1		NA	NA	NA	NA	NA	NA
chr15	30823506	rs2240101	G/C	chr15	31115708	31115709	G	G	C	6	4	0.666667	i	6	4	0.666667	1G_0.226	0.226	-916171	916171	HERC2P10	+	GSM624143	THP1	SPI1		NA	NA	NA	NA	NA	NA
chr15	30823506	rs2240101	G/C	chr15	31115708	31115709	G	C	G	2	2	1	i	2	2	1	1C_0.060	0.06	-916171	916171	HERC2P10	+	GSM2371449	THP1	VDR		NA	NA	NA	NA	NA	NA
chr15	30861155	rs8036676	T/C	chr15	31153357	31153358	T	T	C	1	1	1	i	1	1	1	1T_0.034	0.034	-953820	953820	HERC2P10	+	GSM2881837	THP1	CONTROL		NA	NA	NA	NA	NA	NA
chr15	48313011	rs74012001	A/T	chr15	48605207	48605208	A	A	T	1	1	1	i	1	1	1	1A_0.034	0.034	807185	807185	SLC12A1	+	GSM3514946	THP1	CEBPA		NA	NA	NA	NA	NA	NA
chr15	48313011	rs74012001	A/T	chr15	48605207	48605208	A	A	N	1	0	0	i	1	0	0	1A_0.110	0.11	807185	807185	SLC12A1	+	GSM3514947	THP1	CEBPA		NA	NA	NA	NA	NA	NA
chr15	48313011	rs74012001	A/T	chr15	48605207	48605208	A	T	N	1	0	0	i	1	0	0	1T_0.110	0.11	807185	807185	SLC12A1	+	GSM3519056	THP1	CEBPA		NA	NA	NA	NA	NA	NA
chr15	48313011	rs74012001	A/T	chr15	48605207	48605208	A	A	N	1	0	0	i	1	0	0	1A_0.110	0.11	807185	807185	SLC12A1	+	GSM3519059	THP1	CEBPA		NA	NA	NA	NA	NA	NA
chr15	48313011	rs74012001	A/T	chr15	48605207	48605208	A	T	N	1	0	0	i	1	0	0	1T_0.110	0.11	807185	807185	SLC12A1	+	GSM3519064	THP1	CEBPA		NA	NA	NA	NA	NA	NA
chr15	48313011	rs74012001	A/T	chr15	48605207	48605208	A	T	N	1	0	0	i	1	0	0	1T_0.110	0.11	807185	807185	SLC12A1	+	GSM3519065	THP1	CEBPA		NA	NA	NA	NA	NA	NA
chr15	48313011	rs74012001	A/T	chr15	48605207	48605208	A	T	N	1	0	0	i	1	0	0	1T_0.110	0.11	807185	807185	SLC12A1	+	GSM3519066	THP1	CEBPA		NA	NA	NA	NA	NA	NA
chr15	48313011	rs74012001	A/T	chr15	48605207	48605208	A	T	N	1	0	0	i	1	0	0	1T_0.110	0.11	807185	807185	SLC12A1	+	GSM3519069	THP1	CEBPA		NA	NA	NA	NA	NA	NA
chr15	48313011	rs74012001	A/T	chr15	48605207	48605208	A	A	N	1	0	0	i	1	0	0	1A_0.110	0.11	807185	807185	SLC12A1	+	GSM3519070	THP1	CEBPA		NA	NA	NA	NA	NA	NA
chr15	48313011	rs74012001	A/T	chr15	48605207	48605208	A	A	N	1	0	0	i	1	0	0	1A_0.110	0.11	807185	807185	SLC12A1	+	GSM3519071	THP1	CEBPA		NA	NA	NA	NA	NA	NA
chr15	48313011	rs74012001	A/T	chr15	48605207	48605208	A	T	N	1	0	0	i	1	0	0	1T_0.110	0.11	807185	807185	SLC12A1	+	GSM3519072	THP1	CEBPA		NA	NA	NA	NA	NA	NA
chr15	48313011	rs74012001	A/T	chr15	48605207	48605208	A	T	N	1	0	0	i	1	0	0	1T_0.110	0.11	807185	807185	SLC12A1	+	GSM3112100	THP1	CEBPB		NA	NA	NA	NA	NA	NA
chr15	48313011	rs74012001	A/T	chr15	48605207	48605208	A	A	N	1	0	0	i	1	0	0	1A_0.110	0.11	807185	807185	SLC12A1	+	GSM3112101	THP1	CEBPB		NA	NA	NA	NA	NA	NA
chr15	48313011	rs74012001	A/T	chr15	48605207	48605208	A	T	N	9	0	0	i	9	0	0	1T_0.483	0.483	807185	807185	SLC12A1	+	GSM2881832	THP1	H3K27ac		NA	NA	NA	NA	NA	NA
chr15	48313011	rs74012001	A/T	chr15	48605207	48605208	A	T	N	1	0	0	i	1	0	0	1T_0.110	0.11	807185	807185	SLC12A1	+	GSM3112082	THP1	H3K27ac		NA	NA	NA	NA	NA	NA
chr15	48313011	rs74012001	A/T	chr15	48605207	48605208	A	T	N	3	0	0	i	3	0	0	1T_0.261	0.261	807185	807185	SLC12A1	+	GSM3514952	THP1	H3K27ac		NA	NA	NA	NA	NA	NA
chr15	48313011	rs74012001	A/T	chr15	48605207	48605208	A	T	A	2	1	0.5	i	2	1	0.5	1T_0.150	0.15	807185	807185	SLC12A1	+	GSM3514953	THP1	H3K27ac		NA	NA	NA	NA	NA	NA
chr15	48313011	rs74012001	A/T	chr15	48605207	48605208	A	T	N	2	0	0	i	2	0	0	1T_0.194	0.194	807185	807185	SLC12A1	+	GSM3514950	THP1	H3K4me1		NA	NA	NA	NA	NA	NA
chr15	48313011	rs74012001	A/T	chr15	48605207	48605208	A	A	T	1	1	1	i	1	1	1	1A_0.034	0.034	807185	807185	SLC12A1	+	GSM3514951	THP1	H3K4me1		NA	NA	NA	NA	NA	NA
chr15	48313011	rs74012001	A/T	chr15	48605207	48605208	A	A,A,A,A	N,N,N,N	1,1,1,1	0,0,0,0	0,0,0,0	i	1	0	0	4A_0.544	0.544	807185	807185	SLC12A1	+	GSM3057096	THP1	SPI1		NA	NA	NA	NA	NA	NA
chr15	48313011	rs74012001	A/T	chr15	48605207	48605208	A	T,T,T,T	N,N,N,N	2,2,2,2	0,0,0,0	0,0,0,0	i	2	0	0	4T_0.700	0.7	807185	807185	SLC12A1	+	GSM3057097	THP1	SPI1		NA	NA	NA	NA	NA	NA
chr15	52025254	rs72732969	A/G	chr15	52317450	52317451	A	A	G	27	21	0.777778	i	27	21	0.777778	1A_0.303	0.303	-712041	712041	MAPK6	+	GSM3681464	THP1	H3K79me2		NA	NA	NA	NA	NA	NA
chr15	52025254	rs72732969	A/G	chr15	52317450	52317451	A	A	G	2	2	1	i	2	2	1	1A_0.060	0.06	-712041	712041	MAPK6	+	GSM1520923	THP1	POLR2A		NA	NA	NA	NA	NA	NA
chr15	67414663	rs12439895	A/T	chr15	67707000	67707001	A	A	N	1	0	0	i	1	0	0	1A_0.110	0.11	226890	226890	IQCH	+	GSM2544245	THP1	CTCF	Body_fat_percentage_EUR,General_risk_tolerance__MTAG_EUR	0	0	0	0	0	NA
chr15	67414663	rs12439895	A/T	chr15	67707000	67707001	A	T	N	1	0	0	i	1	0	0	1T_0.110	0.11	226890	226890	IQCH	+	GSM3514952	THP1	H3K27ac	Body_fat_percentage_EUR,General_risk_tolerance__MTAG_EUR	0	0	0	0	0	NA
chr15	67414663	rs12439895	A/T	chr15	67707000	67707001	A	T	N	1	0	0	i	1	0	0	1T_0.110	0.11	226890	226890	IQCH	+	GSM3514953	THP1	H3K27ac	Body_fat_percentage_EUR,General_risk_tolerance__MTAG_EUR	0	0	0	0	0	NA
chr15	67414663	rs12439895	A/T	chr15	67707000	67707001	A	A	T	3	1	0.333333	i	3	1	0.333333	1A_0.239	0.239	226890	226890	IQCH	+	GSM3514950	THP1	H3K4me1	Body_fat_percentage_EUR,General_risk_tolerance__MTAG_EUR	0	0	0	0	0	NA
chr15	67414663	rs12439895	A/T	chr15	67707000	67707001	A	T	N	2	0	0	i	2	0	0	1T_0.194	0.194	226890	226890	IQCH	+	GSM3514951	THP1	H3K4me1	Body_fat_percentage_EUR,General_risk_tolerance__MTAG_EUR	0	0	0	0	0	NA
chr15	67414663	rs12439895	A/T	chr15	67707000	67707001	A	T	N	1	0	0	i	1	0	0	1T_0.110	0.11	226890	226890	IQCH	+	GSM3112089	THP1	RAD21	Body_fat_percentage_EUR,General_risk_tolerance__MTAG_EUR	0	0	0	0	0	NA
chr15	67414663	rs12439895	A/T	chr15	67707000	67707001	A	A	N	1	0	0	i	1	0	0	1A_0.110	0.11	226890	226890	IQCH	+	GSM2359985	THP1	SPI1	Body_fat_percentage_EUR,General_risk_tolerance__MTAG_EUR	0	0	0	0	0	NA
chr15	67414663	rs12439895	A/T	chr15	67707000	67707001	A	T	A	2	1	0.5	i	2	1	0.5	1T_0.150	0.15	226890	226890	IQCH	+	GSM3112104	THP1	SPI1	Body_fat_percentage_EUR,General_risk_tolerance__MTAG_EUR	0	0	0	0	0	NA
chr15	67414663	rs12439895	A/T	chr15	67707000	67707001	A	T	N	1	0	0	i	1	0	0	1T_0.110	0.11	226890	226890	IQCH	+	GSM3514945	THP1	SPI1	Body_fat_percentage_EUR,General_risk_tolerance__MTAG_EUR	0	0	0	0	0	NA
chr15	67540380	rs8024524	C/T	chr15	67832717	67832718	C	T	C	1	1	1	i	1	1	1	1T_0.034	0.034	101173	101173	MAP2K5	+	GSM3112102	THP1	CEBPB		NA	NA	NA	NA	NA	NA
chr15	67540380	rs8024524	C/T	chr15	67832717	67832718	C	T	C	1	1	1	i	1	1	1	1T_0.034	0.034	101173	101173	MAP2K5	+	GSM3514950	THP1	H3K4me1		NA	NA	NA	NA	NA	NA
chr15	67540380	rs8024524	C/T	chr15	67832717	67832718	C	T	N	1	0	0	i	1	0	0	1T_0.110	0.11	101173	101173	MAP2K5	+	GSM3514951	THP1	H3K4me1		NA	NA	NA	NA	NA	NA
chr15	67540380	rs8024524	C/T	chr15	67832717	67832718	C	C,C,C,C	N,N,N,N	1,1,1,1	0,0,0,0	0,0,0,0	i	1	0	0	4C_0.544	0.544	101173	101173	MAP2K5	+	GSM3057099	THP1	KMT2B		NA	NA	NA	NA	NA	NA
chr15	67540380	rs8024524	C/T	chr15	67832717	67832718	C	T,T,T,T	N,N,N,N	2,2,2,2	0,0,0,0	0,0,0,0	i	2	0	0	4T_0.700	0.7	101173	101173	MAP2K5	+	GSM3057094	THP1	RCOR1		NA	NA	NA	NA	NA	NA
chr15	67540380	rs8024524	C/T	chr15	67832717	67832718	C	T	N	1	0	0	i	1	0	0	1T_0.110	0.11	101173	101173	MAP2K5	+	GSM2359983	THP1	SPI1		NA	NA	NA	NA	NA	NA
chr15	67540380	rs8024524	C/T	chr15	67832717	67832718	C	T,T,T,T	N,N,N,N	1,1,1,1	0,0,0,0	0,0,0,0	i	1	0	0	4T_0.544	0.544	101173	101173	MAP2K5	+	GSM3057096	THP1	SPI1		NA	NA	NA	NA	NA	NA
chr15	67540380	rs8024524	C/T	chr15	67832717	67832718	C	C,C,C,C	N,N,N,N	2,2,2,2	0,0,0,0	0,0,0,0	i	2	0	0	4C_0.700	0.7	101173	101173	MAP2K5	+	GSM3057097	THP1	SPI1		NA	NA	NA	NA	NA	NA
chr15	67540380	rs8024524	C/T	chr15	67832717	67832718	C	C	N	1	0	0	i	1	0	0	1C_0.110	0.11	101173	101173	MAP2K5	+	GSM3112103	THP1	SPI1		NA	NA	NA	NA	NA	NA
chr15	72754429	rs34660767	T/C	chr15	73046769	73046770	T	T	C	2	1	0.5	i	2	1	0.5	1T_0.150	0.15	-483529	483529	ADPGK	-	GSM3514951	THP1	H3K4me1		NA	NA	NA	NA	NA	NA
chr15	84658188	rs12904605	T/C	chr15	85201418	85201419	T	T	C	1	1	1	i	1	1	1	1T_0.034	0.034	-609842	609842	NMB	-	GSM2881837	THP1	CONTROL	Autism_spectrum_disorder_or_schizophrenia_EUR	0	0	0	0	0	NA
chr15	84658188	rs12904605	T/C	chr15	85201418	85201419	T	C	N	2	0	0	i	2	0	0	1C_0.194	0.194	-609842	609842	NMB	-	GSM3681465	THP1	CONTROL	Autism_spectrum_disorder_or_schizophrenia_EUR	0	0	0	0	0	NA
chr15	84658188	rs12904605	T/C	chr15	85201418	85201419	T	T	N	1	0	0	i	1	0	0	1T_0.110	0.11	-609842	609842	NMB	-	GSM1335528	THP1	CTCF	Autism_spectrum_disorder_or_schizophrenia_EUR	0	0	0	0	0	NA
chr15	84658188	rs12904605	T/C	chr15	85201418	85201419	T	T	C	1	1	1	i	1	1	1	1T_0.034	0.034	-609842	609842	NMB	-	GSM2144250	THP1	CTCF	Autism_spectrum_disorder_or_schizophrenia_EUR	0	0	0	0	0	NA
chr15	84658188	rs12904605	T/C	chr15	85201418	85201419	T	T	C	3	1	0.333333	i	3	1	0.333333	1T_0.239	0.239	-609842	609842	NMB	-	GSM2144251	THP1	CTCF	Autism_spectrum_disorder_or_schizophrenia_EUR	0	0	0	0	0	NA
chr15	84658188	rs12904605	T/C	chr15	85201418	85201419	T	T	N	1	0	0	i	1	0	0	1T_0.110	0.11	-609842	609842	NMB	-	GSM2144252	THP1	CTCF	Autism_spectrum_disorder_or_schizophrenia_EUR	0	0	0	0	0	NA
chr15	84658188	rs12904605	T/C	chr15	85201418	85201419	T	T	N	1	0	0	i	1	0	0	1T_0.110	0.11	-609842	609842	NMB	-	GSM2144253	THP1	CTCF	Autism_spectrum_disorder_or_schizophrenia_EUR	0	0	0	0	0	NA
chr15	84658188	rs12904605	T/C	chr15	85201418	85201419	T	T	C	1	1	1	i	1	1	1	1T_0.034	0.034	-609842	609842	NMB	-	GSM2144254	THP1	CTCF	Autism_spectrum_disorder_or_schizophrenia_EUR	0	0	0	0	0	NA
chr15	84658188	rs12904605	T/C	chr15	85201418	85201419	T	T	N	3	0	0	i	3	0	0	1T_0.261	0.261	-609842	609842	NMB	-	GSM2144255	THP1	CTCF	Autism_spectrum_disorder_or_schizophrenia_EUR	0	0	0	0	0	NA
chr15	84658188	rs12904605	T/C	chr15	85201418	85201419	T	C	T	26	23	0.884615	i	26	23	0.884615	1C_0.246	0.246	-609842	609842	NMB	-	GSM2544245	THP1	CTCF	Autism_spectrum_disorder_or_schizophrenia_EUR	0	0	0	0	0	NA
chr15	84658188	rs12904605	T/C	chr15	85201418	85201419	T	T	C	11	8	0.727273	i	11	8	0.727273	1T_0.260	0.26	-609842	609842	NMB	-	GSM2544246	THP1	CTCF	Autism_spectrum_disorder_or_schizophrenia_EUR	0	0	0	0	0	NA
chr15	84658188	rs12904605	T/C	chr15	85201418	85201419	T	C	T	8	4	0.5	i	8	4	0.5	1C_0.355	0.355	-609842	609842	NMB	-	GSM2544247	THP1	CTCF	Autism_spectrum_disorder_or_schizophrenia_EUR	0	0	0	0	0	NA
chr15	84658188	rs12904605	T/C	chr15	85201418	85201419	T	C,C	N,N	3,3	0,0	0,0	i	3	0	0	2C_0.540	0.54	-609842	609842	NMB	-	GSM3111978	THP1	CTCF	Autism_spectrum_disorder_or_schizophrenia_EUR	0	0	0	0	0	NA
chr15	84658188	rs12904605	T/C	chr15	85201418	85201419	T	T,T	N,N	1,1	0,0	0,0	i	1	0	0	2T_0.300	0.3	-609842	609842	NMB	-	GSM3111979	THP1	CTCF	Autism_spectrum_disorder_or_schizophrenia_EUR	0	0	0	0	0	NA
chr15	84658188	rs12904605	T/C	chr15	85201418	85201419	T	C	T	4	1	0.25	i	4	1	0.25	1C_0.300	0.3	-609842	609842	NMB	-	GSM3112024	THP1	CTCF	Autism_spectrum_disorder_or_schizophrenia_EUR	0	0	0	0	0	NA
chr15	84658188	rs12904605	T/C	chr15	85201418	85201419	T	C	T	5	2	0.4	i	5	2	0.4	1C_0.313	0.313	-609842	609842	NMB	-	GSM3112025	THP1	CTCF	Autism_spectrum_disorder_or_schizophrenia_EUR	0	0	0	0	0	NA
chr15	84658188	rs12904605	T/C	chr15	85201418	85201419	T	A	C	1	1	1	i	1	1	1	1A_0.034	0.034	-609842	609842	NMB	-	GSM3112026	THP1	CTCF	Autism_spectrum_disorder_or_schizophrenia_EUR	0	0	0	0	0	NA
chr15	84658188	rs12904605	T/C	chr15	85201418	85201419	T	C	T	2	1	0.5	i	2	1	0.5	1C_0.150	0.15	-609842	609842	NMB	-	GSM3112027	THP1	CTCF	Autism_spectrum_disorder_or_schizophrenia_EUR	0	0	0	0	0	NA
chr15	84658188	rs12904605	T/C	chr15	85201418	85201419	T	T	C	2	1	0.5	i	2	1	0.5	1T_0.150	0.15	-609842	609842	NMB	-	GSM3112028	THP1	CTCF	Autism_spectrum_disorder_or_schizophrenia_EUR	0	0	0	0	0	NA
chr15	84658188	rs12904605	T/C	chr15	85201418	85201419	T	C	N	2	0	0	i	2	0	0	1C_0.194	0.194	-609842	609842	NMB	-	GSM3112029	THP1	CTCF	Autism_spectrum_disorder_or_schizophrenia_EUR	0	0	0	0	0	NA
chr15	84658188	rs12904605	T/C	chr15	85201418	85201419	T	A	T	1	1	1	i	1	1	1	1A_0.034	0.034	-609842	609842	NMB	-	GSM3112030	THP1	CTCF	Autism_spectrum_disorder_or_schizophrenia_EUR	0	0	0	0	0	NA
chr15	84658188	rs12904605	T/C	chr15	85201418	85201419	T	C	N	4	0	0	i	4	0	0	1C_0.315	0.315	-609842	609842	NMB	-	GSM3112031	THP1	CTCF	Autism_spectrum_disorder_or_schizophrenia_EUR	0	0	0	0	0	NA
chr15	84658188	rs12904605	T/C	chr15	85201418	85201419	T	C	N	2	0	0	i	2	0	0	1C_0.194	0.194	-609842	609842	NMB	-	GSM3112032	THP1	CTCF	Autism_spectrum_disorder_or_schizophrenia_EUR	0	0	0	0	0	NA
chr15	84658188	rs12904605	T/C	chr15	85201418	85201419	T	C	T	3	2	0.666667	i	3	2	0.666667	1C_0.148	0.148	-609842	609842	NMB	-	GSM3112033	THP1	CTCF	Autism_spectrum_disorder_or_schizophrenia_EUR	0	0	0	0	0	NA
chr15	84658188	rs12904605	T/C	chr15	85201418	85201419	T	T	C	1	1	1	i	1	1	1	1T_0.034	0.034	-609842	609842	NMB	-	GSM3112034	THP1	CTCF	Autism_spectrum_disorder_or_schizophrenia_EUR	0	0	0	0	0	NA
chr15	84658188	rs12904605	T/C	chr15	85201418	85201419	T	T	C	4	4	1	i	4	4	1	1T_0.098	0.098	-609842	609842	NMB	-	GSM3112060	THP1	CTCF	Autism_spectrum_disorder_or_schizophrenia_EUR	0	0	0	0	0	NA
chr15	84658188	rs12904605	T/C	chr15	85201418	85201419	T	T	C	3	3	1	i	3	3	1	1T_0.081	0.081	-609842	609842	NMB	-	GSM3112061	THP1	CTCF	Autism_spectrum_disorder_or_schizophrenia_EUR	0	0	0	0	0	NA
chr15	84658188	rs12904605	T/C	chr15	85201418	85201419	T	C	T	6	4	0.666667	i	6	4	0.666667	1C_0.226	0.226	-609842	609842	NMB	-	GSM3112062	THP1	CTCF	Autism_spectrum_disorder_or_schizophrenia_EUR	0	0	0	0	0	NA
chr15	84658188	rs12904605	T/C	chr15	85201418	85201419	T	T	C	3	1	0.333333	i	3	1	0.333333	1T_0.239	0.239	-609842	609842	NMB	-	GSM3112063	THP1	CTCF	Autism_spectrum_disorder_or_schizophrenia_EUR	0	0	0	0	0	NA
chr15	84658188	rs12904605	T/C	chr15	85201418	85201419	T	T	A	4	1	0.25	i	4	1	0.25	1T_0.300	0.3	-609842	609842	NMB	-	GSM3112064	THP1	CTCF	Autism_spectrum_disorder_or_schizophrenia_EUR	0	0	0	0	0	NA
chr15	84658188	rs12904605	T/C	chr15	85201418	85201419	T	T	C	6	5	0.833333	i	6	5	0.833333	1T_0.161	0.161	-609842	609842	NMB	-	GSM3112065	THP1	CTCF	Autism_spectrum_disorder_or_schizophrenia_EUR	0	0	0	0	0	NA
chr15	84658188	rs12904605	T/C	chr15	85201418	85201419	T	T	C	7	1	0.142857	i	7	1	0.142857	1T_0.421	0.421	-609842	609842	NMB	-	GSM3112066	THP1	CTCF	Autism_spectrum_disorder_or_schizophrenia_EUR	0	0	0	0	0	NA
chr15	84658188	rs12904605	T/C	chr15	85201418	85201419	T	C	T	3	1	0.333333	i	3	1	0.333333	1C_0.239	0.239	-609842	609842	NMB	-	GSM3112067	THP1	CTCF	Autism_spectrum_disorder_or_schizophrenia_EUR	0	0	0	0	0	NA
chr15	84658188	rs12904605	T/C	chr15	85201418	85201419	T	C	T	4	3	0.75	i	4	3	0.75	1C_0.150	0.15	-609842	609842	NMB	-	GSM3112068	THP1	CTCF	Autism_spectrum_disorder_or_schizophrenia_EUR	0	0	0	0	0	NA
chr15	84658188	rs12904605	T/C	chr15	85201418	85201419	T	C	N	2	0	0	i	2	0	0	1C_0.194	0.194	-609842	609842	NMB	-	GSM3112069	THP1	CTCF	Autism_spectrum_disorder_or_schizophrenia_EUR	0	0	0	0	0	NA
chr15	84658188	rs12904605	T/C	chr15	85201418	85201419	T	T	C	5	4	0.8	i	5	4	0.8	1T_0.154	0.154	-609842	609842	NMB	-	GSM3112070	THP1	CTCF	Autism_spectrum_disorder_or_schizophrenia_EUR	0	0	0	0	0	NA
chr15	84658188	rs12904605	T/C	chr15	85201418	85201419	T	C	N	1	0	0	i	1	0	0	1C_0.110	0.11	-609842	609842	NMB	-	GSM3112091	THP1	CTCF	Autism_spectrum_disorder_or_schizophrenia_EUR	0	0	0	0	0	NA
chr15	84658188	rs12904605	T/C	chr15	85201418	85201419	T	T	C	2	1	0.5	i	2	1	0.5	1T_0.150	0.15	-609842	609842	NMB	-	GSM3112092	THP1	CTCF	Autism_spectrum_disorder_or_schizophrenia_EUR	0	0	0	0	0	NA
chr15	84658188	rs12904605	T/C	chr15	85201418	85201419	T	T	C	4	4	1	i	4	4	1	1T_0.098	0.098	-609842	609842	NMB	-	GSM2108046	THP1	H3K27ac	Autism_spectrum_disorder_or_schizophrenia_EUR	0	0	0	0	0	NA
chr15	84658188	rs12904605	T/C	chr15	85201418	85201419	T	C	T	17	13	0.764706	i	17	13	0.764706	1C_0.279	0.279	-609842	609842	NMB	-	GSM2544236	THP1	H3K27ac	Autism_spectrum_disorder_or_schizophrenia_EUR	0	0	0	0	0	NA
chr15	84658188	rs12904605	T/C	chr15	85201418	85201419	T	C	T	8	6	0.75	i	8	6	0.75	1C_0.218	0.218	-609842	609842	NMB	-	GSM2544238	THP1	H3K27ac	Autism_spectrum_disorder_or_schizophrenia_EUR	0	0	0	0	0	NA
chr15	84658188	rs12904605	T/C	chr15	85201418	85201419	T	C	T	10	6	0.6	i	10	6	0.6	1C_0.330	0.33	-609842	609842	NMB	-	GSM2544239	THP1	H3K27ac	Autism_spectrum_disorder_or_schizophrenia_EUR	0	0	0	0	0	NA
chr15	84658188	rs12904605	T/C	chr15	85201418	85201419	T	T	C	6	6	1	i	6	6	1	1T_0.123	0.123	-609842	609842	NMB	-	GSM2881831	THP1	H3K27ac	Autism_spectrum_disorder_or_schizophrenia_EUR	0	0	0	0	0	NA
chr15	84658188	rs12904605	T/C	chr15	85201418	85201419	T	C	T	7	6	0.857143	i	7	6	0.857143	1C_0.167	0.167	-609842	609842	NMB	-	GSM2881832	THP1	H3K27ac	Autism_spectrum_disorder_or_schizophrenia_EUR	0	0	0	0	0	NA
chr15	84658188	rs12904605	T/C	chr15	85201418	85201419	T	T,T,T,T	C,C,C,C	3,3,3,3	1,1,1,1	0.333333333333333,0.333333333333333,0.333333333333333,0.333333333333333	i	3	1	0.333333	4T_0.705	0.705	-609842	609842	NMB	-	GSM3057092	THP1	H3K27ac	Autism_spectrum_disorder_or_schizophrenia_EUR	0	0	0	0	0	NA
chr15	84658188	rs12904605	T/C	chr15	85201418	85201419	T	C	T	10	8	0.8	i	10	8	0.8	1C_0.216	0.216	-609842	609842	NMB	-	GSM3514952	THP1	H3K27ac	Autism_spectrum_disorder_or_schizophrenia_EUR	0	0	0	0	0	NA
chr15	84658188	rs12904605	T/C	chr15	85201418	85201419	T	C	T	10	7	0.7	i	10	7	0.7	1C_0.264	0.264	-609842	609842	NMB	-	GSM3514953	THP1	H3K27ac	Autism_spectrum_disorder_or_schizophrenia_EUR	0	0	0	0	0	NA
chr15	84658188	rs12904605	T/C	chr15	85201418	85201419	T	T	C	11	9	0.818182	i	11	9	0.818182	1T_0.217	0.217	-609842	609842	NMB	-	GSM3681459	THP1	H3K27ac	Autism_spectrum_disorder_or_schizophrenia_EUR	0	0	0	0	0	NA
chr15	84658188	rs12904605	T/C	chr15	85201418	85201419	T	C	N	1	0	0	i	1	0	0	1C_0.110	0.11	-609842	609842	NMB	-	GSM3514951	THP1	H3K4me1	Autism_spectrum_disorder_or_schizophrenia_EUR	0	0	0	0	0	NA
chr15	84658188	rs12904605	T/C	chr15	85201418	85201419	T	T,T	C,C	17,17	7,7	0.411764705882353,0.411764705882353	i	17	7	0.411765	2T_0.701	0.701	-609842	609842	NMB	-	GSM1543981	THP1	H3K4me3	Autism_spectrum_disorder_or_schizophrenia_EUR	0	0	0	0	0	NA
chr15	84658188	rs12904605	T/C	chr15	85201418	85201419	T	T	C	4	3	0.75	i	4	3	0.75	1T_0.150	0.15	-609842	609842	NMB	-	GSM1873572	THP1	H3K4me3	Autism_spectrum_disorder_or_schizophrenia_EUR	0	0	0	0	0	NA
chr15	84658188	rs12904605	T/C	chr15	85201418	85201419	T	C	T	7	6	0.857143	i	7	6	0.857143	1C_0.167	0.167	-609842	609842	NMB	-	GSM2108047	THP1	H3K4me3	Autism_spectrum_disorder_or_schizophrenia_EUR	0	0	0	0	0	NA
chr15	84658188	rs12904605	T/C	chr15	85201418	85201419	T	C	T	9	8	0.888889	i	9	8	0.888889	1C_0.176	0.176	-609842	609842	NMB	-	GSM2881825	THP1	H3K4me3	Autism_spectrum_disorder_or_schizophrenia_EUR	0	0	0	0	0	NA
chr15	84658188	rs12904605	T/C	chr15	85201418	85201419	T	T	C	14	11	0.785714	i	14	11	0.785714	1T_0.252	0.252	-609842	609842	NMB	-	GSM2881826	THP1	H3K4me3	Autism_spectrum_disorder_or_schizophrenia_EUR	0	0	0	0	0	NA
chr15	84658188	rs12904605	T/C	chr15	85201418	85201419	T	T	C	14	10	0.714286	i	14	10	0.714286	1T_0.290	0.29	-609842	609842	NMB	-	GSM2881827	THP1	H3K4me3	Autism_spectrum_disorder_or_schizophrenia_EUR	0	0	0	0	0	NA
chr15	84658188	rs12904605	T/C	chr15	85201418	85201419	T	T	C	15	6	0.4	i	15	6	0.4	1T_0.505	0.505	-609842	609842	NMB	-	GSM2881828	THP1	H3K4me3	Autism_spectrum_disorder_or_schizophrenia_EUR	0	0	0	0	0	NA
chr15	84658188	rs12904605	T/C	chr15	85201418	85201419	T	C	T	9	7	0.777778	i	9	7	0.777778	1C_0.217	0.217	-609842	609842	NMB	-	GSM2881829	THP1	H3K4me3	Autism_spectrum_disorder_or_schizophrenia_EUR	0	0	0	0	0	NA
chr15	84658188	rs12904605	T/C	chr15	85201418	85201419	T	C	T	7	6	0.857143	i	7	6	0.857143	1C_0.167	0.167	-609842	609842	NMB	-	GSM2881830	THP1	H3K4me3	Autism_spectrum_disorder_or_schizophrenia_EUR	0	0	0	0	0	NA
chr15	84658188	rs12904605	T/C	chr15	85201418	85201419	T	C	T	30	29	0.966667	i	30	29	0.966667	1C_0.224	0.224	-609842	609842	NMB	-	GSM3377517	THP1	H3K4me3	Autism_spectrum_disorder_or_schizophrenia_EUR	0	0	0	0	0	NA
chr15	84658188	rs12904605	T/C	chr15	85201418	85201419	T	T	C	16	8	0.5	i	16	8	0.5	1T_0.459	0.459	-609842	609842	NMB	-	GSM3377518	THP1	H3K4me3	Autism_spectrum_disorder_or_schizophrenia_EUR	0	0	0	0	0	NA
chr15	84658188	rs12904605	T/C	chr15	85201418	85201419	T	T	C	17	14	0.823529	i	17	14	0.823529	1T_0.248	0.248	-609842	609842	NMB	-	GSM3377519	THP1	H3K4me3	Autism_spectrum_disorder_or_schizophrenia_EUR	0	0	0	0	0	NA
chr15	84658188	rs12904605	T/C	chr15	85201418	85201419	T	C	T	23	11	0.478261	i	23	11	0.478261	1C_0.517	0.517	-609842	609842	NMB	-	GSM3377520	THP1	H3K4me3	Autism_spectrum_disorder_or_schizophrenia_EUR	0	0	0	0	0	NA
chr15	84658188	rs12904605	T/C	chr15	85201418	85201419	T	C	T	15	12	0.8	i	15	12	0.8	1C_0.249	0.249	-609842	609842	NMB	-	GSM3377521	THP1	H3K4me3	Autism_spectrum_disorder_or_schizophrenia_EUR	0	0	0	0	0	NA
chr15	84658188	rs12904605	T/C	chr15	85201418	85201419	T	C	T	19	13	0.684211	i	19	13	0.684211	1C_0.339	0.339	-609842	609842	NMB	-	GSM3377522	THP1	H3K4me3	Autism_spectrum_disorder_or_schizophrenia_EUR	0	0	0	0	0	NA
chr15	84658188	rs12904605	T/C	chr15	85201418	85201419	T	T	C	8	6	0.75	i	8	6	0.75	1T_0.218	0.218	-609842	609842	NMB	-	GSM3377523	THP1	H3K4me3	Autism_spectrum_disorder_or_schizophrenia_EUR	0	0	0	0	0	NA
chr15	84658188	rs12904605	T/C	chr15	85201418	85201419	T	C	T	8	3	0.375	i	8	3	0.375	1C_0.406	0.406	-609842	609842	NMB	-	GSM3377524	THP1	H3K4me3	Autism_spectrum_disorder_or_schizophrenia_EUR	0	0	0	0	0	NA
chr15	84658188	rs12904605	T/C	chr15	85201418	85201419	T	T	C	8	7	0.875	i	8	7	0.875	1T_0.172	0.172	-609842	609842	NMB	-	GSM3377525	THP1	H3K4me3	Autism_spectrum_disorder_or_schizophrenia_EUR	0	0	0	0	0	NA
chr15	84658188	rs12904605	T/C	chr15	85201418	85201419	T	C	T	10	5	0.5	i	10	5	0.5	1C_0.390	0.39	-609842	609842	NMB	-	GSM3377526	THP1	H3K4me3	Autism_spectrum_disorder_or_schizophrenia_EUR	0	0	0	0	0	NA
chr15	84658188	rs12904605	T/C	chr15	85201418	85201419	T	T	C	8	8	1	i	8	8	1	1T_0.142	0.142	-609842	609842	NMB	-	GSM3377527	THP1	H3K4me3	Autism_spectrum_disorder_or_schizophrenia_EUR	0	0	0	0	0	NA
chr15	84658188	rs12904605	T/C	chr15	85201418	85201419	T	T	C	13	11	0.846154	i	13	11	0.846154	1T_0.220	0.22	-609842	609842	NMB	-	GSM3377528	THP1	H3K4me3	Autism_spectrum_disorder_or_schizophrenia_EUR	0	0	0	0	0	NA
chr15	84658188	rs12904605	T/C	chr15	85201418	85201419	T	T	C	28	16	0.571429	i	28	16	0.571429	1T_0.467	0.467	-609842	609842	NMB	-	GSM3681460	THP1	H3K4me3	Autism_spectrum_disorder_or_schizophrenia_EUR	0	0	0	0	0	NA
chr15	84658188	rs12904605	T/C	chr15	85201418	85201419	T	T	N	3	0	0	i	3	0	0	1T_0.261	0.261	-609842	609842	NMB	-	GSM2212253	THP1	KMT2A	Autism_spectrum_disorder_or_schizophrenia_EUR	0	0	0	0	0	NA
chr15	84658188	rs12904605	T/C	chr15	85201418	85201419	T	T,T,T,T	N,N,N,N	3,3,3,3	0,0,0,0	0,0,0,0	i	3	0	0	4T_0.774	0.774	-609842	609842	NMB	-	GSM3057099	THP1	KMT2B	Autism_spectrum_disorder_or_schizophrenia_EUR	0	0	0	0	0	NA
chr15	84658188	rs12904605	T/C	chr15	85201418	85201419	T	C	T	8	1	0.125	i	8	1	0.125	1C_0.450	0.45	-609842	609842	NMB	-	GSM1520909	THP1	LEO1	Autism_spectrum_disorder_or_schizophrenia_EUR	0	0	0	0	0	NA
chr15	84658188	rs12904605	T/C	chr15	85201418	85201419	T	T	C	3	2	0.666667	i	3	2	0.666667	1T_0.148	0.148	-609842	609842	NMB	-	GSM1520917	THP1	PAF1	Autism_spectrum_disorder_or_schizophrenia_EUR	0	0	0	0	0	NA
chr15	84658188	rs12904605	T/C	chr15	85201418	85201419	T	C	T	7	6	0.857143	i	7	6	0.857143	1C_0.167	0.167	-609842	609842	NMB	-	GSM1520923	THP1	POLR2A	Autism_spectrum_disorder_or_schizophrenia_EUR	0	0	0	0	0	NA
chr15	84658188	rs12904605	T/C	chr15	85201418	85201419	T	T,T,T,T	N,N,N,N	1,1,1,1	0,0,0,0	0,0,0,0	i	1	0	0	4T_0.544	0.544	-609842	609842	NMB	-	GSM2779054	THP1	POLR2A	Autism_spectrum_disorder_or_schizophrenia_EUR	0	0	0	0	0	NA
chr15	84658188	rs12904605	T/C	chr15	85201418	85201419	T	T,T,T,T	C,C,C,C	5,5,5,5	2,2,2,2	0.4,0.4,0.4,0.4	i	5	2	0.4	4T_0.741	0.741	-609842	609842	NMB	-	GSM2779055	THP1	POLR2A	Autism_spectrum_disorder_or_schizophrenia_EUR	0	0	0	0	0	NA
chr15	84658188	rs12904605	T/C	chr15	85201418	85201419	T	T,T,T,T	C,C,C,C	2,2,2,2	1,1,1,1	0.5,0.5,0.5,0.5	i	2	1	0.5	4T_0.564	0.564	-609842	609842	NMB	-	GSM2779057	THP1	POLR2A	Autism_spectrum_disorder_or_schizophrenia_EUR	0	0	0	0	0	NA
chr15	84658188	rs12904605	T/C	chr15	85201418	85201419	T	T	C	5	2	0.4	i	5	2	0.4	1T_0.313	0.313	-609842	609842	NMB	-	GSM3111973	THP1	POLR2A	Autism_spectrum_disorder_or_schizophrenia_EUR	0	0	0	0	0	NA
chr15	84658188	rs12904605	T/C	chr15	85201418	85201419	T	T	C	11	7	0.636364	i	11	7	0.636364	1T_0.318	0.318	-609842	609842	NMB	-	GSM3111974	THP1	POLR2A	Autism_spectrum_disorder_or_schizophrenia_EUR	0	0	0	0	0	NA
chr15	84658188	rs12904605	T/C	chr15	85201418	85201419	T	T,T	C,C	4,4	1,1	0.25,0.25	i	4	1	0.25	2T_0.570	0.57	-609842	609842	NMB	-	GSM3112002	THP1	POLR2A	Autism_spectrum_disorder_or_schizophrenia_EUR	0	0	0	0	0	NA
chr15	84658188	rs12904605	T/C	chr15	85201418	85201419	T	T,T	N,N	4,4	0,0	0,0	i	4	0	0	2T_0.600	0.6	-609842	609842	NMB	-	GSM3112003	THP1	POLR2A	Autism_spectrum_disorder_or_schizophrenia_EUR	0	0	0	0	0	NA
chr15	84658188	rs12904605	T/C	chr15	85201418	85201419	T	C,C	N,N	4,4	0,0	0,0	i	4	0	0	2C_0.600	0.6	-609842	609842	NMB	-	GSM3112006	THP1	POLR2A	Autism_spectrum_disorder_or_schizophrenia_EUR	0	0	0	0	0	NA
chr15	84658188	rs12904605	T/C	chr15	85201418	85201419	T	C,C	T,T	3,3	1,1	0.333333333333333,0.333333333333333	i	3	1	0.333333	2C_0.489	0.489	-609842	609842	NMB	-	GSM3112012	THP1	POLR2A	Autism_spectrum_disorder_or_schizophrenia_EUR	0	0	0	0	0	NA
chr15	84658188	rs12904605	T/C	chr15	85201418	85201419	T	T	C	5	3	0.6	i	5	3	0.6	1T_0.236	0.236	-609842	609842	NMB	-	GSM3112038	THP1	POLR2A	Autism_spectrum_disorder_or_schizophrenia_EUR	0	0	0	0	0	NA
chr15	84658188	rs12904605	T/C	chr15	85201418	85201419	T	C	T	7	6	0.857143	i	7	6	0.857143	1C_0.167	0.167	-609842	609842	NMB	-	GSM3112040	THP1	POLR2A	Autism_spectrum_disorder_or_schizophrenia_EUR	0	0	0	0	0	NA
chr15	84658188	rs12904605	T/C	chr15	85201418	85201419	T	C	T	5	1	0.2	i	5	1	0.2	1C_0.347	0.347	-609842	609842	NMB	-	GSM3112043	THP1	POLR2A	Autism_spectrum_disorder_or_schizophrenia_EUR	0	0	0	0	0	NA
chr15	84658188	rs12904605	T/C	chr15	85201418	85201419	T	T	C	17	15	0.882353	i	17	15	0.882353	1T_0.223	0.223	-609842	609842	NMB	-	GSM1520919	THP1	POLR2A	Autism_spectrum_disorder_or_schizophrenia_EUR	0	0	0	0	0	NA
chr15	84658188	rs12904605	T/C	chr15	85201418	85201419	T	C	T	10	9	0.9	i	10	9	0.9	1C_0.180	0.18	-609842	609842	NMB	-	GSM2544234	THP1	POLR3D	Autism_spectrum_disorder_or_schizophrenia_EUR	0	0	0	0	0	NA
chr15	84658188	rs12904605	T/C	chr15	85201418	85201419	T	C	N	3	0	0	i	3	0	0	1C_0.261	0.261	-609842	609842	NMB	-	GSM3111968	THP1	RAD21	Autism_spectrum_disorder_or_schizophrenia_EUR	0	0	0	0	0	NA
chr15	84658188	rs12904605	T/C	chr15	85201418	85201419	T	T	C	2	1	0.5	i	2	1	0.5	1T_0.150	0.15	-609842	609842	NMB	-	GSM3111969	THP1	RAD21	Autism_spectrum_disorder_or_schizophrenia_EUR	0	0	0	0	0	NA
chr15	84658188	rs12904605	T/C	chr15	85201418	85201419	T	T	C	10	7	0.7	i	10	7	0.7	1T_0.264	0.264	-609842	609842	NMB	-	GSM3111971	THP1	RAD21	Autism_spectrum_disorder_or_schizophrenia_EUR	0	0	0	0	0	NA
chr15	84658188	rs12904605	T/C	chr15	85201418	85201419	T	T	C	4	1	0.25	i	4	1	0.25	1T_0.300	0.3	-609842	609842	NMB	-	GSM3111972	THP1	RAD21	Autism_spectrum_disorder_or_schizophrenia_EUR	0	0	0	0	0	NA
chr15	84658188	rs12904605	T/C	chr15	85201418	85201419	T	C,C	N,N	1,1	0,0	0,0	i	1	0	0	2C_0.300	0.3	-609842	609842	NMB	-	GSM3112014	THP1	RAD21	Autism_spectrum_disorder_or_schizophrenia_EUR	0	0	0	0	0	NA
chr15	84658188	rs12904605	T/C	chr15	85201418	85201419	T	T,T	C,C	2,2	1,1	0.5,0.5	i	2	1	0.5	2T_0.333	0.333	-609842	609842	NMB	-	GSM3112015	THP1	RAD21	Autism_spectrum_disorder_or_schizophrenia_EUR	0	0	0	0	0	NA
chr15	84658188	rs12904605	T/C	chr15	85201418	85201419	T	T,T	N,N	1,1	0,0	0,0	i	1	0	0	2T_0.300	0.3	-609842	609842	NMB	-	GSM3112017	THP1	RAD21	Autism_spectrum_disorder_or_schizophrenia_EUR	0	0	0	0	0	NA
chr15	84658188	rs12904605	T/C	chr15	85201418	85201419	T	T,T	C,C	1,1	1,1	1,1	i	1	1	1	2T_0.100	0.1	-609842	609842	NMB	-	GSM3112019	THP1	RAD21	Autism_spectrum_disorder_or_schizophrenia_EUR	0	0	0	0	0	NA
chr15	84658188	rs12904605	T/C	chr15	85201418	85201419	T	G,G	N,N	1,1	0,0	0,0	i	1	0	0	2G_0.300	0.3	-609842	609842	NMB	-	GSM3112021	THP1	RAD21	Autism_spectrum_disorder_or_schizophrenia_EUR	0	0	0	0	0	NA
chr15	84658188	rs12904605	T/C	chr15	85201418	85201419	T	T,T	C,C	1,1	1,1	1,1	i	1	1	1	2T_0.100	0.1	-609842	609842	NMB	-	GSM3112022	THP1	RAD21	Autism_spectrum_disorder_or_schizophrenia_EUR	0	0	0	0	0	NA
chr15	84658188	rs12904605	T/C	chr15	85201418	85201419	T	T,T	N,N	1,1	0,0	0,0	i	1	0	0	2T_0.300	0.3	-609842	609842	NMB	-	GSM3112023	THP1	RAD21	Autism_spectrum_disorder_or_schizophrenia_EUR	0	0	0	0	0	NA
chr15	84658188	rs12904605	T/C	chr15	85201418	85201419	T	C	N	2	0	0	i	2	0	0	1C_0.194	0.194	-609842	609842	NMB	-	GSM3112049	THP1	RAD21	Autism_spectrum_disorder_or_schizophrenia_EUR	0	0	0	0	0	NA
chr15	84658188	rs12904605	T/C	chr15	85201418	85201419	T	C	T	2	1	0.5	i	2	1	0.5	1C_0.150	0.15	-609842	609842	NMB	-	GSM3112050	THP1	RAD21	Autism_spectrum_disorder_or_schizophrenia_EUR	0	0	0	0	0	NA
chr15	84658188	rs12904605	T/C	chr15	85201418	85201419	T	T	C	1	1	1	i	1	1	1	1T_0.034	0.034	-609842	609842	NMB	-	GSM3112052	THP1	RAD21	Autism_spectrum_disorder_or_schizophrenia_EUR	0	0	0	0	0	NA
chr15	84658188	rs12904605	T/C	chr15	85201418	85201419	T	T	C	2	1	0.5	i	2	1	0.5	1T_0.150	0.15	-609842	609842	NMB	-	GSM3112053	THP1	RAD21	Autism_spectrum_disorder_or_schizophrenia_EUR	0	0	0	0	0	NA
chr15	84658188	rs12904605	T/C	chr15	85201418	85201419	T	T	C	3	2	0.666667	i	3	2	0.666667	1T_0.148	0.148	-609842	609842	NMB	-	GSM3112054	THP1	RAD21	Autism_spectrum_disorder_or_schizophrenia_EUR	0	0	0	0	0	NA
chr15	84658188	rs12904605	T/C	chr15	85201418	85201419	T	T	N	2	0	0	i	2	0	0	1T_0.194	0.194	-609842	609842	NMB	-	GSM3112055	THP1	RAD21	Autism_spectrum_disorder_or_schizophrenia_EUR	0	0	0	0	0	NA
chr15	84658188	rs12904605	T/C	chr15	85201418	85201419	T	C	T	2	1	0.5	i	2	1	0.5	1C_0.150	0.15	-609842	609842	NMB	-	GSM3112056	THP1	RAD21	Autism_spectrum_disorder_or_schizophrenia_EUR	0	0	0	0	0	NA
chr15	84658188	rs12904605	T/C	chr15	85201418	85201419	T	G	N	1	0	0	i	1	0	0	1G_0.110	0.11	-609842	609842	NMB	-	GSM3112057	THP1	RAD21	Autism_spectrum_disorder_or_schizophrenia_EUR	0	0	0	0	0	NA
chr15	84658188	rs12904605	T/C	chr15	85201418	85201419	T	C	N	2	0	0	i	2	0	0	1C_0.194	0.194	-609842	609842	NMB	-	GSM3112058	THP1	RAD21	Autism_spectrum_disorder_or_schizophrenia_EUR	0	0	0	0	0	NA
chr15	84658188	rs12904605	T/C	chr15	85201418	85201419	T	T	C	3	1	0.333333	i	3	1	0.333333	1T_0.239	0.239	-609842	609842	NMB	-	GSM3112059	THP1	RAD21	Autism_spectrum_disorder_or_schizophrenia_EUR	0	0	0	0	0	NA
chr15	84658188	rs12904605	T/C	chr15	85201418	85201419	T	T	N	1	0	0	i	1	0	0	1T_0.110	0.11	-609842	609842	NMB	-	GSM3112087	THP1	RAD21	Autism_spectrum_disorder_or_schizophrenia_EUR	0	0	0	0	0	NA
chr15	84658188	rs12904605	T/C	chr15	85201418	85201419	T	T	C	2	2	1	i	2	2	1	1T_0.060	0.06	-609842	609842	NMB	-	GSM3112088	THP1	RAD21	Autism_spectrum_disorder_or_schizophrenia_EUR	0	0	0	0	0	NA
chr15	84658188	rs12904605	T/C	chr15	85201418	85201419	T	T	C	3	3	1	i	3	3	1	1T_0.081	0.081	-609842	609842	NMB	-	GSM3112089	THP1	RAD21	Autism_spectrum_disorder_or_schizophrenia_EUR	0	0	0	0	0	NA
chr15	84658188	rs12904605	T/C	chr15	85201418	85201419	T	C	T	4	3	0.75	i	4	3	0.75	1C_0.150	0.15	-609842	609842	NMB	-	GSM3112090	THP1	RAD21	Autism_spectrum_disorder_or_schizophrenia_EUR	0	0	0	0	0	NA
chr15	84658188	rs12904605	T/C	chr15	85201418	85201419	T	T	C	3	3	1	i	3	3	1	1T_0.081	0.081	-609842	609842	NMB	-	GSM3514945	THP1	SPI1	Autism_spectrum_disorder_or_schizophrenia_EUR	0	0	0	0	0	NA
chr15	84658188	rs12904605	T/C	chr15	85201418	85201419	T	C	T	4	3	0.75	i	4	3	0.75	1C_0.150	0.15	-609842	609842	NMB	-	GSM3330435	THP1	TRP47	Autism_spectrum_disorder_or_schizophrenia_EUR	0	0	0	0	0	NA
chr15	84658188	rs12904605	T/C	chr15	85201418	85201419	T	T	C	3	2	0.666667	i	3	2	0.666667	1T_0.148	0.148	-609842	609842	NMB	-	GSM3330436	THP1	TRP47	Autism_spectrum_disorder_or_schizophrenia_EUR	0	0	0	0	0	NA
chr15	97959793	rs1552673	A/C	chr15	98503022	98503023	A	A	C	2	1	0.5	i	2	1	0.5	1A_0.150	0.15	691872	691872	ARRDC4	+	GSM3514947	THP1	CEBPA		NA	NA	NA	NA	NA	NA
chr15	97959793	rs1552673	A/C	chr15	98503022	98503023	A	A	C	2	1	0.5	i	2	1	0.5	1A_0.150	0.15	691872	691872	ARRDC4	+	GSM2544239	THP1	H3K27ac		NA	NA	NA	NA	NA	NA
chr15	97959793	rs1552673	A/C	chr15	98503022	98503023	A	A	N	1	0	0	i	1	0	0	1A_0.110	0.11	691872	691872	ARRDC4	+	GSM3112082	THP1	H3K27ac		NA	NA	NA	NA	NA	NA
chr15	97959793	rs1552673	A/C	chr15	98503022	98503023	A	C	A	3	1	0.333333	i	3	1	0.333333	1C_0.239	0.239	691872	691872	ARRDC4	+	GSM3514950	THP1	H3K4me1		NA	NA	NA	NA	NA	NA
chr15	97959793	rs1552673	A/C	chr15	98503022	98503023	A	A	C	4	1	0.25	i	4	1	0.25	1A_0.300	0.3	691872	691872	ARRDC4	+	GSM3514951	THP1	H3K4me1		NA	NA	NA	NA	NA	NA
chr15	97959793	rs1552673	A/C	chr15	98503022	98503023	A	A	C	1	1	1	i	1	1	1	1A_0.034	0.034	691872	691872	ARRDC4	+	GSM1873572	THP1	H3K4me3		NA	NA	NA	NA	NA	NA
chr15	97959793	rs1552673	A/C	chr15	98503022	98503023	A	C,C,C,C	N,N,N,N	2,2,2,2	0,0,0,0	0,0,0,0	i	2	0	0	4C_0.700	0.7	691872	691872	ARRDC4	+	GSM3057099	THP1	KMT2B		NA	NA	NA	NA	NA	NA
chr15	97959793	rs1552673	A/C	chr15	98503022	98503023	A	A,A	N,N	1,1	0,0	0,0	i	1	0	0	2A_0.300	0.3	691872	691872	ARRDC4	+	GSM3112008	THP1	POLR2A		NA	NA	NA	NA	NA	NA
chr15	97959793	rs1552673	A/C	chr15	98503022	98503023	A	A	N	1	0	0	i	1	0	0	1A_0.110	0.11	691872	691872	ARRDC4	+	GSM3112047	THP1	POLR2A		NA	NA	NA	NA	NA	NA
chr15	97959793	rs1552673	A/C	chr15	98503022	98503023	A	A	N	1	0	0	i	1	0	0	1A_0.110	0.11	691872	691872	ARRDC4	+	GSM3111971	THP1	RAD21		NA	NA	NA	NA	NA	NA
chr15	97959793	rs1552673	A/C	chr15	98503022	98503023	A	C	N	1	0	0	i	1	0	0	1C_0.110	0.11	691872	691872	ARRDC4	+	GSM3111972	THP1	RAD21		NA	NA	NA	NA	NA	NA
chr15	97959793	rs1552673	A/C	chr15	98503022	98503023	A	C	N	1	0	0	i	1	0	0	1C_0.110	0.11	691872	691872	ARRDC4	+	GSM2359985	THP1	SPI1		NA	NA	NA	NA	NA	NA
chr15	97959793	rs1552673	A/C	chr15	98503022	98503023	A	C	N	1	0	0	i	1	0	0	1C_0.110	0.11	691872	691872	ARRDC4	+	GSM2359987	THP1	SPI1		NA	NA	NA	NA	NA	NA
chr15	97959793	rs1552673	A/C	chr15	98503022	98503023	A	A,A,A,A	N,N,N,N	1,1,1,1	0,0,0,0	0,0,0,0	i	1	0	0	4A_0.544	0.544	691872	691872	ARRDC4	+	GSM3057097	THP1	SPI1		NA	NA	NA	NA	NA	NA
chr15	97959793	rs1552673	A/C	chr15	98503022	98503023	A	C	N	1	0	0	i	1	0	0	1C_0.110	0.11	691872	691872	ARRDC4	+	GSM3112104	THP1	SPI1		NA	NA	NA	NA	NA	NA
chr15	97959793	rs1552673	A/C	chr15	98503022	98503023	A	C	A	2	1	0.5	i	2	1	0.5	1C_0.150	0.15	691872	691872	ARRDC4	+	GSM2371449	THP1	VDR		NA	NA	NA	NA	NA	NA
chr16	1492686	rs13333529	C/A	chr16	1542686	1542687	C	C	A	5	4	0.8	i	5	4	0.8	1C_0.154	0.154	-9131	9131	TELO2	+	GSM2108046	THP1	H3K27ac		NA	NA	NA	NA	NA	NA
chr16	1492686	rs13333529	C/A	chr16	1542686	1542687	C	C	A	12	7	0.583333	i	12	7	0.583333	1C_0.364	0.364	-9131	9131	TELO2	+	GSM2544236	THP1	H3K27ac		NA	NA	NA	NA	NA	NA
chr16	1492686	rs13333529	C/A	chr16	1542686	1542687	C	A	C	7	1	0.142857	i	7	1	0.142857	1A_0.421	0.421	-9131	9131	TELO2	+	GSM2544238	THP1	H3K27ac		NA	NA	NA	NA	NA	NA
chr16	1492686	rs13333529	C/A	chr16	1542686	1542687	C	C	A	4	3	0.75	i	4	3	0.75	1C_0.150	0.15	-9131	9131	TELO2	+	GSM2544239	THP1	H3K27ac		NA	NA	NA	NA	NA	NA
chr16	1492686	rs13333529	C/A	chr16	1542686	1542687	C	A	C	8	8	1	i	8	8	1	1A_0.142	0.142	-9131	9131	TELO2	+	GSM2881831	THP1	H3K27ac		NA	NA	NA	NA	NA	NA
chr16	1492686	rs13333529	C/A	chr16	1542686	1542687	C	C	A	10	8	0.8	i	10	8	0.8	1C_0.216	0.216	-9131	9131	TELO2	+	GSM2881832	THP1	H3K27ac		NA	NA	NA	NA	NA	NA
chr16	1492686	rs13333529	C/A	chr16	1542686	1542687	C	C,C,C,C	N,N,N,N	8,8,8,8	0,0,0,0	0,0,0,0	i	8	0	0	4C_0.891	0.891	-9131	9131	TELO2	+	GSM3057092	THP1	H3K27ac		NA	NA	NA	NA	NA	NA
chr16	1492686	rs13333529	C/A	chr16	1542686	1542687	C	C	A	6	4	0.666667	i	6	4	0.666667	1C_0.226	0.226	-9131	9131	TELO2	+	GSM3514952	THP1	H3K27ac		NA	NA	NA	NA	NA	NA
chr16	1492686	rs13333529	C/A	chr16	1542686	1542687	C	C	A	7	5	0.714286	i	7	5	0.714286	1C_0.220	0.22	-9131	9131	TELO2	+	GSM3514953	THP1	H3K27ac		NA	NA	NA	NA	NA	NA
chr16	1492686	rs13333529	C/A	chr16	1542686	1542687	C	A	C	7	5	0.714286	i	7	5	0.714286	1A_0.220	0.22	-9131	9131	TELO2	+	GSM3681459	THP1	H3K27ac		NA	NA	NA	NA	NA	NA
chr16	1492686	rs13333529	C/A	chr16	1542686	1542687	C	C	N	2	0	0	i	2	0	0	1C_0.194	0.194	-9131	9131	TELO2	+	GSM3514950	THP1	H3K4me1		NA	NA	NA	NA	NA	NA
chr16	1492686	rs13333529	C/A	chr16	1542686	1542687	C	C	N	3	0	0	i	3	0	0	1C_0.261	0.261	-9131	9131	TELO2	+	GSM3514951	THP1	H3K4me1		NA	NA	NA	NA	NA	NA
chr16	1492686	rs13333529	C/A	chr16	1542686	1542687	C	C,C	A,A	5,5	1,1	0.2,0.2	i	5	1	0.2	2C_0.621	0.621	-9131	9131	TELO2	+	GSM1543981	THP1	H3K4me3		NA	NA	NA	NA	NA	NA
chr16	1492686	rs13333529	C/A	chr16	1542686	1542687	C	C	A	3	1	0.333333	i	3	1	0.333333	1C_0.239	0.239	-9131	9131	TELO2	+	GSM1873572	THP1	H3K4me3		NA	NA	NA	NA	NA	NA
chr16	1492686	rs13333529	C/A	chr16	1542686	1542687	C	A	C	3	3	1	i	3	3	1	1A_0.081	0.081	-9131	9131	TELO2	+	GSM2108047	THP1	H3K4me3		NA	NA	NA	NA	NA	NA
chr16	1492686	rs13333529	C/A	chr16	1542686	1542687	C	A	N	3	0	0	i	3	0	0	1A_0.261	0.261	-9131	9131	TELO2	+	GSM2881825	THP1	H3K4me3		NA	NA	NA	NA	NA	NA
chr16	1492686	rs13333529	C/A	chr16	1542686	1542687	C	C	N	1	0	0	i	1	0	0	1C_0.110	0.11	-9131	9131	TELO2	+	GSM2881826	THP1	H3K4me3		NA	NA	NA	NA	NA	NA
chr16	1492686	rs13333529	C/A	chr16	1542686	1542687	C	C	A	4	3	0.75	i	4	3	0.75	1C_0.150	0.15	-9131	9131	TELO2	+	GSM2881827	THP1	H3K4me3		NA	NA	NA	NA	NA	NA
chr16	1492686	rs13333529	C/A	chr16	1542686	1542687	C	C	N	2	0	0	i	2	0	0	1C_0.194	0.194	-9131	9131	TELO2	+	GSM2881828	THP1	H3K4me3		NA	NA	NA	NA	NA	NA
chr16	1492686	rs13333529	C/A	chr16	1542686	1542687	C	C	N	1	0	0	i	1	0	0	1C_0.110	0.11	-9131	9131	TELO2	+	GSM2881829	THP1	H3K4me3		NA	NA	NA	NA	NA	NA
chr16	1492686	rs13333529	C/A	chr16	1542686	1542687	C	A	N	2	0	0	i	2	0	0	1A_0.194	0.194	-9131	9131	TELO2	+	GSM2881830	THP1	H3K4me3		NA	NA	NA	NA	NA	NA
chr16	1492686	rs13333529	C/A	chr16	1542686	1542687	C	A	C	5	4	0.8	i	5	4	0.8	1A_0.154	0.154	-9131	9131	TELO2	+	GSM3377517	THP1	H3K4me3		NA	NA	NA	NA	NA	NA
chr16	1492686	rs13333529	C/A	chr16	1542686	1542687	C	C	N	1	0	0	i	1	0	0	1C_0.110	0.11	-9131	9131	TELO2	+	GSM3377518	THP1	H3K4me3		NA	NA	NA	NA	NA	NA
chr16	1492686	rs13333529	C/A	chr16	1542686	1542687	C	C	A	2	1	0.5	i	2	1	0.5	1C_0.150	0.15	-9131	9131	TELO2	+	GSM3377519	THP1	H3K4me3		NA	NA	NA	NA	NA	NA
chr16	1492686	rs13333529	C/A	chr16	1542686	1542687	C	C	N	3	0	0	i	3	0	0	1C_0.261	0.261	-9131	9131	TELO2	+	GSM3377520	THP1	H3K4me3		NA	NA	NA	NA	NA	NA
chr16	1492686	rs13333529	C/A	chr16	1542686	1542687	C	A	N	5	0	0	i	5	0	0	1A_0.360	0.36	-9131	9131	TELO2	+	GSM3377521	THP1	H3K4me3		NA	NA	NA	NA	NA	NA
chr16	1492686	rs13333529	C/A	chr16	1542686	1542687	C	C	A	6	2	0.333333	i	6	2	0.333333	1C_0.365	0.365	-9131	9131	TELO2	+	GSM3377522	THP1	H3K4me3		NA	NA	NA	NA	NA	NA
chr16	1492686	rs13333529	C/A	chr16	1542686	1542687	C	A	C	5	2	0.4	i	5	2	0.4	1A_0.313	0.313	-9131	9131	TELO2	+	GSM3377523	THP1	H3K4me3		NA	NA	NA	NA	NA	NA
chr16	1492686	rs13333529	C/A	chr16	1542686	1542687	C	C	A	5	1	0.2	i	5	1	0.2	1C_0.347	0.347	-9131	9131	TELO2	+	GSM3377524	THP1	H3K4me3		NA	NA	NA	NA	NA	NA
chr16	1492686	rs13333529	C/A	chr16	1542686	1542687	C	A	C	3	1	0.333333	i	3	1	0.333333	1A_0.239	0.239	-9131	9131	TELO2	+	GSM3377525	THP1	H3K4me3		NA	NA	NA	NA	NA	NA
chr16	1492686	rs13333529	C/A	chr16	1542686	1542687	C	A	C	2	2	1	i	2	2	1	1A_0.060	0.06	-9131	9131	TELO2	+	GSM3377526	THP1	H3K4me3		NA	NA	NA	NA	NA	NA
chr16	1492686	rs13333529	C/A	chr16	1542686	1542687	C	A	C	3	3	1	i	3	3	1	1A_0.081	0.081	-9131	9131	TELO2	+	GSM3377528	THP1	H3K4me3		NA	NA	NA	NA	NA	NA
chr16	1492686	rs13333529	C/A	chr16	1542686	1542687	C	A	C	5	2	0.4	i	5	2	0.4	1A_0.313	0.313	-9131	9131	TELO2	+	GSM3681460	THP1	H3K4me3		NA	NA	NA	NA	NA	NA
chr16	1492686	rs13333529	C/A	chr16	1542686	1542687	C	A	N	2	0	0	i	2	0	0	1A_0.194	0.194	-9131	9131	TELO2	+	GSM3514948	THP1	IRF8		NA	NA	NA	NA	NA	NA
chr16	1492686	rs13333529	C/A	chr16	1542686	1542687	C	C,C,C,C	N,N,N,N	1,1,1,1	0,0,0,0	0,0,0,0	i	1	0	0	4C_0.544	0.544	-9131	9131	TELO2	+	GSM3057099	THP1	KMT2B		NA	NA	NA	NA	NA	NA
chr16	1492686	rs13333529	C/A	chr16	1542686	1542687	C	A,A,A,A	C,C,C,C	1,1,1,1	1,1,1,1	1,1,1,1	i	1	1	1	4A_0.200	0.2	-9131	9131	TELO2	+	GSM2412283	THP1	MYB		NA	NA	NA	NA	NA	NA
chr16	1492686	rs13333529	C/A	chr16	1542686	1542687	C	C	N	1	0	0	i	1	0	0	1C_0.110	0.11	-9131	9131	TELO2	+	GSM1520912	THP1	POLR2A		NA	NA	NA	NA	NA	NA
chr16	1492686	rs13333529	C/A	chr16	1542686	1542687	C	C	A	2	1	0.5	i	2	1	0.5	1C_0.150	0.15	-9131	9131	TELO2	+	GSM1520913	THP1	POLR2A		NA	NA	NA	NA	NA	NA
chr16	1492686	rs13333529	C/A	chr16	1542686	1542687	C	C	N	3	0	0	i	3	0	0	1C_0.261	0.261	-9131	9131	TELO2	+	GSM1520923	THP1	POLR2A		NA	NA	NA	NA	NA	NA
chr16	1492686	rs13333529	C/A	chr16	1542686	1542687	C	C,C,C,C	N,N,N,N	1,1,1,1	0,0,0,0	0,0,0,0	i	1	0	0	4C_0.544	0.544	-9131	9131	TELO2	+	GSM2779054	THP1	POLR2A		NA	NA	NA	NA	NA	NA
chr16	1492686	rs13333529	C/A	chr16	1542686	1542687	C	A,A,A,A	N,N,N,N	1,1,1,1	0,0,0,0	0,0,0,0	i	1	0	0	4A_0.544	0.544	-9131	9131	TELO2	+	GSM2779056	THP1	POLR2A		NA	NA	NA	NA	NA	NA
chr16	1492686	rs13333529	C/A	chr16	1542686	1542687	C	C	N	1	0	0	i	1	0	0	1C_0.110	0.11	-9131	9131	TELO2	+	GSM3111977	THP1	POLR2A		NA	NA	NA	NA	NA	NA
chr16	1492686	rs13333529	C/A	chr16	1542686	1542687	C	C,C	N,N	1,1	0,0	0,0	i	1	0	0	2C_0.300	0.3	-9131	9131	TELO2	+	GSM3112002	THP1	POLR2A		NA	NA	NA	NA	NA	NA
chr16	1492686	rs13333529	C/A	chr16	1542686	1542687	C	A,A	N,N	2,2	0,0	0,0	i	2	0	0	2A_0.450	0.45	-9131	9131	TELO2	+	GSM3112007	THP1	POLR2A		NA	NA	NA	NA	NA	NA
chr16	1492686	rs13333529	C/A	chr16	1542686	1542687	C	C,C	N,N	1,1	0,0	0,0	i	1	0	0	2C_0.300	0.3	-9131	9131	TELO2	+	GSM3112011	THP1	POLR2A		NA	NA	NA	NA	NA	NA
chr16	1492686	rs13333529	C/A	chr16	1542686	1542687	C	C,C	N,N	1,1	0,0	0,0	i	1	0	0	2C_0.300	0.3	-9131	9131	TELO2	+	GSM3112012	THP1	POLR2A		NA	NA	NA	NA	NA	NA
chr16	1492686	rs13333529	C/A	chr16	1542686	1542687	C	A	C	2	1	0.5	i	2	1	0.5	1A_0.150	0.15	-9131	9131	TELO2	+	GSM3112038	THP1	POLR2A		NA	NA	NA	NA	NA	NA
chr16	1492686	rs13333529	C/A	chr16	1542686	1542687	C	C	N	1	0	0	i	1	0	0	1C_0.110	0.11	-9131	9131	TELO2	+	GSM3112039	THP1	POLR2A		NA	NA	NA	NA	NA	NA
chr16	1492686	rs13333529	C/A	chr16	1542686	1542687	C	A	N	1	0	0	i	1	0	0	1A_0.110	0.11	-9131	9131	TELO2	+	GSM3112041	THP1	POLR2A		NA	NA	NA	NA	NA	NA
chr16	1492686	rs13333529	C/A	chr16	1542686	1542687	C	C	N	1	0	0	i	1	0	0	1C_0.110	0.11	-9131	9131	TELO2	+	GSM3112042	THP1	POLR2A		NA	NA	NA	NA	NA	NA
chr16	1492686	rs13333529	C/A	chr16	1542686	1542687	C	C	N	1	0	0	i	1	0	0	1C_0.110	0.11	-9131	9131	TELO2	+	GSM3112043	THP1	POLR2A		NA	NA	NA	NA	NA	NA
chr16	1492686	rs13333529	C/A	chr16	1542686	1542687	C	A	C	2	1	0.5	i	2	1	0.5	1A_0.150	0.15	-9131	9131	TELO2	+	GSM3112044	THP1	POLR2A		NA	NA	NA	NA	NA	NA
chr16	1492686	rs13333529	C/A	chr16	1542686	1542687	C	A	N	2	0	0	i	2	0	0	1A_0.194	0.194	-9131	9131	TELO2	+	GSM3112083	THP1	POLR2A		NA	NA	NA	NA	NA	NA
chr16	1492686	rs13333529	C/A	chr16	1542686	1542687	C	A	N	1	0	0	i	1	0	0	1A_0.110	0.11	-9131	9131	TELO2	+	GSM3112085	THP1	POLR2A		NA	NA	NA	NA	NA	NA
chr16	1492686	rs13333529	C/A	chr16	1542686	1542687	C	C	N	1	0	0	i	1	0	0	1C_0.110	0.11	-9131	9131	TELO2	+	GSM3112086	THP1	POLR2A		NA	NA	NA	NA	NA	NA
chr16	1492686	rs13333529	C/A	chr16	1542686	1542687	C	A	N	1	0	0	i	1	0	0	1A_0.110	0.11	-9131	9131	TELO2	+	GSM3112096	THP1	POLR2A		NA	NA	NA	NA	NA	NA
chr16	1492686	rs13333529	C/A	chr16	1542686	1542687	C	A	N	1	0	0	i	1	0	0	1A_0.110	0.11	-9131	9131	TELO2	+	GSM3112098	THP1	POLR2A		NA	NA	NA	NA	NA	NA
chr16	1492686	rs13333529	C/A	chr16	1542686	1542687	C	A	C	1	1	1	i	1	1	1	1A_0.034	0.034	-9131	9131	TELO2	+	GSM3356670	THP1	POLR2A		NA	NA	NA	NA	NA	NA
chr16	1492686	rs13333529	C/A	chr16	1542686	1542687	C	C	N	3	0	0	i	3	0	0	1C_0.261	0.261	-9131	9131	TELO2	+	GSM1520924	THP1	POLR2A		NA	NA	NA	NA	NA	NA
chr16	1492686	rs13333529	C/A	chr16	1542686	1542687	C	C,C,C,C	N,N,N,N	1,1,1,1	0,0,0,0	0,0,0,0	i	1	0	0	4C_0.544	0.544	-9131	9131	TELO2	+	GSM3057094	THP1	RCOR1		NA	NA	NA	NA	NA	NA
chr16	1492686	rs13333529	C/A	chr16	1542686	1542687	C	A,A,A,A	N,N,N,N	1,1,1,1	0,0,0,0	0,0,0,0	i	1	0	0	4A_0.544	0.544	-9131	9131	TELO2	+	GSM3057097	THP1	SPI1		NA	NA	NA	NA	NA	NA
chr16	1492686	rs13333529	C/A	chr16	1542686	1542687	C	A	N	1	0	0	i	1	0	0	1A_0.110	0.11	-9131	9131	TELO2	+	GSM3514944	THP1	SPI1		NA	NA	NA	NA	NA	NA
chr16	1492686	rs13333529	C/A	chr16	1542686	1542687	C	A	N	1	0	0	i	1	0	0	1A_0.110	0.11	-9131	9131	TELO2	+	GSM3514945	THP1	SPI1		NA	NA	NA	NA	NA	NA
chr16	8849694	rs4985053	C/T	chr16	8943550	8943551	C	T	C	2	2	1	i	2	2	1	1T_0.060	0.06	-1481504	1481504	PMM2	+	GSM3514947	THP1	CEBPA		NA	NA	NA	NA	NA	NA
chr16	8849694	rs4985053	C/T	chr16	8943550	8943551	C	T	N	1	0	0	i	1	0	0	1T_0.110	0.11	-1481504	1481504	PMM2	+	GSM2881831	THP1	H3K27ac		NA	NA	NA	NA	NA	NA
chr16	8849694	rs4985053	C/T	chr16	8943550	8943551	C	T	C	1	1	1	i	1	1	1	1T_0.034	0.034	-1481504	1481504	PMM2	+	GSM2881832	THP1	H3K27ac		NA	NA	NA	NA	NA	NA
chr16	8849694	rs4985053	C/T	chr16	8943550	8943551	C	T,T,T,T	N,N,N,N	4,4,4,4	0,0,0,0	0,0,0,0	i	4	0	0	4T_0.817	0.817	-1481504	1481504	PMM2	+	GSM3057092	THP1	H3K27ac		NA	NA	NA	NA	NA	NA
chr16	8849694	rs4985053	C/T	chr16	8943550	8943551	C	C	N	1	0	0	i	1	0	0	1C_0.110	0.11	-1481504	1481504	PMM2	+	GSM3514952	THP1	H3K27ac		NA	NA	NA	NA	NA	NA
chr16	8849694	rs4985053	C/T	chr16	8943550	8943551	C	T	N	5	0	0	i	5	0	0	1T_0.360	0.36	-1481504	1481504	PMM2	+	GSM3514953	THP1	H3K27ac		NA	NA	NA	NA	NA	NA
chr16	8849694	rs4985053	C/T	chr16	8943550	8943551	C	T	N	2	0	0	i	2	0	0	1T_0.194	0.194	-1481504	1481504	PMM2	+	GSM3681459	THP1	H3K27ac		NA	NA	NA	NA	NA	NA
chr16	8849694	rs4985053	C/T	chr16	8943550	8943551	C	T	C	3	2	0.666667	i	3	2	0.666667	1T_0.148	0.148	-1481504	1481504	PMM2	+	GSM3514950	THP1	H3K4me1		NA	NA	NA	NA	NA	NA
chr16	8849694	rs4985053	C/T	chr16	8943550	8943551	C	C	N	1	0	0	i	1	0	0	1C_0.110	0.11	-1481504	1481504	PMM2	+	GSM3514951	THP1	H3K4me1		NA	NA	NA	NA	NA	NA
chr16	8849694	rs4985053	C/T	chr16	8943550	8943551	C	T	C	3	3	1	i	3	3	1	1T_0.081	0.081	-1481504	1481504	PMM2	+	GSM3681462	THP1	H3K4me1		NA	NA	NA	NA	NA	NA
chr16	8849694	rs4985053	C/T	chr16	8943550	8943551	C	T,T,T,T	N,N,N,N	2,2,2,2	0,0,0,0	0,0,0,0	i	2	0	0	4T_0.700	0.7	-1481504	1481504	PMM2	+	GSM3057099	THP1	KMT2B		NA	NA	NA	NA	NA	NA
chr16	8849694	rs4985053	C/T	chr16	8943550	8943551	C	T	C	2	2	1	i	2	2	1	1T_0.060	0.06	-1481504	1481504	PMM2	+	GSM1520917	THP1	PAF1		NA	NA	NA	NA	NA	NA
chr16	8849694	rs4985053	C/T	chr16	8943550	8943551	C	C	T	8	2	0.25	i	8	2	0.25	1C_0.436	0.436	-1481504	1481504	PMM2	+	GSM1520923	THP1	POLR2A		NA	NA	NA	NA	NA	NA
chr16	8849694	rs4985053	C/T	chr16	8943550	8943551	C	T	C	7	6	0.857143	i	7	6	0.857143	1T_0.167	0.167	-1481504	1481504	PMM2	+	GSM1520919	THP1	POLR2A		NA	NA	NA	NA	NA	NA
chr16	8849694	rs4985053	C/T	chr16	8943550	8943551	C	C	N	1	0	0	i	1	0	0	1C_0.110	0.11	-1481504	1481504	PMM2	+	GSM2359984	THP1	SPI1		NA	NA	NA	NA	NA	NA
chr16	8849694	rs4985053	C/T	chr16	8943550	8943551	C	C	N	1	0	0	i	1	0	0	1C_0.110	0.11	-1481504	1481504	PMM2	+	GSM2359986	THP1	SPI1		NA	NA	NA	NA	NA	NA
chr16	8849694	rs4985053	C/T	chr16	8943550	8943551	C	T	N	1	0	0	i	1	0	0	1T_0.110	0.11	-1481504	1481504	PMM2	+	GSM2359987	THP1	SPI1		NA	NA	NA	NA	NA	NA
chr16	8849694	rs4985053	C/T	chr16	8943550	8943551	C	C	N	1	0	0	i	1	0	0	1C_0.110	0.11	-1481504	1481504	PMM2	+	GSM3112103	THP1	SPI1		NA	NA	NA	NA	NA	NA
chr16	8849694	rs4985053	C/T	chr16	8943550	8943551	C	C	N	2	0	0	i	2	0	0	1C_0.194	0.194	-1481504	1481504	PMM2	+	GSM3330435	THP1	TRP47		NA	NA	NA	NA	NA	NA
chr16	12662792	rs9926821	C/A	chr16	12756648	12756649	C	C	N	1	0	0	i	1	0	0	1C_0.110	0.11	-737888	737888	CPPED1	-	GSM3112058	THP1	RAD21		NA	NA	NA	NA	NA	NA
chr16	29822167	rs1057451	G/T	chr16	29833487	29833488	G	G	T	4	2	0.5	i	4	2	0.5	1G_0.244	0.244	124727	124727	PAGR1	+	GSM3681464	THP1	H3K79me2		NA	NA	NA	NA	NA	NA
chr16	31025699	rs11150604	A/T	chr16	31037019	31037020	A	A	N	1	0	0	i	1	0	0	1A_0.110	0.11	-54793	54793	STX4	+	GSM1335528	THP1	CTCF	BMI__adjusted_for_smoking_behaviour_AMR,Body_mass_index_AMR,BMI__adjusted_for_smoking_behaviour_EAS,Body_mass_index_EAS,Triglyceride_levels_EAS,BMI__adjusted_for_smoking_behaviour_EUR,Body_fat_distribution__arm_fat_ratio_EUR,Body_mass_index_EUR,Hip_circumference_EUR,Parkinson_s_disease_EUR,Triglyceride_levels_EUR,Waist_circumference_EUR	0	0	0	0	0	NA
chr16	31025699	rs11150604	A/T	chr16	31037019	31037020	A	T	N	1	0	0	i	1	0	0	1T_0.110	0.11	-54793	54793	STX4	+	GSM2144252	THP1	CTCF	BMI__adjusted_for_smoking_behaviour_AMR,Body_mass_index_AMR,BMI__adjusted_for_smoking_behaviour_EAS,Body_mass_index_EAS,Triglyceride_levels_EAS,BMI__adjusted_for_smoking_behaviour_EUR,Body_fat_distribution__arm_fat_ratio_EUR,Body_mass_index_EUR,Hip_circumference_EUR,Parkinson_s_disease_EUR,Triglyceride_levels_EUR,Waist_circumference_EUR	0	0	0	0	0	NA
chr16	31025699	rs11150604	A/T	chr16	31037019	31037020	A	A	N	2	0	0	i	2	0	0	1A_0.194	0.194	-54793	54793	STX4	+	GSM2144254	THP1	CTCF	BMI__adjusted_for_smoking_behaviour_AMR,Body_mass_index_AMR,BMI__adjusted_for_smoking_behaviour_EAS,Body_mass_index_EAS,Triglyceride_levels_EAS,BMI__adjusted_for_smoking_behaviour_EUR,Body_fat_distribution__arm_fat_ratio_EUR,Body_mass_index_EUR,Hip_circumference_EUR,Parkinson_s_disease_EUR,Triglyceride_levels_EUR,Waist_circumference_EUR	0	0	0	0	0	NA
chr16	31025699	rs11150604	A/T	chr16	31037019	31037020	A	A	T	2	2	1	i	2	2	1	1A_0.060	0.06	-54793	54793	STX4	+	GSM2544245	THP1	CTCF	BMI__adjusted_for_smoking_behaviour_AMR,Body_mass_index_AMR,BMI__adjusted_for_smoking_behaviour_EAS,Body_mass_index_EAS,Triglyceride_levels_EAS,BMI__adjusted_for_smoking_behaviour_EUR,Body_fat_distribution__arm_fat_ratio_EUR,Body_mass_index_EUR,Hip_circumference_EUR,Parkinson_s_disease_EUR,Triglyceride_levels_EUR,Waist_circumference_EUR	0	0	0	0	0	NA
chr16	31025699	rs11150604	A/T	chr16	31037019	31037020	A	T	A	2	1	0.5	i	2	1	0.5	1T_0.150	0.15	-54793	54793	STX4	+	GSM2544246	THP1	CTCF	BMI__adjusted_for_smoking_behaviour_AMR,Body_mass_index_AMR,BMI__adjusted_for_smoking_behaviour_EAS,Body_mass_index_EAS,Triglyceride_levels_EAS,BMI__adjusted_for_smoking_behaviour_EUR,Body_fat_distribution__arm_fat_ratio_EUR,Body_mass_index_EUR,Hip_circumference_EUR,Parkinson_s_disease_EUR,Triglyceride_levels_EUR,Waist_circumference_EUR	0	0	0	0	0	NA
chr16	31025699	rs11150604	A/T	chr16	31037019	31037020	A	A	N	2	0	0	i	2	0	0	1A_0.194	0.194	-54793	54793	STX4	+	GSM2544247	THP1	CTCF	BMI__adjusted_for_smoking_behaviour_AMR,Body_mass_index_AMR,BMI__adjusted_for_smoking_behaviour_EAS,Body_mass_index_EAS,Triglyceride_levels_EAS,BMI__adjusted_for_smoking_behaviour_EUR,Body_fat_distribution__arm_fat_ratio_EUR,Body_mass_index_EUR,Hip_circumference_EUR,Parkinson_s_disease_EUR,Triglyceride_levels_EUR,Waist_circumference_EUR	0	0	0	0	0	NA
chr16	31025699	rs11150604	A/T	chr16	31037019	31037020	A	A	N	1	0	0	i	1	0	0	1A_0.110	0.11	-54793	54793	STX4	+	GSM3112034	THP1	CTCF	BMI__adjusted_for_smoking_behaviour_AMR,Body_mass_index_AMR,BMI__adjusted_for_smoking_behaviour_EAS,Body_mass_index_EAS,Triglyceride_levels_EAS,BMI__adjusted_for_smoking_behaviour_EUR,Body_fat_distribution__arm_fat_ratio_EUR,Body_mass_index_EUR,Hip_circumference_EUR,Parkinson_s_disease_EUR,Triglyceride_levels_EUR,Waist_circumference_EUR	0	0	0	0	0	NA
chr16	31025699	rs11150604	A/T	chr16	31037019	31037020	A	A	N	1	0	0	i	1	0	0	1A_0.110	0.11	-54793	54793	STX4	+	GSM3112061	THP1	CTCF	BMI__adjusted_for_smoking_behaviour_AMR,Body_mass_index_AMR,BMI__adjusted_for_smoking_behaviour_EAS,Body_mass_index_EAS,Triglyceride_levels_EAS,BMI__adjusted_for_smoking_behaviour_EUR,Body_fat_distribution__arm_fat_ratio_EUR,Body_mass_index_EUR,Hip_circumference_EUR,Parkinson_s_disease_EUR,Triglyceride_levels_EUR,Waist_circumference_EUR	0	0	0	0	0	NA
chr16	31025699	rs11150604	A/T	chr16	31037019	31037020	A	A	N	1	0	0	i	1	0	0	1A_0.110	0.11	-54793	54793	STX4	+	GSM3112062	THP1	CTCF	BMI__adjusted_for_smoking_behaviour_AMR,Body_mass_index_AMR,BMI__adjusted_for_smoking_behaviour_EAS,Body_mass_index_EAS,Triglyceride_levels_EAS,BMI__adjusted_for_smoking_behaviour_EUR,Body_fat_distribution__arm_fat_ratio_EUR,Body_mass_index_EUR,Hip_circumference_EUR,Parkinson_s_disease_EUR,Triglyceride_levels_EUR,Waist_circumference_EUR	0	0	0	0	0	NA
chr16	31025699	rs11150604	A/T	chr16	31037019	31037020	A	T	N	1	0	0	i	1	0	0	1T_0.110	0.11	-54793	54793	STX4	+	GSM3112065	THP1	CTCF	BMI__adjusted_for_smoking_behaviour_AMR,Body_mass_index_AMR,BMI__adjusted_for_smoking_behaviour_EAS,Body_mass_index_EAS,Triglyceride_levels_EAS,BMI__adjusted_for_smoking_behaviour_EUR,Body_fat_distribution__arm_fat_ratio_EUR,Body_mass_index_EUR,Hip_circumference_EUR,Parkinson_s_disease_EUR,Triglyceride_levels_EUR,Waist_circumference_EUR	0	0	0	0	0	NA
chr16	31025699	rs11150604	A/T	chr16	31037019	31037020	A	T	N	1	0	0	i	1	0	0	1T_0.110	0.11	-54793	54793	STX4	+	GSM3112066	THP1	CTCF	BMI__adjusted_for_smoking_behaviour_AMR,Body_mass_index_AMR,BMI__adjusted_for_smoking_behaviour_EAS,Body_mass_index_EAS,Triglyceride_levels_EAS,BMI__adjusted_for_smoking_behaviour_EUR,Body_fat_distribution__arm_fat_ratio_EUR,Body_mass_index_EUR,Hip_circumference_EUR,Parkinson_s_disease_EUR,Triglyceride_levels_EUR,Waist_circumference_EUR	0	0	0	0	0	NA
chr16	31025699	rs11150604	A/T	chr16	31037019	31037020	A	A	N	1	0	0	i	1	0	0	1A_0.110	0.11	-54793	54793	STX4	+	GSM3112067	THP1	CTCF	BMI__adjusted_for_smoking_behaviour_AMR,Body_mass_index_AMR,BMI__adjusted_for_smoking_behaviour_EAS,Body_mass_index_EAS,Triglyceride_levels_EAS,BMI__adjusted_for_smoking_behaviour_EUR,Body_fat_distribution__arm_fat_ratio_EUR,Body_mass_index_EUR,Hip_circumference_EUR,Parkinson_s_disease_EUR,Triglyceride_levels_EUR,Waist_circumference_EUR	0	0	0	0	0	NA
chr16	31025699	rs11150604	A/T	chr16	31037019	31037020	A	T	N	1	0	0	i	1	0	0	1T_0.110	0.11	-54793	54793	STX4	+	GSM3112070	THP1	CTCF	BMI__adjusted_for_smoking_behaviour_AMR,Body_mass_index_AMR,BMI__adjusted_for_smoking_behaviour_EAS,Body_mass_index_EAS,Triglyceride_levels_EAS,BMI__adjusted_for_smoking_behaviour_EUR,Body_fat_distribution__arm_fat_ratio_EUR,Body_mass_index_EUR,Hip_circumference_EUR,Parkinson_s_disease_EUR,Triglyceride_levels_EUR,Waist_circumference_EUR	0	0	0	0	0	NA
chr16	31025699	rs11150604	A/T	chr16	31037019	31037020	A	T	A	4	2	0.5	i	4	2	0.5	1T_0.244	0.244	-54793	54793	STX4	+	GSM2108046	THP1	H3K27ac	BMI__adjusted_for_smoking_behaviour_AMR,Body_mass_index_AMR,BMI__adjusted_for_smoking_behaviour_EAS,Body_mass_index_EAS,Triglyceride_levels_EAS,BMI__adjusted_for_smoking_behaviour_EUR,Body_fat_distribution__arm_fat_ratio_EUR,Body_mass_index_EUR,Hip_circumference_EUR,Parkinson_s_disease_EUR,Triglyceride_levels_EUR,Waist_circumference_EUR	0	0	0	0	0	NA
chr16	31025699	rs11150604	A/T	chr16	31037019	31037020	A	A	T	4	3	0.75	i	4	3	0.75	1A_0.150	0.15	-54793	54793	STX4	+	GSM2544236	THP1	H3K27ac	BMI__adjusted_for_smoking_behaviour_AMR,Body_mass_index_AMR,BMI__adjusted_for_smoking_behaviour_EAS,Body_mass_index_EAS,Triglyceride_levels_EAS,BMI__adjusted_for_smoking_behaviour_EUR,Body_fat_distribution__arm_fat_ratio_EUR,Body_mass_index_EUR,Hip_circumference_EUR,Parkinson_s_disease_EUR,Triglyceride_levels_EUR,Waist_circumference_EUR	0	0	0	0	0	NA
chr16	31025699	rs11150604	A/T	chr16	31037019	31037020	A	A	T	14	10	0.714286	i	14	10	0.714286	1A_0.290	0.29	-54793	54793	STX4	+	GSM2544238	THP1	H3K27ac	BMI__adjusted_for_smoking_behaviour_AMR,Body_mass_index_AMR,BMI__adjusted_for_smoking_behaviour_EAS,Body_mass_index_EAS,Triglyceride_levels_EAS,BMI__adjusted_for_smoking_behaviour_EUR,Body_fat_distribution__arm_fat_ratio_EUR,Body_mass_index_EUR,Hip_circumference_EUR,Parkinson_s_disease_EUR,Triglyceride_levels_EUR,Waist_circumference_EUR	0	0	0	0	0	NA
chr16	31025699	rs11150604	A/T	chr16	31037019	31037020	A	A	T	18	11	0.611111	i	18	11	0.611111	1A_0.392	0.392	-54793	54793	STX4	+	GSM2544239	THP1	H3K27ac	BMI__adjusted_for_smoking_behaviour_AMR,Body_mass_index_AMR,BMI__adjusted_for_smoking_behaviour_EAS,Body_mass_index_EAS,Triglyceride_levels_EAS,BMI__adjusted_for_smoking_behaviour_EUR,Body_fat_distribution__arm_fat_ratio_EUR,Body_mass_index_EUR,Hip_circumference_EUR,Parkinson_s_disease_EUR,Triglyceride_levels_EUR,Waist_circumference_EUR	0	0	0	0	0	NA
chr16	31025699	rs11150604	A/T	chr16	31037019	31037020	A	A	N	2	0	0	i	2	0	0	1A_0.194	0.194	-54793	54793	STX4	+	GSM2881831	THP1	H3K27ac	BMI__adjusted_for_smoking_behaviour_AMR,Body_mass_index_AMR,BMI__adjusted_for_smoking_behaviour_EAS,Body_mass_index_EAS,Triglyceride_levels_EAS,BMI__adjusted_for_smoking_behaviour_EUR,Body_fat_distribution__arm_fat_ratio_EUR,Body_mass_index_EUR,Hip_circumference_EUR,Parkinson_s_disease_EUR,Triglyceride_levels_EUR,Waist_circumference_EUR	0	0	0	0	0	NA
chr16	31025699	rs11150604	A/T	chr16	31037019	31037020	A	A	T	3	1	0.333333	i	3	1	0.333333	1A_0.239	0.239	-54793	54793	STX4	+	GSM2881832	THP1	H3K27ac	BMI__adjusted_for_smoking_behaviour_AMR,Body_mass_index_AMR,BMI__adjusted_for_smoking_behaviour_EAS,Body_mass_index_EAS,Triglyceride_levels_EAS,BMI__adjusted_for_smoking_behaviour_EUR,Body_fat_distribution__arm_fat_ratio_EUR,Body_mass_index_EUR,Hip_circumference_EUR,Parkinson_s_disease_EUR,Triglyceride_levels_EUR,Waist_circumference_EUR	0	0	0	0	0	NA
chr16	31025699	rs11150604	A/T	chr16	31037019	31037020	A	A,A,A,A	N,N,N,N	2,2,2,2	0,0,0,0	0,0,0,0	i	2	0	0	4A_0.700	0.7	-54793	54793	STX4	+	GSM3057092	THP1	H3K27ac	BMI__adjusted_for_smoking_behaviour_AMR,Body_mass_index_AMR,BMI__adjusted_for_smoking_behaviour_EAS,Body_mass_index_EAS,Triglyceride_levels_EAS,BMI__adjusted_for_smoking_behaviour_EUR,Body_fat_distribution__arm_fat_ratio_EUR,Body_mass_index_EUR,Hip_circumference_EUR,Parkinson_s_disease_EUR,Triglyceride_levels_EUR,Waist_circumference_EUR	0	0	0	0	0	NA
chr16	31025699	rs11150604	A/T	chr16	31037019	31037020	A	A	T	4	2	0.5	i	4	2	0.5	1A_0.244	0.244	-54793	54793	STX4	+	GSM3514952	THP1	H3K27ac	BMI__adjusted_for_smoking_behaviour_AMR,Body_mass_index_AMR,BMI__adjusted_for_smoking_behaviour_EAS,Body_mass_index_EAS,Triglyceride_levels_EAS,BMI__adjusted_for_smoking_behaviour_EUR,Body_fat_distribution__arm_fat_ratio_EUR,Body_mass_index_EUR,Hip_circumference_EUR,Parkinson_s_disease_EUR,Triglyceride_levels_EUR,Waist_circumference_EUR	0	0	0	0	0	NA
chr16	31025699	rs11150604	A/T	chr16	31037019	31037020	A	A	N	8	0	0	i	8	0	0	1A_0.458	0.458	-54793	54793	STX4	+	GSM3514953	THP1	H3K27ac	BMI__adjusted_for_smoking_behaviour_AMR,Body_mass_index_AMR,BMI__adjusted_for_smoking_behaviour_EAS,Body_mass_index_EAS,Triglyceride_levels_EAS,BMI__adjusted_for_smoking_behaviour_EUR,Body_fat_distribution__arm_fat_ratio_EUR,Body_mass_index_EUR,Hip_circumference_EUR,Parkinson_s_disease_EUR,Triglyceride_levels_EUR,Waist_circumference_EUR	0	0	0	0	0	NA
chr16	31025699	rs11150604	A/T	chr16	31037019	31037020	A	T	A	6	5	0.833333	i	6	5	0.833333	1T_0.161	0.161	-54793	54793	STX4	+	GSM3681459	THP1	H3K27ac	BMI__adjusted_for_smoking_behaviour_AMR,Body_mass_index_AMR,BMI__adjusted_for_smoking_behaviour_EAS,Body_mass_index_EAS,Triglyceride_levels_EAS,BMI__adjusted_for_smoking_behaviour_EUR,Body_fat_distribution__arm_fat_ratio_EUR,Body_mass_index_EUR,Hip_circumference_EUR,Parkinson_s_disease_EUR,Triglyceride_levels_EUR,Waist_circumference_EUR	0	0	0	0	0	NA
chr16	31025699	rs11150604	A/T	chr16	31037019	31037020	A	A	T	2	2	1	i	2	2	1	1A_0.060	0.06	-54793	54793	STX4	+	GSM3514950	THP1	H3K4me1	BMI__adjusted_for_smoking_behaviour_AMR,Body_mass_index_AMR,BMI__adjusted_for_smoking_behaviour_EAS,Body_mass_index_EAS,Triglyceride_levels_EAS,BMI__adjusted_for_smoking_behaviour_EUR,Body_fat_distribution__arm_fat_ratio_EUR,Body_mass_index_EUR,Hip_circumference_EUR,Parkinson_s_disease_EUR,Triglyceride_levels_EUR,Waist_circumference_EUR	0	0	0	0	0	NA
chr16	31025699	rs11150604	A/T	chr16	31037019	31037020	A	T	A	4	2	0.5	i	4	2	0.5	1T_0.244	0.244	-54793	54793	STX4	+	GSM3514951	THP1	H3K4me1	BMI__adjusted_for_smoking_behaviour_AMR,Body_mass_index_AMR,BMI__adjusted_for_smoking_behaviour_EAS,Body_mass_index_EAS,Triglyceride_levels_EAS,BMI__adjusted_for_smoking_behaviour_EUR,Body_fat_distribution__arm_fat_ratio_EUR,Body_mass_index_EUR,Hip_circumference_EUR,Parkinson_s_disease_EUR,Triglyceride_levels_EUR,Waist_circumference_EUR	0	0	0	0	0	NA
chr16	31025699	rs11150604	A/T	chr16	31037019	31037020	A	T	A	2	1	0.5	i	2	1	0.5	1T_0.150	0.15	-54793	54793	STX4	+	GSM3681462	THP1	H3K4me1	BMI__adjusted_for_smoking_behaviour_AMR,Body_mass_index_AMR,BMI__adjusted_for_smoking_behaviour_EAS,Body_mass_index_EAS,Triglyceride_levels_EAS,BMI__adjusted_for_smoking_behaviour_EUR,Body_fat_distribution__arm_fat_ratio_EUR,Body_mass_index_EUR,Hip_circumference_EUR,Parkinson_s_disease_EUR,Triglyceride_levels_EUR,Waist_circumference_EUR	0	0	0	0	0	NA
chr16	31025699	rs11150604	A/T	chr16	31037019	31037020	A	A,A,A,A	T,T,T,T	3,3,3,3	1,1,1,1	0.333333333333333,0.333333333333333,0.333333333333333,0.333333333333333	i	3	1	0.333333	4A_0.705	0.705	-54793	54793	STX4	+	GSM3057099	THP1	KMT2B	BMI__adjusted_for_smoking_behaviour_AMR,Body_mass_index_AMR,BMI__adjusted_for_smoking_behaviour_EAS,Body_mass_index_EAS,Triglyceride_levels_EAS,BMI__adjusted_for_smoking_behaviour_EUR,Body_fat_distribution__arm_fat_ratio_EUR,Body_mass_index_EUR,Hip_circumference_EUR,Parkinson_s_disease_EUR,Triglyceride_levels_EUR,Waist_circumference_EUR	0	0	0	0	0	NA
chr16	31025699	rs11150604	A/T	chr16	31037019	31037020	A	T,T,T,T	N,N,N,N	2,2,2,2	0,0,0,0	0,0,0,0	i	2	0	0	4T_0.700	0.7	-54793	54793	STX4	+	GSM2779055	THP1	POLR2A	BMI__adjusted_for_smoking_behaviour_AMR,Body_mass_index_AMR,BMI__adjusted_for_smoking_behaviour_EAS,Body_mass_index_EAS,Triglyceride_levels_EAS,BMI__adjusted_for_smoking_behaviour_EUR,Body_fat_distribution__arm_fat_ratio_EUR,Body_mass_index_EUR,Hip_circumference_EUR,Parkinson_s_disease_EUR,Triglyceride_levels_EUR,Waist_circumference_EUR	0	0	0	0	0	NA
chr16	31025699	rs11150604	A/T	chr16	31037019	31037020	A	A	N	4	0	0	i	4	0	0	1A_0.315	0.315	-54793	54793	STX4	+	GSM3112038	THP1	POLR2A	BMI__adjusted_for_smoking_behaviour_AMR,Body_mass_index_AMR,BMI__adjusted_for_smoking_behaviour_EAS,Body_mass_index_EAS,Triglyceride_levels_EAS,BMI__adjusted_for_smoking_behaviour_EUR,Body_fat_distribution__arm_fat_ratio_EUR,Body_mass_index_EUR,Hip_circumference_EUR,Parkinson_s_disease_EUR,Triglyceride_levels_EUR,Waist_circumference_EUR	0	0	0	0	0	NA
chr16	31025699	rs11150604	A/T	chr16	31037019	31037020	A	A	T	6	3	0.5	i	6	3	0.5	1A_0.308	0.308	-54793	54793	STX4	+	GSM3112083	THP1	POLR2A	BMI__adjusted_for_smoking_behaviour_AMR,Body_mass_index_AMR,BMI__adjusted_for_smoking_behaviour_EAS,Body_mass_index_EAS,Triglyceride_levels_EAS,BMI__adjusted_for_smoking_behaviour_EUR,Body_fat_distribution__arm_fat_ratio_EUR,Body_mass_index_EUR,Hip_circumference_EUR,Parkinson_s_disease_EUR,Triglyceride_levels_EUR,Waist_circumference_EUR	0	0	0	0	0	NA
chr16	31025699	rs11150604	A/T	chr16	31037019	31037020	A	A	N	2	0	0	i	2	0	0	1A_0.194	0.194	-54793	54793	STX4	+	GSM3112084	THP1	POLR2A	BMI__adjusted_for_smoking_behaviour_AMR,Body_mass_index_AMR,BMI__adjusted_for_smoking_behaviour_EAS,Body_mass_index_EAS,Triglyceride_levels_EAS,BMI__adjusted_for_smoking_behaviour_EUR,Body_fat_distribution__arm_fat_ratio_EUR,Body_mass_index_EUR,Hip_circumference_EUR,Parkinson_s_disease_EUR,Triglyceride_levels_EUR,Waist_circumference_EUR	0	0	0	0	0	NA
chr16	31025699	rs11150604	A/T	chr16	31037019	31037020	A	A	T	1	1	1	i	1	1	1	1A_0.034	0.034	-54793	54793	STX4	+	GSM3112085	THP1	POLR2A	BMI__adjusted_for_smoking_behaviour_AMR,Body_mass_index_AMR,BMI__adjusted_for_smoking_behaviour_EAS,Body_mass_index_EAS,Triglyceride_levels_EAS,BMI__adjusted_for_smoking_behaviour_EUR,Body_fat_distribution__arm_fat_ratio_EUR,Body_mass_index_EUR,Hip_circumference_EUR,Parkinson_s_disease_EUR,Triglyceride_levels_EUR,Waist_circumference_EUR	0	0	0	0	0	NA
chr16	31025699	rs11150604	A/T	chr16	31037019	31037020	A	A	T	2	2	1	i	2	2	1	1A_0.060	0.06	-54793	54793	STX4	+	GSM3112086	THP1	POLR2A	BMI__adjusted_for_smoking_behaviour_AMR,Body_mass_index_AMR,BMI__adjusted_for_smoking_behaviour_EAS,Body_mass_index_EAS,Triglyceride_levels_EAS,BMI__adjusted_for_smoking_behaviour_EUR,Body_fat_distribution__arm_fat_ratio_EUR,Body_mass_index_EUR,Hip_circumference_EUR,Parkinson_s_disease_EUR,Triglyceride_levels_EUR,Waist_circumference_EUR	0	0	0	0	0	NA
chr16	31025699	rs11150604	A/T	chr16	31037019	31037020	A	T	A	2	1	0.5	i	2	1	0.5	1T_0.150	0.15	-54793	54793	STX4	+	GSM3356668	THP1	POLR2A	BMI__adjusted_for_smoking_behaviour_AMR,Body_mass_index_AMR,BMI__adjusted_for_smoking_behaviour_EAS,Body_mass_index_EAS,Triglyceride_levels_EAS,BMI__adjusted_for_smoking_behaviour_EUR,Body_fat_distribution__arm_fat_ratio_EUR,Body_mass_index_EUR,Hip_circumference_EUR,Parkinson_s_disease_EUR,Triglyceride_levels_EUR,Waist_circumference_EUR	0	0	0	0	0	NA
chr16	31025699	rs11150604	A/T	chr16	31037019	31037020	A	T	N	2	0	0	i	2	0	0	1T_0.194	0.194	-54793	54793	STX4	+	GSM3111969	THP1	RAD21	BMI__adjusted_for_smoking_behaviour_AMR,Body_mass_index_AMR,BMI__adjusted_for_smoking_behaviour_EAS,Body_mass_index_EAS,Triglyceride_levels_EAS,BMI__adjusted_for_smoking_behaviour_EUR,Body_fat_distribution__arm_fat_ratio_EUR,Body_mass_index_EUR,Hip_circumference_EUR,Parkinson_s_disease_EUR,Triglyceride_levels_EUR,Waist_circumference_EUR	0	0	0	0	0	NA
chr16	31025699	rs11150604	A/T	chr16	31037019	31037020	A	A	T	1	1	1	i	1	1	1	1A_0.034	0.034	-54793	54793	STX4	+	GSM3111972	THP1	RAD21	BMI__adjusted_for_smoking_behaviour_AMR,Body_mass_index_AMR,BMI__adjusted_for_smoking_behaviour_EAS,Body_mass_index_EAS,Triglyceride_levels_EAS,BMI__adjusted_for_smoking_behaviour_EUR,Body_fat_distribution__arm_fat_ratio_EUR,Body_mass_index_EUR,Hip_circumference_EUR,Parkinson_s_disease_EUR,Triglyceride_levels_EUR,Waist_circumference_EUR	0	0	0	0	0	NA
chr16	31025699	rs11150604	A/T	chr16	31037019	31037020	A	A,A	N,N	1,1	0,0	0,0	i	1	0	0	2A_0.300	0.3	-54793	54793	STX4	+	GSM3112015	THP1	RAD21	BMI__adjusted_for_smoking_behaviour_AMR,Body_mass_index_AMR,BMI__adjusted_for_smoking_behaviour_EAS,Body_mass_index_EAS,Triglyceride_levels_EAS,BMI__adjusted_for_smoking_behaviour_EUR,Body_fat_distribution__arm_fat_ratio_EUR,Body_mass_index_EUR,Hip_circumference_EUR,Parkinson_s_disease_EUR,Triglyceride_levels_EUR,Waist_circumference_EUR	0	0	0	0	0	NA
chr16	31025699	rs11150604	A/T	chr16	31037019	31037020	A	A	N	1	0	0	i	1	0	0	1A_0.110	0.11	-54793	54793	STX4	+	GSM3112051	THP1	RAD21	BMI__adjusted_for_smoking_behaviour_AMR,Body_mass_index_AMR,BMI__adjusted_for_smoking_behaviour_EAS,Body_mass_index_EAS,Triglyceride_levels_EAS,BMI__adjusted_for_smoking_behaviour_EUR,Body_fat_distribution__arm_fat_ratio_EUR,Body_mass_index_EUR,Hip_circumference_EUR,Parkinson_s_disease_EUR,Triglyceride_levels_EUR,Waist_circumference_EUR	0	0	0	0	0	NA
chr16	31025699	rs11150604	A/T	chr16	31037019	31037020	A	T	N	2	0	0	i	2	0	0	1T_0.194	0.194	-54793	54793	STX4	+	GSM3112052	THP1	RAD21	BMI__adjusted_for_smoking_behaviour_AMR,Body_mass_index_AMR,BMI__adjusted_for_smoking_behaviour_EAS,Body_mass_index_EAS,Triglyceride_levels_EAS,BMI__adjusted_for_smoking_behaviour_EUR,Body_fat_distribution__arm_fat_ratio_EUR,Body_mass_index_EUR,Hip_circumference_EUR,Parkinson_s_disease_EUR,Triglyceride_levels_EUR,Waist_circumference_EUR	0	0	0	0	0	NA
chr16	31025699	rs11150604	A/T	chr16	31037019	31037020	A	A	N	1	0	0	i	1	0	0	1A_0.110	0.11	-54793	54793	STX4	+	GSM3112055	THP1	RAD21	BMI__adjusted_for_smoking_behaviour_AMR,Body_mass_index_AMR,BMI__adjusted_for_smoking_behaviour_EAS,Body_mass_index_EAS,Triglyceride_levels_EAS,BMI__adjusted_for_smoking_behaviour_EUR,Body_fat_distribution__arm_fat_ratio_EUR,Body_mass_index_EUR,Hip_circumference_EUR,Parkinson_s_disease_EUR,Triglyceride_levels_EUR,Waist_circumference_EUR	0	0	0	0	0	NA
chr16	31025699	rs11150604	A/T	chr16	31037019	31037020	A	A	N	2	0	0	i	2	0	0	1A_0.194	0.194	-54793	54793	STX4	+	GSM3112056	THP1	RAD21	BMI__adjusted_for_smoking_behaviour_AMR,Body_mass_index_AMR,BMI__adjusted_for_smoking_behaviour_EAS,Body_mass_index_EAS,Triglyceride_levels_EAS,BMI__adjusted_for_smoking_behaviour_EUR,Body_fat_distribution__arm_fat_ratio_EUR,Body_mass_index_EUR,Hip_circumference_EUR,Parkinson_s_disease_EUR,Triglyceride_levels_EUR,Waist_circumference_EUR	0	0	0	0	0	NA
chr16	31025699	rs11150604	A/T	chr16	31037019	31037020	A	A	N	1	0	0	i	1	0	0	1A_0.110	0.11	-54793	54793	STX4	+	GSM3112057	THP1	RAD21	BMI__adjusted_for_smoking_behaviour_AMR,Body_mass_index_AMR,BMI__adjusted_for_smoking_behaviour_EAS,Body_mass_index_EAS,Triglyceride_levels_EAS,BMI__adjusted_for_smoking_behaviour_EUR,Body_fat_distribution__arm_fat_ratio_EUR,Body_mass_index_EUR,Hip_circumference_EUR,Parkinson_s_disease_EUR,Triglyceride_levels_EUR,Waist_circumference_EUR	0	0	0	0	0	NA
chr16	31025699	rs11150604	A/T	chr16	31037019	31037020	A	T	N	1	0	0	i	1	0	0	1T_0.110	0.11	-54793	54793	STX4	+	GSM3112058	THP1	RAD21	BMI__adjusted_for_smoking_behaviour_AMR,Body_mass_index_AMR,BMI__adjusted_for_smoking_behaviour_EAS,Body_mass_index_EAS,Triglyceride_levels_EAS,BMI__adjusted_for_smoking_behaviour_EUR,Body_fat_distribution__arm_fat_ratio_EUR,Body_mass_index_EUR,Hip_circumference_EUR,Parkinson_s_disease_EUR,Triglyceride_levels_EUR,Waist_circumference_EUR	0	0	0	0	0	NA
chr16	31025699	rs11150604	A/T	chr16	31037019	31037020	A	T	N	1	0	0	i	1	0	0	1T_0.110	0.11	-54793	54793	STX4	+	GSM3112059	THP1	RAD21	BMI__adjusted_for_smoking_behaviour_AMR,Body_mass_index_AMR,BMI__adjusted_for_smoking_behaviour_EAS,Body_mass_index_EAS,Triglyceride_levels_EAS,BMI__adjusted_for_smoking_behaviour_EUR,Body_fat_distribution__arm_fat_ratio_EUR,Body_mass_index_EUR,Hip_circumference_EUR,Parkinson_s_disease_EUR,Triglyceride_levels_EUR,Waist_circumference_EUR	0	0	0	0	0	NA
chr16	31025699	rs11150604	A/T	chr16	31037019	31037020	A	T	N	1	0	0	i	1	0	0	1T_0.110	0.11	-54793	54793	STX4	+	GSM3112087	THP1	RAD21	BMI__adjusted_for_smoking_behaviour_AMR,Body_mass_index_AMR,BMI__adjusted_for_smoking_behaviour_EAS,Body_mass_index_EAS,Triglyceride_levels_EAS,BMI__adjusted_for_smoking_behaviour_EUR,Body_fat_distribution__arm_fat_ratio_EUR,Body_mass_index_EUR,Hip_circumference_EUR,Parkinson_s_disease_EUR,Triglyceride_levels_EUR,Waist_circumference_EUR	0	0	0	0	0	NA
chr16	31025699	rs11150604	A/T	chr16	31037019	31037020	A	A	N	1	0	0	i	1	0	0	1A_0.110	0.11	-54793	54793	STX4	+	GSM3112088	THP1	RAD21	BMI__adjusted_for_smoking_behaviour_AMR,Body_mass_index_AMR,BMI__adjusted_for_smoking_behaviour_EAS,Body_mass_index_EAS,Triglyceride_levels_EAS,BMI__adjusted_for_smoking_behaviour_EUR,Body_fat_distribution__arm_fat_ratio_EUR,Body_mass_index_EUR,Hip_circumference_EUR,Parkinson_s_disease_EUR,Triglyceride_levels_EUR,Waist_circumference_EUR	0	0	0	0	0	NA
chr16	31025699	rs11150604	A/T	chr16	31037019	31037020	A	A	N	1	0	0	i	1	0	0	1A_0.110	0.11	-54793	54793	STX4	+	GSM3112090	THP1	RAD21	BMI__adjusted_for_smoking_behaviour_AMR,Body_mass_index_AMR,BMI__adjusted_for_smoking_behaviour_EAS,Body_mass_index_EAS,Triglyceride_levels_EAS,BMI__adjusted_for_smoking_behaviour_EUR,Body_fat_distribution__arm_fat_ratio_EUR,Body_mass_index_EUR,Hip_circumference_EUR,Parkinson_s_disease_EUR,Triglyceride_levels_EUR,Waist_circumference_EUR	0	0	0	0	0	NA
chr16	31025699	rs11150604	A/T	chr16	31037019	31037020	A	A	T	3	3	1	i	3	3	1	1A_0.081	0.081	-54793	54793	STX4	+	GSM2359982	THP1	SPI1	BMI__adjusted_for_smoking_behaviour_AMR,Body_mass_index_AMR,BMI__adjusted_for_smoking_behaviour_EAS,Body_mass_index_EAS,Triglyceride_levels_EAS,BMI__adjusted_for_smoking_behaviour_EUR,Body_fat_distribution__arm_fat_ratio_EUR,Body_mass_index_EUR,Hip_circumference_EUR,Parkinson_s_disease_EUR,Triglyceride_levels_EUR,Waist_circumference_EUR	0	0	0	0	0	NA
chr16	31025699	rs11150604	A/T	chr16	31037019	31037020	A	A	T	2	1	0.5	i	2	1	0.5	1A_0.150	0.15	-54793	54793	STX4	+	GSM2359984	THP1	SPI1	BMI__adjusted_for_smoking_behaviour_AMR,Body_mass_index_AMR,BMI__adjusted_for_smoking_behaviour_EAS,Body_mass_index_EAS,Triglyceride_levels_EAS,BMI__adjusted_for_smoking_behaviour_EUR,Body_fat_distribution__arm_fat_ratio_EUR,Body_mass_index_EUR,Hip_circumference_EUR,Parkinson_s_disease_EUR,Triglyceride_levels_EUR,Waist_circumference_EUR	0	0	0	0	0	NA
chr16	31025699	rs11150604	A/T	chr16	31037019	31037020	A	A	T	2	1	0.5	i	2	1	0.5	1A_0.150	0.15	-54793	54793	STX4	+	GSM3112104	THP1	SPI1	BMI__adjusted_for_smoking_behaviour_AMR,Body_mass_index_AMR,BMI__adjusted_for_smoking_behaviour_EAS,Body_mass_index_EAS,Triglyceride_levels_EAS,BMI__adjusted_for_smoking_behaviour_EUR,Body_fat_distribution__arm_fat_ratio_EUR,Body_mass_index_EUR,Hip_circumference_EUR,Parkinson_s_disease_EUR,Triglyceride_levels_EUR,Waist_circumference_EUR	0	0	0	0	0	NA
chr16	31025699	rs11150604	A/T	chr16	31037019	31037020	A	T	N	2	0	0	i	2	0	0	1T_0.194	0.194	-54793	54793	STX4	+	GSM3112105	THP1	SPI1	BMI__adjusted_for_smoking_behaviour_AMR,Body_mass_index_AMR,BMI__adjusted_for_smoking_behaviour_EAS,Body_mass_index_EAS,Triglyceride_levels_EAS,BMI__adjusted_for_smoking_behaviour_EUR,Body_fat_distribution__arm_fat_ratio_EUR,Body_mass_index_EUR,Hip_circumference_EUR,Parkinson_s_disease_EUR,Triglyceride_levels_EUR,Waist_circumference_EUR	0	0	0	0	0	NA
chr16	31025699	rs11150604	A/T	chr16	31037019	31037020	A	T	A	2	1	0.5	i	2	1	0.5	1T_0.150	0.15	-54793	54793	STX4	+	GSM3514945	THP1	SPI1	BMI__adjusted_for_smoking_behaviour_AMR,Body_mass_index_AMR,BMI__adjusted_for_smoking_behaviour_EAS,Body_mass_index_EAS,Triglyceride_levels_EAS,BMI__adjusted_for_smoking_behaviour_EUR,Body_fat_distribution__arm_fat_ratio_EUR,Body_mass_index_EUR,Hip_circumference_EUR,Parkinson_s_disease_EUR,Triglyceride_levels_EUR,Waist_circumference_EUR	0	0	0	0	0	NA
chr16	58683668	rs78067264	G/A	chr16	58717571	58717572	G	G	A	3	2	0.666667	i	3	2	0.666667	1G_0.148	0.148	33296	33296	SLC38A7	-	GSM2544238	THP1	H3K27ac		NA	NA	NA	NA	NA	NA
chr16	58683668	rs78067264	G/A	chr16	58717571	58717572	G	G	A	3	2	0.666667	i	3	2	0.666667	1G_0.148	0.148	33296	33296	SLC38A7	-	GSM2544239	THP1	H3K27ac		NA	NA	NA	NA	NA	NA
chr16	58683668	rs78067264	G/A	chr16	58717571	58717572	G	A	N	1	0	0	i	1	0	0	1A_0.110	0.11	33296	33296	SLC38A7	-	GSM3514952	THP1	H3K27ac		NA	NA	NA	NA	NA	NA
chr16	58683668	rs78067264	G/A	chr16	58717571	58717572	G	A	N	1	0	0	i	1	0	0	1A_0.110	0.11	33296	33296	SLC38A7	-	GSM3514953	THP1	H3K27ac		NA	NA	NA	NA	NA	NA
chr16	58683668	rs78067264	G/A	chr16	58717571	58717572	G	G	N	1	0	0	i	1	0	0	1G_0.110	0.11	33296	33296	SLC38A7	-	GSM3681459	THP1	H3K27ac		NA	NA	NA	NA	NA	NA
chr16	58683668	rs78067264	G/A	chr16	58717571	58717572	G	A	G	4	4	1	i	4	4	1	1A_0.098	0.098	33296	33296	SLC38A7	-	GSM3514950	THP1	H3K4me1		NA	NA	NA	NA	NA	NA
chr16	58683668	rs78067264	G/A	chr16	58717571	58717572	G	A	G	1	1	1	i	1	1	1	1A_0.034	0.034	33296	33296	SLC38A7	-	GSM3514951	THP1	H3K4me1		NA	NA	NA	NA	NA	NA
chr16	58683668	rs78067264	G/A	chr16	58717571	58717572	G	A	G	1	1	1	i	1	1	1	1A_0.034	0.034	33296	33296	SLC38A7	-	GSM3681462	THP1	H3K4me1		NA	NA	NA	NA	NA	NA
chr16	58683668	rs78067264	G/A	chr16	58717571	58717572	G	G,G	N,N	2,2	0,0	0,0	i	2	0	0	2G_0.450	0.45	33296	33296	SLC38A7	-	GSM1543981	THP1	H3K4me3		NA	NA	NA	NA	NA	NA
chr16	58683668	rs78067264	G/A	chr16	58717571	58717572	G	A	N	1	0	0	i	1	0	0	1A_0.110	0.11	33296	33296	SLC38A7	-	GSM1873572	THP1	H3K4me3		NA	NA	NA	NA	NA	NA
chr16	58683668	rs78067264	G/A	chr16	58717571	58717572	G	G	N	1	0	0	i	1	0	0	1G_0.110	0.11	33296	33296	SLC38A7	-	GSM2108047	THP1	H3K4me3		NA	NA	NA	NA	NA	NA
chr16	58683668	rs78067264	G/A	chr16	58717571	58717572	G	G	N	1	0	0	i	1	0	0	1G_0.110	0.11	33296	33296	SLC38A7	-	GSM2881827	THP1	H3K4me3		NA	NA	NA	NA	NA	NA
chr16	58683668	rs78067264	G/A	chr16	58717571	58717572	G	A	N	1	0	0	i	1	0	0	1A_0.110	0.11	33296	33296	SLC38A7	-	GSM3261522	THP1	H3K4me3		NA	NA	NA	NA	NA	NA
chr16	58683668	rs78067264	G/A	chr16	58717571	58717572	G	G	N	1	0	0	i	1	0	0	1G_0.110	0.11	33296	33296	SLC38A7	-	GSM3377517	THP1	H3K4me3		NA	NA	NA	NA	NA	NA
chr16	58683668	rs78067264	G/A	chr16	58717571	58717572	G	G	N	1	0	0	i	1	0	0	1G_0.110	0.11	33296	33296	SLC38A7	-	GSM3377523	THP1	H3K4me3		NA	NA	NA	NA	NA	NA
chr16	58683668	rs78067264	G/A	chr16	58717571	58717572	G	G	A	2	1	0.5	i	2	1	0.5	1G_0.150	0.15	33296	33296	SLC38A7	-	GSM3681460	THP1	H3K4me3		NA	NA	NA	NA	NA	NA
chr16	58683668	rs78067264	G/A	chr16	58717571	58717572	G	A,A	N,N	1,1	0,0	0,0	i	1	0	0	2A_0.300	0.3	33296	33296	SLC38A7	-	GSM3112006	THP1	POLR2A		NA	NA	NA	NA	NA	NA
chr16	58683668	rs78067264	G/A	chr16	58717571	58717572	G	A	N	1	0	0	i	1	0	0	1A_0.110	0.11	33296	33296	SLC38A7	-	GSM3112083	THP1	POLR2A		NA	NA	NA	NA	NA	NA
chr16	58683668	rs78067264	G/A	chr16	58717571	58717572	G	A	N	1	0	0	i	1	0	0	1A_0.110	0.11	33296	33296	SLC38A7	-	GSM2544234	THP1	POLR3D		NA	NA	NA	NA	NA	NA
chr16	58683668	rs78067264	G/A	chr16	58717571	58717572	G	A	N	1	0	0	i	1	0	0	1A_0.110	0.11	33296	33296	SLC38A7	-	GSM3112087	THP1	RAD21		NA	NA	NA	NA	NA	NA
chr16	58683668	rs78067264	G/A	chr16	58717571	58717572	G	A	N	1	0	0	i	1	0	0	1A_0.110	0.11	33296	33296	SLC38A7	-	GSM2359983	THP1	SPI1		NA	NA	NA	NA	NA	NA
chr16	58683668	rs78067264	G/A	chr16	58717571	58717572	G	G	N	1	0	0	i	1	0	0	1G_0.110	0.11	33296	33296	SLC38A7	-	GSM2359986	THP1	SPI1		NA	NA	NA	NA	NA	NA
chr16	58683668	rs78067264	G/A	chr16	58717571	58717572	G	A	G	1	1	1	i	1	1	1	1A_0.034	0.034	33296	33296	SLC38A7	-	GSM3112104	THP1	SPI1		NA	NA	NA	NA	NA	NA
chr16	58683668	rs78067264	G/A	chr16	58717571	58717572	G	G	N	1	0	0	i	1	0	0	1G_0.110	0.11	33296	33296	SLC38A7	-	GSM3112106	THP1	SPI1		NA	NA	NA	NA	NA	NA
chr16	58683668	rs78067264	G/A	chr16	58717571	58717572	G	A	N	1	0	0	i	1	0	0	1A_0.110	0.11	33296	33296	SLC38A7	-	GSM3514944	THP1	SPI1		NA	NA	NA	NA	NA	NA
chr16	58683668	rs78067264	G/A	chr16	58717571	58717572	G	A	N	1	0	0	i	1	0	0	1A_0.110	0.11	33296	33296	SLC38A7	-	GSM624143	THP1	SPI1		NA	NA	NA	NA	NA	NA
chr16	66580105	rs2290182	T/C	chr16	66614007	66614008	T	T	C	1	1	1	i	1	1	1	1T_0.034	0.034	-435211	435211	CMTM2	+	GSM3330435	THP1	TRP47		NA	NA	NA	NA	NA	NA
chr16	66580105	rs2290182	T/C	chr16	66614007	66614008	T	T	C	1	1	1	i	1	1	1	1T_0.034	0.034	-435211	435211	CMTM2	+	GSM3330435	THP1	TRP47		NA	NA	NA	NA	NA	NA
chr16	77214250	rs74027187	G/T	chr16	77248146	77248147	G	G	N	1	0	0	i	1	0	0	1G_0.110	0.11	178558	178558	SYCE1L	+	GSM2544239	THP1	H3K27ac		NA	NA	NA	NA	NA	NA
chr16	77214250	rs74027187	G/T	chr16	77248146	77248147	G	G	N	1	0	0	i	1	0	0	1G_0.110	0.11	178558	178558	SYCE1L	+	GSM3514950	THP1	H3K4me1		NA	NA	NA	NA	NA	NA
chr16	77214250	rs74027187	G/T	chr16	77248146	77248147	G	G	N	1	0	0	i	1	0	0	1G_0.110	0.11	178558	178558	SYCE1L	+	GSM3112103	THP1	SPI1		NA	NA	NA	NA	NA	NA
chr16	77214250	rs74027187	G/T	chr16	77248146	77248147	G	T	N	1	0	0	i	1	0	0	1T_0.110	0.11	178558	178558	SYCE1L	+	GSM3112106	THP1	SPI1		NA	NA	NA	NA	NA	NA
chr16	77214250	rs74027187	G/T	chr16	77248146	77248147	G	T	G	1	1	1	i	1	1	1	1T_0.034	0.034	178558	178558	SYCE1L	+	GSM3514944	THP1	SPI1		NA	NA	NA	NA	NA	NA
chr16	88690927	rs8059815	C/T	chr16	88757334	88757335	C	T	N	2	0	0	i	2	0	0	1T_0.194	0.194	19906	19906	SNAI3-AS1	+	GSM2881832	THP1	H3K27ac		NA	NA	NA	NA	NA	NA
chr16	88690927	rs8059815	C/T	chr16	88757334	88757335	C	C	T	6	4	0.666667	i	6	4	0.666667	1C_0.226	0.226	19906	19906	SNAI3-AS1	+	GSM3514952	THP1	H3K27ac		NA	NA	NA	NA	NA	NA
chr16	88690927	rs8059815	C/T	chr16	88757334	88757335	C	T	C	5	1	0.2	i	5	1	0.2	1T_0.347	0.347	19906	19906	SNAI3-AS1	+	GSM3514953	THP1	H3K27ac		NA	NA	NA	NA	NA	NA
chr16	88690927	rs8059815	C/T	chr16	88757334	88757335	C	C	N	1	0	0	i	1	0	0	1C_0.110	0.11	19906	19906	SNAI3-AS1	+	GSM3514950	THP1	H3K4me1		NA	NA	NA	NA	NA	NA
chr16	88690927	rs8059815	C/T	chr16	88757334	88757335	C	C	T	4	3	0.75	i	4	3	0.75	1C_0.150	0.15	19906	19906	SNAI3-AS1	+	GSM3330435	THP1	TRP47		NA	NA	NA	NA	NA	NA
chr17	42122182	rs8081327	G/A	chr17	40274199	40274200	G	A	G	4	2	0.5	i	4	2	0.5	1A_0.244	0.244	218173	218173	HSPB9	+	GSM1520908	THP1	CDC73	Fibrinogen_levels_EUR	0	0	0	0	0	NA
chr17	42122182	rs8081327	G/A	chr17	40274199	40274200	G	A	N	1	0	0	i	1	0	0	1A_0.110	0.11	218173	218173	HSPB9	+	GSM2881832	THP1	H3K27ac	Fibrinogen_levels_EUR	0	0	0	0	0	NA
chr17	42122182	rs8081327	G/A	chr17	40274199	40274200	G	G	N	1	0	0	i	1	0	0	1G_0.110	0.11	218173	218173	HSPB9	+	GSM3514953	THP1	H3K27ac	Fibrinogen_levels_EUR	0	0	0	0	0	NA
chr17	42122182	rs8081327	G/A	chr17	40274199	40274200	G	A	N	2	0	0	i	2	0	0	1A_0.194	0.194	218173	218173	HSPB9	+	GSM3514950	THP1	H3K4me1	Fibrinogen_levels_EUR	0	0	0	0	0	NA
chr17	42122182	rs8081327	G/A	chr17	40274199	40274200	G	A	G	4	1	0.25	i	4	1	0.25	1A_0.300	0.3	218173	218173	HSPB9	+	GSM3514951	THP1	H3K4me1	Fibrinogen_levels_EUR	0	0	0	0	0	NA
chr17	42122182	rs8081327	G/A	chr17	40274199	40274200	G	A	G	6	1	0.166667	i	6	1	0.166667	1A_0.387	0.387	218173	218173	HSPB9	+	GSM1520909	THP1	LEO1	Fibrinogen_levels_EUR	0	0	0	0	0	NA
chr17	42122182	rs8081327	G/A	chr17	40274199	40274200	G	G	N	2	0	0	i	2	0	0	1G_0.194	0.194	218173	218173	HSPB9	+	GSM1520917	THP1	PAF1	Fibrinogen_levels_EUR	0	0	0	0	0	NA
chr17	42122182	rs8081327	G/A	chr17	40274199	40274200	G	A	G	3	2	0.666667	i	3	2	0.666667	1A_0.148	0.148	218173	218173	HSPB9	+	GSM1520916	THP1	PAF1	Fibrinogen_levels_EUR	0	0	0	0	0	NA
chr17	42122182	rs8081327	G/A	chr17	40274199	40274200	G	A	G	2	1	0.5	i	2	1	0.5	1A_0.150	0.15	218173	218173	HSPB9	+	GSM1520912	THP1	POLR2A	Fibrinogen_levels_EUR	0	0	0	0	0	NA
chr17	42122182	rs8081327	G/A	chr17	40274199	40274200	G	G	A	4	3	0.75	i	4	3	0.75	1G_0.150	0.15	218173	218173	HSPB9	+	GSM1520923	THP1	POLR2A	Fibrinogen_levels_EUR	0	0	0	0	0	NA
chr17	42122182	rs8081327	G/A	chr17	40274199	40274200	G	A,A,A,A	N,N,N,N	1,1,1,1	0,0,0,0	0,0,0,0	i	1	0	0	4A_0.544	0.544	218173	218173	HSPB9	+	GSM2779055	THP1	POLR2A	Fibrinogen_levels_EUR	0	0	0	0	0	NA
chr17	42122182	rs8081327	G/A	chr17	40274199	40274200	G	G,G,G,G	N,N,N,N	1,1,1,1	0,0,0,0	0,0,0,0	i	1	0	0	4G_0.544	0.544	218173	218173	HSPB9	+	GSM2779056	THP1	POLR2A	Fibrinogen_levels_EUR	0	0	0	0	0	NA
chr17	42122182	rs8081327	G/A	chr17	40274199	40274200	G	G	A	7	3	0.428571	i	7	3	0.428571	1G_0.362	0.362	218173	218173	HSPB9	+	GSM3111973	THP1	POLR2A	Fibrinogen_levels_EUR	0	0	0	0	0	NA
chr17	42122182	rs8081327	G/A	chr17	40274199	40274200	G	A	G	4	1	0.25	i	4	1	0.25	1A_0.300	0.3	218173	218173	HSPB9	+	GSM3111974	THP1	POLR2A	Fibrinogen_levels_EUR	0	0	0	0	0	NA
chr17	42122182	rs8081327	G/A	chr17	40274199	40274200	G	G	N	1	0	0	i	1	0	0	1G_0.110	0.11	218173	218173	HSPB9	+	GSM3111975	THP1	POLR2A	Fibrinogen_levels_EUR	0	0	0	0	0	NA
chr17	42122182	rs8081327	G/A	chr17	40274199	40274200	G	A	G	7	4	0.571429	i	7	4	0.571429	1A_0.296	0.296	218173	218173	HSPB9	+	GSM3111976	THP1	POLR2A	Fibrinogen_levels_EUR	0	0	0	0	0	NA
chr17	42122182	rs8081327	G/A	chr17	40274199	40274200	G	A,A	G,G	1,1	1,1	1,1	i	1	1	1	2A_0.100	0.1	218173	218173	HSPB9	+	GSM3112002	THP1	POLR2A	Fibrinogen_levels_EUR	0	0	0	0	0	NA
chr17	42122182	rs8081327	G/A	chr17	40274199	40274200	G	A,A	N,N	2,2	0,0	0,0	i	2	0	0	2A_0.450	0.45	218173	218173	HSPB9	+	GSM3112003	THP1	POLR2A	Fibrinogen_levels_EUR	0	0	0	0	0	NA
chr17	42122182	rs8081327	G/A	chr17	40274199	40274200	G	G,G	N,N	2,2	0,0	0,0	i	2	0	0	2G_0.450	0.45	218173	218173	HSPB9	+	GSM3112005	THP1	POLR2A	Fibrinogen_levels_EUR	0	0	0	0	0	NA
chr17	42122182	rs8081327	G/A	chr17	40274199	40274200	G	A,A	G,G	1,1	1,1	1,1	i	1	1	1	2A_0.100	0.1	218173	218173	HSPB9	+	GSM3112010	THP1	POLR2A	Fibrinogen_levels_EUR	0	0	0	0	0	NA
chr17	42122182	rs8081327	G/A	chr17	40274199	40274200	G	A	G	4	1	0.25	i	4	1	0.25	1A_0.300	0.3	218173	218173	HSPB9	+	GSM3112038	THP1	POLR2A	Fibrinogen_levels_EUR	0	0	0	0	0	NA
chr17	42122182	rs8081327	G/A	chr17	40274199	40274200	G	A	G	1	1	1	i	1	1	1	1A_0.034	0.034	218173	218173	HSPB9	+	GSM3112039	THP1	POLR2A	Fibrinogen_levels_EUR	0	0	0	0	0	NA
chr17	42122182	rs8081327	G/A	chr17	40274199	40274200	G	A	G	3	3	1	i	3	3	1	1A_0.081	0.081	218173	218173	HSPB9	+	GSM3112040	THP1	POLR2A	Fibrinogen_levels_EUR	0	0	0	0	0	NA
chr17	42122182	rs8081327	G/A	chr17	40274199	40274200	G	A	G	1	1	1	i	1	1	1	1A_0.034	0.034	218173	218173	HSPB9	+	GSM3112041	THP1	POLR2A	Fibrinogen_levels_EUR	0	0	0	0	0	NA
chr17	42122182	rs8081327	G/A	chr17	40274199	40274200	G	A	G	1	1	1	i	1	1	1	1A_0.034	0.034	218173	218173	HSPB9	+	GSM3112042	THP1	POLR2A	Fibrinogen_levels_EUR	0	0	0	0	0	NA
chr17	42122182	rs8081327	G/A	chr17	40274199	40274200	G	G	A	4	1	0.25	i	4	1	0.25	1G_0.300	0.3	218173	218173	HSPB9	+	GSM3112043	THP1	POLR2A	Fibrinogen_levels_EUR	0	0	0	0	0	NA
chr17	42122182	rs8081327	G/A	chr17	40274199	40274200	G	A	G	2	2	1	i	2	2	1	1A_0.060	0.06	218173	218173	HSPB9	+	GSM3112044	THP1	POLR2A	Fibrinogen_levels_EUR	0	0	0	0	0	NA
chr17	42122182	rs8081327	G/A	chr17	40274199	40274200	G	G	N	1	0	0	i	1	0	0	1G_0.110	0.11	218173	218173	HSPB9	+	GSM3112047	THP1	POLR2A	Fibrinogen_levels_EUR	0	0	0	0	0	NA
chr17	42122182	rs8081327	G/A	chr17	40274199	40274200	G	A	G	4	2	0.5	i	4	2	0.5	1A_0.244	0.244	218173	218173	HSPB9	+	GSM3112083	THP1	POLR2A	Fibrinogen_levels_EUR	0	0	0	0	0	NA
chr17	42122182	rs8081327	G/A	chr17	40274199	40274200	G	A	N	1	0	0	i	1	0	0	1A_0.110	0.11	218173	218173	HSPB9	+	GSM3112084	THP1	POLR2A	Fibrinogen_levels_EUR	0	0	0	0	0	NA
chr17	42122182	rs8081327	G/A	chr17	40274199	40274200	G	A	G	1	1	1	i	1	1	1	1A_0.034	0.034	218173	218173	HSPB9	+	GSM3112085	THP1	POLR2A	Fibrinogen_levels_EUR	0	0	0	0	0	NA
chr17	42122182	rs8081327	G/A	chr17	40274199	40274200	G	A	G	2	1	0.5	i	2	1	0.5	1A_0.150	0.15	218173	218173	HSPB9	+	GSM3112095	THP1	POLR2A	Fibrinogen_levels_EUR	0	0	0	0	0	NA
chr17	42122182	rs8081327	G/A	chr17	40274199	40274200	G	A	G	3	2	0.666667	i	3	2	0.666667	1A_0.148	0.148	218173	218173	HSPB9	+	GSM3112096	THP1	POLR2A	Fibrinogen_levels_EUR	0	0	0	0	0	NA
chr17	42122182	rs8081327	G/A	chr17	40274199	40274200	G	G	N	1	0	0	i	1	0	0	1G_0.110	0.11	218173	218173	HSPB9	+	GSM3112097	THP1	POLR2A	Fibrinogen_levels_EUR	0	0	0	0	0	NA
chr17	42122182	rs8081327	G/A	chr17	40274199	40274200	G	G	N	3	0	0	i	3	0	0	1G_0.261	0.261	218173	218173	HSPB9	+	GSM3356667	THP1	POLR2A	Fibrinogen_levels_EUR	0	0	0	0	0	NA
chr17	42122182	rs8081327	G/A	chr17	40274199	40274200	G	A	G	2	1	0.5	i	2	1	0.5	1A_0.150	0.15	218173	218173	HSPB9	+	GSM3356668	THP1	POLR2A	Fibrinogen_levels_EUR	0	0	0	0	0	NA
chr17	42122182	rs8081327	G/A	chr17	40274199	40274200	G	A	G	1	1	1	i	1	1	1	1A_0.034	0.034	218173	218173	HSPB9	+	GSM3356670	THP1	POLR2A	Fibrinogen_levels_EUR	0	0	0	0	0	NA
chr17	42122182	rs8081327	G/A	chr17	40274199	40274200	G	A	G	1	1	1	i	1	1	1	1A_0.034	0.034	218173	218173	HSPB9	+	GSM1520918	THP1	POLR2A	Fibrinogen_levels_EUR	0	0	0	0	0	NA
chr17	42122182	rs8081327	G/A	chr17	40274199	40274200	G	G	N	3	0	0	i	3	0	0	1G_0.261	0.261	218173	218173	HSPB9	+	GSM1520919	THP1	POLR2A	Fibrinogen_levels_EUR	0	0	0	0	0	NA
chr17	42122182	rs8081327	G/A	chr17	40274199	40274200	G	A	N	2	0	0	i	2	0	0	1A_0.194	0.194	218173	218173	HSPB9	+	GSM1520924	THP1	POLR2A	Fibrinogen_levels_EUR	0	0	0	0	0	NA
chr17	42122182	rs8081327	G/A	chr17	40274199	40274200	G	G	A	2	1	0.5	i	2	1	0.5	1G_0.150	0.15	218173	218173	HSPB9	+	GSM3514945	THP1	SPI1	Fibrinogen_levels_EUR	0	0	0	0	0	NA
chr17	42122182	rs8081327	G/A	chr17	40274199	40274200	G	A	G	1	1	1	i	1	1	1	1A_0.034	0.034	218173	218173	HSPB9	+	GSM3330435	THP1	TRP47	Fibrinogen_levels_EUR	0	0	0	0	0	NA
chr17	42122182	rs8081327	G/A	chr17	40274199	40274200	G	G	A	2	1	0.5	i	2	1	0.5	1G_0.150	0.15	218173	218173	HSPB9	+	GSM3330436	THP1	TRP47	Fibrinogen_levels_EUR	0	0	0	0	0	NA
chr17	54968937	rs12937360	C/T	chr17	53046297	53046298	C	C	N	1	0	0	i	1	0	0	1C_0.110	0.11	838	838	STXBP4	+	GSM1520921	THP1	CDK9		NA	NA	NA	NA	NA	NA
chr17	54968937	rs12937360	C/T	chr17	53046297	53046298	C	T	C	2	2	1	i	2	2	1	1T_0.060	0.06	838	838	STXBP4	+	GSM3514947	THP1	CEBPA		NA	NA	NA	NA	NA	NA
chr17	54968937	rs12937360	C/T	chr17	53046297	53046298	C	T	N	1	0	0	i	1	0	0	1T_0.110	0.11	838	838	STXBP4	+	GSM2881837	THP1	CONTROL		NA	NA	NA	NA	NA	NA
chr17	54968937	rs12937360	C/T	chr17	53046297	53046298	C	C	T	3	2	0.666667	i	3	2	0.666667	1C_0.148	0.148	838	838	STXBP4	+	GSM3681465	THP1	CONTROL		NA	NA	NA	NA	NA	NA
chr17	54968937	rs12937360	C/T	chr17	53046297	53046298	C	C	N	1	0	0	i	1	0	0	1C_0.110	0.11	838	838	STXBP4	+	GSM2144252	THP1	CTCF		NA	NA	NA	NA	NA	NA
chr17	54968937	rs12937360	C/T	chr17	53046297	53046298	C	T	C	1	1	1	i	1	1	1	1T_0.034	0.034	838	838	STXBP4	+	GSM2144253	THP1	CTCF		NA	NA	NA	NA	NA	NA
chr17	54968937	rs12937360	C/T	chr17	53046297	53046298	C	T	N	1	0	0	i	1	0	0	1T_0.110	0.11	838	838	STXBP4	+	GSM2144255	THP1	CTCF		NA	NA	NA	NA	NA	NA
chr17	54968937	rs12937360	C/T	chr17	53046297	53046298	C	C	T	2	1	0.5	i	2	1	0.5	1C_0.150	0.15	838	838	STXBP4	+	GSM2544245	THP1	CTCF		NA	NA	NA	NA	NA	NA
chr17	54968937	rs12937360	C/T	chr17	53046297	53046298	C	T	C	2	2	1	i	2	2	1	1T_0.060	0.06	838	838	STXBP4	+	GSM2544246	THP1	CTCF		NA	NA	NA	NA	NA	NA
chr17	54968937	rs12937360	C/T	chr17	53046297	53046298	C	C	T	4	2	0.5	i	4	2	0.5	1C_0.244	0.244	838	838	STXBP4	+	GSM2544247	THP1	CTCF		NA	NA	NA	NA	NA	NA
chr17	54968937	rs12937360	C/T	chr17	53046297	53046298	C	C,C	N,N	1,1	0,0	0,0	i	1	0	0	2C_0.300	0.3	838	838	STXBP4	+	GSM3111978	THP1	CTCF		NA	NA	NA	NA	NA	NA
chr17	54968937	rs12937360	C/T	chr17	53046297	53046298	C	C	N	1	0	0	i	1	0	0	1C_0.110	0.11	838	838	STXBP4	+	GSM3112025	THP1	CTCF		NA	NA	NA	NA	NA	NA
chr17	54968937	rs12937360	C/T	chr17	53046297	53046298	C	C	N	2	0	0	i	2	0	0	1C_0.194	0.194	838	838	STXBP4	+	GSM3112029	THP1	CTCF		NA	NA	NA	NA	NA	NA
chr17	54968937	rs12937360	C/T	chr17	53046297	53046298	C	C	N	1	0	0	i	1	0	0	1C_0.110	0.11	838	838	STXBP4	+	GSM3112032	THP1	CTCF		NA	NA	NA	NA	NA	NA
chr17	54968937	rs12937360	C/T	chr17	53046297	53046298	C	C	N	1	0	0	i	1	0	0	1C_0.110	0.11	838	838	STXBP4	+	GSM3112033	THP1	CTCF		NA	NA	NA	NA	NA	NA
chr17	54968937	rs12937360	C/T	chr17	53046297	53046298	C	T	N	1	0	0	i	1	0	0	1T_0.110	0.11	838	838	STXBP4	+	GSM3112065	THP1	CTCF		NA	NA	NA	NA	NA	NA
chr17	54968937	rs12937360	C/T	chr17	53046297	53046298	C	C	N	1	0	0	i	1	0	0	1C_0.110	0.11	838	838	STXBP4	+	GSM3112092	THP1	CTCF		NA	NA	NA	NA	NA	NA
chr17	54968937	rs12937360	C/T	chr17	53046297	53046298	C	T	C	5	3	0.6	i	5	3	0.6	1T_0.236	0.236	838	838	STXBP4	+	GSM2108046	THP1	H3K27ac		NA	NA	NA	NA	NA	NA
chr17	54968937	rs12937360	C/T	chr17	53046297	53046298	C	T	C	9	6	0.666667	i	9	6	0.666667	1T_0.274	0.274	838	838	STXBP4	+	GSM2544236	THP1	H3K27ac		NA	NA	NA	NA	NA	NA
chr17	54968937	rs12937360	C/T	chr17	53046297	53046298	C	C	T	4	1	0.25	i	4	1	0.25	1C_0.300	0.3	838	838	STXBP4	+	GSM2544238	THP1	H3K27ac		NA	NA	NA	NA	NA	NA
chr17	54968937	rs12937360	C/T	chr17	53046297	53046298	C	T	C	3	3	1	i	3	3	1	1T_0.081	0.081	838	838	STXBP4	+	GSM2544239	THP1	H3K27ac		NA	NA	NA	NA	NA	NA
chr17	54968937	rs12937360	C/T	chr17	53046297	53046298	C	T	C	8	8	1	i	8	8	1	1T_0.142	0.142	838	838	STXBP4	+	GSM2881831	THP1	H3K27ac		NA	NA	NA	NA	NA	NA
chr17	54968937	rs12937360	C/T	chr17	53046297	53046298	C	C	T	13	9	0.692308	i	13	9	0.692308	1C_0.296	0.296	838	838	STXBP4	+	GSM2881832	THP1	H3K27ac		NA	NA	NA	NA	NA	NA
chr17	54968937	rs12937360	C/T	chr17	53046297	53046298	C	C,C,C,C	T,T,T,T	6,6,6,6	5,5,5,5	0.833333333333333,0.833333333333333,0.833333333333333,0.833333333333333	i	6	5	0.833333	4C_0.376	0.376	838	838	STXBP4	+	GSM3057092	THP1	H3K27ac		NA	NA	NA	NA	NA	NA
chr17	54968937	rs12937360	C/T	chr17	53046297	53046298	C	T	C	4	2	0.5	i	4	2	0.5	1T_0.244	0.244	838	838	STXBP4	+	GSM3112082	THP1	H3K27ac		NA	NA	NA	NA	NA	NA
chr17	54968937	rs12937360	C/T	chr17	53046297	53046298	C	C	T	6	2	0.333333	i	6	2	0.333333	1C_0.365	0.365	838	838	STXBP4	+	GSM3514952	THP1	H3K27ac		NA	NA	NA	NA	NA	NA
chr17	54968937	rs12937360	C/T	chr17	53046297	53046298	C	T	C	6	5	0.833333	i	6	5	0.833333	1T_0.161	0.161	838	838	STXBP4	+	GSM3514953	THP1	H3K27ac		NA	NA	NA	NA	NA	NA
chr17	54968937	rs12937360	C/T	chr17	53046297	53046298	C	T	C	15	7	0.466667	i	15	7	0.466667	1T_0.468	0.468	838	838	STXBP4	+	GSM3681459	THP1	H3K27ac		NA	NA	NA	NA	NA	NA
chr17	54968937	rs12937360	C/T	chr17	53046297	53046298	C	T,T	N,N	1,1	0,0	0,0	i	1	0	0	2T_0.300	0.3	838	838	STXBP4	+	GSM1543980	THP1	H3K4me3		NA	NA	NA	NA	NA	NA
chr17	54968937	rs12937360	C/T	chr17	53046297	53046298	C	C,C	T,T	17,17	5,5	0.294117647058824,0.294117647058824	i	17	5	0.294118	2C_0.753	0.753	838	838	STXBP4	+	GSM1543981	THP1	H3K4me3		NA	NA	NA	NA	NA	NA
chr17	54968937	rs12937360	C/T	chr17	53046297	53046298	C	C	T	10	7	0.7	i	10	7	0.7	1C_0.264	0.264	838	838	STXBP4	+	GSM1873572	THP1	H3K4me3		NA	NA	NA	NA	NA	NA
chr17	54968937	rs12937360	C/T	chr17	53046297	53046298	C	C	T	17	13	0.764706	i	17	13	0.764706	1C_0.279	0.279	838	838	STXBP4	+	GSM2108047	THP1	H3K4me3		NA	NA	NA	NA	NA	NA
chr17	54968937	rs12937360	C/T	chr17	53046297	53046298	C	C	T	23	14	0.608696	i	23	14	0.608696	1C_0.419	0.419	838	838	STXBP4	+	GSM2881825	THP1	H3K4me3		NA	NA	NA	NA	NA	NA
chr17	54968937	rs12937360	C/T	chr17	53046297	53046298	C	T	C	27	21	0.777778	i	27	21	0.777778	1T_0.303	0.303	838	838	STXBP4	+	GSM2881826	THP1	H3K4me3		NA	NA	NA	NA	NA	NA
chr17	54968937	rs12937360	C/T	chr17	53046297	53046298	C	T	C	24	24	1	i	24	24	1	1T_0.203	0.203	838	838	STXBP4	+	GSM2881827	THP1	H3K4me3		NA	NA	NA	NA	NA	NA
chr17	54968937	rs12937360	C/T	chr17	53046297	53046298	C	T	C	17	15	0.882353	i	17	15	0.882353	1T_0.223	0.223	838	838	STXBP4	+	GSM2881828	THP1	H3K4me3		NA	NA	NA	NA	NA	NA
chr17	54968937	rs12937360	C/T	chr17	53046297	53046298	C	C	T	18	16	0.888889	i	18	16	0.888889	1C_0.224	0.224	838	838	STXBP4	+	GSM2881829	THP1	H3K4me3		NA	NA	NA	NA	NA	NA
chr17	54968937	rs12937360	C/T	chr17	53046297	53046298	C	T	C	25	21	0.84	i	25	21	0.84	1T_0.265	0.265	838	838	STXBP4	+	GSM2881830	THP1	H3K4me3		NA	NA	NA	NA	NA	NA
chr17	54968937	rs12937360	C/T	chr17	53046297	53046298	C	T	C	3	1	0.333333	i	3	1	0.333333	1T_0.239	0.239	838	838	STXBP4	+	GSM3261521	THP1	H3K4me3		NA	NA	NA	NA	NA	NA
chr17	54968937	rs12937360	C/T	chr17	53046297	53046298	C	C	T	3	2	0.666667	i	3	2	0.666667	1C_0.148	0.148	838	838	STXBP4	+	GSM3261522	THP1	H3K4me3		NA	NA	NA	NA	NA	NA
chr17	54968937	rs12937360	C/T	chr17	53046297	53046298	C	C	N	3	0	0	i	3	0	0	1C_0.261	0.261	838	838	STXBP4	+	GSM3261523	THP1	H3K4me3		NA	NA	NA	NA	NA	NA
chr17	54968937	rs12937360	C/T	chr17	53046297	53046298	C	T	C	42	31	0.738095	i	42	31	0.738095	1T_0.353	0.353	838	838	STXBP4	+	GSM3377517	THP1	H3K4me3		NA	NA	NA	NA	NA	NA
chr17	54968937	rs12937360	C/T	chr17	53046297	53046298	C	T	C	27	22	0.814815	i	27	22	0.814815	1T_0.282	0.282	838	838	STXBP4	+	GSM3377518	THP1	H3K4me3		NA	NA	NA	NA	NA	NA
chr17	54968937	rs12937360	C/T	chr17	53046297	53046298	C	C	T	26	21	0.807692	i	26	21	0.807692	1C_0.283	0.283	838	838	STXBP4	+	GSM3377519	THP1	H3K4me3		NA	NA	NA	NA	NA	NA
chr17	54968937	rs12937360	C/T	chr17	53046297	53046298	C	T	C	35	27	0.771429	i	35	27	0.771429	1T_0.322	0.322	838	838	STXBP4	+	GSM3377520	THP1	H3K4me3		NA	NA	NA	NA	NA	NA
chr17	54968937	rs12937360	C/T	chr17	53046297	53046298	C	T	C	31	18	0.580645	i	31	18	0.580645	1T_0.469	0.469	838	838	STXBP4	+	GSM3377521	THP1	H3K4me3		NA	NA	NA	NA	NA	NA
chr17	54968937	rs12937360	C/T	chr17	53046297	53046298	C	T	C	29	29	1	i	29	29	1	1T_0.211	0.211	838	838	STXBP4	+	GSM3377522	THP1	H3K4me3		NA	NA	NA	NA	NA	NA
chr17	54968937	rs12937360	C/T	chr17	53046297	53046298	C	C	T	21	16	0.761905	i	21	16	0.761905	1C_0.296	0.296	838	838	STXBP4	+	GSM3377523	THP1	H3K4me3		NA	NA	NA	NA	NA	NA
chr17	54968937	rs12937360	C/T	chr17	53046297	53046298	C	C	T	16	14	0.875	i	16	14	0.875	1C_0.222	0.222	838	838	STXBP4	+	GSM3377524	THP1	H3K4me3		NA	NA	NA	NA	NA	NA
chr17	54968937	rs12937360	C/T	chr17	53046297	53046298	C	T	C	16	12	0.75	i	16	12	0.75	1T_0.282	0.282	838	838	STXBP4	+	GSM3377525	THP1	H3K4me3		NA	NA	NA	NA	NA	NA
chr17	54968937	rs12937360	C/T	chr17	53046297	53046298	C	C	T	17	15	0.882353	i	17	15	0.882353	1C_0.223	0.223	838	838	STXBP4	+	GSM3377526	THP1	H3K4me3		NA	NA	NA	NA	NA	NA
chr17	54968937	rs12937360	C/T	chr17	53046297	53046298	C	T	C	20	13	0.65	i	20	13	0.65	1T_0.371	0.371	838	838	STXBP4	+	GSM3377527	THP1	H3K4me3		NA	NA	NA	NA	NA	NA
chr17	54968937	rs12937360	C/T	chr17	53046297	53046298	C	T	C	29	27	0.931034	i	29	27	0.931034	1T_0.234	0.234	838	838	STXBP4	+	GSM3377528	THP1	H3K4me3		NA	NA	NA	NA	NA	NA
chr17	54968937	rs12937360	C/T	chr17	53046297	53046298	C	T	C	43	28	0.651163	i	43	28	0.651163	1T_0.427	0.427	838	838	STXBP4	+	GSM3681460	THP1	H3K4me3		NA	NA	NA	NA	NA	NA
chr17	54968937	rs12937360	C/T	chr17	53046297	53046298	C	C	N	2	0	0	i	2	0	0	1C_0.194	0.194	838	838	STXBP4	+	GSM3514948	THP1	IRF8		NA	NA	NA	NA	NA	NA
chr17	54968937	rs12937360	C/T	chr17	53046297	53046298	C	C	N	1	0	0	i	1	0	0	1C_0.110	0.11	838	838	STXBP4	+	GSM2212253	THP1	KMT2A		NA	NA	NA	NA	NA	NA
chr17	54968937	rs12937360	C/T	chr17	53046297	53046298	C	T,T,T,T	C,C,C,C	2,2,2,2	1,1,1,1	0.5,0.5,0.5,0.5	i	2	1	0.5	4T_0.564	0.564	838	838	STXBP4	+	GSM3057099	THP1	KMT2B		NA	NA	NA	NA	NA	NA
chr17	54968937	rs12937360	C/T	chr17	53046297	53046298	C	T	N	1	0	0	i	1	0	0	1T_0.110	0.11	838	838	STXBP4	+	GSM1520909	THP1	LEO1		NA	NA	NA	NA	NA	NA
chr17	54968937	rs12937360	C/T	chr17	53046297	53046298	C	C,C,C,C	N,N,N,N	2,2,2,2	0,0,0,0	0,0,0,0	i	2	0	0	4C_0.700	0.7	838	838	STXBP4	+	GSM2412283	THP1	MYB		NA	NA	NA	NA	NA	NA
chr17	54968937	rs12937360	C/T	chr17	53046297	53046298	C	C	N	1	0	0	i	1	0	0	1C_0.110	0.11	838	838	STXBP4	+	GSM1520917	THP1	PAF1		NA	NA	NA	NA	NA	NA
chr17	54968937	rs12937360	C/T	chr17	53046297	53046298	C	T	C	3	1	0.333333	i	3	1	0.333333	1T_0.239	0.239	838	838	STXBP4	+	GSM1520923	THP1	POLR2A		NA	NA	NA	NA	NA	NA
chr17	54968937	rs12937360	C/T	chr17	53046297	53046298	C	C	N	4	0	0	i	4	0	0	1C_0.315	0.315	838	838	STXBP4	+	GSM3111974	THP1	POLR2A		NA	NA	NA	NA	NA	NA
chr17	54968937	rs12937360	C/T	chr17	53046297	53046298	C	C	N	2	0	0	i	2	0	0	1C_0.194	0.194	838	838	STXBP4	+	GSM3111975	THP1	POLR2A		NA	NA	NA	NA	NA	NA
chr17	54968937	rs12937360	C/T	chr17	53046297	53046298	C	C	T	4	2	0.5	i	4	2	0.5	1C_0.244	0.244	838	838	STXBP4	+	GSM3111976	THP1	POLR2A		NA	NA	NA	NA	NA	NA
chr17	54968937	rs12937360	C/T	chr17	53046297	53046298	C	T	N	4	0	0	i	4	0	0	1T_0.315	0.315	838	838	STXBP4	+	GSM3111977	THP1	POLR2A		NA	NA	NA	NA	NA	NA
chr17	54968937	rs12937360	C/T	chr17	53046297	53046298	C	T,T	N,N	3,3	0,0	0,0	i	3	0	0	2T_0.540	0.54	838	838	STXBP4	+	GSM3112003	THP1	POLR2A		NA	NA	NA	NA	NA	NA
chr17	54968937	rs12937360	C/T	chr17	53046297	53046298	C	T,T	C,C	3,3	1,1	0.333333333333333,0.333333333333333	i	3	1	0.333333	2T_0.489	0.489	838	838	STXBP4	+	GSM3112004	THP1	POLR2A		NA	NA	NA	NA	NA	NA
chr17	54968937	rs12937360	C/T	chr17	53046297	53046298	C	T,T	C,C	2,2	2,2	1,1	i	2	2	1	2T_0.150	0.15	838	838	STXBP4	+	GSM3112006	THP1	POLR2A		NA	NA	NA	NA	NA	NA
chr17	54968937	rs12937360	C/T	chr17	53046297	53046298	C	C,C	N,N	1,1	0,0	0,0	i	1	0	0	2C_0.300	0.3	838	838	STXBP4	+	GSM3112007	THP1	POLR2A		NA	NA	NA	NA	NA	NA
chr17	54968937	rs12937360	C/T	chr17	53046297	53046298	C	C,C	T,T	2,2	1,1	0.5,0.5	i	2	1	0.5	2C_0.333	0.333	838	838	STXBP4	+	GSM3112008	THP1	POLR2A		NA	NA	NA	NA	NA	NA
chr17	54968937	rs12937360	C/T	chr17	53046297	53046298	C	C,C	N,N	1,1	0,0	0,0	i	1	0	0	2C_0.300	0.3	838	838	STXBP4	+	GSM3112010	THP1	POLR2A		NA	NA	NA	NA	NA	NA
chr17	54968937	rs12937360	C/T	chr17	53046297	53046298	C	T,T	N,N	1,1	0,0	0,0	i	1	0	0	2T_0.300	0.3	838	838	STXBP4	+	GSM3112011	THP1	POLR2A		NA	NA	NA	NA	NA	NA
chr17	54968937	rs12937360	C/T	chr17	53046297	53046298	C	C	N	2	0	0	i	2	0	0	1C_0.194	0.194	838	838	STXBP4	+	GSM3112038	THP1	POLR2A		NA	NA	NA	NA	NA	NA
chr17	54968937	rs12937360	C/T	chr17	53046297	53046298	C	T	C	2	1	0.5	i	2	1	0.5	1T_0.150	0.15	838	838	STXBP4	+	GSM3112040	THP1	POLR2A		NA	NA	NA	NA	NA	NA
chr17	54968937	rs12937360	C/T	chr17	53046297	53046298	C	T	C	1	1	1	i	1	1	1	1T_0.034	0.034	838	838	STXBP4	+	GSM3112041	THP1	POLR2A		NA	NA	NA	NA	NA	NA
chr17	54968937	rs12937360	C/T	chr17	53046297	53046298	C	T	C	1	1	1	i	1	1	1	1T_0.034	0.034	838	838	STXBP4	+	GSM3112044	THP1	POLR2A		NA	NA	NA	NA	NA	NA
chr17	54968937	rs12937360	C/T	chr17	53046297	53046298	C	T	N	1	0	0	i	1	0	0	1T_0.110	0.11	838	838	STXBP4	+	GSM3112045	THP1	POLR2A		NA	NA	NA	NA	NA	NA
chr17	54968937	rs12937360	C/T	chr17	53046297	53046298	C	T	C	1	1	1	i	1	1	1	1T_0.034	0.034	838	838	STXBP4	+	GSM3112046	THP1	POLR2A		NA	NA	NA	NA	NA	NA
chr17	54968937	rs12937360	C/T	chr17	53046297	53046298	C	C	N	4	0	0	i	4	0	0	1C_0.315	0.315	838	838	STXBP4	+	GSM3112048	THP1	POLR2A		NA	NA	NA	NA	NA	NA
chr17	54968937	rs12937360	C/T	chr17	53046297	53046298	C	C	T	2	1	0.5	i	2	1	0.5	1C_0.150	0.15	838	838	STXBP4	+	GSM3112083	THP1	POLR2A		NA	NA	NA	NA	NA	NA
chr17	54968937	rs12937360	C/T	chr17	53046297	53046298	C	C	N	1	0	0	i	1	0	0	1C_0.110	0.11	838	838	STXBP4	+	GSM3112084	THP1	POLR2A		NA	NA	NA	NA	NA	NA
chr17	54968937	rs12937360	C/T	chr17	53046297	53046298	C	T	C	2	2	1	i	2	2	1	1T_0.060	0.06	838	838	STXBP4	+	GSM3112085	THP1	POLR2A		NA	NA	NA	NA	NA	NA
chr17	54968937	rs12937360	C/T	chr17	53046297	53046298	C	C	N	2	0	0	i	2	0	0	1C_0.194	0.194	838	838	STXBP4	+	GSM3112086	THP1	POLR2A		NA	NA	NA	NA	NA	NA
chr17	54968937	rs12937360	C/T	chr17	53046297	53046298	C	T	N	1	0	0	i	1	0	0	1T_0.110	0.11	838	838	STXBP4	+	GSM3112095	THP1	POLR2A		NA	NA	NA	NA	NA	NA
chr17	54968937	rs12937360	C/T	chr17	53046297	53046298	C	T	C	1	1	1	i	1	1	1	1T_0.034	0.034	838	838	STXBP4	+	GSM3112096	THP1	POLR2A		NA	NA	NA	NA	NA	NA
chr17	54968937	rs12937360	C/T	chr17	53046297	53046298	C	C	N	1	0	0	i	1	0	0	1C_0.110	0.11	838	838	STXBP4	+	GSM3112097	THP1	POLR2A		NA	NA	NA	NA	NA	NA
chr17	54968937	rs12937360	C/T	chr17	53046297	53046298	C	C	N	1	0	0	i	1	0	0	1C_0.110	0.11	838	838	STXBP4	+	GSM3112098	THP1	POLR2A		NA	NA	NA	NA	NA	NA
chr17	54968937	rs12937360	C/T	chr17	53046297	53046298	C	T	N	3	0	0	i	3	0	0	1T_0.261	0.261	838	838	STXBP4	+	GSM3356668	THP1	POLR2A		NA	NA	NA	NA	NA	NA
chr17	54968937	rs12937360	C/T	chr17	53046297	53046298	C	T	N	1	0	0	i	1	0	0	1T_0.110	0.11	838	838	STXBP4	+	GSM3356669	THP1	POLR2A		NA	NA	NA	NA	NA	NA
chr17	54968937	rs12937360	C/T	chr17	53046297	53046298	C	C	N	1	0	0	i	1	0	0	1C_0.110	0.11	838	838	STXBP4	+	GSM3356670	THP1	POLR2A		NA	NA	NA	NA	NA	NA
chr17	54968937	rs12937360	C/T	chr17	53046297	53046298	C	C	N	1	0	0	i	1	0	0	1C_0.110	0.11	838	838	STXBP4	+	GSM1520919	THP1	POLR2A		NA	NA	NA	NA	NA	NA
chr17	54968937	rs12937360	C/T	chr17	53046297	53046298	C	C	N	1	0	0	i	1	0	0	1C_0.110	0.11	838	838	STXBP4	+	GSM1520924	THP1	POLR2A		NA	NA	NA	NA	NA	NA
chr17	54968937	rs12937360	C/T	chr17	53046297	53046298	C	C	T	2	1	0.5	i	2	1	0.5	1C_0.150	0.15	838	838	STXBP4	+	GSM2544234	THP1	POLR3D		NA	NA	NA	NA	NA	NA
chr17	54968937	rs12937360	C/T	chr17	53046297	53046298	C	C	T	3	1	0.333333	i	3	1	0.333333	1C_0.239	0.239	838	838	STXBP4	+	GSM3111969	THP1	RAD21		NA	NA	NA	NA	NA	NA
chr17	54968937	rs12937360	C/T	chr17	53046297	53046298	C	C	N	2	0	0	i	2	0	0	1C_0.194	0.194	838	838	STXBP4	+	GSM3111970	THP1	RAD21		NA	NA	NA	NA	NA	NA
chr17	54968937	rs12937360	C/T	chr17	53046297	53046298	C	C	T	3	1	0.333333	i	3	1	0.333333	1C_0.239	0.239	838	838	STXBP4	+	GSM3111971	THP1	RAD21		NA	NA	NA	NA	NA	NA
chr17	54968937	rs12937360	C/T	chr17	53046297	53046298	C	T	C	1	1	1	i	1	1	1	1T_0.034	0.034	838	838	STXBP4	+	GSM3111972	THP1	RAD21		NA	NA	NA	NA	NA	NA
chr17	54968937	rs12937360	C/T	chr17	53046297	53046298	C	C,C	N,N	1,1	0,0	0,0	i	1	0	0	2C_0.300	0.3	838	838	STXBP4	+	GSM3112014	THP1	RAD21		NA	NA	NA	NA	NA	NA
chr17	54968937	rs12937360	C/T	chr17	53046297	53046298	C	C,C	N,N	1,1	0,0	0,0	i	1	0	0	2C_0.300	0.3	838	838	STXBP4	+	GSM3112023	THP1	RAD21		NA	NA	NA	NA	NA	NA
chr17	54968937	rs12937360	C/T	chr17	53046297	53046298	C	C	T	2	1	0.5	i	2	1	0.5	1C_0.150	0.15	838	838	STXBP4	+	GSM3112051	THP1	RAD21		NA	NA	NA	NA	NA	NA
chr17	54968937	rs12937360	C/T	chr17	53046297	53046298	C	T	N	1	0	0	i	1	0	0	1T_0.110	0.11	838	838	STXBP4	+	GSM3112053	THP1	RAD21		NA	NA	NA	NA	NA	NA
chr17	54968937	rs12937360	C/T	chr17	53046297	53046298	C	T	G	2	1	0.5	i	2	1	0.5	1T_0.150	0.15	838	838	STXBP4	+	GSM3112056	THP1	RAD21		NA	NA	NA	NA	NA	NA
chr17	54968937	rs12937360	C/T	chr17	53046297	53046298	C	T	N	1	0	0	i	1	0	0	1T_0.110	0.11	838	838	STXBP4	+	GSM3112057	THP1	RAD21		NA	NA	NA	NA	NA	NA
chr17	54968937	rs12937360	C/T	chr17	53046297	53046298	C	T	N	1	0	0	i	1	0	0	1T_0.110	0.11	838	838	STXBP4	+	GSM3112058	THP1	RAD21		NA	NA	NA	NA	NA	NA
chr17	54968937	rs12937360	C/T	chr17	53046297	53046298	C	C	N	1	0	0	i	1	0	0	1C_0.110	0.11	838	838	STXBP4	+	GSM3112088	THP1	RAD21		NA	NA	NA	NA	NA	NA
chr17	54968937	rs12937360	C/T	chr17	53046297	53046298	C	T	N	1	0	0	i	1	0	0	1T_0.110	0.11	838	838	STXBP4	+	GSM3112090	THP1	RAD21		NA	NA	NA	NA	NA	NA
chr17	54968937	rs12937360	C/T	chr17	53046297	53046298	C	C	N	1	0	0	i	1	0	0	1C_0.110	0.11	838	838	STXBP4	+	GSM3112112	THP1	RELA		NA	NA	NA	NA	NA	NA
chr17	54968937	rs12937360	C/T	chr17	53046297	53046298	C	C	N	1	0	0	i	1	0	0	1C_0.110	0.11	838	838	STXBP4	+	GSM2359986	THP1	SPI1		NA	NA	NA	NA	NA	NA
chr17	54968937	rs12937360	C/T	chr17	53046297	53046298	C	T,T,T,T	N,N,N,N	2,2,2,2	0,0,0,0	0,0,0,0	i	2	0	0	4T_0.700	0.7	838	838	STXBP4	+	GSM3057097	THP1	SPI1		NA	NA	NA	NA	NA	NA
chr17	54968937	rs12937360	C/T	chr17	53046297	53046298	C	T	C	2	1	0.5	i	2	1	0.5	1T_0.150	0.15	838	838	STXBP4	+	GSM3514945	THP1	SPI1		NA	NA	NA	NA	NA	NA
chr17	54968937	rs12937360	C/T	chr17	53046297	53046298	C	T	N	1	0	0	i	1	0	0	1T_0.110	0.11	838	838	STXBP4	+	GSM624143	THP1	SPI1		NA	NA	NA	NA	NA	NA
chr17	54968937	rs12937360	C/T	chr17	53046297	53046298	C	T	C	1	1	1	i	1	1	1	1T_0.034	0.034	838	838	STXBP4	+	GSM3330435	THP1	TRP47		NA	NA	NA	NA	NA	NA
chr17	54968937	rs12937360	C/T	chr17	53046297	53046298	C	T	C	1	1	1	i	1	1	1	1T_0.034	0.034	838	838	STXBP4	+	GSM3330436	THP1	TRP47		NA	NA	NA	NA	NA	NA
chr17	54968937	rs12937360	C/T	chr17	53046297	53046298	C	T	C	3	1	0.333333	i	3	1	0.333333	1T_0.239	0.239	838	838	STXBP4	+	GSM2371449	THP1	VDR		NA	NA	NA	NA	NA	NA
chr17	80209597	rs1046832	A/G	chr17	78183395	78183396	A	A	G	3	1	0.333333	i	3	1	0.333333	1A_0.239	0.239	375014	375014	CARD14	+	GSM3330435	THP1	TRP47		NA	NA	NA	NA	NA	NA
chr18	712356	rs3786350	G/T	chr18	712355	712356	G	T	N	2	0	0	i	2	0	0	1T_0.194	0.194	2609988	2609988	ENOSF1	-	GSM1520908	THP1	CDC73		NA	NA	NA	NA	NA	NA
chr18	712356	rs3786350	G/T	chr18	712355	712356	G	G	N	2	0	0	i	2	0	0	1G_0.194	0.194	2609988	2609988	ENOSF1	-	GSM1520921	THP1	CDK9		NA	NA	NA	NA	NA	NA
chr18	712356	rs3786350	G/T	chr18	712355	712356	G	G	N	3	0	0	i	3	0	0	1G_0.261	0.261	2609988	2609988	ENOSF1	-	GSM3514946	THP1	CEBPA		NA	NA	NA	NA	NA	NA
chr18	712356	rs3786350	G/T	chr18	712355	712356	G	G	N	1	0	0	i	1	0	0	1G_0.110	0.11	2609988	2609988	ENOSF1	-	GSM3514947	THP1	CEBPA		NA	NA	NA	NA	NA	NA
chr18	712356	rs3786350	G/T	chr18	712355	712356	G	G	N	1	0	0	i	1	0	0	1G_0.110	0.11	2609988	2609988	ENOSF1	-	GSM3112100	THP1	CEBPB		NA	NA	NA	NA	NA	NA
chr18	712356	rs3786350	G/T	chr18	712355	712356	G	T	G	3	1	0.333333	i	3	1	0.333333	1T_0.239	0.239	2609988	2609988	ENOSF1	-	GSM2881837	THP1	CONTROL		NA	NA	NA	NA	NA	NA
chr18	712356	rs3786350	G/T	chr18	712355	712356	G	T	N	1	0	0	i	1	0	0	1T_0.110	0.11	2609988	2609988	ENOSF1	-	GSM3681465	THP1	CONTROL		NA	NA	NA	NA	NA	NA
chr18	712356	rs3786350	G/T	chr18	712355	712356	G	G	N	1	0	0	i	1	0	0	1G_0.110	0.11	2609988	2609988	ENOSF1	-	GSM2144250	THP1	CTCF		NA	NA	NA	NA	NA	NA
chr18	712356	rs3786350	G/T	chr18	712355	712356	G	G	N	1	0	0	i	1	0	0	1G_0.110	0.11	2609988	2609988	ENOSF1	-	GSM2144254	THP1	CTCF		NA	NA	NA	NA	NA	NA
chr18	712356	rs3786350	G/T	chr18	712355	712356	G	T	N	1	0	0	i	1	0	0	1T_0.110	0.11	2609988	2609988	ENOSF1	-	GSM2144255	THP1	CTCF		NA	NA	NA	NA	NA	NA
chr18	712356	rs3786350	G/T	chr18	712355	712356	G	G	T	12	7	0.583333	i	12	7	0.583333	1G_0.364	0.364	2609988	2609988	ENOSF1	-	GSM2544245	THP1	CTCF		NA	NA	NA	NA	NA	NA
chr18	712356	rs3786350	G/T	chr18	712355	712356	G	G	T	6	2	0.333333	i	6	2	0.333333	1G_0.365	0.365	2609988	2609988	ENOSF1	-	GSM2544246	THP1	CTCF		NA	NA	NA	NA	NA	NA
chr18	712356	rs3786350	G/T	chr18	712355	712356	G	G	T	4	2	0.5	i	4	2	0.5	1G_0.244	0.244	2609988	2609988	ENOSF1	-	GSM2544247	THP1	CTCF		NA	NA	NA	NA	NA	NA
chr18	712356	rs3786350	G/T	chr18	712355	712356	G	G,G	N,N	1,1	0,0	0,0	i	1	0	0	2G_0.300	0.3	2609988	2609988	ENOSF1	-	GSM3111979	THP1	CTCF		NA	NA	NA	NA	NA	NA
chr18	712356	rs3786350	G/T	chr18	712355	712356	G	T	G	1	1	1	i	1	1	1	1T_0.034	0.034	2609988	2609988	ENOSF1	-	GSM3112024	THP1	CTCF		NA	NA	NA	NA	NA	NA
chr18	712356	rs3786350	G/T	chr18	712355	712356	G	G	N	1	0	0	i	1	0	0	1G_0.110	0.11	2609988	2609988	ENOSF1	-	GSM3112028	THP1	CTCF		NA	NA	NA	NA	NA	NA
chr18	712356	rs3786350	G/T	chr18	712355	712356	G	T	N	1	0	0	i	1	0	0	1T_0.110	0.11	2609988	2609988	ENOSF1	-	GSM3112029	THP1	CTCF		NA	NA	NA	NA	NA	NA
chr18	712356	rs3786350	G/T	chr18	712355	712356	G	G	T	2	1	0.5	i	2	1	0.5	1G_0.150	0.15	2609988	2609988	ENOSF1	-	GSM3112031	THP1	CTCF		NA	NA	NA	NA	NA	NA
chr18	712356	rs3786350	G/T	chr18	712355	712356	G	G	N	1	0	0	i	1	0	0	1G_0.110	0.11	2609988	2609988	ENOSF1	-	GSM3112034	THP1	CTCF		NA	NA	NA	NA	NA	NA
chr18	712356	rs3786350	G/T	chr18	712355	712356	G	T	G	1	1	1	i	1	1	1	1T_0.034	0.034	2609988	2609988	ENOSF1	-	GSM3112062	THP1	CTCF		NA	NA	NA	NA	NA	NA
chr18	712356	rs3786350	G/T	chr18	712355	712356	G	T	G	1	1	1	i	1	1	1	1T_0.034	0.034	2609988	2609988	ENOSF1	-	GSM3112065	THP1	CTCF		NA	NA	NA	NA	NA	NA
chr18	712356	rs3786350	G/T	chr18	712355	712356	G	G	T	2	1	0.5	i	2	1	0.5	1G_0.150	0.15	2609988	2609988	ENOSF1	-	GSM3112066	THP1	CTCF		NA	NA	NA	NA	NA	NA
chr18	712356	rs3786350	G/T	chr18	712355	712356	G	G	N	1	0	0	i	1	0	0	1G_0.110	0.11	2609988	2609988	ENOSF1	-	GSM3112067	THP1	CTCF		NA	NA	NA	NA	NA	NA
chr18	712356	rs3786350	G/T	chr18	712355	712356	G	G	N	2	0	0	i	2	0	0	1G_0.194	0.194	2609988	2609988	ENOSF1	-	GSM3112069	THP1	CTCF		NA	NA	NA	NA	NA	NA
chr18	712356	rs3786350	G/T	chr18	712355	712356	G	G	N	2	0	0	i	2	0	0	1G_0.194	0.194	2609988	2609988	ENOSF1	-	GSM3112070	THP1	CTCF		NA	NA	NA	NA	NA	NA
chr18	712356	rs3786350	G/T	chr18	712355	712356	G	T	G	1	1	1	i	1	1	1	1T_0.034	0.034	2609988	2609988	ENOSF1	-	GSM3112091	THP1	CTCF		NA	NA	NA	NA	NA	NA
chr18	712356	rs3786350	G/T	chr18	712355	712356	G	G	T	16	4	0.25	i	16	4	0.25	1G_0.565	0.565	2609988	2609988	ENOSF1	-	GSM2108046	THP1	H3K27ac		NA	NA	NA	NA	NA	NA
chr18	712356	rs3786350	G/T	chr18	712355	712356	G	T	G	23	20	0.869565	i	23	20	0.869565	1T_0.247	0.247	2609988	2609988	ENOSF1	-	GSM2544236	THP1	H3K27ac		NA	NA	NA	NA	NA	NA
chr18	712356	rs3786350	G/T	chr18	712355	712356	G	T	G	13	13	1	i	13	13	1	1T_0.172	0.172	2609988	2609988	ENOSF1	-	GSM2544238	THP1	H3K27ac		NA	NA	NA	NA	NA	NA
chr18	712356	rs3786350	G/T	chr18	712355	712356	G	G	T	17	12	0.705882	i	17	12	0.705882	1G_0.313	0.313	2609988	2609988	ENOSF1	-	GSM2544239	THP1	H3K27ac		NA	NA	NA	NA	NA	NA
chr18	712356	rs3786350	G/T	chr18	712355	712356	G	G	T	15	8	0.533333	i	15	8	0.533333	1G_0.427	0.427	2609988	2609988	ENOSF1	-	GSM2881831	THP1	H3K27ac		NA	NA	NA	NA	NA	NA
chr18	712356	rs3786350	G/T	chr18	712355	712356	G	G	T	19	10	0.526316	i	19	10	0.526316	1G_0.462	0.462	2609988	2609988	ENOSF1	-	GSM2881832	THP1	H3K27ac		NA	NA	NA	NA	NA	NA
chr18	712356	rs3786350	G/T	chr18	712355	712356	G	G,G,G,G	T,T,T,T	21,21,21,21	7,7,7,7	0.333333333333333,0.333333333333333,0.333333333333333,0.333333333333333	i	21	7	0.333333	4G_0.861	0.861	2609988	2609988	ENOSF1	-	GSM3057092	THP1	H3K27ac		NA	NA	NA	NA	NA	NA
chr18	712356	rs3786350	G/T	chr18	712355	712356	G	G	N	11	0	0	i	11	0	0	1G_0.523	0.523	2609988	2609988	ENOSF1	-	GSM3112082	THP1	H3K27ac		NA	NA	NA	NA	NA	NA
chr18	712356	rs3786350	G/T	chr18	712355	712356	G	G	T	10	9	0.9	i	10	9	0.9	1G_0.180	0.18	2609988	2609988	ENOSF1	-	GSM3514952	THP1	H3K27ac		NA	NA	NA	NA	NA	NA
chr18	712356	rs3786350	G/T	chr18	712355	712356	G	G	T	15	8	0.533333	i	15	8	0.533333	1G_0.427	0.427	2609988	2609988	ENOSF1	-	GSM3514953	THP1	H3K27ac		NA	NA	NA	NA	NA	NA
chr18	712356	rs3786350	G/T	chr18	712355	712356	G	G	T	58	32	0.551724	i	58	32	0.551724	1G_0.537	0.537	2609988	2609988	ENOSF1	-	GSM3681459	THP1	H3K27ac		NA	NA	NA	NA	NA	NA
chr18	712356	rs3786350	G/T	chr18	712355	712356	G	T,T	N,N	2,2	0,0	0,0	i	2	0	0	2T_0.450	0.45	2609988	2609988	ENOSF1	-	GSM1543978	THP1	H3K4me2		NA	NA	NA	NA	NA	NA
chr18	712356	rs3786350	G/T	chr18	712355	712356	G	G,G	T,T	14,14	8,8	0.571428571428571,0.571428571428571	i	14	8	0.571429	2G_0.561	0.561	2609988	2609988	ENOSF1	-	GSM1543981	THP1	H3K4me3		NA	NA	NA	NA	NA	NA
chr18	712356	rs3786350	G/T	chr18	712355	712356	G	G	T	10	4	0.4	i	10	4	0.4	1G_0.438	0.438	2609988	2609988	ENOSF1	-	GSM1873572	THP1	H3K4me3		NA	NA	NA	NA	NA	NA
chr18	712356	rs3786350	G/T	chr18	712355	712356	G	G	T	15	14	0.933333	i	15	14	0.933333	1G_0.198	0.198	2609988	2609988	ENOSF1	-	GSM2108047	THP1	H3K4me3		NA	NA	NA	NA	NA	NA
chr18	712356	rs3786350	G/T	chr18	712355	712356	G	T	G	26	24	0.923077	i	26	24	0.923077	1T_0.231	0.231	2609988	2609988	ENOSF1	-	GSM2881825	THP1	H3K4me3		NA	NA	NA	NA	NA	NA
chr18	712356	rs3786350	G/T	chr18	712355	712356	G	G	T	35	16	0.457143	i	35	16	0.457143	1G_0.575	0.575	2609988	2609988	ENOSF1	-	GSM2881826	THP1	H3K4me3		NA	NA	NA	NA	NA	NA
chr18	712356	rs3786350	G/T	chr18	712355	712356	G	G	T	33	22	0.666667	i	33	22	0.666667	1G_0.397	0.397	2609988	2609988	ENOSF1	-	GSM2881827	THP1	H3K4me3		NA	NA	NA	NA	NA	NA
chr18	712356	rs3786350	G/T	chr18	712355	712356	G	G	T	24	14	0.583333	i	24	14	0.583333	1G_0.443	0.443	2609988	2609988	ENOSF1	-	GSM2881828	THP1	H3K4me3		NA	NA	NA	NA	NA	NA
chr18	712356	rs3786350	G/T	chr18	712355	712356	G	G	T	28	19	0.678571	i	28	19	0.678571	1G_0.374	0.374	2609988	2609988	ENOSF1	-	GSM2881829	THP1	H3K4me3		NA	NA	NA	NA	NA	NA
chr18	712356	rs3786350	G/T	chr18	712355	712356	G	G	T	33	17	0.515152	i	33	17	0.515152	1G_0.528	0.528	2609988	2609988	ENOSF1	-	GSM2881830	THP1	H3K4me3		NA	NA	NA	NA	NA	NA
chr18	712356	rs3786350	G/T	chr18	712355	712356	G	T	N	1	0	0	i	1	0	0	1T_0.110	0.11	2609988	2609988	ENOSF1	-	GSM3261521	THP1	H3K4me3		NA	NA	NA	NA	NA	NA
chr18	712356	rs3786350	G/T	chr18	712355	712356	G	T	G	5	2	0.4	i	5	2	0.4	1T_0.313	0.313	2609988	2609988	ENOSF1	-	GSM3261522	THP1	H3K4me3		NA	NA	NA	NA	NA	NA
chr18	712356	rs3786350	G/T	chr18	712355	712356	G	G	T	3	1	0.333333	i	3	1	0.333333	1G_0.239	0.239	2609988	2609988	ENOSF1	-	GSM3261523	THP1	H3K4me3		NA	NA	NA	NA	NA	NA
chr18	712356	rs3786350	G/T	chr18	712355	712356	G	G	T	48	36	0.75	i	48	36	0.75	1G_0.351	0.351	2609988	2609988	ENOSF1	-	GSM3377517	THP1	H3K4me3		NA	NA	NA	NA	NA	NA
chr18	712356	rs3786350	G/T	chr18	712355	712356	G	G	T	31	22	0.709677	i	31	22	0.709677	1G_0.356	0.356	2609988	2609988	ENOSF1	-	GSM3377518	THP1	H3K4me3		NA	NA	NA	NA	NA	NA
chr18	712356	rs3786350	G/T	chr18	712355	712356	G	G	T	37	23	0.621622	i	37	23	0.621622	1G_0.446	0.446	2609988	2609988	ENOSF1	-	GSM3377519	THP1	H3K4me3		NA	NA	NA	NA	NA	NA
chr18	712356	rs3786350	G/T	chr18	712355	712356	G	T	G	35	26	0.742857	i	35	26	0.742857	1T_0.341	0.341	2609988	2609988	ENOSF1	-	GSM3377520	THP1	H3K4me3		NA	NA	NA	NA	NA	NA
chr18	712356	rs3786350	G/T	chr18	712355	712356	G	G	T	39	31	0.794872	i	39	31	0.794872	1G_0.311	0.311	2609988	2609988	ENOSF1	-	GSM3377521	THP1	H3K4me3		NA	NA	NA	NA	NA	NA
chr18	712356	rs3786350	G/T	chr18	712355	712356	G	G	T	46	22	0.478261	i	46	22	0.478261	1G_0.583	0.583	2609988	2609988	ENOSF1	-	GSM3377522	THP1	H3K4me3		NA	NA	NA	NA	NA	NA
chr18	712356	rs3786350	G/T	chr18	712355	712356	G	T	G	25	22	0.88	i	25	22	0.88	1T_0.246	0.246	2609988	2609988	ENOSF1	-	GSM3377523	THP1	H3K4me3		NA	NA	NA	NA	NA	NA
chr18	712356	rs3786350	G/T	chr18	712355	712356	G	G	T	25	9	0.36	i	25	9	0.36	1G_0.595	0.595	2609988	2609988	ENOSF1	-	GSM3377524	THP1	H3K4me3		NA	NA	NA	NA	NA	NA
chr18	712356	rs3786350	G/T	chr18	712355	712356	G	T	G	22	20	0.909091	i	22	20	0.909091	1T_0.227	0.227	2609988	2609988	ENOSF1	-	GSM3377525	THP1	H3K4me3		NA	NA	NA	NA	NA	NA
chr18	712356	rs3786350	G/T	chr18	712355	712356	G	T	G	22	19	0.863636	i	22	19	0.863636	1T_0.247	0.247	2609988	2609988	ENOSF1	-	GSM3377526	THP1	H3K4me3		NA	NA	NA	NA	NA	NA
chr18	712356	rs3786350	G/T	chr18	712355	712356	G	G	T	29	13	0.448276	i	29	13	0.448276	1G_0.562	0.562	2609988	2609988	ENOSF1	-	GSM3377527	THP1	H3K4me3		NA	NA	NA	NA	NA	NA
chr18	712356	rs3786350	G/T	chr18	712355	712356	G	G	T	38	27	0.710526	i	38	27	0.710526	1G_0.367	0.367	2609988	2609988	ENOSF1	-	GSM3377528	THP1	H3K4me3		NA	NA	NA	NA	NA	NA
chr18	712356	rs3786350	G/T	chr18	712355	712356	G	G	T	74	68	0.918919	i	74	68	0.918919	1G_0.268	0.268	2609988	2609988	ENOSF1	-	GSM3681460	THP1	H3K4me3		NA	NA	NA	NA	NA	NA
chr18	712356	rs3786350	G/T	chr18	712355	712356	G	T	G	1	1	1	i	1	1	1	1T_0.034	0.034	2609988	2609988	ENOSF1	-	GSM1901549	THP1	JMJD1C		NA	NA	NA	NA	NA	NA
chr18	712356	rs3786350	G/T	chr18	712355	712356	G	T	N	1	0	0	i	1	0	0	1T_0.110	0.11	2609988	2609988	ENOSF1	-	GSM2212253	THP1	KMT2A		NA	NA	NA	NA	NA	NA
chr18	712356	rs3786350	G/T	chr18	712355	712356	G	G,G,G,G	N,N,N,N	1,1,1,1	0,0,0,0	0,0,0,0	i	1	0	0	4G_0.544	0.544	2609988	2609988	ENOSF1	-	GSM3057099	THP1	KMT2B		NA	NA	NA	NA	NA	NA
chr18	712356	rs3786350	G/T	chr18	712355	712356	G	T	G	5	2	0.4	i	5	2	0.4	1T_0.313	0.313	2609988	2609988	ENOSF1	-	GSM1520909	THP1	LEO1		NA	NA	NA	NA	NA	NA
chr18	712356	rs3786350	G/T	chr18	712355	712356	G	G	T	2	1	0.5	i	2	1	0.5	1G_0.150	0.15	2609988	2609988	ENOSF1	-	GSM1520917	THP1	PAF1		NA	NA	NA	NA	NA	NA
chr18	712356	rs3786350	G/T	chr18	712355	712356	G	G	N	2	0	0	i	2	0	0	1G_0.194	0.194	2609988	2609988	ENOSF1	-	GSM1520916	THP1	PAF1		NA	NA	NA	NA	NA	NA
chr18	712356	rs3786350	G/T	chr18	712355	712356	G	G	T	4	3	0.75	i	4	3	0.75	1G_0.150	0.15	2609988	2609988	ENOSF1	-	GSM1520912	THP1	POLR2A		NA	NA	NA	NA	NA	NA
chr18	712356	rs3786350	G/T	chr18	712355	712356	G	T	N	1	0	0	i	1	0	0	1T_0.110	0.11	2609988	2609988	ENOSF1	-	GSM1520913	THP1	POLR2A		NA	NA	NA	NA	NA	NA
chr18	712356	rs3786350	G/T	chr18	712355	712356	G	G	T	4	3	0.75	i	4	3	0.75	1G_0.150	0.15	2609988	2609988	ENOSF1	-	GSM1520923	THP1	POLR2A		NA	NA	NA	NA	NA	NA
chr18	712356	rs3786350	G/T	chr18	712355	712356	G	T	G	2	1	0.5	i	2	1	0.5	1T_0.150	0.15	2609988	2609988	ENOSF1	-	GSM1520925	THP1	POLR2A		NA	NA	NA	NA	NA	NA
chr18	712356	rs3786350	G/T	chr18	712355	712356	G	G,G,G,G	T,T,T,T	3,3,3,3	2,2,2,2	0.666666666666667,0.666666666666667,0.666666666666667,0.666666666666667	i	3	2	0.666667	4G_0.476	0.476	2609988	2609988	ENOSF1	-	GSM2779054	THP1	POLR2A		NA	NA	NA	NA	NA	NA
chr18	712356	rs3786350	G/T	chr18	712355	712356	G	G,G,G,G	N,N,N,N	2,2,2,2	0,0,0,0	0,0,0,0	i	2	0	0	4G_0.700	0.7	2609988	2609988	ENOSF1	-	GSM2779055	THP1	POLR2A		NA	NA	NA	NA	NA	NA
chr18	712356	rs3786350	G/T	chr18	712355	712356	G	G,G,G,G	T,T,T,T	6,6,6,6	1,1,1,1	0.166666666666667,0.166666666666667,0.166666666666667,0.166666666666667	i	6	1	0.166667	4G_0.838	0.838	2609988	2609988	ENOSF1	-	GSM2779056	THP1	POLR2A		NA	NA	NA	NA	NA	NA
chr18	712356	rs3786350	G/T	chr18	712355	712356	G	T,T,T,T	G,G,G,G	2,2,2,2	2,2,2,2	1,1,1,1	i	2	2	1	4T_0.257	0.257	2609988	2609988	ENOSF1	-	GSM2779057	THP1	POLR2A		NA	NA	NA	NA	NA	NA
chr18	712356	rs3786350	G/T	chr18	712355	712356	G	G	T	4	2	0.5	i	4	2	0.5	1G_0.244	0.244	2609988	2609988	ENOSF1	-	GSM3111973	THP1	POLR2A		NA	NA	NA	NA	NA	NA
chr18	712356	rs3786350	G/T	chr18	712355	712356	G	G	T	5	2	0.4	i	5	2	0.4	1G_0.313	0.313	2609988	2609988	ENOSF1	-	GSM3111974	THP1	POLR2A		NA	NA	NA	NA	NA	NA
chr18	712356	rs3786350	G/T	chr18	712355	712356	G	T	G	8	6	0.75	i	8	6	0.75	1T_0.218	0.218	2609988	2609988	ENOSF1	-	GSM3111975	THP1	POLR2A		NA	NA	NA	NA	NA	NA
chr18	712356	rs3786350	G/T	chr18	712355	712356	G	G	T	19	6	0.315789	i	19	6	0.315789	1G_0.578	0.578	2609988	2609988	ENOSF1	-	GSM3111976	THP1	POLR2A		NA	NA	NA	NA	NA	NA
chr18	712356	rs3786350	G/T	chr18	712355	712356	G	G	T	10	2	0.2	i	10	2	0.2	1G_0.486	0.486	2609988	2609988	ENOSF1	-	GSM3111977	THP1	POLR2A		NA	NA	NA	NA	NA	NA
chr18	712356	rs3786350	G/T	chr18	712355	712356	G	G,G	N,N	2,2	0,0	0,0	i	2	0	0	2G_0.450	0.45	2609988	2609988	ENOSF1	-	GSM3112002	THP1	POLR2A		NA	NA	NA	NA	NA	NA
chr18	712356	rs3786350	G/T	chr18	712355	712356	G	G,G	T,T	4,4	1,1	0.25,0.25	i	4	1	0.25	2G_0.570	0.57	2609988	2609988	ENOSF1	-	GSM3112004	THP1	POLR2A		NA	NA	NA	NA	NA	NA
chr18	712356	rs3786350	G/T	chr18	712355	712356	G	T,T	G,G	1,1	1,1	1,1	i	1	1	1	2T_0.100	0.1	2609988	2609988	ENOSF1	-	GSM3112005	THP1	POLR2A		NA	NA	NA	NA	NA	NA
chr18	712356	rs3786350	G/T	chr18	712355	712356	G	G,G	N,N	3,3	0,0	0,0	i	3	0	0	2G_0.540	0.54	2609988	2609988	ENOSF1	-	GSM3112007	THP1	POLR2A		NA	NA	NA	NA	NA	NA
chr18	712356	rs3786350	G/T	chr18	712355	712356	G	G,G	T,T	3,3	1,1	0.333333333333333,0.333333333333333	i	3	1	0.333333	2G_0.489	0.489	2609988	2609988	ENOSF1	-	GSM3112008	THP1	POLR2A		NA	NA	NA	NA	NA	NA
chr18	712356	rs3786350	G/T	chr18	712355	712356	G	G,G	N,N	1,1	0,0	0,0	i	1	0	0	2G_0.300	0.3	2609988	2609988	ENOSF1	-	GSM3112011	THP1	POLR2A		NA	NA	NA	NA	NA	NA
chr18	712356	rs3786350	G/T	chr18	712355	712356	G	G	T	6	1	0.166667	i	6	1	0.166667	1G_0.387	0.387	2609988	2609988	ENOSF1	-	GSM3112038	THP1	POLR2A		NA	NA	NA	NA	NA	NA
chr18	712356	rs3786350	G/T	chr18	712355	712356	G	T	G	7	5	0.714286	i	7	5	0.714286	1T_0.220	0.22	2609988	2609988	ENOSF1	-	GSM3112039	THP1	POLR2A		NA	NA	NA	NA	NA	NA
chr18	712356	rs3786350	G/T	chr18	712355	712356	G	T	G	5	4	0.8	i	5	4	0.8	1T_0.154	0.154	2609988	2609988	ENOSF1	-	GSM3112040	THP1	POLR2A		NA	NA	NA	NA	NA	NA
chr18	712356	rs3786350	G/T	chr18	712355	712356	G	G	T	3	2	0.666667	i	3	2	0.666667	1G_0.148	0.148	2609988	2609988	ENOSF1	-	GSM3112041	THP1	POLR2A		NA	NA	NA	NA	NA	NA
chr18	712356	rs3786350	G/T	chr18	712355	712356	G	G	T	5	3	0.6	i	5	3	0.6	1G_0.236	0.236	2609988	2609988	ENOSF1	-	GSM3112042	THP1	POLR2A		NA	NA	NA	NA	NA	NA
chr18	712356	rs3786350	G/T	chr18	712355	712356	G	T	G	3	2	0.666667	i	3	2	0.666667	1T_0.148	0.148	2609988	2609988	ENOSF1	-	GSM3112043	THP1	POLR2A		NA	NA	NA	NA	NA	NA
chr18	712356	rs3786350	G/T	chr18	712355	712356	G	G	A	2	1	0.5	i	2	1	0.5	1G_0.150	0.15	2609988	2609988	ENOSF1	-	GSM3112044	THP1	POLR2A		NA	NA	NA	NA	NA	NA
chr18	712356	rs3786350	G/T	chr18	712355	712356	G	T	G	1	1	1	i	1	1	1	1T_0.034	0.034	2609988	2609988	ENOSF1	-	GSM3112045	THP1	POLR2A		NA	NA	NA	NA	NA	NA
chr18	712356	rs3786350	G/T	chr18	712355	712356	G	G	T	3	1	0.333333	i	3	1	0.333333	1G_0.239	0.239	2609988	2609988	ENOSF1	-	GSM3112046	THP1	POLR2A		NA	NA	NA	NA	NA	NA
chr18	712356	rs3786350	G/T	chr18	712355	712356	G	T	G	2	2	1	i	2	2	1	1T_0.060	0.06	2609988	2609988	ENOSF1	-	GSM3112047	THP1	POLR2A		NA	NA	NA	NA	NA	NA
chr18	712356	rs3786350	G/T	chr18	712355	712356	G	T	G	5	4	0.8	i	5	4	0.8	1T_0.154	0.154	2609988	2609988	ENOSF1	-	GSM3112048	THP1	POLR2A		NA	NA	NA	NA	NA	NA
chr18	712356	rs3786350	G/T	chr18	712355	712356	G	G	T	2	1	0.5	i	2	1	0.5	1G_0.150	0.15	2609988	2609988	ENOSF1	-	GSM3112083	THP1	POLR2A		NA	NA	NA	NA	NA	NA
chr18	712356	rs3786350	G/T	chr18	712355	712356	G	T	G	2	2	1	i	2	2	1	1T_0.060	0.06	2609988	2609988	ENOSF1	-	GSM3112084	THP1	POLR2A		NA	NA	NA	NA	NA	NA
chr18	712356	rs3786350	G/T	chr18	712355	712356	G	T	G	4	2	0.5	i	4	2	0.5	1T_0.244	0.244	2609988	2609988	ENOSF1	-	GSM3112085	THP1	POLR2A		NA	NA	NA	NA	NA	NA
chr18	712356	rs3786350	G/T	chr18	712355	712356	G	G	T	2	1	0.5	i	2	1	0.5	1G_0.150	0.15	2609988	2609988	ENOSF1	-	GSM3112095	THP1	POLR2A		NA	NA	NA	NA	NA	NA
chr18	712356	rs3786350	G/T	chr18	712355	712356	G	G	T	5	3	0.6	i	5	3	0.6	1G_0.236	0.236	2609988	2609988	ENOSF1	-	GSM3112096	THP1	POLR2A		NA	NA	NA	NA	NA	NA
chr18	712356	rs3786350	G/T	chr18	712355	712356	G	G	T	8	3	0.375	i	8	3	0.375	1G_0.406	0.406	2609988	2609988	ENOSF1	-	GSM3112097	THP1	POLR2A		NA	NA	NA	NA	NA	NA
chr18	712356	rs3786350	G/T	chr18	712355	712356	G	G	T	5	3	0.6	i	5	3	0.6	1G_0.236	0.236	2609988	2609988	ENOSF1	-	GSM3112098	THP1	POLR2A		NA	NA	NA	NA	NA	NA
chr18	712356	rs3786350	G/T	chr18	712355	712356	G	T	G	1	1	1	i	1	1	1	1T_0.034	0.034	2609988	2609988	ENOSF1	-	GSM3356667	THP1	POLR2A		NA	NA	NA	NA	NA	NA
chr18	712356	rs3786350	G/T	chr18	712355	712356	G	G	T	5	3	0.6	i	5	3	0.6	1G_0.236	0.236	2609988	2609988	ENOSF1	-	GSM3356668	THP1	POLR2A		NA	NA	NA	NA	NA	NA
chr18	712356	rs3786350	G/T	chr18	712355	712356	G	G	N	1	0	0	i	1	0	0	1G_0.110	0.11	2609988	2609988	ENOSF1	-	GSM3356669	THP1	POLR2A		NA	NA	NA	NA	NA	NA
chr18	712356	rs3786350	G/T	chr18	712355	712356	G	G	T	5	2	0.4	i	5	2	0.4	1G_0.313	0.313	2609988	2609988	ENOSF1	-	GSM3356670	THP1	POLR2A		NA	NA	NA	NA	NA	NA
chr18	712356	rs3786350	G/T	chr18	712355	712356	G	G	T	18	12	0.666667	i	18	12	0.666667	1G_0.348	0.348	2609988	2609988	ENOSF1	-	GSM1520919	THP1	POLR2A		NA	NA	NA	NA	NA	NA
chr18	712356	rs3786350	G/T	chr18	712355	712356	G	T	G	1	1	1	i	1	1	1	1T_0.034	0.034	2609988	2609988	ENOSF1	-	GSM1520924	THP1	POLR2A		NA	NA	NA	NA	NA	NA
chr18	712356	rs3786350	G/T	chr18	712355	712356	G	T	G	5	3	0.6	i	5	3	0.6	1T_0.236	0.236	2609988	2609988	ENOSF1	-	GSM2544234	THP1	POLR3D		NA	NA	NA	NA	NA	NA
chr18	712356	rs3786350	G/T	chr18	712355	712356	G	T	G	3	2	0.666667	i	3	2	0.666667	1T_0.148	0.148	2609988	2609988	ENOSF1	-	GSM2544235	THP1	POLR3D		NA	NA	NA	NA	NA	NA
chr18	712356	rs3786350	G/T	chr18	712355	712356	G	T	N	1	0	0	i	1	0	0	1T_0.110	0.11	2609988	2609988	ENOSF1	-	GSM3111968	THP1	RAD21		NA	NA	NA	NA	NA	NA
chr18	712356	rs3786350	G/T	chr18	712355	712356	G	T	N	1	0	0	i	1	0	0	1T_0.110	0.11	2609988	2609988	ENOSF1	-	GSM3111969	THP1	RAD21		NA	NA	NA	NA	NA	NA
chr18	712356	rs3786350	G/T	chr18	712355	712356	G	T	N	1	0	0	i	1	0	0	1T_0.110	0.11	2609988	2609988	ENOSF1	-	GSM3111970	THP1	RAD21		NA	NA	NA	NA	NA	NA
chr18	712356	rs3786350	G/T	chr18	712355	712356	G	G	N	1	0	0	i	1	0	0	1G_0.110	0.11	2609988	2609988	ENOSF1	-	GSM3111971	THP1	RAD21		NA	NA	NA	NA	NA	NA
chr18	712356	rs3786350	G/T	chr18	712355	712356	G	T,T	N,N	1,1	0,0	0,0	i	1	0	0	2T_0.300	0.3	2609988	2609988	ENOSF1	-	GSM3112016	THP1	RAD21		NA	NA	NA	NA	NA	NA
chr18	712356	rs3786350	G/T	chr18	712355	712356	G	T,T	N,N	2,2	0,0	0,0	i	2	0	0	2T_0.450	0.45	2609988	2609988	ENOSF1	-	GSM3112022	THP1	RAD21		NA	NA	NA	NA	NA	NA
chr18	712356	rs3786350	G/T	chr18	712355	712356	G	G	N	2	0	0	i	2	0	0	1G_0.194	0.194	2609988	2609988	ENOSF1	-	GSM3112050	THP1	RAD21		NA	NA	NA	NA	NA	NA
chr18	712356	rs3786350	G/T	chr18	712355	712356	G	G	N	1	0	0	i	1	0	0	1G_0.110	0.11	2609988	2609988	ENOSF1	-	GSM3112051	THP1	RAD21		NA	NA	NA	NA	NA	NA
chr18	712356	rs3786350	G/T	chr18	712355	712356	G	G	N	1	0	0	i	1	0	0	1G_0.110	0.11	2609988	2609988	ENOSF1	-	GSM3112053	THP1	RAD21		NA	NA	NA	NA	NA	NA
chr18	712356	rs3786350	G/T	chr18	712355	712356	G	T	N	1	0	0	i	1	0	0	1T_0.110	0.11	2609988	2609988	ENOSF1	-	GSM3112054	THP1	RAD21		NA	NA	NA	NA	NA	NA
chr18	712356	rs3786350	G/T	chr18	712355	712356	G	T	N	1	0	0	i	1	0	0	1T_0.110	0.11	2609988	2609988	ENOSF1	-	GSM3112055	THP1	RAD21		NA	NA	NA	NA	NA	NA
chr18	712356	rs3786350	G/T	chr18	712355	712356	G	G	N	1	0	0	i	1	0	0	1G_0.110	0.11	2609988	2609988	ENOSF1	-	GSM3112058	THP1	RAD21		NA	NA	NA	NA	NA	NA
chr18	712356	rs3786350	G/T	chr18	712355	712356	G	G	N	1	0	0	i	1	0	0	1G_0.110	0.11	2609988	2609988	ENOSF1	-	GSM3112087	THP1	RAD21		NA	NA	NA	NA	NA	NA
chr18	712356	rs3786350	G/T	chr18	712355	712356	G	G	N	2	0	0	i	2	0	0	1G_0.194	0.194	2609988	2609988	ENOSF1	-	GSM3112089	THP1	RAD21		NA	NA	NA	NA	NA	NA
chr18	712356	rs3786350	G/T	chr18	712355	712356	G	T	G	1	1	1	i	1	1	1	1T_0.034	0.034	2609988	2609988	ENOSF1	-	GSM3112090	THP1	RAD21		NA	NA	NA	NA	NA	NA
chr18	712356	rs3786350	G/T	chr18	712355	712356	G	T,T,T,T	N,N,N,N	1,1,1,1	0,0,0,0	0,0,0,0	i	1	0	0	4T_0.544	0.544	2609988	2609988	ENOSF1	-	GSM3057094	THP1	RCOR1		NA	NA	NA	NA	NA	NA
chr18	712356	rs3786350	G/T	chr18	712355	712356	G	T	N	3	0	0	i	3	0	0	1T_0.261	0.261	2609988	2609988	ENOSF1	-	GSM3112112	THP1	RELA		NA	NA	NA	NA	NA	NA
chr18	712356	rs3786350	G/T	chr18	712355	712356	G	T	N	1	0	0	i	1	0	0	1T_0.110	0.11	2609988	2609988	ENOSF1	-	GSM2359982	THP1	SPI1		NA	NA	NA	NA	NA	NA
chr18	712356	rs3786350	G/T	chr18	712355	712356	G	G	N	1	0	0	i	1	0	0	1G_0.110	0.11	2609988	2609988	ENOSF1	-	GSM2359984	THP1	SPI1		NA	NA	NA	NA	NA	NA
chr18	712356	rs3786350	G/T	chr18	712355	712356	G	T,T,T,T	N,N,N,N	1,1,1,1	0,0,0,0	0,0,0,0	i	1	0	0	4T_0.544	0.544	2609988	2609988	ENOSF1	-	GSM3057096	THP1	SPI1		NA	NA	NA	NA	NA	NA
chr18	712356	rs3786350	G/T	chr18	712355	712356	G	G,G,G,G	T,T,T,T	4,4,4,4	1,1,1,1	0.25,0.25,0.25,0.25	i	4	1	0.25	4G_0.771	0.771	2609988	2609988	ENOSF1	-	GSM3057097	THP1	SPI1		NA	NA	NA	NA	NA	NA
chr18	712356	rs3786350	G/T	chr18	712355	712356	G	G	T	2	1	0.5	i	2	1	0.5	1G_0.150	0.15	2609988	2609988	ENOSF1	-	GSM3112104	THP1	SPI1		NA	NA	NA	NA	NA	NA
chr18	712356	rs3786350	G/T	chr18	712355	712356	G	T	N	1	0	0	i	1	0	0	1T_0.110	0.11	2609988	2609988	ENOSF1	-	GSM3514945	THP1	SPI1		NA	NA	NA	NA	NA	NA
chr18	712356	rs3786350	G/T	chr18	712355	712356	G	G	N	1	0	0	i	1	0	0	1G_0.110	0.11	2609988	2609988	ENOSF1	-	GSM624143	THP1	SPI1		NA	NA	NA	NA	NA	NA
chr18	712356	rs3786350	G/T	chr18	712355	712356	G	G	T	8	4	0.5	i	8	4	0.5	1G_0.355	0.355	2609988	2609988	ENOSF1	-	GSM3330435	THP1	TRP47		NA	NA	NA	NA	NA	NA
chr18	712356	rs3786350	G/T	chr18	712355	712356	G	G	N	4	0	0	i	4	0	0	1G_0.315	0.315	2609988	2609988	ENOSF1	-	GSM3330436	THP1	TRP47		NA	NA	NA	NA	NA	NA
chr18	712356	rs3786350	G/T	chr18	712355	712356	G	A	G	1	1	1	i	1	1	1	1A_0.034	0.034	2609988	2609988	ENOSF1	-	GSM2371449	THP1	VDR		NA	NA	NA	NA	NA	NA
chr18	3247258	rs4798075	A/C	chr18	3247255	3247256	A	C	A	5	1	0.2	i	5	1	0.2	1C_0.347	0.347	75088	75088	MYL12A	+	GSM1520921	THP1	CDK9		NA	NA	NA	NA	NA	NA
chr18	3247258	rs4798075	A/C	chr18	3247255	3247256	A	C	A	2	1	0.5	i	2	1	0.5	1C_0.150	0.15	75088	75088	MYL12A	+	GSM3514947	THP1	CEBPA		NA	NA	NA	NA	NA	NA
chr18	3247258	rs4798075	A/C	chr18	3247255	3247256	A	C	N	1	0	0	i	1	0	0	1C_0.110	0.11	75088	75088	MYL12A	+	GSM2881837	THP1	CONTROL		NA	NA	NA	NA	NA	NA
chr18	3247258	rs4798075	A/C	chr18	3247255	3247256	A	A	C	14	8	0.571429	i	14	8	0.571429	1A_0.392	0.392	75088	75088	MYL12A	+	GSM2108046	THP1	H3K27ac		NA	NA	NA	NA	NA	NA
chr18	3247258	rs4798075	A/C	chr18	3247255	3247256	A	A	C	28	22	0.785714	i	28	22	0.785714	1A_0.300	0.3	75088	75088	MYL12A	+	GSM2544236	THP1	H3K27ac		NA	NA	NA	NA	NA	NA
chr18	3247258	rs4798075	A/C	chr18	3247255	3247256	A	A	C	28	13	0.464286	i	28	13	0.464286	1A_0.548	0.548	75088	75088	MYL12A	+	GSM2544238	THP1	H3K27ac		NA	NA	NA	NA	NA	NA
chr18	3247258	rs4798075	A/C	chr18	3247255	3247256	A	A	C	15	14	0.933333	i	15	14	0.933333	1A_0.198	0.198	75088	75088	MYL12A	+	GSM2544239	THP1	H3K27ac		NA	NA	NA	NA	NA	NA
chr18	3247258	rs4798075	A/C	chr18	3247255	3247256	A	C	A	21	15	0.714286	i	21	15	0.714286	1C_0.325	0.325	75088	75088	MYL12A	+	GSM2881831	THP1	H3K27ac		NA	NA	NA	NA	NA	NA
chr18	3247258	rs4798075	A/C	chr18	3247255	3247256	A	C	A	17	16	0.941176	i	17	16	0.941176	1C_0.204	0.204	75088	75088	MYL12A	+	GSM2881832	THP1	H3K27ac		NA	NA	NA	NA	NA	NA
chr18	3247258	rs4798075	A/C	chr18	3247255	3247256	A	C,C,C,C	A,A,A,A	6,6,6,6	1,1,1,1	0.166666666666667,0.166666666666667,0.166666666666667,0.166666666666667	i	6	1	0.166667	4C_0.838	0.838	75088	75088	MYL12A	+	GSM3057092	THP1	H3K27ac		NA	NA	NA	NA	NA	NA
chr18	3247258	rs4798075	A/C	chr18	3247255	3247256	A	C	N	4	0	0	i	4	0	0	1C_0.315	0.315	75088	75088	MYL12A	+	GSM3112082	THP1	H3K27ac		NA	NA	NA	NA	NA	NA
chr18	3247258	rs4798075	A/C	chr18	3247255	3247256	A	C	A	9	8	0.888889	i	9	8	0.888889	1C_0.176	0.176	75088	75088	MYL12A	+	GSM3514952	THP1	H3K27ac		NA	NA	NA	NA	NA	NA
chr18	3247258	rs4798075	A/C	chr18	3247255	3247256	A	A	C	14	9	0.642857	i	14	9	0.642857	1A_0.341	0.341	75088	75088	MYL12A	+	GSM3514953	THP1	H3K27ac		NA	NA	NA	NA	NA	NA
chr18	3247258	rs4798075	A/C	chr18	3247255	3247256	A	A	C	25	20	0.8	i	25	20	0.8	1A_0.284	0.284	75088	75088	MYL12A	+	GSM3681459	THP1	H3K27ac		NA	NA	NA	NA	NA	NA
chr18	3247258	rs4798075	A/C	chr18	3247255	3247256	A	A,A	C,C	3,3	3,3	1,1	i	3	3	1	2A_0.180	0.18	75088	75088	MYL12A	+	GSM1543981	THP1	H3K4me3		NA	NA	NA	NA	NA	NA
chr18	3247258	rs4798075	A/C	chr18	3247255	3247256	A	A	C	7	3	0.428571	i	7	3	0.428571	1A_0.362	0.362	75088	75088	MYL12A	+	GSM1873572	THP1	H3K4me3		NA	NA	NA	NA	NA	NA
chr18	3247258	rs4798075	A/C	chr18	3247255	3247256	A	C	A	11	7	0.636364	i	11	7	0.636364	1C_0.318	0.318	75088	75088	MYL12A	+	GSM2108047	THP1	H3K4me3		NA	NA	NA	NA	NA	NA
chr18	3247258	rs4798075	A/C	chr18	3247255	3247256	A	A	C	11	6	0.545455	i	11	6	0.545455	1A_0.376	0.376	75088	75088	MYL12A	+	GSM2881825	THP1	H3K4me3		NA	NA	NA	NA	NA	NA
chr18	3247258	rs4798075	A/C	chr18	3247255	3247256	A	A	C	13	11	0.846154	i	13	11	0.846154	1A_0.220	0.22	75088	75088	MYL12A	+	GSM2881826	THP1	H3K4me3		NA	NA	NA	NA	NA	NA
chr18	3247258	rs4798075	A/C	chr18	3247255	3247256	A	A	C	13	8	0.615385	i	13	8	0.615385	1A_0.352	0.352	75088	75088	MYL12A	+	GSM2881827	THP1	H3K4me3		NA	NA	NA	NA	NA	NA
chr18	3247258	rs4798075	A/C	chr18	3247255	3247256	A	C	A	12	9	0.75	i	12	9	0.75	1C_0.257	0.257	75088	75088	MYL12A	+	GSM2881828	THP1	H3K4me3		NA	NA	NA	NA	NA	NA
chr18	3247258	rs4798075	A/C	chr18	3247255	3247256	A	A	C	8	5	0.625	i	8	5	0.625	1A_0.285	0.285	75088	75088	MYL12A	+	GSM2881829	THP1	H3K4me3		NA	NA	NA	NA	NA	NA
chr18	3247258	rs4798075	A/C	chr18	3247255	3247256	A	A	C	10	8	0.8	i	10	8	0.8	1A_0.216	0.216	75088	75088	MYL12A	+	GSM2881830	THP1	H3K4me3		NA	NA	NA	NA	NA	NA
chr18	3247258	rs4798075	A/C	chr18	3247255	3247256	A	C	N	1	0	0	i	1	0	0	1C_0.110	0.11	75088	75088	MYL12A	+	GSM3261522	THP1	H3K4me3		NA	NA	NA	NA	NA	NA
chr18	3247258	rs4798075	A/C	chr18	3247255	3247256	A	C	N	1	0	0	i	1	0	0	1C_0.110	0.11	75088	75088	MYL12A	+	GSM3261523	THP1	H3K4me3		NA	NA	NA	NA	NA	NA
chr18	3247258	rs4798075	A/C	chr18	3247255	3247256	A	A	C	26	17	0.653846	i	26	17	0.653846	1A_0.391	0.391	75088	75088	MYL12A	+	GSM3377517	THP1	H3K4me3		NA	NA	NA	NA	NA	NA
chr18	3247258	rs4798075	A/C	chr18	3247255	3247256	A	C	A	14	9	0.642857	i	14	9	0.642857	1C_0.341	0.341	75088	75088	MYL12A	+	GSM3377518	THP1	H3K4me3		NA	NA	NA	NA	NA	NA
chr18	3247258	rs4798075	A/C	chr18	3247255	3247256	A	A	C	14	8	0.571429	i	14	8	0.571429	1A_0.392	0.392	75088	75088	MYL12A	+	GSM3377519	THP1	H3K4me3		NA	NA	NA	NA	NA	NA
chr18	3247258	rs4798075	A/C	chr18	3247255	3247256	A	A	C	14	11	0.785714	i	14	11	0.785714	1A_0.252	0.252	75088	75088	MYL12A	+	GSM3377520	THP1	H3K4me3		NA	NA	NA	NA	NA	NA
chr18	3247258	rs4798075	A/C	chr18	3247255	3247256	A	A	C	22	7	0.318182	i	22	7	0.318182	1A_0.598	0.598	75088	75088	MYL12A	+	GSM3377521	THP1	H3K4me3		NA	NA	NA	NA	NA	NA
chr18	3247258	rs4798075	A/C	chr18	3247255	3247256	A	A	C	15	13	0.866667	i	15	13	0.866667	1A_0.222	0.222	75088	75088	MYL12A	+	GSM3377522	THP1	H3K4me3		NA	NA	NA	NA	NA	NA
chr18	3247258	rs4798075	A/C	chr18	3247255	3247256	A	A	C	11	8	0.727273	i	11	8	0.727273	1A_0.260	0.26	75088	75088	MYL12A	+	GSM3377523	THP1	H3K4me3		NA	NA	NA	NA	NA	NA
chr18	3247258	rs4798075	A/C	chr18	3247255	3247256	A	A	C	8	4	0.5	i	8	4	0.5	1A_0.355	0.355	75088	75088	MYL12A	+	GSM3377524	THP1	H3K4me3		NA	NA	NA	NA	NA	NA
chr18	3247258	rs4798075	A/C	chr18	3247255	3247256	A	C	A	6	5	0.833333	i	6	5	0.833333	1C_0.161	0.161	75088	75088	MYL12A	+	GSM3377525	THP1	H3K4me3		NA	NA	NA	NA	NA	NA
chr18	3247258	rs4798075	A/C	chr18	3247255	3247256	A	A	C	9	9	1	i	9	9	1	1A_0.149	0.149	75088	75088	MYL12A	+	GSM3377526	THP1	H3K4me3		NA	NA	NA	NA	NA	NA
chr18	3247258	rs4798075	A/C	chr18	3247255	3247256	A	A	C	9	5	0.555556	i	9	5	0.555556	1A_0.341	0.341	75088	75088	MYL12A	+	GSM3377527	THP1	H3K4me3		NA	NA	NA	NA	NA	NA
chr18	3247258	rs4798075	A/C	chr18	3247255	3247256	A	A	C	18	16	0.888889	i	18	16	0.888889	1A_0.224	0.224	75088	75088	MYL12A	+	GSM3377528	THP1	H3K4me3		NA	NA	NA	NA	NA	NA
chr18	3247258	rs4798075	A/C	chr18	3247255	3247256	A	C	A	16	11	0.6875	i	16	11	0.6875	1C_0.320	0.32	75088	75088	MYL12A	+	GSM3681460	THP1	H3K4me3		NA	NA	NA	NA	NA	NA
chr18	3247258	rs4798075	A/C	chr18	3247255	3247256	A	A	T	3	1	0.333333	i	3	1	0.333333	1A_0.239	0.239	75088	75088	MYL12A	+	GSM1901549	THP1	JMJD1C		NA	NA	NA	NA	NA	NA
chr18	3247258	rs4798075	A/C	chr18	3247255	3247256	A	A,A,A,A	C,C,C,C	2,2,2,2	1,1,1,1	0.5,0.5,0.5,0.5	i	2	1	0.5	4A_0.564	0.564	75088	75088	MYL12A	+	GSM3057099	THP1	KMT2B		NA	NA	NA	NA	NA	NA
chr18	3247258	rs4798075	A/C	chr18	3247255	3247256	A	A	N	1	0	0	i	1	0	0	1A_0.110	0.11	75088	75088	MYL12A	+	GSM1520917	THP1	PAF1		NA	NA	NA	NA	NA	NA
chr18	3247258	rs4798075	A/C	chr18	3247255	3247256	A	A	C	9	5	0.555556	i	9	5	0.555556	1A_0.341	0.341	75088	75088	MYL12A	+	GSM1520912	THP1	POLR2A		NA	NA	NA	NA	NA	NA
chr18	3247258	rs4798075	A/C	chr18	3247255	3247256	A	A	C	2	2	1	i	2	2	1	1A_0.060	0.06	75088	75088	MYL12A	+	GSM1520913	THP1	POLR2A		NA	NA	NA	NA	NA	NA
chr18	3247258	rs4798075	A/C	chr18	3247255	3247256	A	A	C	8	6	0.75	i	8	6	0.75	1A_0.218	0.218	75088	75088	MYL12A	+	GSM1520923	THP1	POLR2A		NA	NA	NA	NA	NA	NA
chr18	3247258	rs4798075	A/C	chr18	3247255	3247256	A	C,C,C,C	A,A,A,A	5,5,5,5	2,2,2,2	0.4,0.4,0.4,0.4	i	5	2	0.4	4C_0.741	0.741	75088	75088	MYL12A	+	GSM2779054	THP1	POLR2A		NA	NA	NA	NA	NA	NA
chr18	3247258	rs4798075	A/C	chr18	3247255	3247256	A	A,A,A,A	C,C,C,C	4,4,4,4	4,4,4,4	1,1,1,1	i	4	4	1	4A_0.300	0.3	75088	75088	MYL12A	+	GSM2779055	THP1	POLR2A		NA	NA	NA	NA	NA	NA
chr18	3247258	rs4798075	A/C	chr18	3247255	3247256	A	C,C,C,C	A,A,A,A	9,9,9,9	4,4,4,4	0.444444444444444,0.444444444444444,0.444444444444444,0.444444444444444	i	9	4	0.444444	4C_0.761	0.761	75088	75088	MYL12A	+	GSM2779056	THP1	POLR2A		NA	NA	NA	NA	NA	NA
chr18	3247258	rs4798075	A/C	chr18	3247255	3247256	A	C,C,C,C	A,A,A,A	7,7,7,7	4,4,4,4	0.571428571428571,0.571428571428571,0.571428571428571,0.571428571428571	i	7	4	0.571429	4C_0.645	0.645	75088	75088	MYL12A	+	GSM2779057	THP1	POLR2A		NA	NA	NA	NA	NA	NA
chr18	3247258	rs4798075	A/C	chr18	3247255	3247256	A	A	C	6	6	1	i	6	6	1	1A_0.123	0.123	75088	75088	MYL12A	+	GSM3111975	THP1	POLR2A		NA	NA	NA	NA	NA	NA
chr18	3247258	rs4798075	A/C	chr18	3247255	3247256	A	C	A	9	4	0.444444	i	9	4	0.444444	1C_0.399	0.399	75088	75088	MYL12A	+	GSM3111976	THP1	POLR2A		NA	NA	NA	NA	NA	NA
chr18	3247258	rs4798075	A/C	chr18	3247255	3247256	A	C	A	25	19	0.76	i	25	19	0.76	1C_0.309	0.309	75088	75088	MYL12A	+	GSM3111977	THP1	POLR2A		NA	NA	NA	NA	NA	NA
chr18	3247258	rs4798075	A/C	chr18	3247255	3247256	A	C,C	A,A	6,6	2,2	0.333333333333333,0.333333333333333	i	6	2	0.333333	2C_0.615	0.615	75088	75088	MYL12A	+	GSM3112002	THP1	POLR2A		NA	NA	NA	NA	NA	NA
chr18	3247258	rs4798075	A/C	chr18	3247255	3247256	A	C,C	A,A	4,4	3,3	0.75,0.75	i	4	3	0.75	2C_0.276	0.276	75088	75088	MYL12A	+	GSM3112003	THP1	POLR2A		NA	NA	NA	NA	NA	NA
chr18	3247258	rs4798075	A/C	chr18	3247255	3247256	A	A,A	C,C	9,9	9,9	1,1	i	9	9	1	2A_0.245	0.245	75088	75088	MYL12A	+	GSM3112004	THP1	POLR2A		NA	NA	NA	NA	NA	NA
chr18	3247258	rs4798075	A/C	chr18	3247255	3247256	A	A,A	C,C	10,10	7,7	0.7,0.7	i	10	7	0.7	2A_0.404	0.404	75088	75088	MYL12A	+	GSM3112005	THP1	POLR2A		NA	NA	NA	NA	NA	NA
chr18	3247258	rs4798075	A/C	chr18	3247255	3247256	A	A,A	C,C	14,14	6,6	0.428571428571429,0.428571428571429	i	14	6	0.428571	2A_0.675	0.675	75088	75088	MYL12A	+	GSM3112006	THP1	POLR2A		NA	NA	NA	NA	NA	NA
chr18	3247258	rs4798075	A/C	chr18	3247255	3247256	A	A,A	C,C	6,6	5,5	0.833333333333333,0.833333333333333	i	6	5	0.833333	2A_0.269	0.269	75088	75088	MYL12A	+	GSM3112007	THP1	POLR2A		NA	NA	NA	NA	NA	NA
chr18	3247258	rs4798075	A/C	chr18	3247255	3247256	A	A,A	C,C	14,14	6,6	0.428571428571429,0.428571428571429	i	14	6	0.428571	2A_0.675	0.675	75088	75088	MYL12A	+	GSM3112008	THP1	POLR2A		NA	NA	NA	NA	NA	NA
chr18	3247258	rs4798075	A/C	chr18	3247255	3247256	A	C,C	A,A	14,14	12,12	0.857142857142857,0.857142857142857	i	14	12	0.857143	2C_0.309	0.309	75088	75088	MYL12A	+	GSM3112009	THP1	POLR2A		NA	NA	NA	NA	NA	NA
chr18	3247258	rs4798075	A/C	chr18	3247255	3247256	A	A,A	C,C	4,4	2,2	0.5,0.5	i	4	2	0.5	2A_0.462	0.462	75088	75088	MYL12A	+	GSM3112010	THP1	POLR2A		NA	NA	NA	NA	NA	NA
chr18	3247258	rs4798075	A/C	chr18	3247255	3247256	A	A,A	C,C	6,6	4,4	0.666666666666667,0.666666666666667	i	6	4	0.666667	2A_0.379	0.379	75088	75088	MYL12A	+	GSM3112011	THP1	POLR2A		NA	NA	NA	NA	NA	NA
chr18	3247258	rs4798075	A/C	chr18	3247255	3247256	A	A,A	C,C	5,5	4,4	0.8,0.8	i	5	4	0.8	2A_0.267	0.267	75088	75088	MYL12A	+	GSM3112012	THP1	POLR2A		NA	NA	NA	NA	NA	NA
chr18	3247258	rs4798075	A/C	chr18	3247255	3247256	A	C	A	12	10	0.833333	i	12	10	0.833333	1C_0.219	0.219	75088	75088	MYL12A	+	GSM3112038	THP1	POLR2A		NA	NA	NA	NA	NA	NA
chr18	3247258	rs4798075	A/C	chr18	3247255	3247256	A	C	A	14	12	0.857143	i	14	12	0.857143	1C_0.221	0.221	75088	75088	MYL12A	+	GSM3112039	THP1	POLR2A		NA	NA	NA	NA	NA	NA
chr18	3247258	rs4798075	A/C	chr18	3247255	3247256	A	C	A	9	2	0.222222	i	9	2	0.222222	1C_0.463	0.463	75088	75088	MYL12A	+	GSM3112040	THP1	POLR2A		NA	NA	NA	NA	NA	NA
chr18	3247258	rs4798075	A/C	chr18	3247255	3247256	A	A	C	10	7	0.7	i	10	7	0.7	1A_0.264	0.264	75088	75088	MYL12A	+	GSM3112041	THP1	POLR2A		NA	NA	NA	NA	NA	NA
chr18	3247258	rs4798075	A/C	chr18	3247255	3247256	A	A	C	11	10	0.909091	i	11	10	0.909091	1A_0.185	0.185	75088	75088	MYL12A	+	GSM3112042	THP1	POLR2A		NA	NA	NA	NA	NA	NA
chr18	3247258	rs4798075	A/C	chr18	3247255	3247256	A	A	C	6	5	0.833333	i	6	5	0.833333	1A_0.161	0.161	75088	75088	MYL12A	+	GSM3112043	THP1	POLR2A		NA	NA	NA	NA	NA	NA
chr18	3247258	rs4798075	A/C	chr18	3247255	3247256	A	C	A	10	9	0.9	i	10	9	0.9	1C_0.180	0.18	75088	75088	MYL12A	+	GSM3112044	THP1	POLR2A		NA	NA	NA	NA	NA	NA
chr18	3247258	rs4798075	A/C	chr18	3247255	3247256	A	A	C	26	19	0.730769	i	26	19	0.730769	1A_0.331	0.331	75088	75088	MYL12A	+	GSM3112045	THP1	POLR2A		NA	NA	NA	NA	NA	NA
chr18	3247258	rs4798075	A/C	chr18	3247255	3247256	A	A	C	27	18	0.666667	i	27	18	0.666667	1A_0.382	0.382	75088	75088	MYL12A	+	GSM3112046	THP1	POLR2A		NA	NA	NA	NA	NA	NA
chr18	3247258	rs4798075	A/C	chr18	3247255	3247256	A	C	A	40	31	0.775	i	40	31	0.775	1C_0.326	0.326	75088	75088	MYL12A	+	GSM3112047	THP1	POLR2A		NA	NA	NA	NA	NA	NA
chr18	3247258	rs4798075	A/C	chr18	3247255	3247256	A	C	A	51	39	0.764706	i	51	39	0.764706	1C_0.343	0.343	75088	75088	MYL12A	+	GSM3112048	THP1	POLR2A		NA	NA	NA	NA	NA	NA
chr18	3247258	rs4798075	A/C	chr18	3247255	3247256	A	A	C	16	16	1	i	16	16	1	1A_0.184	0.184	75088	75088	MYL12A	+	GSM3112083	THP1	POLR2A		NA	NA	NA	NA	NA	NA
chr18	3247258	rs4798075	A/C	chr18	3247255	3247256	A	C	A	10	9	0.9	i	10	9	0.9	1C_0.180	0.18	75088	75088	MYL12A	+	GSM3112084	THP1	POLR2A		NA	NA	NA	NA	NA	NA
chr18	3247258	rs4798075	A/C	chr18	3247255	3247256	A	A	C	7	7	1	i	7	7	1	1A_0.133	0.133	75088	75088	MYL12A	+	GSM3112085	THP1	POLR2A		NA	NA	NA	NA	NA	NA
chr18	3247258	rs4798075	A/C	chr18	3247255	3247256	A	A	C	14	10	0.714286	i	14	10	0.714286	1A_0.290	0.29	75088	75088	MYL12A	+	GSM3112086	THP1	POLR2A		NA	NA	NA	NA	NA	NA
chr18	3247258	rs4798075	A/C	chr18	3247255	3247256	A	A	C	7	5	0.714286	i	7	5	0.714286	1A_0.220	0.22	75088	75088	MYL12A	+	GSM3112095	THP1	POLR2A		NA	NA	NA	NA	NA	NA
chr18	3247258	rs4798075	A/C	chr18	3247255	3247256	A	A	C	10	4	0.4	i	10	4	0.4	1A_0.438	0.438	75088	75088	MYL12A	+	GSM3112096	THP1	POLR2A		NA	NA	NA	NA	NA	NA
chr18	3247258	rs4798075	A/C	chr18	3247255	3247256	A	C	A	14	8	0.571429	i	14	8	0.571429	1C_0.392	0.392	75088	75088	MYL12A	+	GSM3112097	THP1	POLR2A		NA	NA	NA	NA	NA	NA
chr18	3247258	rs4798075	A/C	chr18	3247255	3247256	A	A	C	9	9	1	i	9	9	1	1A_0.149	0.149	75088	75088	MYL12A	+	GSM3112098	THP1	POLR2A		NA	NA	NA	NA	NA	NA
chr18	3247258	rs4798075	A/C	chr18	3247255	3247256	A	A	N	2	0	0	i	2	0	0	1A_0.194	0.194	75088	75088	MYL12A	+	GSM3356667	THP1	POLR2A		NA	NA	NA	NA	NA	NA
chr18	3247258	rs4798075	A/C	chr18	3247255	3247256	A	C	A	2	1	0.5	i	2	1	0.5	1C_0.150	0.15	75088	75088	MYL12A	+	GSM3356668	THP1	POLR2A		NA	NA	NA	NA	NA	NA
chr18	3247258	rs4798075	A/C	chr18	3247255	3247256	A	A	C	2	1	0.5	i	2	1	0.5	1A_0.150	0.15	75088	75088	MYL12A	+	GSM3356670	THP1	POLR2A		NA	NA	NA	NA	NA	NA
chr18	3247258	rs4798075	A/C	chr18	3247255	3247256	A	C	A	6	1	0.166667	i	6	1	0.166667	1C_0.387	0.387	75088	75088	MYL12A	+	GSM1520919	THP1	POLR2A		NA	NA	NA	NA	NA	NA
chr18	3247258	rs4798075	A/C	chr18	3247255	3247256	A	A	C	3	1	0.333333	i	3	1	0.333333	1A_0.239	0.239	75088	75088	MYL12A	+	GSM1520924	THP1	POLR2A		NA	NA	NA	NA	NA	NA
chr18	3247258	rs4798075	A/C	chr18	3247255	3247256	A	A	C	2	1	0.5	i	2	1	0.5	1A_0.150	0.15	75088	75088	MYL12A	+	GSM2544234	THP1	POLR3D		NA	NA	NA	NA	NA	NA
chr18	3247258	rs4798075	A/C	chr18	3247255	3247256	A	A	N	3	0	0	i	3	0	0	1A_0.261	0.261	75088	75088	MYL12A	+	GSM3112112	THP1	RELA		NA	NA	NA	NA	NA	NA
chr18	3247258	rs4798075	A/C	chr18	3247255	3247256	A	C	N	1	0	0	i	1	0	0	1C_0.110	0.11	75088	75088	MYL12A	+	GSM2108052	THP1	RUNX1		NA	NA	NA	NA	NA	NA
chr18	3247258	rs4798075	A/C	chr18	3247255	3247256	A	C	N	3	0	0	i	3	0	0	1C_0.261	0.261	75088	75088	MYL12A	+	GSM2359982	THP1	SPI1		NA	NA	NA	NA	NA	NA
chr18	3247258	rs4798075	A/C	chr18	3247255	3247256	A	C	N	6	0	0	i	6	0	0	1C_0.398	0.398	75088	75088	MYL12A	+	GSM2359984	THP1	SPI1		NA	NA	NA	NA	NA	NA
chr18	3247258	rs4798075	A/C	chr18	3247255	3247256	A	A	C	4	4	1	i	4	4	1	1A_0.098	0.098	75088	75088	MYL12A	+	GSM2359985	THP1	SPI1		NA	NA	NA	NA	NA	NA
chr18	3247258	rs4798075	A/C	chr18	3247255	3247256	A	A	C	5	3	0.6	i	5	3	0.6	1A_0.236	0.236	75088	75088	MYL12A	+	GSM2359986	THP1	SPI1		NA	NA	NA	NA	NA	NA
chr18	3247258	rs4798075	A/C	chr18	3247255	3247256	A	C	A	5	1	0.2	i	5	1	0.2	1C_0.347	0.347	75088	75088	MYL12A	+	GSM2359987	THP1	SPI1		NA	NA	NA	NA	NA	NA
chr18	3247258	rs4798075	A/C	chr18	3247255	3247256	A	C,C,C,C	A,A,A,A	4,4,4,4	1,1,1,1	0.25,0.25,0.25,0.25	i	4	1	0.25	4C_0.771	0.771	75088	75088	MYL12A	+	GSM3057096	THP1	SPI1		NA	NA	NA	NA	NA	NA
chr18	3247258	rs4798075	A/C	chr18	3247255	3247256	A	A,A,A,A	C,C,C,C	1,1,1,1	1,1,1,1	1,1,1,1	i	1	1	1	4A_0.200	0.2	75088	75088	MYL12A	+	GSM3057097	THP1	SPI1		NA	NA	NA	NA	NA	NA
chr18	3247258	rs4798075	A/C	chr18	3247255	3247256	A	C	A	2	1	0.5	i	2	1	0.5	1C_0.150	0.15	75088	75088	MYL12A	+	GSM3112104	THP1	SPI1		NA	NA	NA	NA	NA	NA
chr18	3247258	rs4798075	A/C	chr18	3247255	3247256	A	C	N	1	0	0	i	1	0	0	1C_0.110	0.11	75088	75088	MYL12A	+	GSM3112105	THP1	SPI1		NA	NA	NA	NA	NA	NA
chr18	3247258	rs4798075	A/C	chr18	3247255	3247256	A	C	A	2	1	0.5	i	2	1	0.5	1C_0.150	0.15	75088	75088	MYL12A	+	GSM3514944	THP1	SPI1		NA	NA	NA	NA	NA	NA
chr18	3247258	rs4798075	A/C	chr18	3247255	3247256	A	C	A	5	1	0.2	i	5	1	0.2	1C_0.347	0.347	75088	75088	MYL12A	+	GSM3514945	THP1	SPI1		NA	NA	NA	NA	NA	NA
chr18	3247258	rs4798075	A/C	chr18	3247255	3247256	A	C	N	1	0	0	i	1	0	0	1C_0.110	0.11	75088	75088	MYL12A	+	GSM624143	THP1	SPI1		NA	NA	NA	NA	NA	NA
chr18	3247258	rs4798075	A/C	chr18	3247255	3247256	A	C	A	2	1	0.5	i	2	1	0.5	1C_0.150	0.15	75088	75088	MYL12A	+	GSM3330435	THP1	TRP47		NA	NA	NA	NA	NA	NA
chr18	3247258	rs4798075	A/C	chr18	3247255	3247256	A	A	C	1	1	1	i	1	1	1	1A_0.034	0.034	75088	75088	MYL12A	+	GSM3330436	THP1	TRP47		NA	NA	NA	NA	NA	NA
chr18	3247258	rs4798075	A/C	chr18	3247255	3247256	A	A	C	3	2	0.666667	i	3	2	0.666667	1A_0.148	0.148	75088	75088	MYL12A	+	GSM2371449	THP1	VDR		NA	NA	NA	NA	NA	NA
chr18	6406649	rs9947555	T/C	chr18	6406647	6406648	T	C	N	1	0	0	i	1	0	0	1C_0.110	0.11	-3077016	3077016	L3MBTL4	-	GSM3112100	THP1	CEBPB		NA	NA	NA	NA	NA	NA
chr18	36129799	rs1632169	G/C	chr18	33709761	33709762	G	G	C	2	1	0.5	i	2	1	0.5	1G_0.150	0.15	6963201	6963201	ELP2	+	GSM1520908	THP1	CDC73		NA	NA	NA	NA	NA	NA
chr18	36129799	rs1632169	G/C	chr18	33709761	33709762	G	G	C	3	2	0.666667	i	3	2	0.666667	1G_0.148	0.148	6963201	6963201	ELP2	+	GSM1520921	THP1	CDK9		NA	NA	NA	NA	NA	NA
chr18	36129799	rs1632169	G/C	chr18	33709761	33709762	G	C	G	2	2	1	i	2	2	1	1C_0.060	0.06	6963201	6963201	ELP2	+	GSM3514947	THP1	CEBPA		NA	NA	NA	NA	NA	NA
chr18	36129799	rs1632169	G/C	chr18	33709761	33709762	G	G	C	3	2	0.666667	i	3	2	0.666667	1G_0.148	0.148	6963201	6963201	ELP2	+	GSM2881837	THP1	CONTROL		NA	NA	NA	NA	NA	NA
chr18	36129799	rs1632169	G/C	chr18	33709761	33709762	G	G	N	2	0	0	i	2	0	0	1G_0.194	0.194	6963201	6963201	ELP2	+	GSM3681465	THP1	CONTROL		NA	NA	NA	NA	NA	NA
chr18	36129799	rs1632169	G/C	chr18	33709761	33709762	G	G	C	5	1	0.2	i	5	1	0.2	1G_0.347	0.347	6963201	6963201	ELP2	+	GSM2544245	THP1	CTCF		NA	NA	NA	NA	NA	NA
chr18	36129799	rs1632169	G/C	chr18	33709761	33709762	G	C	G	2	2	1	i	2	2	1	1C_0.060	0.06	6963201	6963201	ELP2	+	GSM2544246	THP1	CTCF		NA	NA	NA	NA	NA	NA
chr18	36129799	rs1632169	G/C	chr18	33709761	33709762	G	C	G	4	1	0.25	i	4	1	0.25	1C_0.300	0.3	6963201	6963201	ELP2	+	GSM2544247	THP1	CTCF		NA	NA	NA	NA	NA	NA
chr18	36129799	rs1632169	G/C	chr18	33709761	33709762	G	C	G	1	1	1	i	1	1	1	1C_0.034	0.034	6963201	6963201	ELP2	+	GSM3112062	THP1	CTCF		NA	NA	NA	NA	NA	NA
chr18	36129799	rs1632169	G/C	chr18	33709761	33709762	G	C	N	1	0	0	i	1	0	0	1C_0.110	0.11	6963201	6963201	ELP2	+	GSM3112064	THP1	CTCF		NA	NA	NA	NA	NA	NA
chr18	36129799	rs1632169	G/C	chr18	33709761	33709762	G	C	N	2	0	0	i	2	0	0	1C_0.194	0.194	6963201	6963201	ELP2	+	GSM3112065	THP1	CTCF		NA	NA	NA	NA	NA	NA
chr18	36129799	rs1632169	G/C	chr18	33709761	33709762	G	C	N	1	0	0	i	1	0	0	1C_0.110	0.11	6963201	6963201	ELP2	+	GSM3112068	THP1	CTCF		NA	NA	NA	NA	NA	NA
chr18	36129799	rs1632169	G/C	chr18	33709761	33709762	G	C	G	7	3	0.428571	i	7	3	0.428571	1C_0.362	0.362	6963201	6963201	ELP2	+	GSM2108046	THP1	H3K27ac		NA	NA	NA	NA	NA	NA
chr18	36129799	rs1632169	G/C	chr18	33709761	33709762	G	G	C	28	23	0.821429	i	28	23	0.821429	1G_0.280	0.28	6963201	6963201	ELP2	+	GSM2544236	THP1	H3K27ac		NA	NA	NA	NA	NA	NA
chr18	36129799	rs1632169	G/C	chr18	33709761	33709762	G	G	C	18	13	0.722222	i	18	13	0.722222	1G_0.308	0.308	6963201	6963201	ELP2	+	GSM2544238	THP1	H3K27ac		NA	NA	NA	NA	NA	NA
chr18	36129799	rs1632169	G/C	chr18	33709761	33709762	G	C	G	16	10	0.625	i	16	10	0.625	1C_0.369	0.369	6963201	6963201	ELP2	+	GSM2544239	THP1	H3K27ac		NA	NA	NA	NA	NA	NA
chr18	36129799	rs1632169	G/C	chr18	33709761	33709762	G	G	C	17	14	0.823529	i	17	14	0.823529	1G_0.248	0.248	6963201	6963201	ELP2	+	GSM2881831	THP1	H3K27ac		NA	NA	NA	NA	NA	NA
chr18	36129799	rs1632169	G/C	chr18	33709761	33709762	G	C	G	17	13	0.764706	i	17	13	0.764706	1C_0.279	0.279	6963201	6963201	ELP2	+	GSM2881832	THP1	H3K27ac		NA	NA	NA	NA	NA	NA
chr18	36129799	rs1632169	G/C	chr18	33709761	33709762	G	C,C,C,C	G,G,G,G	10,10,10,10	8,8,8,8	0.8,0.8,0.8,0.8	i	10	8	0.8	4C_0.417	0.417	6963201	6963201	ELP2	+	GSM3057092	THP1	H3K27ac		NA	NA	NA	NA	NA	NA
chr18	36129799	rs1632169	G/C	chr18	33709761	33709762	G	C	G	11	1	0.0909091	i	11	1	0.0909091	1C_0.517	0.517	6963201	6963201	ELP2	+	GSM3112082	THP1	H3K27ac		NA	NA	NA	NA	NA	NA
chr18	36129799	rs1632169	G/C	chr18	33709761	33709762	G	C	G	18	9	0.5	i	18	9	0.5	1C_0.474	0.474	6963201	6963201	ELP2	+	GSM3514952	THP1	H3K27ac		NA	NA	NA	NA	NA	NA
chr18	36129799	rs1632169	G/C	chr18	33709761	33709762	G	G	C	16	12	0.75	i	16	12	0.75	1G_0.282	0.282	6963201	6963201	ELP2	+	GSM3514953	THP1	H3K27ac		NA	NA	NA	NA	NA	NA
chr18	36129799	rs1632169	G/C	chr18	33709761	33709762	G	G	C	36	35	0.972222	i	36	35	0.972222	1G_0.229	0.229	6963201	6963201	ELP2	+	GSM3681459	THP1	H3K27ac		NA	NA	NA	NA	NA	NA
chr18	36129799	rs1632169	G/C	chr18	33709761	33709762	G	C,C	G,G	10,10	4,4	0.4,0.4	i	10	4	0.4	2C_0.655	0.655	6963201	6963201	ELP2	+	GSM1543981	THP1	H3K4me3		NA	NA	NA	NA	NA	NA
chr18	36129799	rs1632169	G/C	chr18	33709761	33709762	G	C	G	10	10	1	i	10	10	1	1C_0.156	0.156	6963201	6963201	ELP2	+	GSM2108047	THP1	H3K4me3		NA	NA	NA	NA	NA	NA
chr18	36129799	rs1632169	G/C	chr18	33709761	33709762	G	C	G	16	9	0.5625	i	16	9	0.5625	1C_0.415	0.415	6963201	6963201	ELP2	+	GSM2881825	THP1	H3K4me3		NA	NA	NA	NA	NA	NA
chr18	36129799	rs1632169	G/C	chr18	33709761	33709762	G	C	G	19	14	0.736842	i	19	14	0.736842	1C_0.304	0.304	6963201	6963201	ELP2	+	GSM2881826	THP1	H3K4me3		NA	NA	NA	NA	NA	NA
chr18	36129799	rs1632169	G/C	chr18	33709761	33709762	G	C	G	16	8	0.5	i	16	8	0.5	1C_0.459	0.459	6963201	6963201	ELP2	+	GSM2881827	THP1	H3K4me3		NA	NA	NA	NA	NA	NA
chr18	36129799	rs1632169	G/C	chr18	33709761	33709762	G	G	C	13	7	0.538462	i	13	7	0.538462	1G_0.404	0.404	6963201	6963201	ELP2	+	GSM2881828	THP1	H3K4me3		NA	NA	NA	NA	NA	NA
chr18	36129799	rs1632169	G/C	chr18	33709761	33709762	G	C	G	15	9	0.6	i	15	9	0.6	1C_0.381	0.381	6963201	6963201	ELP2	+	GSM2881829	THP1	H3K4me3		NA	NA	NA	NA	NA	NA
chr18	36129799	rs1632169	G/C	chr18	33709761	33709762	G	G	C	13	12	0.923077	i	13	12	0.923077	1G_0.192	0.192	6963201	6963201	ELP2	+	GSM2881830	THP1	H3K4me3		NA	NA	NA	NA	NA	NA
chr18	36129799	rs1632169	G/C	chr18	33709761	33709762	G	C	G	1	1	1	i	1	1	1	1C_0.034	0.034	6963201	6963201	ELP2	+	GSM3261521	THP1	H3K4me3		NA	NA	NA	NA	NA	NA
chr18	36129799	rs1632169	G/C	chr18	33709761	33709762	G	C	G	2	1	0.5	i	2	1	0.5	1C_0.150	0.15	6963201	6963201	ELP2	+	GSM3261522	THP1	H3K4me3		NA	NA	NA	NA	NA	NA
chr18	36129799	rs1632169	G/C	chr18	33709761	33709762	G	C	N	1	0	0	i	1	0	0	1C_0.110	0.11	6963201	6963201	ELP2	+	GSM3261523	THP1	H3K4me3		NA	NA	NA	NA	NA	NA
chr18	36129799	rs1632169	G/C	chr18	33709761	33709762	G	C	G	31	22	0.709677	i	31	22	0.709677	1C_0.356	0.356	6963201	6963201	ELP2	+	GSM3377517	THP1	H3K4me3		NA	NA	NA	NA	NA	NA
chr18	36129799	rs1632169	G/C	chr18	33709761	33709762	G	C	G	17	12	0.705882	i	17	12	0.705882	1C_0.313	0.313	6963201	6963201	ELP2	+	GSM3377518	THP1	H3K4me3		NA	NA	NA	NA	NA	NA
chr18	36129799	rs1632169	G/C	chr18	33709761	33709762	G	C	G	21	17	0.809524	i	21	17	0.809524	1C_0.269	0.269	6963201	6963201	ELP2	+	GSM3377519	THP1	H3K4me3		NA	NA	NA	NA	NA	NA
chr18	36129799	rs1632169	G/C	chr18	33709761	33709762	G	C	G	17	16	0.941176	i	17	16	0.941176	1C_0.204	0.204	6963201	6963201	ELP2	+	GSM3377520	THP1	H3K4me3		NA	NA	NA	NA	NA	NA
chr18	36129799	rs1632169	G/C	chr18	33709761	33709762	G	C	G	15	11	0.733333	i	15	11	0.733333	1C_0.286	0.286	6963201	6963201	ELP2	+	GSM3377521	THP1	H3K4me3		NA	NA	NA	NA	NA	NA
chr18	36129799	rs1632169	G/C	chr18	33709761	33709762	G	C	G	19	14	0.736842	i	19	14	0.736842	1C_0.304	0.304	6963201	6963201	ELP2	+	GSM3377522	THP1	H3K4me3		NA	NA	NA	NA	NA	NA
chr18	36129799	rs1632169	G/C	chr18	33709761	33709762	G	G	C	8	5	0.625	i	8	5	0.625	1G_0.285	0.285	6963201	6963201	ELP2	+	GSM3377523	THP1	H3K4me3		NA	NA	NA	NA	NA	NA
chr18	36129799	rs1632169	G/C	chr18	33709761	33709762	G	G	C	12	9	0.75	i	12	9	0.75	1G_0.257	0.257	6963201	6963201	ELP2	+	GSM3377524	THP1	H3K4me3		NA	NA	NA	NA	NA	NA
chr18	36129799	rs1632169	G/C	chr18	33709761	33709762	G	C	G	10	5	0.5	i	10	5	0.5	1C_0.390	0.39	6963201	6963201	ELP2	+	GSM3377525	THP1	H3K4me3		NA	NA	NA	NA	NA	NA
chr18	36129799	rs1632169	G/C	chr18	33709761	33709762	G	G	C	11	10	0.909091	i	11	10	0.909091	1G_0.185	0.185	6963201	6963201	ELP2	+	GSM3377526	THP1	H3K4me3		NA	NA	NA	NA	NA	NA
chr18	36129799	rs1632169	G/C	chr18	33709761	33709762	G	C	G	7	6	0.857143	i	7	6	0.857143	1C_0.167	0.167	6963201	6963201	ELP2	+	GSM3377527	THP1	H3K4me3		NA	NA	NA	NA	NA	NA
chr18	36129799	rs1632169	G/C	chr18	33709761	33709762	G	C	G	24	19	0.791667	i	24	19	0.791667	1C_0.287	0.287	6963201	6963201	ELP2	+	GSM3377528	THP1	H3K4me3		NA	NA	NA	NA	NA	NA
chr18	36129799	rs1632169	G/C	chr18	33709761	33709762	G	C	G	30	20	0.666667	i	30	20	0.666667	1C_0.390	0.39	6963201	6963201	ELP2	+	GSM3681460	THP1	H3K4me3		NA	NA	NA	NA	NA	NA
chr18	36129799	rs1632169	G/C	chr18	33709761	33709762	G	C	G	4	4	1	i	4	4	1	1C_0.098	0.098	6963201	6963201	ELP2	+	GSM3514949	THP1	IRF8		NA	NA	NA	NA	NA	NA
chr18	36129799	rs1632169	G/C	chr18	33709761	33709762	G	G	N	3	0	0	i	3	0	0	1G_0.261	0.261	6963201	6963201	ELP2	+	GSM1901549	THP1	JMJD1C		NA	NA	NA	NA	NA	NA
chr18	36129799	rs1632169	G/C	chr18	33709761	33709762	G	C,C,C,C	G,G,G,G	3,3,3,3	1,1,1,1	0.333333333333333,0.333333333333333,0.333333333333333,0.333333333333333	i	3	1	0.333333	4C_0.705	0.705	6963201	6963201	ELP2	+	GSM3057099	THP1	KMT2B		NA	NA	NA	NA	NA	NA
chr18	36129799	rs1632169	G/C	chr18	33709761	33709762	G	C,C,C,C	N,N,N,N	2,2,2,2	0,0,0,0	0,0,0,0	i	2	0	0	4C_0.700	0.7	6963201	6963201	ELP2	+	GSM2412283	THP1	MYB		NA	NA	NA	NA	NA	NA
chr18	36129799	rs1632169	G/C	chr18	33709761	33709762	G	G	N	1	0	0	i	1	0	0	1G_0.110	0.11	6963201	6963201	ELP2	+	GSM1520917	THP1	PAF1		NA	NA	NA	NA	NA	NA
chr18	36129799	rs1632169	G/C	chr18	33709761	33709762	G	C	N	2	0	0	i	2	0	0	1C_0.194	0.194	6963201	6963201	ELP2	+	GSM1520912	THP1	POLR2A		NA	NA	NA	NA	NA	NA
chr18	36129799	rs1632169	G/C	chr18	33709761	33709762	G	C	A	8	1	0.125	i	8	1	0.125	1C_0.450	0.45	6963201	6963201	ELP2	+	GSM1520923	THP1	POLR2A		NA	NA	NA	NA	NA	NA
chr18	36129799	rs1632169	G/C	chr18	33709761	33709762	G	G,G,G,G	N,N,N,N	1,1,1,1	0,0,0,0	0,0,0,0	i	1	0	0	4G_0.544	0.544	6963201	6963201	ELP2	+	GSM2779057	THP1	POLR2A		NA	NA	NA	NA	NA	NA
chr18	36129799	rs1632169	G/C	chr18	33709761	33709762	G	C	G	5	1	0.2	i	5	1	0.2	1C_0.347	0.347	6963201	6963201	ELP2	+	GSM3111974	THP1	POLR2A		NA	NA	NA	NA	NA	NA
chr18	36129799	rs1632169	G/C	chr18	33709761	33709762	G	C	G	2	1	0.5	i	2	1	0.5	1C_0.150	0.15	6963201	6963201	ELP2	+	GSM3111975	THP1	POLR2A		NA	NA	NA	NA	NA	NA
chr18	36129799	rs1632169	G/C	chr18	33709761	33709762	G	G	C	3	1	0.333333	i	3	1	0.333333	1G_0.239	0.239	6963201	6963201	ELP2	+	GSM3111976	THP1	POLR2A		NA	NA	NA	NA	NA	NA
chr18	36129799	rs1632169	G/C	chr18	33709761	33709762	G	C	G	4	4	1	i	4	4	1	1C_0.098	0.098	6963201	6963201	ELP2	+	GSM3111977	THP1	POLR2A		NA	NA	NA	NA	NA	NA
chr18	36129799	rs1632169	G/C	chr18	33709761	33709762	G	C,C	G,G	1,1	1,1	1,1	i	1	1	1	2C_0.100	0.1	6963201	6963201	ELP2	+	GSM3112002	THP1	POLR2A		NA	NA	NA	NA	NA	NA
chr18	36129799	rs1632169	G/C	chr18	33709761	33709762	G	C,C	N,N	1,1	0,0	0,0	i	1	0	0	2C_0.300	0.3	6963201	6963201	ELP2	+	GSM3112003	THP1	POLR2A		NA	NA	NA	NA	NA	NA
chr18	36129799	rs1632169	G/C	chr18	33709761	33709762	G	G,G	N,N	1,1	0,0	0,0	i	1	0	0	2G_0.300	0.3	6963201	6963201	ELP2	+	GSM3112004	THP1	POLR2A		NA	NA	NA	NA	NA	NA
chr18	36129799	rs1632169	G/C	chr18	33709761	33709762	G	C,C	G,G	4,4	3,3	0.75,0.75	i	4	3	0.75	2C_0.276	0.276	6963201	6963201	ELP2	+	GSM3112005	THP1	POLR2A		NA	NA	NA	NA	NA	NA
chr18	36129799	rs1632169	G/C	chr18	33709761	33709762	G	C,C	G,G	1,1	1,1	1,1	i	1	1	1	2C_0.100	0.1	6963201	6963201	ELP2	+	GSM3112006	THP1	POLR2A		NA	NA	NA	NA	NA	NA
chr18	36129799	rs1632169	G/C	chr18	33709761	33709762	G	G,G	C,C	2,2	1,1	0.5,0.5	i	2	1	0.5	2G_0.333	0.333	6963201	6963201	ELP2	+	GSM3112007	THP1	POLR2A		NA	NA	NA	NA	NA	NA
chr18	36129799	rs1632169	G/C	chr18	33709761	33709762	G	C,C	G,G	1,1	1,1	1,1	i	1	1	1	2C_0.100	0.1	6963201	6963201	ELP2	+	GSM3112008	THP1	POLR2A		NA	NA	NA	NA	NA	NA
chr18	36129799	rs1632169	G/C	chr18	33709761	33709762	G	G,G	N,N	3,3	0,0	0,0	i	3	0	0	2G_0.540	0.54	6963201	6963201	ELP2	+	GSM3112009	THP1	POLR2A		NA	NA	NA	NA	NA	NA
chr18	36129799	rs1632169	G/C	chr18	33709761	33709762	G	C,C	N,N	1,1	0,0	0,0	i	1	0	0	2C_0.300	0.3	6963201	6963201	ELP2	+	GSM3112010	THP1	POLR2A		NA	NA	NA	NA	NA	NA
chr18	36129799	rs1632169	G/C	chr18	33709761	33709762	G	G,G	C,C	4,4	2,2	0.5,0.5	i	4	2	0.5	2G_0.462	0.462	6963201	6963201	ELP2	+	GSM3112011	THP1	POLR2A		NA	NA	NA	NA	NA	NA
chr18	36129799	rs1632169	G/C	chr18	33709761	33709762	G	G	C	8	5	0.625	i	8	5	0.625	1G_0.285	0.285	6963201	6963201	ELP2	+	GSM3112038	THP1	POLR2A		NA	NA	NA	NA	NA	NA
chr18	36129799	rs1632169	G/C	chr18	33709761	33709762	G	C	G	6	2	0.333333	i	6	2	0.333333	1C_0.365	0.365	6963201	6963201	ELP2	+	GSM3112039	THP1	POLR2A		NA	NA	NA	NA	NA	NA
chr18	36129799	rs1632169	G/C	chr18	33709761	33709762	G	G	C	3	1	0.333333	i	3	1	0.333333	1G_0.239	0.239	6963201	6963201	ELP2	+	GSM3112040	THP1	POLR2A		NA	NA	NA	NA	NA	NA
[truncated: 2,325 more rows]
