# Supplementary material for: CASCADE: high-throughput characterization of regulatory complex binding altered by non-coding variants
Source: Cell Genom. 2022 Feb 9;2(2):100098. doi: 10.1016/j.xgen.2022.100098 (PMC8896503; doi:10.1016/j.xgen.2022.100098)
Supplement: Table S5. CASCADE data for SNP-QTLs with significant differential COF recruitment, related to Figures 4 and 5 — DNA probe annotations and z-score normalized fluorescence values for SNP-QTLs profiled using CASCADE. [file mmc6.xlsx]

## Sheet: suppl_data_5_SNP_CASCADE
probeID	tile_chroms	tile_starts	tile_ends	seed_names	SNP_id	SNP_allele	SNP_cat	SNP_pos	SNV_pos	SNV_pos_offset	seed_nuc	SNV_nuc	probe_type	target_seq	probe_or	probe_repl	probe_seq	probe_name	probe_order	v1_a1_run1_o1_IFNg2LPS1_PMA_p300	v1_a1_run1_o1_IFNg2LPS1_PMA_SMARCA4	v1_a1_run1_o1_IFNg2LPS1_PMA_TBL1XR1	v1_a1_run1_o1_IFNg2LPS1_PMA_GCN5	v1_a1_run1_o1_IFNg2LPS1_PMA_RBBP5	v1_a1_run1_o1_IFNg2LPS1_PMA_PU1	v1_a1_run1_o1_IFNg2LPS1_PMA_p65	v1_a1_run1_o1_IFNg2LPS1_PMA_HDAC1	v1_a1_run1_o2_IFNg2LPS1_PMA_p300	v1_a1_run1_o2_IFNg2LPS1_PMA_SMARCA4	v1_a1_run1_o2_IFNg2LPS1_PMA_TBL1XR1	v1_a1_run1_o2_IFNg2LPS1_PMA_GCN5	v1_a1_run1_o2_IFNg2LPS1_PMA_RBBP5	v1_a1_run1_o2_IFNg2LPS1_PMA_PU1	v1_a1_run1_o2_IFNg2LPS1_PMA_p65	v1_a1_run1_o2_IFNg2LPS1_PMA_HDAC1	v1_a1_run1_or_IFNg2LPS1_PMA_p300	v1_a1_run1_or_IFNg2LPS1_PMA_SMARCA4	v1_a1_run1_or_IFNg2LPS1_PMA_TBL1XR1	v1_a1_run1_or_IFNg2LPS1_PMA_GCN5	v1_a1_run1_or_IFNg2LPS1_PMA_RBBP5	v1_a1_run1_or_IFNg2LPS1_PMA_PU1	v1_a1_run1_or_IFNg2LPS1_PMA_p65	v1_a1_run1_or_IFNg2LPS1_PMA_HDAC1	v1_a1_run1_br_IFNg2LPS1_PMA_p300	v1_a1_run1_br_IFNg2LPS1_PMA_SMARCA4	v1_a1_run1_br_IFNg2LPS1_PMA_TBL1XR1	v1_a1_run1_br_IFNg2LPS1_PMA_GCN5	v1_a1_run1_br_IFNg2LPS1_PMA_RBBP5	v1_a1_run1_br_IFNg2LPS1_PMA_PU1
IMM_SNP_001_CASCADE_rs7414316-SNP_0_NA_NA	chr1	1654650	1654675	rs7414316-SNP	rs7414316	T/C	basal_eQTL	1654663	NA	0	NA	NA	TILE	ATCTTTTTTTTCCCTTTTTTTTTTTT	o1	r1	GCCTAGATCTTTTTTTTCCCTTTTTTTTTTTTCTAGGTCTTGATTCGCTTGACGCTGCTG	IMM_SNP_001_CASCADE_rs7414316-SNP_0_NA_NA_o1_r1	1	-0.462415	1.32714	0.183147	4.09938	0.860843	1.15724	0.721674	1.71849	-0.140059	-0.295053	-0.428344	-1.02127	-1.03634	0.00923227	-2.13797	-1.3877	-0.726945	0.822191	-0.374084	NA	-0.545744	1.39163	-1.80875	0.188027	-0.304228	0.972085	-0.287983	3.3332	0.526077	0.841783
IMM_SNP_001_CASCADE_rs932454-SNP_0_NA_NA	chr1	17096967	17096992	rs932454-SNP	rs932454	C/T	basal_eQTL	17096980	NA	0	NA	NA	TILE	CATCCCTCCCAGTTGTGACAGCCAAA	o1	r1	GCCTAGCATCCCTCCCAGTTGTGACAGCCAAACTAGGTCTTGATTCGCTTGACGCTGCTG	IMM_SNP_001_CASCADE_rs932454-SNP_0_NA_NA_o1_r1	2	0.1317	-0.0946425	0.694242	-0.313381	-0.410454	-0.0281137	0.448584	0.716742	-0.09967	-0.352906	-0.153955	0.132231	-0.0389916	-0.938375	-0.0523771	-0.756926	-0.0193731	-0.313008	0.77021	0.0908728	-0.139482	0.0177494	0.423843	-0.315352	-0.0698559	-0.559901	0.266835	-0.272631	-0.436253	-0.239068
IMM_SNP_001_CASCADE_rs214334-SNP_0_NA_NA	chr1	19351135	19351160	rs214334-SNP	rs214334	G/A	basal_eQTL	19351148	NA	0	NA	NA	TILE	ACCACACCCAGCTAATTTTTGTATTT	o1	r1	GCCTAGACCACACCCAGCTAATTTTTGTATTTCTAGGTCTTGATTCGCTTGACGCTGCTG	IMM_SNP_001_CASCADE_rs214334-SNP_0_NA_NA_o1_r1	3	-0.769432	-2.94904	-2.27174	-0.221258	-0.0883149	-1.06148	-3.3988	-3.30394	-0.0327085	-0.410765	-0.223464	-0.705446	-0.967439	-0.793523	-1.17095	-0.629126	-1.44918	-3.66954	-2.95834	-0.505398	-0.672232	-0.974475	-2.26201	-2.22893	-0.239337	-0.733482	-0.645467	-0.465467	-0.465839	-0.917386
IMM_SNP_001_CASCADE_rs10799592-REF_0_NA_NA	chr1	19886241	19886266	rs10799592-REF	rs10799592	G/T	resp_eQTL	19886254	NA	0	NA	NA	TILE	ACTTATCTAGTTGGGTCTTACTAAAT	o1	r1	GCCTAGACTTATCTAGTTGGGTCTTACTAAATCTAGGTCTTGATTCGCTTGACGCTGCTG	IMM_SNP_001_CASCADE_rs10799592-REF_0_NA_NA_o1_r1	4	0.0488466	1.121	0.920307	-0.423322	0.213384	-0.147553	0.874632	1.03376	0.103397	-0.181354	0.439274	0.425754	0.0555504	-0.650708	-0.228395	0.126971	0.478621	0.515569	0.9971	-0.0336272	0.0697749	-0.389294	0.589651	0.669427	-0.14326	0.749966	0.51224	-0.0508588	-0.150549	-0.347977
IMM_SNP_001_CASCADE_rs61785969-SNP_0_NA_NA	chr1	28469537	28469562	rs61785969-SNP	rs61785969	G/T	basal_eQTL	28469550	NA	0	NA	NA	TILE	AAATTACCAAATATAATTTATTTTAT	o1	r1	GCCTAGAAATTACCAAATATAATTTATTTTATCTAGGTCTTGATTCGCTTGACGCTGCTG	IMM_SNP_001_CASCADE_rs61785969-SNP_0_NA_NA_o1_r1	5	-0.0988706	1.43446	0.18374	-0.444037	-0.647298	-0.0841869	-0.510893	2.92679	0.464105	3.32011	1.1411	-0.221709	0.259627	0.209558	-0.422554	3.03229	0.0408309	3.21578	1.29601	-0.268894	-0.104214	0.0563481	-0.66573	3.61024	0.0609754	2.26773	0.519218	-0.540052	-0.156291	-0.0115888
IMM_SNP_001_CASCADE_rs10798848-SNP_0_NA_NA	chr1	31401302	31401327	rs10798848-SNP	rs10798848	G/A	basal_eQTL	31401315	NA	0	NA	NA	TILE	GCAGGATGAGTTGACCAGCCCACATA	o1	r1	GCCTAGGCAGGATGAGTTGACCAGCCCACATACTAGGTCTTGATTCGCTTGACGCTGCTG	IMM_SNP_001_CASCADE_rs10798848-SNP_0_NA_NA_o1_r1	6	-0.0315946	0.106266	-0.210026	-0.55537	-1.01728	-0.139239	0.0892649	-0.923566	0.0191212	-0.897915	-0.00100474	0.0601242	-0.412271	-1.03146	-0.176184	-1.69757	0.233019	-0.474115	-0.345831	-0.0686112	-0.934384	-0.724928	-0.0198671	-1.48438	-0.208007	-0.343419	-0.455593	-0.327112	-0.786212	-0.340396
IMM_SNP_001_CASCADE_rs12039458-SNP_0_NA_NA	chr1	36017676	36017701	rs12039458-SNP	rs12039458	G/A	basal_eQTL	36017689	NA	0	NA	NA	TILE	GCAGATTGCTTGAACTCAGGAGTTCA	o1	r1	GCCTAGGCAGATTGCTTGAACTCAGGAGTTCACTAGGTCTTGATTCGCTTGACGCTGCTG	IMM_SNP_001_CASCADE_rs12039458-SNP_0_NA_NA_o1_r1	7	-0.12995	-0.401778	-0.732179	-0.526499	-1.57123	-0.635756	0.00432228	-0.902406	-1.05499	-1.83256	-0.238653	-0.514838	-0.725846	-0.58479	0.371538	-0.789724	-0.851746	-1.17775	-0.606004	-0.71325	-0.907822	-0.66535	0.387462	-1.02741	-0.301664	-0.890843	-0.658431	-0.733832	-1.0802	-0.728897
IMM_SNP_001_CASCADE_rs138075247-REF_0_NA_NA	chr1	94507127	94507152	rs138075247-REF	rs138075247	C/A	basal_eQTL	94507140	NA	0	NA	NA	TILE	CTATCCCTCCCCCCTTCCCCCACCCC	o1	r1	GCCTAGCTATCCCTCCCCCCTTCCCCCACCCCCTAGGTCTTGATTCGCTTGACGCTGCTG	IMM_SNP_001_CASCADE_rs138075247-REF_0_NA_NA_o1_r1	8	-0.211523	-1.2928	-0.852542	-0.996909	-1.52885	0.759458	-0.332082	-1.17721	0.825609	2.97547	17.0622	4.6321	2.04876	0.635026	1.91461	-0.601226	0.728347	0.244408	NA	NA	-0.00132855	1.046	1.74147	-0.982364	0.279496	1.99049	14.1082	3.12726	1.52106	0.479068
IMM_SNP_001_CASCADE_rs197391-SNP_0_NA_NA	chr1	111755531	111755556	rs197391-SNP	rs197391	G/C	basal_eQTL	111755544	NA	0	NA	NA	TILE	GAAGCACGAGACGCGGGCGTGACGCA	o1	r1	GCCTAGGAAGCACGAGACGCGGGCGTGACGCACTAGGTCTTGATTCGCTTGACGCTGCTG	IMM_SNP_001_CASCADE_rs197391-SNP_0_NA_NA_o1_r1	9	0.569245	0.687533	0.743366	-0.566999	2.20848	-0.508453	-0.466869	1.18593	-0.331379	-0.795934	0.762611	-0.530076	3.36548	-0.0553117	-0.130246	-0.014899	0.780287	0.234096	1.05923	-0.757991	2.91607	-0.21408	-0.470115	0.923083	0.317787	0.282903	0.320161	-0.769439	2.75551	-0.25077
IMM_SNP_001_CASCADE_rs3818446-REF_0_NA_NA	chr1	117001549	117001574	rs3818446-REF	rs3818446	A/G	basal_eQTL	117001562	NA	0	NA	NA	TILE	GAGCCAGGTTGAGACCCATCTTTTCT	o1	r1	GCCTAGGAGCCAGGTTGAGACCCATCTTTTCTCTAGGTCTTGATTCGCTTGACGCTGCTG	IMM_SNP_001_CASCADE_rs3818446-REF_0_NA_NA_o1_r1	10	-0.138247	-0.650135	0.0751781	-0.615366	-0.626132	-0.651129	0.208104	-0.0642617	-0.0308898	-0.317027	0.799803	-0.309478	0.186055	-0.634687	0.877134	0.404487	-0.101359	-0.530734	0.823167	-0.702959	-0.545311	-0.71543	0.738573	0.262416	-0.238237	-0.658077	0.227911	-0.606367	-0.225267	-0.773955
IMM_SNP_001_CASCADE_rs142655742-SNP_0_NA_NA	chr1	120436890	120436915	rs142655742-SNP	rs142655742	G/A	basal_eQTL	120436903	NA	0	NA	NA	TILE	GCAATCAGATGGGAGTGGGACTAGAG	o1	r1	GCCTAGGCAATCAGATGGGAGTGGGACTAGAGCTAGGTCTTGATTCGCTTGACGCTGCTG	IMM_SNP_001_CASCADE_rs142655742-SNP_0_NA_NA_o1_r1	11	-0.333006	-0.495748	-0.0703818	-0.593215	-0.705142	-1.16279	-1.12555	-0.856212	-0.11047	-0.35831	-1.38037	-0.415622	0.0669685	-0.601496	0.267326	0.298432	-0.608909	-0.489274	-0.545738	-0.796369	-0.0104952	-0.797577	-0.606659	-0.752485	-0.286341	-0.691286	-0.5632	-0.686564	-0.336913	-0.743983
IMM_SNP_001_CASCADE_rs2993862-REF_0_NA_NA	chr1	144055547	144055572	rs2993862-REF	rs2993862	G/A	basal_eQTL	144055560	NA	0	NA	NA	TILE	CATGATCCATCAGGGTGCTTGCCAAG	o1	r1	GCCTAGCATGATCCATCAGGGTGCTTGCCAAGCTAGGTCTTGATTCGCTTGACGCTGCTG	IMM_SNP_001_CASCADE_rs2993862-REF_0_NA_NA_o1_r1	12	0.336689	-0.544871	0.1161	1.16953	-0.0968394	-0.698099	-0.037052	0.178298	-0.0781052	1.85427	1.20441	-0.0603713	0.733944	-0.193581	0.26129	0.975694	0.691159	-0.175341	1.30368	1.48594	-0.0355067	-0.572874	0.465762	0.241231	0.111754	1.08857	0.57325	0.757301	0.288392	-0.37563
IMM_SNP_001_CASCADE_rs6427528-REF_0_NA_NA	chr1	160546505	160546530	rs6427528-REF	rs6427528	A/G	basal_eQTL	160546518	NA	0	NA	NA	TILE	TGGACATGGGGTGAGGGCACACATCT	o1	r1	GCCTAGTGGACATGGGGTGAGGGCACACATCTCTAGGTCTTGATTCGCTTGACGCTGCTG	IMM_SNP_001_CASCADE_rs6427528-REF_0_NA_NA_o1_r1	13	0.0162102	0.0486858	0.426588	-0.110437	0.490343	-0.526411	-0.376901	0.226654	0.0789614	-0.0766869	0.272926	-0.252045	-0.132893	-0.773625	0.582752	0.352099	0.389903	0.0184117	0.553368	-0.0181054	-0.100058	-0.610211	-0.111323	0.391451	-0.171835	-0.405463	-0.0237161	-0.368033	0.138886	-0.693433
IMM_SNP_001_CASCADE_rs34779243-SNP_0_NA_NA	chr1	161359878	161359903	rs34779243-SNP	rs34779243	T/C	basal_eQTL	161359891	NA	0	NA	NA	TILE	CCCTGCCTACTACCGCTACCCAGTAG	o1	r1	GCCTAGCCCTGCCTACTACCGCTACCCAGTAGCTAGGTCTTGATTCGCTTGACGCTGCTG	IMM_SNP_001_CASCADE_rs34779243-SNP_0_NA_NA_o1_r1	14	-0.570632	-1.2394	-0.978349	-0.660537	0.285211	0.837015	-0.445868	-1.3466	0.0403029	0.117664	-0.305586	-0.0645798	0.7903	0.11209	-0.654765	0.928066	-1.13908	-0.65095	-1.2761	-0.682619	0.554498	0.736328	-0.959102	-0.418985	-0.195203	-0.3084	-0.715559	-0.421333	0.341227	0.549787
IMM_SNP_001_CASCADE_rs7539053-REF_0_NA_NA	chr1	161690042	161690067	rs7539053-REF	rs7539053	T/C	resp_eQTL	161690055	NA	0	NA	NA	TILE	TGTATATTCATTGTAGCACTATTCAC	o1	r1	GCCTAGTGTATATTCATTGTAGCACTATTCACCTAGGTCTTGATTCGCTTGACGCTGCTG	IMM_SNP_001_CASCADE_rs7539053-REF_0_NA_NA_o1_r1	15	-0.419734	-0.319351	-0.756879	2.40151	-0.956461	-0.192565	-0.264726	-0.624691	0.4697	1.06499	0.413179	0.664215	-0.565199	-0.078607	-0.571216	0.763764	0.991947	0.423783	-0.572711	3.2587	-0.739585	-0.0479381	-0.824424	-0.429483	0.0643578	0.453654	-0.10208	1.84045	-0.929584	-0.271806
IMM_SNP_001_CASCADE_rs2223286-REF_0_NA_NA	chr1	169696478	169696503	rs2223286-REF	rs2223286	T/C	basal_eQTL	169696491	NA	0	NA	NA	TILE	AGGAAGTAGAGAATGAATCAGCAGAT	o1	r1	GCCTAGAGGAAGTAGAGAATGAATCAGCAGATCTAGGTCTTGATTCGCTTGACGCTGCTG	IMM_SNP_001_CASCADE_rs2223286-REF_0_NA_NA_o1_r1	16	1.91693	2.65581	5.08864	0.714623	-0.663979	3.36894	0.64667	-0.599831	1.02994	-0.82998	-0.992132	0.460796	-0.402349	3.89598	0.249505	-0.427804	3.74203	1.47803	3.44184	1.22119	-0.581677	5.04507	0.754469	-0.645529	1.51176	2.40374	5.03716	0.357352	-0.776909	3.31731
IMM_SNP_001_CASCADE_rs2333463-SNP_0_NA_NA	chr1	182790877	182790902	rs2333463-SNP	rs2333463	A/G	resp_eQTL	182790890	NA	0	NA	NA	TILE	AGGTGATCCGCCCGCCTCGGCCTCCC	o1	r1	GCCTAGAGGTGATCCGCCCGCCTCGGCCTCCCCTAGGTCTTGATTCGCTTGACGCTGCTG	IMM_SNP_001_CASCADE_rs2333463-SNP_0_NA_NA_o1_r1	17	-0.309992	-0.00381362	0.59535	-0.707746	1.14507	-0.270159	0.528383	0.786935	-0.176973	0.381333	1.17887	-0.363657	1.36618	-0.223638	0.982799	-0.0629394	-0.51892	0.279774	0.998466	-0.708615	1.38965	-0.226811	1.06793	0.790387	-0.326541	-0.0962969	0.551448	-0.647302	0.881126	-0.402771
IMM_SNP_001_CASCADE_rs13374557-SNP_0_NA_NA	chr1	201888419	201888444	rs13374557-SNP	rs13374557	G/A	basal_eQTL	201888432	NA	0	NA	NA	TILE	TTCTGGGAATGGGAGCGGGGTGACAT	o1	r1	GCCTAGTTCTGGGAATGGGAGCGGGGTGACATCTAGGTCTTGATTCGCTTGACGCTGCTG	IMM_SNP_001_CASCADE_rs13374557-SNP_0_NA_NA_o1_r1	18	-0.207097	0.29326	0.848327	0.726147	0.0448751	0.652213	0.338829	0.261153	-0.0394882	-0.31216	0.191062	-0.22623	1.10503	-0.26553	0.507281	0.240488	-0.152456	0.0429201	0.759989	0.851414	0.489341	0.637514	0.76687	0.287382	-0.243435	-0.141931	0.434102	0.367484	0.636292	0.381278
IMM_SNP_001_CASCADE_rs4950805-REF_0_NA_NA	chr1	201981150	201981175	rs4950805-REF	rs4950805	G/T	basal_eQTL	201981163	NA	0	NA	NA	TILE	AATTTTTTAAAATGTTTTTGTAGAGA	o1	r1	GCCTAGAATTTTTTAAAATGTTTTTGTAGAGACTAGGTCTTGATTCGCTTGACGCTGCTG	IMM_SNP_001_CASCADE_rs4950805-REF_0_NA_NA_o1_r1	19	-0.54214	-0.366788	-1.12803	0.451828	-1.57355	-0.745243	-1.43175	-1.37136	-0.296189	0.113022	-0.496329	-0.410136	0.111832	-0.289236	-1.33876	-0.429276	-0.947862	-0.513991	-1.35142	0.169775	-1.15502	-0.36896	-1.94286	-0.559058	-0.398604	-0.312134	-0.878362	0.126305	-0.294853	-0.462008
IMM_SNP_001_CASCADE_rs72755909-SNP_0_NA_NA	chr1	224205496	224205521	rs72755909-SNP	rs72755909	C/A	basal_eQTL	224205509	NA	0	NA	NA	TILE	GAAATCAGGTTTTAAAAACGGAACTG	o1	r1	GCCTAGGAAATCAGGTTTTAAAAACGGAACTGCTAGGTCTTGATTCGCTTGACGCTGCTG	IMM_SNP_001_CASCADE_rs72755909-SNP_0_NA_NA_o1_r1	20	0.0308461	0.233885	-0.779006	-0.34616	0.141575	2.51476	-0.669031	-0.277721	4.12813	2.84424	1.64213	1.73958	4.55094	5.74769	-0.244896	-1.945	5.06178	1.30176	0.307481	2.72678	1.89914	NA	-0.615029	-1.47761	2.27579	1.88493	0.946848	0.941809	3.86692	4.98943
IMM_SNP_001_CASCADE_rs77157663-REF_0_NA_NA	chr1	225924232	225924257	rs77157663-REF	rs77157663	T/C	basal_eQTL	225924245	NA	0	NA	NA	TILE	TAACAGCAGCTTCTGGGATGGTGCAA	o1	r1	GCCTAGTAACAGCAGCTTCTGGGATGGTGCAACTAGGTCTTGATTCGCTTGACGCTGCTG	IMM_SNP_001_CASCADE_rs77157663-REF_0_NA_NA_o1_r1	21	-0.189992	-0.366915	0.18374	-0.374895	-0.588274	-0.223053	0.0911041	0.37689	0.648316	-0.381636	0.372237	0.0707948	-0.688608	-0.512032	-0.0745781	0.695233	0.169816	-0.51934	0.417305	0.0340126	-0.725507	-0.271155	0.0561634	0.410764	0.172327	-0.71005	-0.137025	-0.31905	-0.988321	-0.41682
IMM_SNP_001_CASCADE_rs2243926-REF_0_NA_NA	chr10	32454205	32454230	rs2243926-REF	rs2243926	A/G	basal_eQTL	32454218	NA	0	NA	NA	TILE	ACTGCAAAGGAGTACAGTGAAGCTTT	o1	r1	GCCTAGACTGCAAAGGAGTACAGTGAAGCTTTCTAGGTCTTGATTCGCTTGACGCTGCTG	IMM_SNP_001_CASCADE_rs2243926-REF_0_NA_NA_o1_r1	22	0.0535564	0.0257955	1.02568	-0.246466	-0.379787	-0.293722	0.305067	1.6761	0.000813304	-1.11824	0.326204	0.00104928	-0.425625	0.0550084	0.0488327	-0.465408	0.356363	-0.818765	0.993926	-0.112536	-0.462767	-0.137432	0.332851	1.32146	-0.139087	-0.430127	0.626627	-0.371746	-0.770442	-0.15115
IMM_SNP_001_CASCADE_rs12570358-REF_0_NA_NA	chr10	70147131	70147156	rs12570358-REF	rs12570358	A/C	basal_eQTL	70147144	NA	0	NA	NA	TILE	AATTTAAAAGTAAACCCTATAGCAAT	o1	r1	GCCTAGAATTTAAAAGTAAACCCTATAGCAATCTAGGTCTTGATTCGCTTGACGCTGCTG	IMM_SNP_001_CASCADE_rs12570358-REF_0_NA_NA_o1_r1	23	-0.189935	0.132809	-0.343758	-0.00366604	-1.21766	-0.233524	-0.363248	0.882107	0.997385	1.93777	-0.132044	1.71699	0.654399	-0.265821	-0.104457	1.46658	1.08268	1.86716	-0.365488	1.56545	-0.315251	-0.199082	-0.275493	1.38966	0.383331	1.15574	-0.567438	0.92474	0.213816	-0.426368
IMM_SNP_001_CASCADE_rs1904585-REF_0_NA_NA	chr10	70357225	70357250	rs1904585-REF	rs1904585	G/A	basal_eQTL	70357238	NA	0	NA	NA	TILE	CCGCATGGTACAGGGTTTCTTTTTTG	o1	r1	GCCTAGCCGCATGGTACAGGGTTTCTTTTTTGCTAGGTCTTGATTCGCTTGACGCTGCTG	IMM_SNP_001_CASCADE_rs1904585-REF_0_NA_NA_o1_r1	24	0.0310205	0.00387311	0.248469	0.694306	2.47473	-0.27185	0.492109	0.256506	-0.186424	-0.0914358	1.80199	-0.699079	1.06388	-0.0716765	0.527733	0.416724	0.0992528	-0.0283515	1.13643	0.526731	2.33188	-0.108557	0.816861	0.230967	-0.159053	-0.453749	1.0833	0.33949	2.21267	-0.265548
IMM_SNP_001_CASCADE_rs12782626-REF_0_NA_NA	chr10	94621881	94621906	rs12782626-REF	rs12782626	A/G	resp_eQTL	94621894	NA	0	NA	NA	TILE	AGACAAAAACCACATGATTATCTCAA	o1	r1	GCCTAGAGACAAAAACCACATGATTATCTCAACTAGGTCTTGATTCGCTTGACGCTGCTG	IMM_SNP_001_CASCADE_rs12782626-REF_0_NA_NA_o1_r1	25	0.174038	0.470301	1.41894	-0.510765	-0.00614088	0.0802625	0.519611	1.16133	-0.639178	-0.462799	-0.639953	0.260192	-0.903507	-0.590387	-0.314301	0.133616	-0.593603	0.484604	0.663383	-0.34728	-0.466823	-0.157261	0.151916	0.637385	-0.0323468	0.0488331	1.05353	-0.17595	-0.379964	-0.140247
IMM_SNP_001_CASCADE_rs4917561-SNP_0_NA_NA	chr10	110404000	110404025	rs4917561-SNP	rs4917561	A/C	basal_eQTL	110404013	NA	0	NA	NA	TILE	GTAGTGAAACAAACAAAAAAAAAAGC	o1	r1	GCCTAGGTAGTGAAACAAACAAAAAAAAAAGCCTAGGTCTTGATTCGCTTGACGCTGCTG	IMM_SNP_001_CASCADE_rs4917561-SNP_0_NA_NA_o1_r1	26	0.113033	-0.494186	0.339273	-0.752781	-0.669719	-0.351741	-1.63446	-1.60248	-0.995444	-2.4864	-3.38986	4.7099	-1.48884	-0.458981	-1.09881	-2.19675	-0.484012	-2.1945	-2.92526	NA	-0.870322	-0.402405	-2.06204	-2.49848	-0.0863938	-0.990414	-0.1185	3.18605	-1.07344	-0.534163
IMM_SNP_001_CASCADE_rs1351977-SNP_0_NA_NA	chr10	124807739	124807764	rs1351977-SNP	rs1351977	G/A	basal_eQTL	124807752	NA	0	NA	NA	TILE	TTACCCACCAATGAGGGTGACTTTCA	o1	r1	GCCTAGTTACCCACCAATGAGGGTGACTTTCACTAGGTCTTGATTCGCTTGACGCTGCTG	IMM_SNP_001_CASCADE_rs1351977-SNP_0_NA_NA_o1_r1	27	0.0629725	-0.112401	1.03556	-0.0275617	0.31227	-0.122219	-0.118841	-0.239687	-0.0751979	-0.270271	2.13793	-0.334845	0.589377	-0.368986	-0.827901	-0.489574	0.387619	-0.237284	2.34098	-0.197303	0.38453	-0.282882	-0.666687	-0.458125	-0.130745	-0.579036	1.37002	-0.29517	0.152857	-0.324877
IMM_SNP_001_CASCADE_rs76502537-SNP_0_NA_NA	chr10	132325551	132325576	rs76502537-SNP	rs76502537	A/G	basal_eQTL	132325564	NA	0	NA	NA	TILE	TTAAAAAAAAAAAGGGGGGAGTTCCC	o1	r1	GCCTAGTTAAAAAAAAAAAGGGGGGAGTTCCCCTAGGTCTTGATTCGCTTGACGCTGCTG	IMM_SNP_001_CASCADE_rs76502537-SNP_0_NA_NA_o1_r1	28	-0.421952	-1.0009	-0.242676	1.68488	-0.335158	1.98549	9.15781	-1.88726	-0.119224	-0.294799	-1.98949	3.19323	-0.992287	1.44713	15.1044	-0.0693295	-0.687212	-0.989713	-1.66217	4.38621	-0.991126	2.51001	NA	-1.04552	-0.291633	-0.640196	-0.750234	2.04012	-0.723803	1.597
IMM_SNP_001_CASCADE_rs10833823-SNP_0_NA_NA	chr11	22810497	22810522	rs10833823-SNP	rs10833823	T/C	basal_eQTL	22810510	NA	0	NA	NA	TILE	TGGTTTCACTTTCCGTTCTAAATTTC	o1	r1	GCCTAGTGGTTTCACTTTCCGTTCTAAATTTCCTAGGTCTTGATTCGCTTGACGCTGCTG	IMM_SNP_001_CASCADE_rs10833823-SNP_0_NA_NA_o1_r1	29	15.5979	2.28687	26.6954	4.12719	15.4935	0.913964	3.73706	-2.54258	11.5308	-0.700308	13.3538	0.700117	6.37654	-0.64182	0.299431	-3.60344	NA	2.09126	NA	NA	NA	NA	2.46459	-3.94689	13.6324	2.00621	28.4923	3.35766	15.818	0.619952
IMM_SNP_001_CASCADE_rs2074038-SNP_0_NA_NA	chr11	44066426	44066451	rs2074038-SNP	rs2074038	G/T	basal_eQTL	44066439	NA	0	NA	NA	TILE	TCACACTTCCTCTTCCTGGAAACCTG	o1	r1	GCCTAGTCACACTTCCTCTTCCTGGAAACCTGCTAGGTCTTGATTCGCTTGACGCTGCTG	IMM_SNP_001_CASCADE_rs2074038-SNP_0_NA_NA_o1_r1	30	4.61543	3.81275	6.2232	1.32594	1.35495	6.60697	0.633669	-0.96775	1.65484	2.15688	3.26612	0.190065	-0.0376333	5.09631	-0.0190549	-0.495973	11.2914	3.62815	4.70247	1.70821	1.08303	NA	0.320231	-0.530466	3.9025	3.65036	6.26878	0.89482	1.04245	5.81104
IMM_SNP_001_CASCADE_rs61904503-REF_0_NA_NA	chr11	87266947	87266972	rs61904503-REF	rs61904503	G/A	basal_eQTL	87266960	NA	0	NA	NA	TILE	TAGTTTCATCTCCGGTTGGAGTTTTG	o1	r1	GCCTAGTAGTTTCATCTCCGGTTGGAGTTTTGCTAGGTCTTGATTCGCTTGACGCTGCTG	IMM_SNP_001_CASCADE_rs61904503-REF_0_NA_NA_o1_r1	31	-0.28485	-0.770123	-0.0872446	0.41959	1.94875	-0.385927	-0.198227	-1.55891	0.567277	0.489217	1.76564	-0.553546	0.060965	-0.173092	0.795965	0.457894	-0.00938991	0.484861	1.06717	0.13653	1.3196	-0.344244	0.646171	-0.238239	0.123341	-0.00951291	1.05227	0.0979614	1.663	-0.357127
IMM_SNP_001_CASCADE_rs4753542-REF_0_NA_NA	chr11	94133860	94133885	rs4753542-REF	rs4753542	G/C	basal_eQTL	94133873	NA	0	NA	NA	TILE	AGAGCACACTAGGGAACTCTCCCAGA	o1	r1	GCCTAGAGAGCACACTAGGGAACTCTCCCAGACTAGGTCTTGATTCGCTTGACGCTGCTG	IMM_SNP_001_CASCADE_rs4753542-REF_0_NA_NA_o1_r1	32	-0.116531	-0.390333	0.506007	-0.54943	-0.707317	0.886365	-0.378971	-0.465701	-0.204676	0.439729	0.130806	-0.427134	-0.0329771	2.50839	1.18778	0.394807	-0.165769	-0.631772	0.484723	-0.694686	-0.622337	NA	0.854139	-0.206719	-0.289776	-0.0493219	0.0624967	-0.695262	-0.430615	2.06429
IMM_SNP_001_CASCADE_rs11021568-REF_0_NA_NA	chr11	96388678	96388703	rs11021568-REF	rs11021568	C/T	basal_eQTL	96388691	NA	0	NA	NA	TILE	TTCTAGAAATCACCTACTTGCTGTAT	o1	r1	GCCTAGTTCTAGAAATCACCTACTTGCTGTATCTAGGTCTTGATTCGCTTGACGCTGCTG	IMM_SNP_001_CASCADE_rs11021568-REF_0_NA_NA_o1_r1	33	-0.168648	0.242093	-0.463644	-0.402192	0.36706	0.886705	1.49217	-0.104126	0.321719	-0.200624	0.105076	0.496336	-0.612655	-0.338746	-0.17932	-0.684141	0.380766	0.122711	-0.243635	-0.00183043	0.130553	0.857875	0.146501	-0.711929	-0.0250933	-0.197064	-0.365052	0.00246975	0.0100493	0.595096
IMM_SNP_001_CASCADE_rs4936964-SNP_0_NA_NA	chr11	124953457	124953482	rs4936964-SNP	rs4936964	A/C	basal_eQTL	124953470	NA	0	NA	NA	TILE	CTCCACATCACACCCATTTACTTACT	o1	r1	GCCTAGCTCCACATCACACCCATTTACTTACTCTAGGTCTTGATTCGCTTGACGCTGCTG	IMM_SNP_001_CASCADE_rs4936964-SNP_0_NA_NA_o1_r1	34	0.452249	1.06354	0.555613	-0.229446	0.554451	-0.012686	0.124147	1.07709	0.290241	0.996929	0.738101	-0.105436	-0.293151	-0.401516	0.3495	0.149872	1.24435	1.58852	0.965982	-0.110644	-0.0147771	-0.26483	0.419521	1.03664	0.214134	0.688053	0.175247	-0.452201	0.205883	-0.225
IMM_SNP_001_CASCADE_rs1319245-SNP_0_NA_NA	chr11	129138288	129138313	rs1319245-SNP	rs1319245	A/G	resp_eQTL	129138301	NA	0	NA	NA	TILE	CTTACTGGTAAAAGAAAAAAAAAAAA	o1	r1	GCCTAGCTTACTGGTAAAAGAAAAAAAAAAAACTAGGTCTTGATTCGCTTGACGCTGCTG	IMM_SNP_001_CASCADE_rs1319245-SNP_0_NA_NA_o1_r1	35	0.211616	1.65249	0.525655	0.000431792	0.200076	0.205044	-1.71999	2.02762	-0.258502	-2.80513	-3.11207	8.76989	-1.73486	-0.780255	0.647146	0.0498551	-0.213333	-0.854967	0.43203	NA	-0.754873	-0.614148	-0.657544	0.394763	0.000946174	1.32265	0.0838261	6.25359	-0.164456	-0.0264665
IMM_SNP_001_CASCADE_rs1061627-SNP_0_NA_NA	chr12	21501460	21501485	rs1061627-SNP	rs1061627	G/A	basal_eQTL	21501473	NA	0	NA	NA	TILE	CACCGAGAAGCCCAGTCTAACTCTCC	o1	r1	GCCTAGCACCGAGAAGCCCAGTCTAACTCTCCCTAGGTCTTGATTCGCTTGACGCTGCTG	IMM_SNP_001_CASCADE_rs1061627-SNP_0_NA_NA_o1_r1	36	-0.495256	-0.100041	0.878031	-0.57928	0.982778	-0.177394	0.346319	0.695125	-0.592449	-0.347935	-0.799009	0.310984	0.0887946	-0.192242	0.554543	-0.41078	-1.32596	-0.275179	1.3443	-0.375849	0.431237	-0.114011	0.689953	-0.156626	-0.577687	-0.565717	0.466346	-0.137573	0.653505	-0.374421
IMM_SNP_001_CASCADE_rs9300165-SNP_0_NA_NA	chr12	24979824	24979849	rs9300165-SNP	rs9300165	A/G	resp_eQTL	24979837	NA	0	NA	NA	TILE	ACACATCCCAAAAGGGCTTTATTTTG	o1	r1	GCCTAGACACATCCCAAAAGGGCTTTATTTTGCTAGGTCTTGATTCGCTTGACGCTGCTG	IMM_SNP_001_CASCADE_rs9300165-SNP_0_NA_NA_o1_r1	37	-0.160232	0.415744	0.38201	0.205292	-0.149773	1.4048	0.0337989	0.51941	-0.37952	1.00237	1.82581	-0.849215	0.460172	-0.0993992	0.862559	1.11455	-0.474341	1.13387	0.715066	-0.197292	-0.0730476	NA	1.16273	0.733761	-0.328493	0.40328	1.10362	-0.090447	0.0317244	1.06752
IMM_SNP_001_CASCADE_rs117987067-REF_0_NA_NA	chr12	25365903	25365928	rs117987067-REF	rs117987067	T/C	basal_eQTL	25365916	NA	0	NA	NA	TILE	AAATGTACAACAGTTGATATAAGTTT	o1	r1	GCCTAGAAATGTACAACAGTTGATATAAGTTTCTAGGTCTTGATTCGCTTGACGCTGCTG	IMM_SNP_001_CASCADE_rs117987067-REF_0_NA_NA_o1_r1	38	0.175697	0.366115	0.960991	-0.511866	-0.74081	-0.0587681	-0.125639	-0.0503133	0.613566	0.667003	0.66141	0.25195	0.391714	-0.146084	-0.12067	0.328914	1.33428	0.647415	1.30065	-0.350103	0.281137	-0.00502213	-0.123822	0.104541	0.151321	0.133503	0.556403	-0.182177	-0.0324567	-0.26702
IMM_SNP_001_CASCADE_rs4882348-SNP_0_NA_NA	chr12	38275688	38275713	rs4882348-SNP	rs4882348	C/T	basal_eQTL	38275701	NA	0	NA	NA	TILE	TTATTTCTGAGGGTTCTGTTCTGTTC	o1	r1	GCCTAGTTATTTCTGAGGGTTCTGTTCTGTTCCTAGGTCTTGATTCGCTTGACGCTGCTG	IMM_SNP_001_CASCADE_rs4882348-SNP_0_NA_NA_o1_r1	39	-0.216337	0.00891585	-0.00269051	1.04932	0.375641	0.265709	0.606741	0.312166	0.370275	0.602569	1.82986	-0.329661	0.129344	0.289687	-0.445992	0.574963	-0.0421523	0.389543	1.07271	1.00352	0.127287	0.477916	0.173344	0.436787	0.00425762	0.0816705	1.10708	0.651616	0.0190171	0.0607685
IMM_SNP_001_CASCADE_rs10861179-SNP_0_NA_NA	chr12	104252433	104252458	rs10861179-SNP	rs10861179	G/T	basal_eQTL	104252446	NA	0	NA	NA	TILE	TTACAGCCAAGGGTAGGATTAGTTTA	o1	r1	GCCTAGTTACAGCCAAGGGTAGGATTAGTTTACTAGGTCTTGATTCGCTTGACGCTGCTG	IMM_SNP_001_CASCADE_rs10861179-SNP_0_NA_NA_o1_r1	40	-0.015901	0.929467	0.383588	0.295786	0.180067	-0.513077	0.27702	0.509607	0.0374929	-0.0071268	0.508715	-0.317837	-0.410583	-0.451408	0.819682	-0.205453	0.282987	0.575111	0.707595	0.374976	-0.136659	-0.504059	1.01609	0.46039	-0.196901	0.54359	-0.0205383	-0.0108856	-0.185367	-0.608452
IMM_SNP_001_CASCADE_rs7979186-REF_0_NA_NA	chr12	112887642	112887667	rs7979186-REF	rs7979186	T/C	basal_eQTL	112887655	NA	0	NA	NA	TILE	TAAAGGTACTTGGTCCAGTGATAAAT	o1	r1	GCCTAGTAAAGGTACTTGGTCCAGTGATAAATCTAGGTCTTGATTCGCTTGACGCTGCTG	IMM_SNP_001_CASCADE_rs7979186-REF_0_NA_NA_o1_r1	41	-0.107374	0.403806	0.100591	2.13576	-0.712054	-0.229646	0.0837979	0.0638167	-0.131515	0.391939	-0.123205	1.49616	-0.312726	-0.453543	-0.552539	0.790594	-0.0829981	0.608197	0.11678	3.026	-0.440593	-0.343216	-0.791539	0.597806	-0.281663	-0.0228166	-0.377601	1.60681	-0.692886	-0.422832
IMM_SNP_001_CASCADE_rs9532849-REF_0_NA_NA	chr13	41482545	41482570	rs9532849-REF	rs9532849	G/A	caQTL_eQTL	41482558	NA	0	NA	NA	TILE	GCAATCAGGCAAGGGAAAGAAATAAA	o1	r1	GCCTAGGCAATCAGGCAAGGGAAAGAAATAAACTAGGTCTTGATTCGCTTGACGCTGCTG	IMM_SNP_001_CASCADE_rs9532849-REF_0_NA_NA_o1_r1	42	-0.0284583	0.391915	0.197251	-1.15479	-0.844968	-0.601199	-0.826659	0.380648	-0.935525	-2.12012	-2.30968	4.13755	-0.917135	0.0296579	-0.464267	-0.802988	-0.854251	-0.746324	-2.12421	NA	-0.998642	-0.509386	-0.776771	-0.429055	-0.211748	-0.0356293	-0.272673	2.7536	-1.25658	-0.174042
IMM_SNP_001_CASCADE_rs1268584-SNP_0_NA_NA	chr14	59483686	59483711	rs1268584-SNP	rs1268584	T/G	basal_eQTL	59483699	NA	0	NA	NA	TILE	ATTAATTGCAAGGGTTCGCGGAGTAG	o1	r1	GCCTAGATTAATTGCAAGGGTTCGCGGAGTAGCTAGGTCTTGATTCGCTTGACGCTGCTG	IMM_SNP_001_CASCADE_rs1268584-SNP_0_NA_NA_o1_r1	43	-0.0513299	0.476828	0.332381	-0.104611	0.638111	-0.509604	-0.33118	1.39762	0.662873	2.40298	0.887466	-0.753436	1.77447	-0.20769	0.26543	2.61552	1.20681	1.94503	0.76154	-0.429615	1.25473	-0.393493	-0.118209	2.12128	0.181126	1.52997	0.302732	-0.362911	1.26391	-0.38837
IMM_SNP_001_CASCADE_rs17107367-SNP_0_NA_NA	chr14	69865212	69865237	rs17107367-SNP	rs17107367	G/A	basal_eQTL	69865225	NA	0	NA	NA	TILE	GAGCTAGAGACCCAGGAGAGCTATTG	o1	r1	GCCTAGGAGCTAGAGACCCAGGAGAGCTATTGCTAGGTCTTGATTCGCTTGACGCTGCTG	IMM_SNP_001_CASCADE_rs17107367-SNP_0_NA_NA_o1_r1	44	-0.0361041	0.815024	0.658575	-0.79349	0.502549	0.0273206	-0.201855	1.25194	-0.373427	-0.377937	0.610598	-0.593342	0.0332831	-0.528783	0.509287	0.130458	0.0193623	0.435434	0.962801	-0.977352	0.290764	-0.0855391	0.81328	0.794933	-0.218522	0.420276	0.228117	-0.820842	0.151642	-0.188521
IMM_SNP_001_CASCADE_rs4780011-SNP_0_NA_NA	chr15	32503620	32503645	rs4780011-SNP	rs4780011	G/A	basal_eQTL	32503633	NA	0	NA	NA	TILE	ATAAAAATATGGCAAGGTTACTGGAG	o1	r1	GCCTAGATAAAAATATGGCAAGGTTACTGGAGCTAGGTCTTGATTCGCTTGACGCTGCTG	IMM_SNP_001_CASCADE_rs4780011-SNP_0_NA_NA_o1_r1	45	0.0154374	0.288167	0.642583	-0.658519	-0.966401	-0.180584	-0.921255	0.866347	-0.319838	2.38116	0.00437198	-0.284396	0.61226	0.00949112	0.381652	3.14467	0.186231	0.653315	0.504056	-0.580337	-0.583917	-0.0376672	0.23518	1.572	-0.172858	1.51242	0.210757	-0.587415	0.17431	-0.192252
IMM_SNP_001_CASCADE_rs17686769-REF_0_NA_NA	chr15	41913272	41913297	rs17686769-REF	rs17686769	G/A	basal_eQTL	41913285	NA	0	NA	NA	TILE	TTATGTGTCAAAGGTGTCTCCAAATA	o1	r1	GCCTAGTTATGTGTCAAAGGTGTCTCCAAATACTAGGTCTTGATTCGCTTGACGCTGCTG	IMM_SNP_001_CASCADE_rs17686769-REF_0_NA_NA_o1_r1	46	-0.102986	0.66315	0.356294	0.592241	-0.522531	-0.388831	-1.19066	0.332246	0.428866	1.18242	1.01359	0.364814	0.127899	-0.337036	-0.395807	1.56741	0.310935	1.18448	0.746827	0.883881	-0.406851	-0.347559	-1.10151	1.05278	0.0396746	0.548122	0.41038	0.249755	-0.279789	-0.505172
IMM_SNP_001_CASCADE_rs8023369-REF_0_NA_NA	chr15	58189982	58190007	rs8023369-REF	rs8023369	T/G	basal_eQTL	58189995	NA	0	NA	NA	TILE	ATTAAAATTTGGTTACAAGCTCTTCC	o1	r1	GCCTAGATTAAAATTTGGTTACAAGCTCTTCCCTAGGTCTTGATTCGCTTGACGCTGCTG	IMM_SNP_001_CASCADE_rs8023369-REF_0_NA_NA_o1_r1	47	0.243399	0.243842	0.382723	0.409256	-0.00614088	0.452881	0.840044	0.228011	-0.366603	0.859834	-0.410249	-0.305582	-0.122367	0.255854	-0.627461	0.779981	-0.517066	0.730344	0.336185	0.175996	-0.0959574	0.522589	-0.537564	0.305498	0.0291042	0.288622	-0.0713334	0.0888758	-0.379964	0.19952
IMM_SNP_001_CASCADE_rs867483-SNP_0_NA_NA	chr15	68233148	68233173	rs867483-SNP	rs867483	C/T	basal_eQTL	68233161	NA	0	NA	NA	TILE	CCTCTGTCTCACTTCCCCTTGTCCTC	o1	r1	GCCTAGCCTCTGTCTCACTTCCCCTTGTCCTCCTAGGTCTTGATTCGCTTGACGCTGCTG	IMM_SNP_001_CASCADE_rs867483-SNP_0_NA_NA_o1_r1	48	0.494983	0.470971	-0.388529	-0.0418184	0.486116	5.53171	0.19392	-0.104362	0.185413	1.2766	1.89778	-0.172809	-0.0592381	4.6053	-0.554297	-0.143488	1.77029	1.47383	0.0302431	0.0252286	0.250661	6.76242	0.0883602	-0.168925	0.251994	0.62388	1.16506	-0.307705	0.134469	4.83058
IMM_SNP_001_CASCADE_rs909920-REF_0_NA_NA	chr16	1223625	1223650	rs909920-REF	rs909920	A/G	resp_eQTL	1223638	NA	0	NA	NA	TILE	GGGATCCCAAGAAACCCACTGCACTT	o1	r1	GCCTAGGGGATCCCAAGAAACCCACTGCACTTCTAGGTCTTGATTCGCTTGACGCTGCTG	IMM_SNP_001_CASCADE_rs909920-REF_0_NA_NA_o1_r1	49	0.0194819	0.843524	0.885064	-0.736433	-0.304254	0.0479164	2.40693	1.26701	-0.328509	-0.0102269	0.385764	0.0197483	-0.869642	-0.275839	0.221197	-0.199981	0.114413	0.780112	1.45796	-0.784865	-0.557354	0.104792	1.86898	0.762003	-0.169275	0.450986	0.473981	-0.357618	-0.691507	-0.169741
IMM_SNP_001_CASCADE_rs250629-REF_0_NA_NA	chr16	3475418	3475443	rs250629-REF	rs250629	C/A	basal_eQTL	3475431	NA	0	NA	NA	TILE	CAACTTAAAGAACCAAGGCTTCTGTT	o1	r1	GCCTAGCAACTTAAAGAACCAAGGCTTCTGTTCTAGGTCTTGATTCGCTTGACGCTGCTG	IMM_SNP_001_CASCADE_rs250629-REF_0_NA_NA_o1_r1	50	-0.353609	-0.240067	0.349409	-0.426816	-0.485916	0.436844	0.169481	0.151834	0.0627576	0.139661	0.771694	0.0331967	-0.734511	0.10729	0.548183	-0.289558	-0.165782	-0.0511496	0.954168	-0.380051	-0.617858	0.330785	0.471622	0.0652872	-0.18163	-0.290705	0.203919	-0.347457	-0.881353	0.184897
IMM_SNP_001_CASCADE_rs72781050-SNP_0_NA_NA	chr16	11613926	11613951	rs72781050-SNP	rs72781050	G/A	basal_eQTL	11613939	NA	0	NA	NA	TILE	AGTTGAGATCAACACCTGTGTTCTGT	o1	r1	GCCTAGAGTTGAGATCAACACCTGTGTTCTGTCTAGGTCTTGATTCGCTTGACGCTGCTG	IMM_SNP_001_CASCADE_rs72781050-SNP_0_NA_NA_o1_r1	51	-0.0315946	-0.176858	0.848195	-0.206268	-0.100497	-0.277188	1.61483	0.512998	0.20319	0.633766	1.32491	-0.251617	-0.4582	-0.263912	-0.00722435	0.103396	0.516715	0.609653	1.41769	-0.0901471	-0.452654	-0.22657	0.484521	0.367184	-0.0967417	0.106767	0.676102	-0.452287	-0.47857	-0.439139
IMM_SNP_001_CASCADE_rs12447919-SNP_0_NA_NA	chr16	30459855	30459880	rs12447919-SNP	rs12447919	T/A	resp_eQTL	30459868	NA	0	NA	NA	TILE	GTTGTTGTTTTTTATTTTTTCTTAAG	o1	r1	GCCTAGGTTGTTGTTTTTTATTTTTTCTTAAGCTAGGTCTTGATTCGCTTGACGCTGCTG	IMM_SNP_001_CASCADE_rs12447919-SNP_0_NA_NA_o1_r1	52	-0.362071	0.760795	-0.790849	2.81682	0.839778	0.0987876	1.17567	1.30835	-0.22593	0.0410038	-0.815227	-0.532444	-1.31287	-0.118526	-1.7519	-0.519045	-0.579857	0.348044	-1.06752	NA	0.180735	0.120905	-1.43948	0.917078	-0.356135	0.361844	-1.15055	2.20559	0.504063	-0.123355
IMM_SNP_001_CASCADE_rs16948811-REF_0_NA_NA	chr16	50777194	50777219	rs16948811-REF	rs16948811	T/C	basal_eQTL	50777207	NA	0	NA	NA	TILE	CCACTGTGTGTGGTATGTCCTTGAAT	o1	r1	GCCTAGCCACTGTGTGTGGTATGTCCTTGAATCTAGGTCTTGATTCGCTTGACGCTGCTG	IMM_SNP_001_CASCADE_rs16948811-REF_0_NA_NA_o1_r1	53	-0.00234925	0.520034	-0.104075	-0.194181	2.59804	-0.044344	0.329615	1.19167	0.509117	-0.311469	0.986397	0.730425	-0.762484	-0.592546	-0.142129	-0.912541	0.493795	-0.218607	0.72273	1.1479	0.788699	-0.370983	0.283009	0.142921	0.0881846	0.102421	0.387172	0.179337	2.34153	-0.253867
IMM_SNP_001_CASCADE_rs255052-SNP_0_NA_NA	chr16	67991079	67991104	rs255052-SNP	rs255052	G/A	basal_eQTL	67991092	NA	0	NA	NA	TILE	ATTTGTTTGGGGTAGAGTGTGAACCA	o1	r1	GCCTAGATTTGTTTGGGGTAGAGTGTGAACCACTAGGTCTTGATTCGCTTGACGCTGCTG	IMM_SNP_001_CASCADE_rs255052-SNP_0_NA_NA_o1_r1	54	-0.166119	0.386041	-0.2658	2.1168	-0.134906	-0.451589	-0.853258	-0.22806	-0.555589	-0.144254	0.313219	-0.0395244	0.295966	0.0471065	-0.760228	0.443201	-0.396149	0.442122	0.0925831	2.10068	0.0726382	-0.0311749	-1.20921	0.183049	-0.333708	-0.0419584	-0.187397	1.59014	-0.122222	-0.158285
IMM_SNP_001_CASCADE_rs1645929-SNP_0_NA_NA	chr16	68557434	68557459	rs1645929-SNP	rs1645929	A/G	basal_eQTL	68557447	NA	0	NA	NA	TILE	AAAGATCTCTAGGGTACATAGCTAAA	o1	r1	GCCTAGAAAGATCTCTAGGGTACATAGCTAAACTAGGTCTTGATTCGCTTGACGCTGCTG	IMM_SNP_001_CASCADE_rs1645929-SNP_0_NA_NA_o1_r1	55	0.09581	0.426198	0.695748	-0.443518	-0.80152	-0.450303	-0.978395	0.103552	-0.421483	-0.71682	-0.345432	0.369243	-1.45122	-0.815338	-0.345897	-0.989816	0.312296	0.545135	0.868292	0.340752	-1.15346	-0.540524	-0.797291	-0.465291	-0.101652	0.0013114	0.26847	-0.0935555	-1.21117	-0.624035
IMM_SNP_001_CASCADE_rs35435918-SNP_0_NA_NA	chr16	85084415	85084440	rs35435918-SNP	rs35435918	T/C	resp_eQTL	85084428	NA	0	NA	NA	TILE	TTTCTTTTCGTTCCCTTTTTTTTTTT	o1	r1	GCCTAGTTTCTTTTCGTTCCCTTTTTTTTTTTCTAGGTCTTGATTCGCTTGACGCTGCTG	IMM_SNP_001_CASCADE_rs35435918-SNP_0_NA_NA_o1_r1	56	9.41316	7.69898	4.74784	4.74699	4.32518	4.61061	-0.619394	-1.73003	0.477135	0.476858	-0.131428	-0.688462	1.7637	3.11792	-1.48999	-1.21902	NA	4.56352	1.96423	NA	3.49891	NA	-1.75142	-1.73833	8.15304	7.83782	4.66721	3.90257	4.14648	3.99069
IMM_SNP_001_CASCADE_rs62071689-REF_0_NA_NA	chr17	3886848	3886873	rs62071689-REF	rs62071689	T/C	basal_eQTL	3886861	NA	0	NA	NA	TILE	AGAGCGCTGGCCATGCCCAACCTGAT	o1	r1	GCCTAGAGAGCGCTGGCCATGCCCAACCTGATCTAGGTCTTGATTCGCTTGACGCTGCTG	IMM_SNP_001_CASCADE_rs62071689-REF_0_NA_NA_o1_r1	57	0.104905	0.178579	0.206555	-0.780942	0.0678265	-0.758796	0.0234393	1.15534	-0.223378	-0.0983905	-0.39659	-0.92244	-0.241782	-0.695253	0.142923	0.237934	-0.170988	0.189528	-0.154974	-1.32268	-0.0842885	-0.861478	0.263799	0.548422	-0.0935947	-0.265501	-0.262572	-0.957536	-0.302664	-0.828647
IMM_SNP_001_CASCADE_rs421541-REF_0_NA_NA	chr17	10729169	10729194	rs421541-REF	rs421541	G/A	basal_eQTL	10729182	NA	0	NA	NA	TILE	ATAGGCATCGAGGGTACAAAATCTGA	o1	r1	GCCTAGATAGGCATCGAGGGTACAAAATCTGACTAGGTCTTGATTCGCTTGACGCTGCTG	IMM_SNP_001_CASCADE_rs421541-REF_0_NA_NA_o1_r1	58	-0.415504	-0.808227	1.28747	-0.780635	0.105766	-1.01575	-1.7262	-1.61993	-0.453313	-0.788498	-0.557556	0.21698	0.781058	-0.193228	0.926201	-0.0861608	-0.948939	-1.36827	-0.490956	-0.521532	0.614482	-0.53442	1.6702	-1.31446	-0.493582	-1.03734	0.910808	-0.208599	0.332562	-0.375311
IMM_SNP_001_CASCADE_rs10886-SNP_0_NA_NA	chr17	18806252	18806277	rs10886-SNP	rs10886	A/G	basal_eQTL	18806265	NA	0	NA	NA	TILE	TTTTACAGAAAGGGTAGCTAGATTGA	o1	r1	GCCTAGTTTTACAGAAAGGGTAGCTAGATTGACTAGGTCTTGATTCGCTTGACGCTGCTG	IMM_SNP_001_CASCADE_rs10886-SNP_0_NA_NA_o1_r1	59	0.118174	-0.364951	0.351687	0.625218	-1.29168	-0.207032	-0.945071	-1.69796	-0.19397	0.179975	0.356109	-0.355575	0.123445	0.946491	1.18934	0.927954	0.109689	-0.50056	0.509956	0.622981	-0.776636	0.701122	-0.181592	-0.450468	-0.0818393	-0.258275	-0.105025	0.278748	-0.283966	0.653873
IMM_SNP_001_CASCADE_rs532039036-REF_0_NA_NA	chr17	21435403	21435428	rs532039036-REF	rs532039036	C/A	basal_eQTL	21435416	NA	0	NA	NA	TILE	AGCCCACCACCTTCCCCCCACCACAA	o1	r1	GCCTAGAGCCCACCACCTTCCCCCCACCACAACTAGGTCTTGATTCGCTTGACGCTGCTG	IMM_SNP_001_CASCADE_rs532039036-REF_0_NA_NA_o1_r1	60	0.0191104	-0.177086	0.12811	-0.556706	-0.315421	1.24944	0.590254	0.370187	-0.572307	0.980896	8.13341	2.59529	0.0356183	0.493	0.601921	-1.0575	-0.215287	0.388657	5.04469	NA	-0.100564	1.64928	1.08372	-0.470204	-0.169604	0.386007	6.48728	1.58835	-0.366305	0.925854
IMM_SNP_001_CASCADE_rs12952054-REF_0_NA_NA	chr17	38897987	38898012	rs12952054-REF	rs12952054	A/G	basal_eQTL	38898000	NA	0	NA	NA	TILE	GAGTGAAGGGTCAAGAGTCAGGCAGA	o1	r1	GCCTAGGAGTGAAGGGTCAAGAGTCAGGCAGACTAGGTCTTGATTCGCTTGACGCTGCTG	IMM_SNP_001_CASCADE_rs12952054-REF_0_NA_NA_o1_r1	61	-0.232601	0.021715	0.364705	-0.131257	-0.21993	-0.510733	-0.364097	0.14255	-0.529338	-0.505356	-1.07767	-0.00797961	-0.207978	-0.532405	0.694766	-0.43622	-1.00524	-0.0644946	-0.774558	0.0699165	-0.252789	-0.556143	0.435036	-0.126542	-0.392608	-0.434524	-0.0908934	-0.378568	-0.594682	-0.679138
IMM_SNP_001_CASCADE_rs35983484-REF_0_NA_NA	chr17	47324332	47324357	rs35983484-REF	rs35983484	T/G	basal_eQTL	47324345	NA	0	NA	NA	TILE	GTCCCGGGGGTGGTGTCACTTCCCTG	o1	r1	GCCTAGGTCCCGGGGGTGGTGTCACTTCCCTGCTAGGTCTTGATTCGCTTGACGCTGCTG	IMM_SNP_001_CASCADE_rs35983484-REF_0_NA_NA_o1_r1	62	-0.392727	-0.505995	-0.209566	-0.261089	0.272704	2.63163	0.24025	-0.726729	0.0309065	0.765214	1.51855	-0.437695	-0.0594246	2.16083	-0.495763	-0.540096	-0.595644	0.45505	0.302763	-0.52675	0.0949687	3.21261	0.239223	-0.697257	-0.200883	0.212507	0.841376	-0.500486	-0.0885565	2.18618
IMM_SNP_001_CASCADE_rs117783823-REF_0_NA_NA	chr17	50487079	50487104	rs117783823-REF	rs117783823	A/G	basal_eQTL	50487092	NA	0	NA	NA	TILE	CCCTATATTTCCCAGGCTGGTCTCAA	o1	r1	GCCTAGCCCTATATTTCCCAGGCTGGTCTCAACTAGGTCTTGATTCGCTTGACGCTGCTG	IMM_SNP_001_CASCADE_rs117783823-REF_0_NA_NA_o1_r1	63	-0.588576	-0.381467	-0.689009	-0.733354	-0.831612	-0.000427718	0.359321	0.156105	0.162832	0.0564357	0.877985	-0.0797778	-0.795022	-0.422319	0.12703	-0.129318	-0.769543	-0.141844	-0.694527	-0.359455	-0.925691	0.0871858	0.440674	0.00369265	-0.121137	-0.357653	0.294641	-0.432815	-1.14505	-0.213823
IMM_SNP_001_CASCADE_rs9947555-REF_0_NA_NA	chr18	6406636	6406661	rs9947555-REF	rs9947555	T/C	basal_eQTL	6406649	NA	0	NA	NA	TILE	GGTGCTACAGACATCTCGTGAGGTGA	o1	r1	GCCTAGGGTGCTACAGACATCTCGTGAGGTGACTAGGTCTTGATTCGCTTGACGCTGCTG	IMM_SNP_001_CASCADE_rs9947555-REF_0_NA_NA_o1_r1	64	0.185245	0.0502084	0.862859	0.306723	0.740643	0.0592297	0.522432	1.19181	0.12312	0.333084	0.276878	-0.535518	0.24844	-0.546174	0.269911	0.0572441	0.744252	0.277154	0.978319	0.0273527	0.505182	-0.197478	0.683458	0.140068	-0.0224178	-0.13511	0.449877	-0.0012697	0.400462	-0.159425
IMM_SNP_001_CASCADE_rs1632169-SNP_0_NA_NA	chr18	36129786	36129811	rs1632169-SNP	rs1632169	G/C	basal_eQTL	36129799	NA	0	NA	NA	TILE	GTCTCAGGGGGGCCGGGCTGCCTCCG	o1	r1	GCCTAGGTCTCAGGGGGGCCGGGCTGCCTCCGCTAGGTCTTGATTCGCTTGACGCTGCTG	IMM_SNP_001_CASCADE_rs1632169-SNP_0_NA_NA_o1_r1	65	-0.81063	-1.14417	0.991007	-0.207223	0.388943	-0.583318	0.183316	-1.22278	-0.527586	-0.0726796	0.000752679	-0.6173	1.24281	-0.979671	0.547342	-0.579757	-1.77652	-0.809033	0.325126	-0.649149	0.982285	-0.967715	0.461347	-0.87238	-0.538479	-0.461517	0.588987	-0.453127	0.765464	-0.745323
IMM_SNP_001_CASCADE_rs8110698-SNP_0_NA_NA	chr19	7004508	7004533	rs8110698-SNP	rs8110698	G/A	basal_eQTL	7004521	NA	0	NA	NA	TILE	TTCTCCCCCTAGTAGAGACAAATGAT	o1	r1	GCCTAGTTCTCCCCCTAGTAGAGACAAATGATCTAGGTCTTGATTCGCTTGACGCTGCTG	IMM_SNP_001_CASCADE_rs8110698-SNP_0_NA_NA_o1_r1	66	0.176429	-0.180051	-0.958001	-0.0968637	-0.362904	1.38828	-0.416883	-0.873816	-0.0531222	-0.47465	0.936351	3.13521	-0.149543	0.108978	-0.462444	0.156721	0.401639	-0.42117	0.463691	NA	-0.321452	0.64228	-0.634569	-0.348589	-0.030228	-0.651929	0.344457	1.99628	-0.539898	1.05245
IMM_SNP_001_CASCADE_rs7249924-SNP_0_NA_NA	chr19	9655346	9655371	rs7249924-SNP	rs7249924	C/T	basal_eQTL	9655359	NA	0	NA	NA	TILE	AATATGTACTTGTTGGTATTTTTCAG	o1	r1	GCCTAGAATATGTACTTGTTGGTATTTTTCAGCTAGGTCTTGATTCGCTTGACGCTGCTG	IMM_SNP_001_CASCADE_rs7249924-SNP_0_NA_NA_o1_r1	67	0.224598	-0.106565	-0.273423	0.159772	-0.0664114	0.232973	-0.271461	-0.0420762	0.436676	2.359	1.65028	-0.499008	0.593257	0.0795967	0.0313664	1.50637	1.19087	1.26412	2.01865	0.0555373	0.0996659	0.336491	-0.0881054	0.670185	0.0443952	1.49459	0.953804	-0.130468	0.156494	-0.00100018
IMM_SNP_001_CASCADE_rs3760780-REF_0_NA_NA	chr19	11578330	11578355	rs3760780-REF	rs3760780	T/C	basal_eQTL	11578343	NA	0	NA	NA	TILE	TGCCCTCTCTCCATCCCACACATAAA	o1	r1	GCCTAGTGCCCTCTCTCCATCCCACACATAAACTAGGTCTTGATTCGCTTGACGCTGCTG	IMM_SNP_001_CASCADE_rs3760780-REF_0_NA_NA_o1_r1	68	0.0326079	-0.106339	-0.194722	-0.0812514	-0.818944	-0.402881	-0.285034	0.326447	-0.0865993	-0.466858	-0.0179319	0.617292	-0.490323	-0.732469	-0.465701	-0.531443	0.0181746	-0.308938	-0.312737	0.640206	-0.671768	-0.622579	-0.453089	-0.121414	-0.157646	-0.572504	-0.470041	0.0938589	-0.859387	-0.580794
IMM_SNP_001_CASCADE_rs117441531-SNP_0_NA_NA	chr19	17743973	17743998	rs117441531-SNP	rs117441531	G/T	basal_eQTL	17743986	NA	0	NA	NA	TILE	TGCAAATTAAGGGTCAGTGTATGCAG	o1	r1	GCCTAGTGCAAATTAAGGGTCAGTGTATGCAGCTAGGTCTTGATTCGCTTGACGCTGCTG	IMM_SNP_001_CASCADE_rs117441531-SNP_0_NA_NA_o1_r1	69	0.184081	0.525999	0.537645	-0.431022	-0.62295	-0.32152	-0.87362	1.25195	0.333255	0.238891	0.672872	0.263499	0.435975	0.285529	-0.417079	1.7622	0.994136	0.617033	0.902963	-0.117342	-0.104814	-0.108378	-0.9137	1.74706	-0.01812	0.108848	0.119573	-0.173451	0.00903926	0.0570143
IMM_SNP_001_CASCADE_rs1079564-SNP_0_NA_NA	chr19	24043205	24043230	rs1079564-SNP	rs1079564	G/A	basal_eQTL	24043218	NA	0	NA	NA	TILE	ATATAGCTAATATATCATCTTAAAAA	o1	r1	GCCTAGATATAGCTAATATATCATCTTAAAAACTAGGTCTTGATTCGCTTGACGCTGCTG	IMM_SNP_001_CASCADE_rs1079564-SNP_0_NA_NA_o1_r1	70	-0.0246806	0.52444	0.0357503	-0.470904	-0.899764	-0.574154	-1.76477	0.0541832	0.12374	1.35355	-0.108754	0.796797	0.166653	-0.0733618	0.897293	0.626039	0.391567	1.16847	-0.0328495	0.423255	-0.610795	-0.435031	-0.823845	0.119294	-0.144767	0.685776	-0.447989	0.229485	-0.243457	-0.26707
IMM_SNP_001_CASCADE_rs75900606-SNP_0_NA_NA	chr19	47274602	47274627	rs75900606-SNP	rs75900606	G/A	resp_eQTL	47274615	NA	0	NA	NA	TILE	GGATGAAGTCCGAATCTGGGAAGAGA	o1	r1	GCCTAGGGATGAAGTCCGAATCTGGGAAGAGACTAGGTCTTGATTCGCTTGACGCTGCTG	IMM_SNP_001_CASCADE_rs75900606-SNP_0_NA_NA_o1_r1	71	0.0392676	0.184876	0.506821	-0.550189	1.02829	0.0898127	-0.148644	0.748001	-0.147438	-1.1967	-0.741855	0.460002	0.644366	2.00733	0.461514	-1.15032	-0.0352927	-0.382215	-0.279487	-0.0175065	1.14982	NA	-0.0586062	-0.294685	-0.151746	-0.258716	0.0633801	-0.0249826	0.70107	1.61183
IMM_SNP_001_CASCADE_rs17728475-REF_0_NA_NA	chr19	51108992	51109017	rs17728475-REF	rs17728475	T/C	basal_eQTL	51109005	NA	0	NA	NA	TILE	GAGACTCAGACCCTTGAGACTAAGGG	o1	r1	GCCTAGGAGACTCAGACCCTTGAGACTAAGGGCTAGGTCTTGATTCGCTTGACGCTGCTG	IMM_SNP_001_CASCADE_rs17728475-REF_0_NA_NA_o1_r1	72	-0.124075	0.144657	0.488514	-0.585947	-0.0887581	-0.565835	0.788653	0.234148	-0.412136	-0.801938	-0.736622	-0.333126	-0.322438	-0.663046	0.0673804	-0.127789	-0.666865	-0.654372	-0.416519	-0.484262	-0.211041	-0.677179	0.622318	0.0545163	-0.296459	-0.302052	0.0435076	-0.624234	-0.466303	-0.729382
IMM_SNP_001_CASCADE_rs62115398-REF_0_NA_NA	chr19	53056701	53056726	rs62115398-REF	rs62115398	A/G	basal_eQTL	53056714	NA	0	NA	NA	TILE	TTGTGCCTCAAACACCCATTCAGGGA	o1	r1	GCCTAGTTGTGCCTCAAACACCCATTCAGGGACTAGGTCTTGATTCGCTTGACGCTGCTG	IMM_SNP_001_CASCADE_rs62115398-REF_0_NA_NA_o1_r1	73	-0.212932	-1.13284	0.113663	-0.0319598	-0.943914	-0.397868	0.187488	-1.04329	0.0329826	0.324954	0.20702	-0.299802	0.14965	-0.568375	0.676652	0.874384	-0.329727	-0.465043	0.246059	-0.0656317	-0.564136	-0.4249	1.26623	-0.275632	-0.199628	-0.14165	-0.27804	-0.299037	-0.259397	-0.576223
IMM_SNP_001_CASCADE_rs2617690-SNP_0_NA_NA	chr19	53440860	53440885	rs2617690-SNP	rs2617690	A/C	basal_eQTL	53440873	NA	0	NA	NA	TILE	AGAAACGCGTTTCCCTACGTTTCCCA	o1	r1	GCCTAGAGAAACGCGTTTCCCTACGTTTCCCACTAGGTCTTGATTCGCTTGACGCTGCTG	IMM_SNP_001_CASCADE_rs2617690-SNP_0_NA_NA_o1_r1	74	-0.350272	-0.89038	0.563722	-0.563049	0.904463	1.90469	-0.676622	-0.666192	0.297244	-0.0850331	0.765914	0.0567783	1.024	0.65747	-0.358343	1.07732	-0.22324	-0.723616	0.984794	-0.237901	1.06574	2.10054	-0.72386	0.536399	-0.0398882	-0.471455	0.198986	-0.32964	0.571663	1.52333
IMM_SNP_001_CASCADE_rs11667847-REF_0_NA_NA	chr19	55157438	55157463	rs11667847-REF	rs11667847	A/G	basal_eQTL	55157451	NA	0	NA	NA	TILE	GACTCGCAAACCCACTTCCTCTCTTC	o1	r1	GCCTAGGACTCGCAAACCCACTTCCTCTCTTCCTAGGTCTTGATTCGCTTGACGCTGCTG	IMM_SNP_001_CASCADE_rs11667847-REF_0_NA_NA_o1_r1	75	0.812513	0.604633	1.72297	-0.320817	0.796004	5.36812	0.0677074	-0.197881	2.05713	1.42832	4.94254	0.494399	0.554099	5.02616	0.0847413	-0.0400385	3.81698	1.66541	4.58539	0.296931	0.643348	6.90031	0.196457	-0.228077	1.02392	0.745927	3.76382	0.00100633	0.458318	4.68141
IMM_SNP_001_CASCADE_rs72788306-SNP_0_NA_NA	chr2	10173330	10173355	rs72788306-SNP	rs72788306	G/A	basal_eQTL	10173343	NA	0	NA	NA	TILE	TTCTCCCCCAATGACATCCCAAGATG	o1	r1	GCCTAGTTCTCCCCCAATGACATCCCAAGATGCTAGGTCTTGATTCGCTTGACGCTGCTG	IMM_SNP_001_CASCADE_rs72788306-SNP_0_NA_NA_o1_r1	76	-0.0225558	-0.773298	-0.251152	0.347559	-0.978617	1.81716	0.879954	-0.488164	-0.267083	0.943913	1.82008	0.910581	0.24841	0.18464	-0.725756	1.17053	0.00381039	0.256207	1.36159	1.1649	-0.766354	NA	0.354455	0.223386	-0.206518	0.356257	1.09874	0.315455	-0.166807	1.44352
IMM_SNP_001_CASCADE_rs72781665-REF_0_NA_NA	chr2	24000203	24000228	rs72781665-REF	rs72781665	G/A	caQTL_eQTL	24000216	NA	0	NA	NA	TILE	TCCCAGACAGCAGGGATTTATTTAAA	o1	r1	GCCTAGTCCCAGACAGCAGGGATTTATTTAAACTAGGTCTTGATTCGCTTGACGCTGCTG	IMM_SNP_001_CASCADE_rs72781665-REF_0_NA_NA_o1_r1	77	-0.100137	2.14035	0.64232	-0.207491	0.390957	0.129192	0.734464	2.21622	-0.46219	-0.0382386	-0.883255	0.0464067	-0.242596	-0.609253	-0.236336	0.137743	-0.552947	1.46628	0.558296	-0.0379667	-0.0588471	-0.280427	0.65609	1.42844	-0.275252	1.84833	0.210472	-0.337476	0.0350238	-0.0956312
IMM_SNP_001_CASCADE_rs2055718-SNP_0_NA_NA	chr2	25487208	25487233	rs2055718-SNP	rs2055718	G/A	basal_eQTL	25487221	NA	0	NA	NA	TILE	CCATGTAATGAGTACAGCAATGAAGT	o1	r1	GCCTAGCCATGTAATGAGTACAGCAATGAAGTCTAGGTCTTGATTCGCTTGACGCTGCTG	IMM_SNP_001_CASCADE_rs2055718-SNP_0_NA_NA_o1_r1	78	0.00356772	0.544161	0.618204	-0.479017	-1.05495	-0.515485	0.876819	1.0715	-0.0207465	-0.252089	0.613933	1.33462	-0.546166	-0.439746	0.614711	-0.311321	0.247393	-0.100003	1.01839	-0.137631	-0.799197	-0.518319	1.24055	0.440432	-0.183374	0.128418	0.184292	0.635836	-0.911741	-0.597921
IMM_SNP_001_CASCADE_rs79345304-SNP_0_NA_NA	chr2	68374760	68374785	rs79345304-SNP	rs79345304	G/A	resp_eQTL	68374773	NA	0	NA	NA	TILE	AAGCACATGTTTTACCTGTTTGCTTT	o1	r1	GCCTAGAAGCACATGTTTTACCTGTTTGCTTTCTAGGTCTTGATTCGCTTGACGCTGCTG	IMM_SNP_001_CASCADE_rs79345304-SNP_0_NA_NA_o1_r1	79	-0.363336	-0.962792	0.54345	-0.222533	-0.917983	-0.281963	0.237911	-0.380601	0.0933839	-0.197476	1.04859	-0.56838	0.250507	-0.114839	-1.14788	2.02445	-0.288144	-0.579896	1.02559	-0.508022	-0.841814	-0.0753342	0.10806	0.283237	-0.163117	-0.561907	0.440252	-0.466588	-0.164842	-0.304524
IMM_SNP_001_CASCADE_rs35856355-SNP_0_NA_NA	chr2	70823417	70823442	rs35856355-SNP	rs35856355	C/A	caQTL_eQTL	70823430	NA	0	NA	NA	TILE	CTTGTCTTGGTTTATGTTTCCCCATA	o1	r1	GCCTAGCTTGTCTTGGTTTATGTTTCCCCATACTAGGTCTTGATTCGCTTGACGCTGCTG	IMM_SNP_001_CASCADE_rs35856355-SNP_0_NA_NA_o1_r1	80	-0.147465	0.538144	-0.356389	0.98707	-0.961737	1.6567	0.455051	0.0672162	0.175156	0.413376	0.641334	-0.182092	-0.916567	1.47034	-0.0459713	-0.388495	0.211266	0.734706	-0.15958	1.96456	-1.06699	2.23216	-0.0187552	-0.238234	-0.113687	0.121935	0.0926542	0.596885	-1.259	1.29721
IMM_SNP_001_CASCADE_rs3769653-SNP_0_NA_NA	chr2	119263730	119263755	rs3769653-SNP	rs3769653	C/T	basal_eQTL	119263743	NA	0	NA	NA	TILE	CCTGCCCACCCCATCCCCACAACTTC	o1	r1	GCCTAGCCTGCCCACCCCATCCCCACAACTTCCTAGGTCTTGATTCGCTTGACGCTGCTG	IMM_SNP_001_CASCADE_rs3769653-SNP_0_NA_NA_o1_r1	81	-0.462888	-0.773432	-0.554399	-0.76695	-0.410826	1.12257	0.797471	0.167081	-0.244361	0.156065	3.14316	1.14594	-0.0929932	0.636312	0.272292	-0.641219	-0.481345	-0.233128	-0.0270268	0.444478	-0.4311	1.21262	0.653102	-0.416887	-0.367276	-0.277509	2.22801	0.49328	-0.486881	0.810171
IMM_SNP_001_CASCADE_rs13418976-SNP_0_NA_NA	chr2	158114712	158114737	rs13418976-SNP	rs13418976	C/T	basal_eQTL	158114725	NA	0	NA	NA	TILE	CTTACATCACTCATGTGCCGTGGCCT	o1	r1	GCCTAGCTTACATCACTCATGTGCCGTGGCCTCTAGGTCTTGATTCGCTTGACGCTGCTG	IMM_SNP_001_CASCADE_rs13418976-SNP_0_NA_NA_o1_r1	82	-0.0655448	0.120352	0.241939	-0.285489	2.14522	-0.419225	0.911276	0.615208	-0.0560092	-0.635118	0.715631	0.0272867	5.29869	-0.438709	-0.526522	0.117701	0.0821989	-0.370508	0.471782	-0.13336	4.11336	-0.434562	0.938439	0.217716	-0.244605	-0.328241	0.156068	-0.351922	4.56795	-0.595697
IMM_SNP_001_CASCADE_rs1375493-REF_0_NA_NA	chr2	181459026	181459051	rs1375493-REF	rs1375493	G/A	basal_eQTL	181459039	NA	0	NA	NA	TILE	AAGTGGGGAAAGAGGAAGGAATATTA	o1	r1	GCCTAGAAGTGGGGAAAGAGGAAGGAATATTACTAGGTCTTGATTCGCTTGACGCTGCTG	IMM_SNP_001_CASCADE_rs1375493-REF_0_NA_NA_o1_r1	83	-0.163811	0.629395	0.933842	0.239917	-0.0926692	3.65772	-0.796437	-0.366344	0.0700247	-0.71008	-0.971651	0.791562	0.0287538	5.33267	-0.623713	-0.547376	0.316923	0.332299	-0.247773	1.01388	-0.0259223	NA	-1.04718	-0.572127	-0.177237	0.220259	0.526931	0.225529	-0.37274	4.61466
IMM_SNP_001_CASCADE_rs62172508-SNP_0_NA_NA	chr2	187219729	187219754	rs62172508-SNP	rs62172508	G/A	basal_eQTL	187219742	NA	0	NA	NA	TILE	ATTATTTAACTATAACTATTCTTGCT	o1	r1	GCCTAGATTATTTAACTATAACTATTCTTGCTCTAGGTCTTGATTCGCTTGACGCTGCTG	IMM_SNP_001_CASCADE_rs62172508-SNP_0_NA_NA_o1_r1	84	0.0468194	0.309864	-1.12779	-0.0690737	0.261317	0.128331	0.230993	0.391293	0.194367	0.765464	-0.599256	-1.0273	-0.87486	-0.382013	-0.278057	-0.189462	0.583678	0.911668	-1.36382	-0.769272	-0.543713	-0.0118793	-0.0644187	0.326752	-0.102075	0.212708	-0.966212	-0.331667	-0.100457	-0.0964164
IMM_SNP_001_CASCADE_rs2017410-REF_0_NA_NA	chr2	189835219	189835244	rs2017410-REF	rs2017410	T/A	basal_eQTL	189835232	NA	0	NA	NA	TILE	AAAATTAAATAAGTGTAAGAGATTTT	o1	r1	GCCTAGAAAATTAAATAAGTGTAAGAGATTTTCTAGGTCTTGATTCGCTTGACGCTGCTG	IMM_SNP_001_CASCADE_rs2017410-REF_0_NA_NA_o1_r1	85	0.229158	0.562316	-0.0991219	-0.377693	-0.522662	-0.208703	-1.68427	0.782926	0.0424943	1.86094	0.969547	0.565819	0.825438	-0.377874	-0.00280854	1.23959	1.07155	0.935222	0.456434	0.401464	0.750163	-0.34187	-1.15205	0.95655	0.0164868	1.09394	0.37279	0.0549682	0.37417	-0.403736
IMM_SNP_001_CASCADE_rs4972894-SNP_0_NA_NA	chr2	229346517	229346542	rs4972894-SNP	rs4972894	A/G	basal_eQTL	229346530	NA	0	NA	NA	TILE	AAAGCATAGAAGGGAAAACAGATTGT	o1	r1	GCCTAGAAAGCATAGAAGGGAAAACAGATTGTCTAGGTCTTGATTCGCTTGACGCTGCTG	IMM_SNP_001_CASCADE_rs4972894-SNP_0_NA_NA_o1_r1	86	-0.015501	0.338036	0.623682	-0.452133	-0.881481	-0.640421	-0.513751	-0.289518	-0.475614	-0.84425	0.543879	1.04769	-0.161359	-0.411868	0.138117	-0.113484	-0.609595	-0.385232	0.891006	0.790647	-0.471921	-0.409198	-0.206106	-0.17263	-0.200268	-0.0936842	0.190239	0.419047	-0.550975	-0.572746
IMM_SNP_001_CASCADE_rs6745825-SNP_0_NA_NA	chr2	233253494	233253519	rs6745825-SNP	rs6745825	A/G	GWAS_eQTL	233253507	NA	0	NA	NA	TILE	CACCGCCACGCCCGGCTAATTTTTGT	o1	r1	GCCTAGCACCGCCACGCCCGGCTAATTTTTGTCTAGGTCTTGATTCGCTTGACGCTGCTG	IMM_SNP_001_CASCADE_rs6745825-SNP_0_NA_NA_o1_r1	87	-0.212568	0.603492	0.303586	-0.691116	1.91148	-0.127555	1.31188	0.974416	-0.196979	0.844039	1.45611	0.115877	0.482301	-0.280528	0.738102	1.10776	-0.348136	1.05767	1.10656	-0.680471	1.11188	-0.136735	1.66406	1.24822	-0.338634	0.275916	0.788083	-0.284988	1.62404	-0.329742
IMM_SNP_001_CASCADE_rs75067052-SNP_0_NA_NA	chr2	241711903	241711928	rs75067052-SNP	rs75067052	A/C	basal_eQTL	241711916	NA	0	NA	NA	TILE	TTAAAAACAAAACCCAAAACTTGCCT	o1	r1	GCCTAGTTAAAAACAAAACCCAAAACTTGCCTCTAGGTCTTGATTCGCTTGACGCTGCTG	IMM_SNP_001_CASCADE_rs75067052-SNP_0_NA_NA_o1_r1	88	-0.209082	-0.860638	0.820025	-0.377741	-1.13251	-0.658227	-0.102978	-0.463335	0.357433	-0.0432532	-1.43034	1.66684	-0.51794	-0.511329	-0.711153	-1.61662	-0.203031	-0.950255	0.0782395	2.54291	-0.57801	-0.636611	-1.09775	-1.4347	-0.00350526	-0.437846	0.403379	0.886847	-0.885278	-0.662561
IMM_SNP_001_CASCADE_rs1609990-REF_0_NA_NA	chr2	241820725	241820750	rs1609990-REF	rs1609990	A/G	caQTL_eQTL	241820738	NA	0	NA	NA	TILE	TCCGTCTGTCCACATGGGCCTCAGAC	o1	r1	GCCTAGTCCGTCTGTCCACATGGGCCTCAGACCTAGGTCTTGATTCGCTTGACGCTGCTG	IMM_SNP_001_CASCADE_rs1609990-REF_0_NA_NA_o1_r1	89	-0.400187	-0.0327285	0.0920535	-0.354852	-0.322584	0.209761	0.0601644	0.944875	0.754026	1.04597	1.03127	-0.591303	0.906108	-0.610037	0.690783	0.10316	0.108771	0.966757	0.732159	-0.600692	0.890557	-0.45295	0.749744	0.859711	0.236226	0.438357	0.425476	-0.582921	0.4498	-0.0221657
IMM_SNP_001_CASCADE_rs6110197-REF_0_NA_NA	chr20	1492041	1492066	rs6110197-REF	rs6110197	T/C	basal_eQTL	1492054	NA	0	NA	NA	TILE	CATACTCAGATTGTGCAAACATTTGC	o1	r1	GCCTAGCATACTCAGATTGTGCAAACATTTGCCTAGGTCTTGATTCGCTTGACGCTGCTG	IMM_SNP_001_CASCADE_rs6110197-REF_0_NA_NA_o1_r1	90	-0.0355991	-0.157876	1.0038	-0.486519	-1.09047	-0.1463	-0.257118	0.736432	0.22079	-0.744347	0.582909	-0.643568	-0.938335	-0.840264	-0.0733968	0.678168	0.521438	-0.389289	1.02051	-0.649331	-1.15354	-0.640032	-0.173497	0.844233	-0.0861029	-0.628035	0.602874	-0.698682	-1.27941	-0.346834
IMM_SNP_001_CASCADE_rs6101301-REF_0_NA_NA	chr20	38811390	38811415	rs6101301-REF	rs6101301	T/C	basal_eQTL	38811403	NA	0	NA	NA	TILE	TAATTTCTTCATCTGGAAATAAAGAT	o1	r1	GCCTAGTAATTTCTTCATCTGGAAATAAAGATCTAGGTCTTGATTCGCTTGACGCTGCTG	IMM_SNP_001_CASCADE_rs6101301-REF_0_NA_NA_o1_r1	91	-0.136575	-0.474462	-1.78297	0.642329	-0.42514	0.844262	-1.71112	-0.311211	-0.155986	0.113503	-0.926915	3.06322	0.0894945	0.619696	0.252698	0.655573	-0.164261	-0.121931	-2.21463	1.77576	0.00481148	0.960495	-1.50237	0.332789	-0.307533	-0.311747	-1.24587	1.94189	-0.315795	0.556395
IMM_SNP_001_CASCADE_rs67621213-SNP_0_NA_NA	chr20	38953897	38953922	rs67621213-SNP	rs67621213	G/A	basal_eQTL	38953910	NA	0	NA	NA	TILE	AAGAAAAGGAAAGAAAGGAAATTGAT	o1	r1	GCCTAGAAGAAAAGGAAAGAAAGGAAATTGATCTAGGTCTTGATTCGCTTGACGCTGCTG	IMM_SNP_001_CASCADE_rs67621213-SNP_0_NA_NA_o1_r1	92	0.170499	-0.089693	0.772033	-0.371513	-0.440257	0.349171	-1.1304	-0.548711	1.04772	0.16506	0.119559	2.88073	1.35367	1.91771	0.225242	1.21253	1.95683	-0.0248721	0.423946	NA	0.552634	NA	-0.0862726	0.608461	0.413758	-0.270273	0.351281	1.80401	0.869403	1.5309
IMM_SNP_001_CASCADE_rs745307-SNP_0_NA_NA	chr20	46118434	46118459	rs745307-SNP	rs745307	G/A	basal_eQTL	46118447	NA	0	NA	NA	TILE	GGGGAATGAGAAGAAAAGGGAAGGAA	o1	r1	GCCTAGGGGGAATGAGAAGAAAAGGGAAGGAACTAGGTCTTGATTCGCTTGACGCTGCTG	IMM_SNP_001_CASCADE_rs745307-SNP_0_NA_NA_o1_r1	93	-0.0252616	1.59279	1.77594	-0.013509	0.376373	3.18737	1.31091	0.494746	4.10696	2.61956	3.67926	2.47387	1.07898	5.90487	0.606079	-1.73294	4.823	2.79375	3.42085	2.62429	0.505038	NA	1.54618	-0.852422	2.263	1.7042	2.68558	1.4966	0.611876	5.13136
IMM_SNP_001_CASCADE_rs723593-REF_0_NA_NA	chr20	49919067	49919092	rs723593-REF	rs723593	G/A	basal_eQTL	49919080	NA	0	NA	NA	TILE	GACCAGCCTGACCGATACAGTGAAAC	o1	r1	GCCTAGGACCAGCCTGACCGATACAGTGAAACCTAGGTCTTGATTCGCTTGACGCTGCTG	IMM_SNP_001_CASCADE_rs723593-REF_0_NA_NA_o1_r1	94	0.163813	0.672097	1.3226	-0.398077	1.44883	-0.613318	0.562845	1.59664	0.474989	-0.199481	0.679236	-0.30513	3.9514	-0.646058	0.322098	-1.70619	1.03932	0.28484	1.2655	-0.416875	2.6341	-0.698047	0.848079	0.375183	0.0675547	0.266271	0.948943	-0.603081	3.30483	-0.772678
IMM_SNP_001_CASCADE_rs12710319-SNP_0_NA_NA	chr20	50765598	50765623	rs12710319-SNP	rs12710319	T/C	resp_eQTL	50765611	NA	0	NA	NA	TILE	TAAGAAAAGTAAACCAGTTAAGGAAG	o1	r1	GCCTAGTAAGAAAAGTAAACCAGTTAAGGAAGCTAGGTCTTGATTCGCTTGACGCTGCTG	IMM_SNP_001_CASCADE_rs12710319-SNP_0_NA_NA_o1_r1	95	-0.148809	-1.0336	0.262575	-0.326036	-0.872889	0.770088	-0.913034	-0.950942	0.693943	0.914853	2.96723	2.82664	-0.754648	4.12666	-0.83422	-0.371121	0.831863	0.611337	1.56986	-0.0450188	-0.936428	NA	-1.27361	-1.00097	0.199907	0.332881	2.07785	1.76314	-1.1072	3.52562
IMM_SNP_001_CASCADE_rs59475484-SNP_0_NA_NA	chr21	32065301	32065326	rs59475484-SNP	rs59475484	G/A	basal_eQTL	32065314	NA	0	NA	NA	TILE	ATAGACTAAACCAACATTTCCTAAGT	o1	r1	GCCTAGATAGACTAAACCAACATTTCCTAAGTCTAGGTCTTGATTCGCTTGACGCTGCTG	IMM_SNP_001_CASCADE_rs59475484-SNP_0_NA_NA_o1_r1	96	-0.0804769	-0.00952246	-0.180647	-0.620082	-0.161824	-0.0205773	-0.448901	-0.374389	0.668689	0.993983	0.583089	0.112863	-0.130242	-0.108196	0.349	0.159882	0.595213	-0.00599087	0.33116	-0.0899908	-0.177176	0.0768559	0.0865382	-0.254118	0.184642	0.396535	0.0429416	-0.287265	-0.521802	-0.232196
IMM_SNP_001_CASCADE_rs9606617-SNP_0_NA_NA	chr22	17113569	17113594	rs9606617-SNP	rs9606617	G/A	basal_eQTL	17113582	NA	0	NA	NA	TILE	TTTTAACTCTATAACCTTTGGGCTCT	o1	r1	GCCTAGTTTTAACTCTATAACCTTTGGGCTCTCTAGGTCTTGATTCGCTTGACGCTGCTG	IMM_SNP_001_CASCADE_rs9606617-SNP_0_NA_NA_o1_r1	97	0.099617	-0.456907	0.194974	0.362167	-1.03455	-0.463702	-0.763276	-1.10424	1.09583	1.24138	1.93474	-0.355699	-0.660738	0.319044	0.0172124	0.57754	1.27851	0.553205	1.16344	-0.134292	-0.75176	0.036705	0.0444123	-0.740724	0.44284	0.595549	1.1966	0.0474757	-1.01915	0.0872786
IMM_SNP_001_CASCADE_rs4819559-REF_0_NA_NA	chr22	17135607	17135632	rs4819559-REF	rs4819559	A/C	basal_eQTL	17135620	NA	0	NA	NA	TILE	AACACTTACACCGAGGGAATGAGCAC	o1	r1	GCCTAGAACACTTACACCGAGGGAATGAGCACCTAGGTCTTGATTCGCTTGACGCTGCTG	IMM_SNP_001_CASCADE_rs4819559-REF_0_NA_NA_o1_r1	98	0.20089	0.296086	0.365999	0.0610911	1.01215	-0.50365	-0.370595	0.295696	-0.416621	0.183749	0.250753	1.69922	0.288036	-0.262346	0.273396	1.12202	0.777931	0.298258	0.42761	0.537671	1.06233	-0.25135	0.305533	0.973631	-0.00855728	-0.138886	-0.0894889	0.911315	0.684205	-0.437726
IMM_SNP_001_CASCADE_rs5758867-SNP_0_NA_NA	chr22	22587907	22587932	rs5758867-SNP	rs5758867	C/T	basal_eQTL	22587920	NA	0	NA	NA	TILE	CCTCAGCCTGGAGTTCCTGCAATAGT	o1	r1	GCCTAGCCTCAGCCTGGAGTTCCTGCAATAGTCTAGGTCTTGATTCGCTTGACGCTGCTG	IMM_SNP_001_CASCADE_rs5758867-SNP_0_NA_NA_o1_r1	99	-0.170002	1.17696	0.555517	-0.663096	-0.424686	1.62291	1.81161	2.08961	-0.028822	0.287557	-0.478975	-0.500944	-0.477849	0.623944	0.470065	0.736578	-0.0451195	0.859287	-0.157036	-0.929434	-0.517021	1.19552	1.19507	1.48716	-0.236987	0.810271	0.116242	-0.751029	-0.817364	1.26639
IMM_SNP_001_CASCADE_rs512160-SNP_0_NA_NA	chr22	25521875	25521900	rs512160-SNP	rs512160	C/T	basal_eQTL	25521888	NA	0	NA	NA	TILE	ACAATACCACAGATTGGGTAATTTAT	o1	r1	GCCTAGACAATACCACAGATTGGGTAATTTATCTAGGTCTTGATTCGCTTGACGCTGCTG	IMM_SNP_001_CASCADE_rs512160-SNP_0_NA_NA_o1_r1	100	0.229704	1.71867	0.835504	-0.38795	1.55783	-0.217208	0.161431	1.21048	0.473265	1.14449	0.373553	-0.436125	0.710097	0.0136131	0.608674	0.965908	1.24426	2.1245	0.861862	-0.540422	0.836167	-0.0505407	0.79566	1.31305	0.0665127	1.39397	0.420182	-0.612021	1.25446	-0.18853
IMM_SNP_001_CASCADE_rs6000852-REF_0_NA_NA	chr22	37639329	37639354	rs6000852-REF	rs6000852	T/C	basal_eQTL	37639342	NA	0	NA	NA	TILE	AGGTTATTTATACTTCGGGTCTGCAG	o1	r1	GCCTAGAGGTTATTTATACTTCGGGTCTGCAGCTAGGTCTTGATTCGCTTGACGCTGCTG	IMM_SNP_001_CASCADE_rs6000852-REF_0_NA_NA_o1_r1	101	0.384526	0.51642	-0.28206	0.120985	0.125647	0.0300697	-0.285216	0.280033	0.342953	1.97195	1.2376	-0.656861	1.18134	-0.141798	0.196253	3.36945	1.59531	2.01572	0.37594	0.0106017	0.621563	0.0585409	0.060103	2.27967	0.154135	1.18324	0.601575	-0.16457	0.707832	-0.186014
IMM_SNP_001_CASCADE_rs8140617-REF_0_NA_NA	chr22	38574421	38574446	rs8140617-REF	rs8140617	G/A	basal_eQTL	38574434	NA	0	NA	NA	TILE	AAAAATGCATTAAGGGAAAAATAGTG	o1	r1	GCCTAGAAAAATGCATTAAGGGAAAAATAGTGCTAGGTCTTGATTCGCTTGACGCTGCTG	IMM_SNP_001_CASCADE_rs8140617-REF_0_NA_NA_o1_r1	102	0.0452731	0.680118	-0.108216	0.27412	-0.916257	0.277033	-2.28247	0.650362	0.125592	1.69223	-0.88778	0.83634	0.167198	0.283147	0.274581	1.89459	0.497653	1.48797	-0.415407	0.982527	-0.502929	0.496376	-0.617827	1.36619	-0.143648	0.958226	-0.604272	0.259362	-0.242946	0.054863
IMM_SNP_001_CASCADE_rs7289990-SNP_0_NA_NA	chr22	40821769	40821794	rs7289990-SNP	rs7289990	G/A	basal_eQTL	40821782	NA	0	NA	NA	TILE	TATATATATATACATATATATACGTA	o1	r1	GCCTAGTATATATATATACATATATATACGTACTAGGTCTTGATTCGCTTGACGCTGCTG	IMM_SNP_001_CASCADE_rs7289990-SNP_0_NA_NA_o1_r1	103	0.3964	0.571583	-1.09671	-1.04134	0.0381002	-0.361108	-1.8368	-0.353104	0.442537	0.98852	-0.690226	-0.851018	0.462482	-0.443724	-2.07652	0.26151	1.28588	1.03883	-1.10204	-1.47985	0.302337	-0.399036	-2.65903	-0.298793	0.164655	0.39214	-1.04386	-1.01553	0.0338902	-0.542704
IMM_SNP_001_CASCADE_rs7290824-REF_0_NA_NA	chr22	45131921	45131946	rs7290824-REF	rs7290824	C/T	basal_eQTL	45131934	NA	0	NA	NA	TILE	CAAAGTTGTTTACCCATGCTTTCTAC	o1	r1	GCCTAGCAAAGTTGTTTACCCATGCTTTCTACCTAGGTCTTGATTCGCTTGACGCTGCTG	IMM_SNP_001_CASCADE_rs7290824-REF_0_NA_NA_o1_r1	104	-0.000322441	-0.512247	0.252342	-0.145003	-0.407138	-0.364842	0.686082	0.132079	0.237958	1.53848	0.526005	-0.356222	-0.899517	-0.473853	-0.515685	0.408409	0.586508	0.542566	0.59265	-0.193424	-0.520192	-0.420731	0.446108	0.0648788	-0.075725	0.834544	-0.00578086	-0.398424	-0.799026	-0.546109
IMM_SNP_001_CASCADE_rs9616371-SNP_0_NA_NA	chr22	49912677	49912702	rs9616371-SNP	rs9616371	G/A	basal_eQTL	49912690	NA	0	NA	NA	TILE	ATAAAAAAGTGGTAATTGCTGACTTC	o1	r1	GCCTAGATAAAAAAGTGGTAATTGCTGACTTCCTAGGTCTTGATTCGCTTGACGCTGCTG	IMM_SNP_001_CASCADE_rs9616371-SNP_0_NA_NA_o1_r1	105	-0.0514039	1.23595	0.495948	-0.345562	0.00174294	1.55575	0.583788	1.2456	0.562736	1.42109	1.32743	0.422809	-0.465203	0.587623	-0.0753729	0.797103	1.35131	1.9375	0.817211	0.150296	-0.129262	1.66631	0.40763	1.28616	0.120596	0.873826	0.678253	-0.053084	-0.371725	1.20515
IMM_SNP_001_CASCADE_rs4973999-SNP_0_NA_NA	chr3	40418879	40418904	rs4973999-SNP	rs4973999	G/A	basal_eQTL	40418892	NA	0	NA	NA	TILE	TAATATTCCAAGTACCATAACTTAAA	o1	r1	GCCTAGTAATATTCCAAGTACCATAACTTAAACTAGGTCTTGATTCGCTTGACGCTGCTG	IMM_SNP_001_CASCADE_rs4973999-SNP_0_NA_NA_o1_r1	106	0.0754042	-0.273592	-0.39491	-0.158937	-0.433866	-0.13885	-0.208798	-0.374471	0.431595	-0.0205575	-0.0451465	2.3413	-0.369842	-0.344219	0.253592	-0.238515	0.923682	-0.213727	-0.194014	3.44944	-0.464991	-0.183923	-0.126339	-0.245765	0.0413244	-0.419589	-0.493269	1.39644	-0.746433	-0.340041
IMM_SNP_001_CASCADE_rs1864367-REF_0_NA_NA	chr3	53077675	53077700	rs1864367-REF	rs1864367	T/C	basal_eQTL	53077688	NA	0	NA	NA	TILE	GGGAAGCAATTACTTGTGACAGGTGC	o1	r1	GCCTAGGGGAAGCAATTACTTGTGACAGGTGCCTAGGTCTTGATTCGCTTGACGCTGCTG	IMM_SNP_001_CASCADE_rs1864367-REF_0_NA_NA_o1_r1	107	0.159005	0.488629	0.266981	-0.458047	-0.132092	1.21839	-0.151189	0.375387	-0.477376	-0.809474	-0.795507	-0.683229	-0.949577	1.42124	-0.393177	0.235071	0.00948894	-0.282251	0.20237	-0.789388	-0.472742	1.85393	-0.153599	0.355858	-0.0456646	0.0685817	-0.196977	-0.67365	-0.511589	1.08258
IMM_SNP_001_CASCADE_rs901281-SNP_0_NA_NA	chr3	105507115	105507140	rs901281-SNP	rs901281	A/G	basal_eQTL	105507128	NA	0	NA	NA	TILE	TCTTAGTTTATGGGAAAATTTGAGTG	o1	r1	GCCTAGTCTTAGTTTATGGGAAAATTTGAGTGCTAGGTCTTGATTCGCTTGACGCTGCTG	IMM_SNP_001_CASCADE_rs901281-SNP_0_NA_NA_o1_r1	108	-0.124421	-0.251338	-1.3929	1.80372	-1.76965	0.321775	0.125394	-0.882439	-0.434804	-0.712869	-0.244774	0.0791473	-1.22926	-0.538586	0.331844	0.232702	-0.790239	-0.644629	-0.688889	2.19967	-1.69002	-0.536311	0.46054	-0.248094	-0.296766	-0.728742	-0.663655	1.31488	-1.55216	0.0799726
IMM_SNP_001_CASCADE_rs16853938-REF_0_NA_NA	chr3	143614175	143614200	rs16853938-REF	rs16853938	G/T	basal_eQTL	143614188	NA	0	NA	NA	TILE	ACCATCTCTGAGGGTTAAGACAGGTA	o1	r1	GCCTAGACCATCTCTGAGGGTTAAGACAGGTACTAGGTCTTGATTCGCTTGACGCTGCTG	IMM_SNP_001_CASCADE_rs16853938-REF_0_NA_NA_o1_r1	109	0.00449956	1.00662	-0.144304	0.467892	-0.0265653	-0.350718	-0.616072	0.653658	-0.0553391	-0.681092	-0.572851	0.878711	-0.887478	0.305768	-0.0540465	-0.576699	0.179633	0.865601	-0.333328	1.26528	-0.706389	0.0489402	-0.396633	-0.242293	-0.182549	0.626722	-0.643447	0.291375	-0.401308	0.0752899
IMM_SNP_001_CASCADE_rs6806555-REF_0_NA_NA	chr3	179240323	179240348	rs6806555-REF	rs6806555	A/G	basal_eQTL	179240336	NA	0	NA	NA	TILE	TGTTTAAATATTTACTTCCTTTAAGC	o1	r1	GCCTAGTGTTTAAATATTTACTTCCTTTAAGCCTAGGTCTTGATTCGCTTGACGCTGCTG	IMM_SNP_001_CASCADE_rs6806555-REF_0_NA_NA_o1_r1	110	0.15885	-0.0312489	-1.01265	1.00127	-0.546612	3.19268	-0.797501	-0.366967	0.338754	-0.0958131	-1.08812	-0.895649	-0.806963	2.52664	-1.42221	-0.752614	0.943541	-0.0604719	-1.48586	-0.435406	-0.876794	3.94628	-1.22972	-0.676592	-0.0147963	-0.480126	-1.38347	0.609373	-0.944783	2.69777
IMM_SNP_001_CASCADE_rs11917141-SNP_0_NA_NA	chr3	183653546	183653571	rs11917141-SNP	rs11917141	T/C	basal_eQTL	183653559	NA	0	NA	NA	TILE	CAGTTAATTATACCGTGACAGGTTTT	o1	r1	GCCTAGCAGTTAATTATACCGTGACAGGTTTTCTAGGTCTTGATTCGCTTGACGCTGCTG	IMM_SNP_001_CASCADE_rs11917141-SNP_0_NA_NA_o1_r1	111	0.0721896	0.951549	0.454325	-0.390081	1.53834	-0.225039	0.828943	1.64069	0.241678	0.809016	0.316012	-0.0956307	1.38126	0.352712	0.296465	0.275337	0.685774	1.32911	0.604057	-0.328247	1.4554	-0.0261238	0.900207	1.41009	-0.0734766	0.567384	0.00639332	-0.444793	1.2341	0.117681
IMM_SNP_001_CASCADE_rs62290601-SNP_0_NA_NA	chr4	7937268	7937293	rs62290601-SNP	rs62290601	T/A	basal_eQTL	7937281	NA	0	NA	NA	TILE	TTCCACTTTAGAAACCACATTTTCAA	o1	r1	GCCTAGTTCCACTTTAGAAACCACATTTTCAACTAGGTCTTGATTCGCTTGACGCTGCTG	IMM_SNP_001_CASCADE_rs62290601-SNP_0_NA_NA_o1_r1	112	9.8962	8.19378	6.55843	2.17331	3.74442	3.68373	-1.36378	-2.17747	-0.319957	0.28272	0.0213316	0.310652	0.659305	0.810366	-0.0378003	-0.877484	NA	NA	6.07653	2.5848	2.82808	NA	-0.438783	-2.0576	8.58099	8.37098	6.63268	1.63982	3.53956	3.14553
IMM_SNP_001_CASCADE_rs13122762-SNP_0_NA_NA	chr4	37824901	37824926	rs13122762-SNP	rs13122762	C/T	basal_eQTL	37824914	NA	0	NA	NA	TILE	TAAAAGTAAACCCTAAACTCAATCAA	o1	r1	GCCTAGTAAAAGTAAACCCTAAACTCAATCAACTAGGTCTTGATTCGCTTGACGCTGCTG	IMM_SNP_001_CASCADE_rs13122762-SNP_0_NA_NA_o1_r1	113	-0.0900356	-0.244405	0.0234567	-0.396313	-0.662315	-0.512499	-0.977459	0.488232	0.442167	-0.484824	-0.673542	3.14711	0.212343	-0.643595	0.823496	0.317287	0.801931	-0.481642	-0.0825863	NA	-0.201267	-0.574501	0.159403	0.475424	0.0477147	-0.721272	-0.461334	2.00528	-0.200622	-0.680748
IMM_SNP_001_CASCADE_rs4440229-SNP_0_NA_NA	chr4	39116275	39116300	rs4440229-SNP	rs4440229	A/G	basal_eQTL	39116288	NA	0	NA	NA	TILE	GTGAGCAGAGATCGTGCCACTGCACT	o1	r1	GCCTAGGTGAGCAGAGATCGTGCCACTGCACTCTAGGTCTTGATTCGCTTGACGCTGCTG	IMM_SNP_001_CASCADE_rs4440229-SNP_0_NA_NA_o1_r1	114	-0.253342	-0.296063	-0.398331	-0.663323	1.35228	-0.568195	0.188067	-0.401082	-0.0919921	-0.16393	-0.0683901	-0.0139321	3.5351	-0.662486	1.07345	1.10233	-0.16306	-0.196952	-0.289148	-0.557112	2.59752	-0.631073	0.526967	0.0958445	-0.275172	-0.534922	-0.513108	-0.383065	2.91454	-0.731534
IMM_SNP_001_CASCADE_rs10938500-SNP_0_NA_NA	chr4	47846548	47846573	rs10938500-SNP	rs10938500	G/T	basal_eQTL	47846561	NA	0	NA	NA	TILE	ATCCCATTACTGGTTATATACCCAAA	o1	r1	GCCTAGATCCCATTACTGGTTATATACCCAAACTAGGTCTTGATTCGCTTGACGCTGCTG	IMM_SNP_001_CASCADE_rs10938500-SNP_0_NA_NA_o1_r1	115	0.564476	1.50431	0.313992	-0.0253857	0.0104668	1.37977	-0.0657314	0.71032	-0.351104	0.674634	-0.330403	0.154176	-1.55927	-0.73013	-0.533132	-0.319315	0.451484	1.20163	0.0106269	0.298672	-0.75231	NA	-0.733859	0.525107	0.313562	1.16299	-0.145945	-0.256051	-0.362608	1.04469
IMM_SNP_001_CASCADE_rs429664-SNP_0_NA_NA	chr4	52035973	52035998	rs429664-SNP	rs429664	G/T	basal_eQTL	52035986	NA	0	NA	NA	TILE	CTATAAGCCAGGTTCTCCAAGCTACC	o1	r1	GCCTAGCTATAAGCCAGGTTCTCCAAGCTACCCTAGGTCTTGATTCGCTTGACGCTGCTG	IMM_SNP_001_CASCADE_rs429664-SNP_0_NA_NA_o1_r1	116	-0.134059	0.202496	0.0369415	-0.746097	0.666292	1.06638	0.64615	1.03422	-0.132556	-0.648547	-0.537075	-0.395997	-0.474676	-0.30672	0.762694	-0.419172	-0.131521	-0.302214	-0.367535	-0.649814	-0.44122	NA	0.997239	0.422891	-0.299692	-0.23973	-0.446696	-0.671736	0.322762	0.758928
IMM_SNP_001_CASCADE_rs112077450-REF_0_NA_NA	chr4	86863989	86864014	rs112077450-REF	rs112077450	C/T	basal_eQTL	86864002	NA	0	NA	NA	TILE	CATCATCAAAGACCAAAAGTAGACAA	o1	r1	GCCTAGCATCATCAAAGACCAAAAGTAGACAACTAGGTCTTGATTCGCTTGACGCTGCTG	IMM_SNP_001_CASCADE_rs112077450-REF_0_NA_NA_o1_r1	117	-0.149172	0.347098	0.419817	-0.909376	-0.221243	-0.163691	-1.63796	0.659988	-0.111294	-1.16359	-0.194533	1.11521	0.722658	-0.0500226	-0.0952563	-1.46256	-0.116732	-0.161222	0.146205	0.243803	-0.189789	-0.0102324	-0.530845	0.37875	-0.286839	-0.0839193	-0.0310663	0.470062	0.277811	-0.245994
IMM_SNP_001_CASCADE_rs1523742-SNP_0_NA_NA	chr4	118277885	118277910	rs1523742-SNP	rs1523742	C/A	basal_eQTL	118277898	NA	0	NA	NA	TILE	GGAGTCCCCACACACCCTTCATCCAA	o1	r1	GCCTAGGGAGTCCCCACACACCCTTCATCCAACTAGGTCTTGATTCGCTTGACGCTGCTG	IMM_SNP_001_CASCADE_rs1523742-SNP_0_NA_NA_o1_r1	118	-0.00150768	2.44827	0.155183	-0.643094	-0.0474765	-0.13655	5.02218	-0.563679	-0.154482	1.1944	0.292671	0.399896	0.761916	-0.564411	1.19634	1.19131	0.119699	2.33069	0.427799	0.140766	0.308937	-0.387197	3.74604	0.546061	-0.187871	2.18012	-0.204936	-0.0703959	0.314616	-0.337944
IMM_SNP_001_CASCADE_rs72712306-SNP_0_NA_NA	chr4	138165774	138165799	rs72712306-SNP	rs72712306	A/G	basal_eQTL	138165787	NA	0	NA	NA	TILE	TTAAGACTTAAGTGGGAAATTTATAG	o1	r1	GCCTAGTTAAGACTTAAGTGGGAAATTTATAGCTAGGTCTTGATTCGCTTGACGCTGCTG	IMM_SNP_001_CASCADE_rs72712306-SNP_0_NA_NA_o1_r1	119	-0.0701319	-0.179417	-0.91905	0.27701	-0.59083	-0.0531774	-0.600667	-0.930584	0.115346	-0.0232018	-0.432013	-0.484319	-0.235922	0.523547	0.552901	0.546396	0.230505	-0.212494	-0.902541	-0.484217	-0.300587	0.656638	0.240308	0.00532544	-0.149841	-0.421716	-0.823467	-0.0273939	-0.62088	0.271948
IMM_SNP_001_CASCADE_rs13166556-SNP_0_NA_NA	chr5	50671978	50672003	rs13166556-SNP	rs13166556	G/A	basal_eQTL	50671991	NA	0	NA	NA	TILE	AGATAAATAGCACACGTGACACTAAT	o1	r1	GCCTAGAGATAAATAGCACACGTGACACTAATCTAGGTCTTGATTCGCTTGACGCTGCTG	IMM_SNP_001_CASCADE_rs13166556-SNP_0_NA_NA_o1_r1	120	0.194798	0.523243	0.699545	-0.496173	0.722222	-0.414593	-1.01581	-0.352301	-0.0710632	-1.32094	-0.567424	-0.427132	2.13577	-0.347591	-0.531148	-1.6465	0.214304	-0.319711	-0.274686	-0.59348	1.44994	-0.391266	-0.95119	-1.22902	-0.0139542	0.105879	0.272592	-0.69526	1.60264	-0.514703
IMM_SNP_001_CASCADE_rs11950944-SNP_0_NA_NA	chr5	80127157	80127182	rs11950944-SNP	rs11950944	C/T	basal_eQTL	80127170	NA	0	NA	NA	TILE	TAATACTTCCCCATTTCATTGCATCA	o1	r1	GCCTAGTAATACTTCCCCATTTCATTGCATCACTAGGTCTTGATTCGCTTGACGCTGCTG	IMM_SNP_001_CASCADE_rs11950944-SNP_0_NA_NA_o1_r1	121	2.87332	3.20304	2.85725	0.839214	1.19051	6.80185	1.06656	0.283491	0.69077	1.06323	0.84658	0.415558	0.865751	4.88173	-0.17176	0.849357	4.26533	3.12169	1.36118	1.08908	1.15684	NA	0.254853	0.814923	2.35908	2.9934	2.61488	0.466891	0.870594	5.98874
IMM_SNP_001_CASCADE_rs3756704-SNP_0_NA_NA	chr5	95824577	95824602	rs3756704-SNP	rs3756704	G/A	resp_eQTL	95824590	NA	0	NA	NA	TILE	TATGTCACCAAATAACCATTTAGCTA	o1	r1	GCCTAGTATGTCACCAAATAACCATTTAGCTACTAGGTCTTGATTCGCTTGACGCTGCTG	IMM_SNP_001_CASCADE_rs3756704-SNP_0_NA_NA_o1_r1	122	0.0985751	-0.0254395	-0.0950619	-0.422058	-0.377586	0.0883578	-0.47149	0.655307	0.553651	0.4396	-0.498413	0.237546	-0.221145	-0.191135	0.0335393	0.16068	0.924469	0.277223	-0.266848	-0.327795	-0.352277	0.186212	-0.457403	0.621211	0.115104	-0.0494254	-0.589992	-0.19306	-0.607026	-0.132865
IMM_SNP_001_CASCADE_rs2431530-REF_0_NA_NA	chr5	102782290	102782315	rs2431530-REF	rs2431530	C/T	basal_eQTL	102782303	NA	0	NA	NA	TILE	TGAAGTTCATAGCCGGAACGAATCCA	o1	r1	GCCTAGTGAAGTTCATAGCCGGAACGAATCCACTAGGTCTTGATTCGCTTGACGCTGCTG	IMM_SNP_001_CASCADE_rs2431530-REF_0_NA_NA_o1_r1	123	-0.0923594	-0.566174	-0.172085	-0.356395	0.188584	0.545856	0.196365	-0.438595	-0.121584	-0.176525	0.160557	0.0129943	0.902347	0.930774	-0.224407	-0.278157	-0.00276862	-0.164621	-0.0105084	-0.156558	0.908038	0.925239	-0.0456263	-0.574812	-0.268361	-0.545054	-0.317698	-0.362721	0.446274	0.63968
IMM_SNP_001_CASCADE_rs17132268-SNP_0_NA_NA	chr5	110683435	110683460	rs17132268-SNP	rs17132268	T/C	basal_eQTL	110683448	NA	0	NA	NA	TILE	GTACATGTGATTCCCTTAGATGTTTA	o1	r1	GCCTAGGTACATGTGATTCCCTTAGATGTTTACTAGGTCTTGATTCGCTTGACGCTGCTG	IMM_SNP_001_CASCADE_rs17132268-SNP_0_NA_NA_o1_r1	124	-0.160607	-0.0338996	0.22042	0.136987	-0.56834	0.464094	0.713909	-0.170309	0.186648	0.297967	2.00864	-0.28934	-1.06906	-0.293333	-0.36997	-0.689662	0.364247	0.0591578	1.21781	0.274727	-0.882179	-0.0438882	0.25816	-0.478012	-0.106741	-0.163359	1.25968	-0.150501	-0.967489	0.209745
IMM_SNP_001_CASCADE_rs580237-SNP_0_NA_NA	chr5	112858322	112858347	rs580237-SNP	rs580237	A/C	basal_eQTL	112858335	NA	0	NA	NA	TILE	ATCTCCATCAGAACCTTAGATGTCTA	o1	r1	GCCTAGATCTCCATCAGAACCTTAGATGTCTACTAGGTCTTGATTCGCTTGACGCTGCTG	IMM_SNP_001_CASCADE_rs580237-SNP_0_NA_NA_o1_r1	125	0.101689	0.379622	0.134365	-0.449902	0.0346021	0.15217	-0.322998	0.589038	-0.153847	-0.379435	0.565945	-0.377886	-0.731093	-0.612342	0.174583	-0.132848	0.437429	0.0578348	0.781713	-0.523511	-0.800798	-0.110287	0.0249572	0.568394	-0.0964437	-0.0488751	0.0283086	-0.658053	-0.337385	-0.0746792
IMM_SNP_001_CASCADE_rs9327091-SNP_0_NA_NA	chr5	119234464	119234489	rs9327091-SNP	rs9327091	C/A	basal_eQTL	119234477	NA	0	NA	NA	TILE	TTATCATTGTGTGATGCAACCTTTTT	o1	r1	GCCTAGTTATCATTGTGTGATGCAACCTTTTTCTAGGTCTTGATTCGCTTGACGCTGCTG	IMM_SNP_001_CASCADE_rs9327091-SNP_0_NA_NA_o1_r1	126	-0.564879	-0.115197	-0.302323	0.487884	-0.02517	0.0129027	0.128233	0.822217	0.622883	0.93973	0.75656	0.0459982	-0.350358	-0.347342	0.0728308	0.920017	0.70034	0.602709	0.614993	0.46958	-0.210121	-0.142073	0.211607	1.09205	0.156953	0.352892	0.191002	0.158005	-0.39985	-0.201668
IMM_SNP_001_CASCADE_rs251393-REF_0_NA_NA	chr5	128197380	128197405	rs251393-REF	rs251393	T/C	resp_eQTL	128197393	NA	0	NA	NA	TILE	CTTTTCTCCCCCTTTCTCCTGAATTA	o1	r1	GCCTAGCTTTTCTCCCCCTTTCTCCTGAATTACTAGGTCTTGATTCGCTTGACGCTGCTG	IMM_SNP_001_CASCADE_rs251393-REF_0_NA_NA_o1_r1	127	0.0334468	0.588076	-1.51817	1.19139	-0.786719	-0.224982	-0.0185604	0.138402	-0.564864	-2.6417	-1.04025	1.64978	-2.08333	-0.626621	-0.777068	-2.3882	0.224473	-1.33785	-1.58975	2.61736	-0.931674	-0.519964	-0.723102	-2.04974	-0.156903	0.175737	-1.34261	0.873962	-1.19571	-0.418579
IMM_SNP_001_CASCADE_rs1698105-SNP_0_NA_NA	chr5	132875144	132875169	rs1698105-SNP	rs1698105	G/A	basal_eQTL	132875157	NA	0	NA	NA	TILE	TAAAGCAATGAAAACCCAAGCCACCA	o1	r1	GCCTAGTAAAGCAATGAAAACCCAAGCCACCACTAGGTCTTGATTCGCTTGACGCTGCTG	IMM_SNP_001_CASCADE_rs1698105-SNP_0_NA_NA_o1_r1	128	-0.198825	-0.641017	0.166284	-0.374808	-1.18812	-0.7527	0.900147	-0.947729	-0.444239	0.72281	-0.234422	2.68544	3.30728	0.410562	0.164204	0.379346	-0.64484	-0.138747	0.224169	2.06629	1.26322	-0.531539	0.845534	0.146988	-0.362684	0.178396	-0.306289	1.65646	2.70095	0.169921
IMM_SNP_001_CASCADE_rs9285933-SNP_0_NA_NA	chr5	134921816	134921841	rs9285933-SNP	rs9285933	G/A	basal_eQTL	134921829	NA	0	NA	NA	TILE	TAGGAGCTTCCTGACCACATGTTACC	o1	r1	GCCTAGTAGGAGCTTCCTGACCACATGTTACCCTAGGTCTTGATTCGCTTGACGCTGCTG	IMM_SNP_001_CASCADE_rs9285933-SNP_0_NA_NA_o1_r1	129	-0.135072	-0.761697	-0.217791	-0.211974	-1.30819	1.46943	-0.142415	-1.94447	-0.274039	0.726049	0.795064	-0.563346	0.620587	-0.150078	-0.52658	0.368414	-0.303424	0.0210388	0.643485	-0.689003	-0.0908458	NA	-0.150862	-0.842539	-0.306202	0.181002	0.223866	-0.457304	0.182117	1.12645
IMM_SNP_001_CASCADE_rs10076182-SNP_0_NA_NA	chr5	178676391	178676416	rs10076182-SNP	rs10076182	G/A	basal_eQTL	178676404	NA	0	NA	NA	TILE	ATATTACTGTAGTACAAAACCAATTT	o1	r1	GCCTAGATATTACTGTAGTACAAAACCAATTTCTAGGTCTTGATTCGCTTGACGCTGCTG	IMM_SNP_001_CASCADE_rs10076182-SNP_0_NA_NA_o1_r1	130	-0.119153	-0.0913765	0.506271	-0.283579	-0.196242	-0.0190542	0.165629	0.180949	0.527911	0.352221	-0.0140443	1.07258	-0.387008	-0.307569	-0.817498	-1.16169	0.239088	0.173316	0.0421482	0.49294	-0.427468	-0.121944	-1.01019	-0.586396	0.0995448	-0.119716	0.0627831	0.437854	-0.578628	-0.230807
IMM_SNP_001_CASCADE_rs6913257-SNP_0_NA_NA	chr6	15684240	15684265	rs6913257-SNP	rs6913257	G/A	basal_eQTL	15684253	NA	0	NA	NA	TILE	CTCCTTTATTCCCACCTCAACAGGAG	o1	r1	GCCTAGCTCCTTTATTCCCACCTCAACAGGAGCTAGGTCTTGATTCGCTTGACGCTGCTG	IMM_SNP_001_CASCADE_rs6913257-SNP_0_NA_NA_o1_r1	131	-0.264518	-0.137142	-0.932105	1.5208	-0.697072	0.0191048	-0.0660715	-0.249682	0.0686607	-0.0558283	-0.16934	0.049503	0.264527	0.0274448	-0.337123	1.21965	-0.196371	-0.239746	-0.950851	2.3217	-0.245132	0.159193	-0.272725	0.410986	-0.178061	-0.447962	-0.599271	1.06613	-0.151698	-0.17604
IMM_SNP_001_CASCADE_rs4569-SNP_0_NA_NA	chr6	31670017	31670042	rs4569-SNP	rs4569	C/T	basal_eQTL	31670030	NA	0	NA	NA	TILE	AAGGAGTCGTTATTGTGGTGGGAATA	o1	r1	GCCTAGAAGGAGTCGTTATTGTGGTGGGAATACTAGGTCTTGATTCGCTTGACGCTGCTG	IMM_SNP_001_CASCADE_rs4569-SNP_0_NA_NA_o1_r1	132	-0.176387	0.143954	-0.270548	-0.0274644	0.334718	-0.343962	-0.91168	0.0942662	0.125364	0.151411	0.229443	0.290679	0.788673	-0.239687	1.57867	-0.102025	0.19468	0.240501	-0.182735	0.444401	0.478674	-0.26806	0.00070321	-0.0196604	-0.143785	-0.281252	-0.258902	-0.152915	0.339702	-0.417264
IMM_SNP_001_CASCADE_rs2766533-SNP_0_NA_NA	chr6	35717700	35717725	rs2766533-SNP	rs2766533	G/A	basal_eQTL	35717713	NA	0	NA	NA	TILE	AGGATTTCTGCCCAGGTGTTTGTGAA	o1	r1	GCCTAGAGGATTTCTGCCCAGGTGTTTGTGAACTAGGTCTTGATTCGCTTGACGCTGCTG	IMM_SNP_001_CASCADE_rs2766533-SNP_0_NA_NA_o1_r1	133	-0.0937325	0.200284	0.243203	0.0799874	-0.0755344	-0.000986194	-0.270091	0.275143	0.264794	-0.254856	1.24649	-0.289155	-0.946328	-0.282601	-0.152055	-0.077251	0.187903	0.242746	0.445269	-0.10205	-0.276248	-0.147167	-0.253601	0.110026	-0.0595031	-0.242114	0.609165	-0.200614	-0.452483	-0.214332
IMM_SNP_001_CASCADE_rs747199-REF_0_NA_NA	chr6	44226595	44226620	rs747199-REF	rs747199	G/C	basal_eQTL	44226608	NA	0	NA	NA	TILE	AAGAAAGGTTAAGGTGCCAACAGCAG	o1	r1	GCCTAGAAGAAAGGTTAAGGTGCCAACAGCAGCTAGGTCTTGATTCGCTTGACGCTGCTG	IMM_SNP_001_CASCADE_rs747199-REF_0_NA_NA_o1_r1	134	0.00475167	-0.364957	0.809538	-0.145549	-0.651577	-0.521053	-0.648094	-0.28831	0.0179302	-0.09261	-0.628826	0.669816	0.0820627	-0.483073	1.10979	0.925731	0.245194	-0.369498	-0.13055	0.748224	-0.47675	-0.546827	0.116372	0.435338	-0.182325	-0.47755	0.391994	0.133543	-0.322762	-0.637045
IMM_SNP_001_CASCADE_rs79492793-SNP_0_NA_NA	chr6	100880873	100880898	rs79492793-SNP	rs79492793	G/A	caQTL_eQTL	100880886	NA	0	NA	NA	TILE	GGTATTGTTGCGAAACCCCGGACTCG	o1	r1	GCCTAGGGTATTGTTGCGAAACCCCGGACTCGCTAGGTCTTGATTCGCTTGACGCTGCTG	IMM_SNP_001_CASCADE_rs79492793-SNP_0_NA_NA_o1_r1	135	0.058879	0.276862	0.031769	0.176815	1.79273	0.078314	-0.373287	0.502348	-0.096189	0.138275	0.0355312	-0.444165	3.78135	-0.564531	-0.285119	0.591559	-0.0156833	0.343874	0.0524434	0.154605	2.71571	-0.524976	-0.445664	0.64677	-0.134371	-0.1596	-0.424409	-0.115484	3.14541	-0.142023
IMM_SNP_001_CASCADE_rs12214230-REF_0_NA_NA	chr6	105280981	105281006	rs12214230-REF	rs12214230	A/G	basal_eQTL	105280994	NA	0	NA	NA	TILE	ACAGTAACAAATTACCACAAATTTTA	o1	r1	GCCTAGACAGTAACAAATTACCACAAATTTTACTAGGTCTTGATTCGCTTGACGCTGCTG	IMM_SNP_001_CASCADE_rs12214230-REF_0_NA_NA_o1_r1	136	-0.187951	0.542987	-0.0697301	-0.310576	-0.396026	0.0741488	-0.669576	0.916759	0.534019	0.315605	1.05059	-0.146114	0.329786	-0.196454	-0.0122704	0.407273	0.518661	0.693167	0.1066	-0.265087	-0.0109739	-0.106002	-0.000310966	0.847844	0.103237	0.127153	0.441966	-0.482936	-0.090516	-0.145821
IMM_SNP_001_CASCADE_rs2054365-SNP_0_NA_NA	chr6	106629614	106629639	rs2054365-SNP	rs2054365	G/A	basal_eQTL	106629627	NA	0	NA	NA	TILE	ACTAGCGACCGGTAACCTCTTTTTCC	o1	r1	GCCTAGACTAGCGACCGGTAACCTCTTTTTCCCTAGGTCTTGATTCGCTTGACGCTGCTG	IMM_SNP_001_CASCADE_rs2054365-SNP_0_NA_NA_o1_r1	137	-0.355781	-0.115552	0.181389	0.0956741	1.01655	0.371959	0.11844	0.209604	0.0705381	0.0791815	0.0974807	-0.582063	1.09204	-0.249286	0.57801	0.652553	-0.352697	-0.0203911	0.298892	-0.671196	1.16823	-0.083744	0.381629	0.780623	-0.176926	-0.339356	-0.289891	-0.186823	0.688794	0.125732
IMM_SNP_001_CASCADE_rs9487230-SNP_0_NA_NA	chr6	109834244	109834269	rs9487230-SNP	rs9487230	G/A	basal_eQTL	109834257	NA	0	NA	NA	TILE	TTACAGCCAACCCATCTTGTAGAAAA	o1	r1	GCCTAGTTACAGCCAACCCATCTTGTAGAAAACTAGGTCTTGATTCGCTTGACGCTGCTG	IMM_SNP_001_CASCADE_rs9487230-SNP_0_NA_NA_o1_r1	138	-0.341899	0.272748	0.240159	-0.0471295	-0.413892	-0.157325	-0.630717	0.936052	0.176393	-0.358398	0.622269	1.67388	-0.641182	-0.690251	-0.458742	-0.595857	0.0578751	0.147591	0.456043	1.20208	-0.519998	-0.64238	-0.782556	-0.338776	-0.112939	-0.164033	0.0763826	0.892171	-0.806083	-0.356887
IMM_SNP_001_CASCADE_rs7743045-REF_0_NA_NA	chr6	118781095	118781120	rs7743045-REF	rs7743045	A/G	basal_eQTL	118781108	NA	0	NA	NA	TILE	GAATGGTGGGTGGAGGTGGATCCTGA	o1	r1	GCCTAGGAATGGTGGGTGGAGGTGGATCCTGACTAGGTCTTGATTCGCTTGACGCTGCTG	IMM_SNP_001_CASCADE_rs7743045-REF_0_NA_NA_o1_r1	139	-0.28604	-0.434341	0.837624	-0.0862928	-0.225403	-0.302636	0.666161	-0.194984	-0.342467	-0.0901122	-0.0787947	-0.574781	-0.912849	-0.0664448	0.455427	-0.53376	-0.654007	-0.0859632	0.0123746	-0.311939	-0.665707	-0.278047	0.950365	-0.455393	-0.426579	-0.47554	0.422483	-0.346806	-0.609103	-0.260824
IMM_SNP_001_CASCADE_rs62420684-SNP_0_NA_NA	chr6	136837800	136837825	rs62420684-SNP	rs62420684	C/T	resp_eQTL	136837813	NA	0	NA	NA	TILE	TGAATTTAAACGCTACACACACACAC	o1	r1	GCCTAGTGAATTTAAACGCTACACACACACACCTAGGTCTTGATTCGCTTGACGCTGCTG	IMM_SNP_001_CASCADE_rs62420684-SNP_0_NA_NA_o1_r1	140	0.377491	1.02167	0.0993704	0.097039	0.168935	-0.638569	-0.499114	-0.178154	-0.419172	-0.392015	-1.26686	0.306058	0.513487	-0.324855	-0.65903	0.527794	0.710592	0.790256	-0.721826	0.533243	0.36211	-0.453351	-0.866623	0.298739	0.147902	0.642943	-0.378926	-0.141295	0.081708	-0.494172
IMM_SNP_001_CASCADE_rs9364591-SNP_0_NA_NA	chr6	157693477	157693502	rs9364591-SNP	rs9364591	C/T	basal_eQTL	157693490	NA	0	NA	NA	TILE	GGCAAAATTATGGTGACAATAAAAAG	o1	r1	GCCTAGGGCAAAATTATGGTGACAATAAAAAGCTAGGTCTTGATTCGCTTGACGCTGCTG	IMM_SNP_001_CASCADE_rs9364591-SNP_0_NA_NA_o1_r1	141	0.258213	1.40945	0.638532	-0.49157	-0.560226	-0.390854	-0.978072	1.19641	-0.188068	-0.448871	-1.94166	1.85972	-0.0131109	0.00532716	-0.374882	1.08754	0.504253	0.481622	-0.632198	-0.328377	-0.151265	-0.130499	-0.761756	1.37505	0.0422287	1.06078	0.206359	1.03258	-0.41199	-0.196013
IMM_SNP_001_CASCADE_rs73080988-SNP_0_NA_NA	chr7	23753389	23753414	rs73080988-SNP	rs73080988	C/A	resp_eQTL	23753402	NA	0	NA	NA	TILE	AATGCAAGGGTGTAATGTCCAGGATT	o1	r1	GCCTAGAATGCAAGGGTGTAATGTCCAGGATTCTAGGTCTTGATTCGCTTGACGCTGCTG	IMM_SNP_001_CASCADE_rs73080988-SNP_0_NA_NA_o1_r1	142	-0.163315	0.605075	1.01943	-0.00996948	-0.00914483	-0.331029	0.21242	0.751426	0.175093	1.13891	1.27412	0.600653	0.056772	0.0659897	1.15592	0.924159	0.18661	1.33217	1.68907	0.596049	0.0123569	-0.1606	0.450695	0.86656	-0.113726	0.513116	0.632746	0.0812872	-0.346473	-0.141233
IMM_SNP_001_CASCADE_rs245881-SNP_0_NA_NA	chr7	29146947	29146972	rs245881-SNP	rs245881	A/G	basal_eQTL	29146960	NA	0	NA	NA	TILE	CAGCTGCACTAGCGGTAAGCTCGCAC	o1	r1	GCCTAGCAGCTGCACTAGCGGTAAGCTCGCACCTAGGTCTTGATTCGCTTGACGCTGCTG	IMM_SNP_001_CASCADE_rs245881-SNP_0_NA_NA_o1_r1	143	-0.0817683	0.157554	0.79437	-0.819105	1.45064	-0.575917	-0.531497	1.13735	-0.216798	-0.426919	-0.384681	-1.19858	0.887068	-0.480317	-0.220146	0.25753	-0.294599	-0.454629	0.724075	-1.57534	1.05966	-0.522131	-0.349605	0.557793	-0.258978	-0.288156	0.375528	-0.991089	1.14244	-0.634557
IMM_SNP_001_CASCADE_rs10247798-REF_0_NA_NA	chr7	43755186	43755211	rs10247798-REF	rs10247798	T/C	basal_eQTL	43755199	NA	0	NA	NA	TILE	GCCCCCCACTACGTCTGACTAATTTT	o1	r1	GCCTAGGCCCCCCACTACGTCTGACTAATTTTCTAGGTCTTGATTCGCTTGACGCTGCTG	IMM_SNP_001_CASCADE_rs10247798-REF_0_NA_NA_o1_r1	144	0.299272	0.186663	-0.755741	-0.866927	0.70679	-0.528193	0.830913	0.851526	-0.520542	-1.89483	1.58717	2.1534	-0.603304	-0.450966	-0.189812	-1.64742	0.125207	-0.604215	0.32568	1.68905	0.645097	-0.476796	0.170313	-0.413499	0.0786042	-0.25679	0.899944	1.25447	0.365084	-0.608052
IMM_SNP_001_CASCADE_rs10281796-REF_0_NA_NA	chr7	66878916	66878941	rs10281796-REF	rs10281796	T/C	basal_eQTL	66878929	NA	0	NA	NA	TILE	TTTACTATGTTGGTCAGTCTGGTCTC	o1	r1	GCCTAGTTTACTATGTTGGTCAGTCTGGTCTCCTAGGTCTTGATTCGCTTGACGCTGCTG	IMM_SNP_001_CASCADE_rs10281796-REF_0_NA_NA_o1_r1	145	-0.242729	0.0703182	-0.191412	-0.0515912	-0.665064	-0.0329314	0.917981	-0.667262	0.170678	1.35257	1.44307	-0.322648	0.320883	-0.0879698	0.325532	1.28798	-0.143565	0.612302	0.601359	-0.29696	-0.164098	0.049592	0.788679	0.192455	-0.116394	0.684991	0.776955	-0.316297	-0.0988623	-0.243461
IMM_SNP_001_CASCADE_rs76426844-SNP_0_NA_NA	chr7	74230556	74230581	rs76426844-SNP	rs76426844	T/C	basal_eQTL	74230569	NA	0	NA	NA	TILE	CTGTTACTTCACACCCTGAAGTCCTG	o1	r1	GCCTAGCTGTTACTTCACACCCTGAAGTCCTGCTAGGTCTTGATTCGCTTGACGCTGCTG	IMM_SNP_001_CASCADE_rs76426844-SNP_0_NA_NA_o1_r1	146	-0.0565582	0.395766	-0.520518	0.203886	-0.402891	-0.0555221	0.221359	0.110233	-0.443518	-0.538627	0.244625	-0.465499	-0.387621	-0.0646748	0.0276727	-0.547835	-0.83688	-0.223055	-0.149315	-0.302151	-0.456266	0.0497293	0.254368	-0.52513	-0.236643	-0.0314795	-0.245944	-0.0916839	-0.763102	-0.259225
IMM_SNP_001_CASCADE_rs9648907-SNP_0_NA_NA	chr7	98315790	98315815	rs9648907-SNP	rs9648907	C/T	caQTL_eQTL	98315803	NA	0	NA	NA	TILE	TTGAGGTCCCTGATTCGTGTGCAGAG	o1	r1	GCCTAGTTGAGGTCCCTGATTCGTGTGCAGAGCTAGGTCTTGATTCGCTTGACGCTGCTG	IMM_SNP_001_CASCADE_rs9648907-SNP_0_NA_NA_o1_r1	147	-0.106315	-0.196804	0.208423	0.761545	0.183238	-0.105858	0.000452611	0.0848652	0.341643	1.57743	1.35889	-0.329518	0.843301	-0.215305	0.549644	2.68502	0.461725	-0.0680376	1.46439	0.502523	0.816839	-0.0809127	0.933479	1.39753	-0.0130501	0.865874	0.705098	0.398606	0.390916	-0.309958
IMM_SNP_001_CASCADE_rs17164729-REF_0_NA_NA	chr7	130202376	130202401	rs17164729-REF	rs17164729	T/C	resp_eQTL	130202389	NA	0	NA	NA	TILE	GGAATGATAATCATTGGTCATAAGAC	o1	r1	GCCTAGGGAATGATAATCATTGGTCATAAGACCTAGGTCTTGATTCGCTTGACGCTGCTG	IMM_SNP_001_CASCADE_rs17164729-REF_0_NA_NA_o1_r1	148	0.0846074	0.0569804	-0.201049	-0.464287	-0.753251	-0.587445	0.421689	-0.361986	0.479261	1.34988	0.224402	-0.589205	0.102013	0.474399	-0.0427443	0.783696	1.10745	0.794164	0.228678	-0.811098	-0.36575	0.282626	0.336875	0.348784	0.0701372	0.682828	-0.263205	-0.679136	-0.304058	0.227566
IMM_SNP_001_CASCADE_rs10232683-SNP_0_NA_NA	chr7	130669253	130669278	rs10232683-SNP	rs10232683	G/C	basal_eQTL	130669266	NA	0	NA	NA	TILE	ATGTAAAGGAGACCCACTTGGAGGGA	o1	r1	GCCTAGATGTAAAGGAGACCCACTTGGAGGGACTAGGTCTTGATTCGCTTGACGCTGCTG	IMM_SNP_001_CASCADE_rs10232683-SNP_0_NA_NA_o1_r1	149	-0.283244	0.31641	1.38262	0.0233575	-0.253572	0.124614	-0.186841	-0.34365	-0.0887942	0.0294276	-0.175823	-0.47821	-0.468001	-0.414378	-0.0245903	0.197387	-0.226896	0.310131	0.885666	-0.174725	-0.409507	-0.0232709	-0.0345241	-0.342097	-0.273239	-0.116986	1.0141	-0.250403	-0.638542	-0.0998054
IMM_SNP_001_CASCADE_rs2853795-REF_0_NA_NA	chr7	151006141	151006166	rs2853795-REF	rs2853795	A/G	basal_eQTL	151006154	NA	0	NA	NA	TILE	TATAAATATGCACATGCACGTAAGTT	o1	r1	GCCTAGTATAAATATGCACATGCACGTAAGTTCTAGGTCTTGATTCGCTTGACGCTGCTG	IMM_SNP_001_CASCADE_rs2853795-REF_0_NA_NA_o1_r1	150	0.0716422	0.50574	0.606846	-0.322778	1.09151	-0.17955	-0.690454	1.20569	-0.528293	0.270651	0.164914	-0.0125144	1.8475	-0.425489	-0.806845	1.06411	0.534846	0.785009	0.799327	0.0234592	1.57021	-0.402023	-0.995849	1.3672	-0.123064	0.0870196	0.171962	-0.381994	1.33238	-0.377153
IMM_SNP_001_CASCADE_rs7797865-REF_0_NA_NA	chr7	151807991	151808016	rs7797865-REF	rs7797865	T/C	basal_eQTL	151808004	NA	0	NA	NA	TILE	CCCCCTTTCCCTCTGCCCAAGTGAGC	o1	r1	GCCTAGCCCCCTTTCCCTCTGCCCAAGTGAGCCTAGGTCTTGATTCGCTTGACGCTGCTG	IMM_SNP_001_CASCADE_rs7797865-REF_0_NA_NA_o1_r1	151	-0.619712	-1.52038	-1.77319	-0.653596	-0.665451	0.0543165	1.43585	0.242957	-1.35166	-1.71551	0.0570325	-0.0341935	-1.50859	-0.368909	-1.35799	-1.23863	-2.15913	-2.21523	-1.88291	-0.561693	-0.821087	-0.15647	-0.326869	-0.854809	-0.735568	-1.78306	-0.406058	-0.398374	-1.06897	-0.163905
IMM_SNP_001_CASCADE_rs6996585-REF_0_NA_NA	chr8	32543272	32543297	rs6996585-REF	rs6996585	A/G	basal_eQTL	32543285	NA	0	NA	NA	TILE	CAGATGTATACACATGTATGTCTACA	o1	r1	GCCTAGCAGATGTATACACATGTATGTCTACACTAGGTCTTGATTCGCTTGACGCTGCTG	IMM_SNP_001_CASCADE_rs6996585-REF_0_NA_NA_o1_r1	152	0.500264	0.367644	0.649173	-0.533955	-0.394081	-0.223201	-0.493411	-0.0945556	0.407365	0.13661	0.203567	-0.281768	-1.51051	-0.498999	0.0716154	-1.0682	1.56678	0.364332	0.917712	-0.434281	-1.02612	-0.288108	-0.169219	-0.297213	0.256673	-0.0617811	0.21791	-0.58543	-0.78538	-0.416956
IMM_SNP_001_CASCADE_rs7823249-SNP_0_NA_NA	chr8	37816011	37816036	rs7823249-SNP	rs7823249	G/T	basal_eQTL	37816024	NA	0	NA	NA	TILE	TTTGCCCAAATGGTTCAGCGCAATGG	o1	r1	GCCTAGTTTGCCCAAATGGTTCAGCGCAATGGCTAGGTCTTGATTCGCTTGACGCTGCTG	IMM_SNP_001_CASCADE_rs7823249-SNP_0_NA_NA_o1_r1	153	0.130779	0.30151	0.225555	0.0360577	-0.11013	-0.525361	1.05126	1.25831	0.0743074	1.75268	0.824523	-0.490792	1.32594	-0.368362	0.00199629	1.19855	0.588382	1.14298	0.696632	-0.197462	0.617651	-0.560634	0.512825	1.47936	-0.0706718	1.00685	0.24901	-0.239237	0.843403	-0.53346
IMM_SNP_001_CASCADE_rs11996764-REF_0_NA_NA	chr8	65947740	65947765	rs11996764-REF	rs11996764	C/T	basal_eQTL	65947753	NA	0	NA	NA	TILE	CACTTTTGCTGCCCTGGGATTGAAAC	o1	r1	GCCTAGCACTTTTGCTGCCCTGGGATTGAAACCTAGGTCTTGATTCGCTTGACGCTGCTG	IMM_SNP_001_CASCADE_rs11996764-REF_0_NA_NA_o1_r1	154	-0.0872248	0.960477	0.667077	-0.272518	-0.0448047	-0.590314	0.638307	0.0343988	0.158208	-1.04653	-1.07396	1.05063	-0.827332	-1.00725	-0.776948	-1.43449	0.344102	-0.284477	0.325362	1.21875	-0.622481	-0.886077	-0.1784	-1.51389	-0.123932	0.577004	0.237346	0.421271	-0.420369	-0.751702
IMM_SNP_001_CASCADE_rs4434614-SNP_0_NA_NA	chr8	73974484	73974509	rs4434614-SNP	rs4434614	G/A	basal_eQTL	73974497	NA	0	NA	NA	TILE	ACCTGGGCTATATAGTGAAACTCCAT	o1	r1	GCCTAGACCTGGGCTATATAGTGAAACTCCATCTAGGTCTTGATTCGCTTGACGCTGCTG	IMM_SNP_001_CASCADE_rs4434614-SNP_0_NA_NA_o1_r1	155	-0.323912	0.121433	-0.0335398	-0.745784	-0.294697	-0.528594	-0.0284639	-0.485491	1.40817	-0.771951	-0.876041	-0.0764156	2.35487	-0.0457858	-1.60407	-3.51792	1.36106	-0.294361	-0.735462	-0.692127	1.38793	-0.329764	-1.84189	-2.3901	0.631639	-0.327076	-0.523207	-0.430275	1.80805	-0.242168
IMM_SNP_001_CASCADE_rs10868626-REF_0_NA_NA	chr9	87555458	87555483	rs10868626-REF	rs10868626	T/C	basal_eQTL	87555471	NA	0	NA	NA	TILE	AAACAAAGTGAAATTTATTTATCATG	o1	r1	GCCTAGAAACAAAGTGAAATTTATTTATCATGCTAGGTCTTGATTCGCTTGACGCTGCTG	IMM_SNP_001_CASCADE_rs10868626-REF_0_NA_NA_o1_r1	156	0.261582	1.28913	0.97138	-0.36846	0.248618	-0.00595365	-0.422471	0.590047	-0.129884	1.55941	0.5257	0.502905	0.844345	-0.31607	-0.279247	1.11811	0.581229	2.01597	1.1396	0.307909	0.437573	-0.0342555	-0.474956	0.829796	0.0452131	0.931136	0.567682	0.00743324	0.391895	-0.218862
IMM_SNP_001_CASCADE_rs76945967-SNP_0_NA_NA	chr9	104979352	104979377	rs76945967-SNP	rs76945967	G/A	resp_eQTL	104979365	NA	0	NA	NA	TILE	TTGCCTAGATAGTACCATATTATTGT	o1	r1	GCCTAGTTGCCTAGATAGTACCATATTATTGTCTAGGTCTTGATTCGCTTGACGCTGCTG	IMM_SNP_001_CASCADE_rs76945967-SNP_0_NA_NA_o1_r1	157	0.141651	-0.193887	-0.161484	-0.32568	0.0826097	-0.137667	-0.211336	0.253797	-0.0590064	1.3442	0.690214	0.348686	-0.911678	-0.212258	-0.0219391	-1.11959	0.44989	0.493625	0.457908	0.0216996	-0.411765	-0.100495	-0.108191	0.211945	-0.0610398	0.678256	0.134374	-0.109087	-0.287215	-0.338962
IMM_SNP_001_CASCADE_rs11794717-SNP_0_NA_NA	chr9	112901453	112901478	rs11794717-SNP	rs11794717	G/T	basal_eQTL	112901466	NA	0	NA	NA	TILE	ATAGAGACAGGAATTAGATTTCTAGG	o1	r1	GCCTAGATAGAGACAGGAATTAGATTTCTAGGCTAGGTCTTGATTCGCTTGACGCTGCTG	IMM_SNP_001_CASCADE_rs11794717-SNP_0_NA_NA_o1_r1	158	-0.261808	-0.554964	-0.395114	-0.241783	-1.2337	0.500821	-0.977597	-0.69466	0.0729924	0.735898	0.550801	-0.496099	0.0353913	1.10806	0.511739	0.691966	-0.0967466	0.455735	0.359202	-0.460046	-0.461328	1.37155	-0.420991	-0.280681	-0.175443	0.188925	0.0153828	-0.483512	-0.366518	0.799773
IMM_SNP_001_CASCADE_rs60859047-REF_0_NA_NA	chr9	114212687	114212712	rs60859047-REF	rs60859047	C/T	resp_eQTL	114212700	NA	0	NA	NA	TILE	AAATTTTCTGAACCACAGTTTTCTCT	o1	r1	GCCTAGAAATTTTCTGAACCACAGTTTTCTCTCTAGGTCTTGATTCGCTTGACGCTGCTG	IMM_SNP_001_CASCADE_rs60859047-REF_0_NA_NA_o1_r1	159	-0.36955	-0.488371	-0.130884	-0.233173	-0.942751	-0.428538	0.127914	-0.937616	0.0402546	0.45071	0.585372	0.0763066	-0.0786963	-0.23593	-0.0308238	0.180007	-0.642601	-0.632311	0.263577	-0.0419315	-0.571069	-0.406253	0.0284885	-0.235129	-0.195232	-0.0404887	0.0448902	-0.314885	-0.473477	-0.413871
IMM_SNP_001_CASCADE_rs60334938-SNP_0_NA_NA	chr9	126736700	126736725	rs60334938-SNP	rs60334938	A/G	basal_eQTL	126736713	NA	0	NA	NA	TILE	TATATATATATATGTGTATATATATA	o1	r1	GCCTAGTATATATATATATGTGTATATATATACTAGGTCTTGATTCGCTTGACGCTGCTG	IMM_SNP_001_CASCADE_rs60334938-SNP_0_NA_NA_o1_r1	160	0.0400255	1.02164	-0.962061	-0.729664	-0.724549	-0.686943	-2.44882	0.180251	0.967869	1.86359	-0.387003	-0.922756	-1.01822	-0.087605	-1.03237	0.323541	2.23913	2.01999	-0.983693	-1.25628	-0.979657	-0.474017	-3.03258	0.151264	0.365489	1.09607	-0.78505	-0.912453	-1.13074	-0.279932
IMM_SNP_001_CASCADE_rs777676-SNP_0_NA_NA	chr9	126929621	126929646	rs777676-SNP	rs777676	T/A	basal_eQTL	126929634	NA	0	NA	NA	TILE	TTGTATTATTATTATTTTTTTTAAGT	o1	r1	GCCTAGTTGTATTATTATTATTTTTTTTAAGTCTAGGTCTTGATTCGCTTGACGCTGCTG	IMM_SNP_001_CASCADE_rs777676-SNP_0_NA_NA_o1_r1	161	0.0815717	0.91824	-1.21343	1.13035	0.588065	-0.0284276	-0.158526	1.85191	0.360565	1.7144	0.815728	-0.397586	-0.432567	-0.121152	-0.233181	1.03258	0.847216	1.78758	0.440588	0.582576	-0.100592	-0.01095	-0.315944	2.12028	-0.00161196	0.976055	0.241503	0.722858	0.24101	-0.239354
IMM_SNP_001_CASCADE_rs17439917-REF_0_NA_NA	chr9	129168485	129168510	rs17439917-REF	rs17439917	C/G	caQTL_eQTL	129168498	NA	0	NA	NA	TILE	CCCACCCCCTCCCCCTCCAACCAGTC	o1	r1	GCCTAGCCCACCCCCTCCCCCTCCAACCAGTCCTAGGTCTTGATTCGCTTGACGCTGCTG	IMM_SNP_001_CASCADE_rs17439917-REF_0_NA_NA_o1_r1	162	-0.707131	-2.1754	-1.27786	-1.1543	-0.928975	-1.18039	-0.290876	-1.52031	0.195081	0.476284	16.5458	5.77703	1.21929	-0.075477	1.04192	-0.63902	-1.5311	-0.808365	NA	NA	0.052298	-0.0398467	1.32351	-1.14537	-0.101643	-0.0199163	13.6674	3.99233	0.743417	-0.26898
IMM_SNP_001_CASCADE_rs76896860-REF_0_NA_NA	chr9	133329325	133329350	rs76896860-REF	rs76896860	G/A	basal_eQTL	133329338	NA	0	NA	NA	TILE	GGGCAGGCCTGCCGGATGTCAGGCCC	o1	r1	GCCTAGGGGCAGGCCTGCCGGATGTCAGGCCCCTAGGTCTTGATTCGCTTGACGCTGCTG	IMM_SNP_001_CASCADE_rs76896860-REF_0_NA_NA_o1_r1	163	-0.427575	0.121726	-0.973963	-0.966563	-0.136277	-0.655676	-0.125201	-0.472312	-0.358419	-0.872273	-0.854429	-1.01828	0.123835	0.237727	-0.0665178	-0.772404	-0.84678	-0.769014	-1.12266	-1.51821	0.016216	-0.0264964	-0.0749739	-0.815486	-0.436221	-0.326761	-1.18401	-1.12073	-0.283599	0.0138484
IMM_SNP_001_CASCADE_rs4531211-SNP_0_NA_NA	chrX	24731108	24731133	rs4531211-SNP	rs4531211	G/A	resp_eQTL	24731121	NA	0	NA	NA	TILE	AGAAGTAATCAGCACCTCTAAAGTAT	o1	r1	GCCTAGAGAAGTAATCAGCACCTCTAAAGTATCTAGGTCTTGATTCGCTTGACGCTGCTG	IMM_SNP_001_CASCADE_rs4531211-SNP_0_NA_NA_o1_r1	164	-0.336949	-1.11055	0.11498	-0.0837894	-0.441331	0.7612	0.26269	0.335165	0.394271	0.92413	0.700894	1.74058	0.286029	0.805119	0.0385993	1.25177	0.597315	0.590261	0.212218	1.27987	0.0742914	1.15703	0.380558	0.673655	0.0187625	0.340343	0.14349	0.942567	-0.131539	0.526211
IMM_SNP_001_CASCADE_rs2279198-SNP_0_NA_NA	chr3	124730349	124730374	rs2279198-SNP	rs2279198	A/G	basal_eQTL	124730362	NA	0	NA	NA	TILE	GCAGCAAGCCGGGGAAGCTGCAGACG	o1	r1	GCCTAGGCAGCAAGCCGGGGAAGCTGCAGACGCTAGGTCTTGATTCGCTTGACGCTGCTG	IMM_SNP_001_CASCADE_rs2279198-SNP_0_NA_NA_o1_r1	165	-0.0486792	-0.0893553	0.327133	-0.957914	0.285762	-0.384273	0.162039	0.280245	-0.308356	0.146331	0.248921	-0.706818	0.67043	0.82193	1.24837	2.03104	-0.390074	0.216473	0.371139	-1.44313	0.514867	0.670398	0.450713	1.66291	-0.229662	-0.285339	-0.131679	-0.906579	0.228846	0.541392
IMM_SNP_001_CASCADE_rs133377-SNP_0_NA_NA	chr22	42070933	42070958	rs133377-SNP	rs133377	C/T	basal_eQTL	42070946	NA	0	NA	NA	TILE	AAGCCCTTCCCCATTGGGCTCCCGCC	o1	r1	GCCTAGAAGCCCTTCCCCATTGGGCTCCCGCCCTAGGTCTTGATTCGCTTGACGCTGCTG	IMM_SNP_001_CASCADE_rs133377-SNP_0_NA_NA_o1_r1	166	-0.383546	-0.827867	0.294498	-0.726591	-0.161869	4.21914	0.031489	-1.57453	-0.752702	0.5008	0.955727	-0.23392	0.182353	2.03842	-0.0216623	1.03843	-1.31939	-0.127313	0.815562	-0.835593	-0.00860867	NA	0.0756566	-0.611601	-0.526337	-0.000194632	0.360995	-0.549278	-0.228737	3.63373
IMM_SNP_001_CASCADE_rs11003664-REF_0_NA_NA	chr10	50072667	50072692	rs11003664-REF	rs11003664	G/A	caQTL_eQTL	50072680	NA	0	NA	NA	TILE	TTTAGTAGAGATGGGGTTTCACCGTG	o1	r1	GCCTAGTTTAGTAGAGATGGGGTTTCACCGTGCTAGGTCTTGATTCGCTTGACGCTGCTG	IMM_SNP_001_CASCADE_rs11003664-REF_0_NA_NA_o1_r1	167	0.0814962	-0.114917	-0.307801	0.236944	0.244896	-0.831295	1.2038	-0.13183	0.216713	0.528506	0.713078	-0.651601	1.52851	-0.302412	1.30694	-0.285529	0.671892	-0.199164	-0.123339	0.563934	0.540393	-0.462051	2.09161	-0.270211	-0.088567	0.0220927	0.153889	-0.0626188	1.03331	-0.473906
IMM_SNP_001_CASCADE_rs9018-REF_0_NA_NA	chrX	136210910	136210935	rs9018-REF	rs9018	G/A	basal_eQTL	136210923	NA	0	NA	NA	TILE	AAATTCATCCTACGGAAGTAACCGCA	o1	r1	GCCTAGAAATTCATCCTACGGAAGTAACCGCACTAGGTCTTGATTCGCTTGACGCTGCTG	IMM_SNP_001_CASCADE_rs9018-REF_0_NA_NA_o1_r1	168	0.137917	0.105392	0.624327	0.297505	1.14904	2.57931	-0.186108	-0.711756	1.98567	1.82998	2.92176	0.937082	2.29584	4.72554	-0.578671	-0.992155	2.47334	1.90587	2.35561	0.979283	1.87682	NA	-0.756064	-1.05145	0.980726	1.06904	2.03904	0.335478	1.7527	4.06641
IMM_SNP_001_CASCADE_rs3928851-SNP_0_NA_NA	chr1	247851998	247852023	rs3928851-SNP	rs3928851	A/G	basal_eQTL	247852011	NA	0	NA	NA	TILE	GCAGATTCATTGCGGAAGTCTGTATA	o1	r1	GCCTAGGCAGATTCATTGCGGAAGTCTGTATACTAGGTCTTGATTCGCTTGACGCTGCTG	IMM_SNP_001_CASCADE_rs3928851-SNP_0_NA_NA_o1_r1	169	-0.255633	-0.651876	-0.623434	-0.379864	-0.221227	3.43437	-0.500137	-1.45706	1.74048	1.28128	3.5343	0.276302	1.29339	5.37084	-0.433725	-2.30231	1.93451	0.732323	-0.636653	0.0718636	0.656255	NA	-0.668134	-2.20587	0.832512	0.627644	2.56185	-0.163777	0.812883	4.64913
IMM_SNP_001_CASCADE_rs6831024-REF_0_NA_NA	chr4	25861740	25861765	rs6831024-REF	rs6831024	G/T	resp_eQTL	25861753	NA	0	NA	NA	TILE	TTTCTGCAGGATTGTGGAACATAAGT	o1	r1	GCCTAGTTTCTGCAGGATTGTGGAACATAAGTCTAGGTCTTGATTCGCTTGACGCTGCTG	IMM_SNP_001_CASCADE_rs6831024-REF_0_NA_NA_o1_r1	170	5.48231	1.42118	0.315511	0.824349	-1.47867	1.03193	-0.971108	0.425767	0.228846	0.89947	1.2808	1.65489	0.00144975	2.28379	-0.262905	1.54168	NA	1.7363	1.43824	2.16886	-0.767845	2.39249	-0.759002	1.25188	4.67051	1.07342	0.63845	0.877818	-0.398339	1.86148
IMM_SNP_001_CASCADE_rs873458-REF_0_NA_NA	chr1	11986019	11986044	rs873458-REF	rs873458	G/A	basal_eQTL	11986032	NA	0	NA	NA	TILE	GGAATGTAGAAACGGAAGTGGGGTCA	o1	r1	GCCTAGGGAATGTAGAAACGGAAGTGGGGTCACTAGGTCTTGATTCGCTTGACGCTGCTG	IMM_SNP_001_CASCADE_rs873458-REF_0_NA_NA_o1_r1	171	0.911765	0.924857	1.72787	-0.168194	0.524601	3.57568	-1.08089	-0.741743	3.37435	2.18221	4.40148	1.19734	3.27859	5.51824	-0.0351538	-1.95335	4.58371	1.792	3.90793	0.976571	1.59696	NA	-0.153988	-1.13478	1.82015	1.35238	3.30201	0.532114	2.67405	4.78223
IMM_SNP_001_CASCADE_rs57536766-REF_0_NA_NA	chr9	129478700	129478725	rs57536766-REF	rs57536766	G/A	basal_eQTL	129478713	NA	0	NA	NA	TILE	GGAAGGGAGAGAGGGAAGGAGGGAAG	o1	r1	GCCTAGGGAAGGGAGAGAGGGAAGGAGGGAAGCTAGGTCTTGATTCGCTTGACGCTGCTG	IMM_SNP_001_CASCADE_rs57536766-REF_0_NA_NA_o1_r1	172	-0.11724	0.733315	1.20682	-0.146248	-0.441425	1.08739	-0.835917	0.630856	-0.0438485	-0.509772	-0.697404	0.543852	-0.773633	3.56476	0.437256	-0.522406	0.0726131	0.27422	0.92595	0.652758	-0.681415	NA	-0.987763	-0.265645	-0.24607	0.332234	0.823267	0.0383712	-0.834857	3.01821
IMM_SNP_001_CASCADE_rs4878690-SNP_0_NA_NA	chr9	37422646	37422671	rs4878690-SNP	rs4878690	C/T	basal_eQTL	37422659	NA	0	NA	NA	TILE	GCGCGACGTCTCTTCCGCCCACTCCA	o1	r1	GCCTAGGCGCGACGTCTCTTCCGCCCACTCCACTAGGTCTTGATTCGCTTGACGCTGCTG	IMM_SNP_001_CASCADE_rs4878690-SNP_0_NA_NA_o1_r1	173	-0.341592	-0.539239	-0.766963	-0.787331	0.759636	1.83039	-1.14291	-0.699595	-0.417609	-0.197684	0.398661	0.83696	0.773969	0.0507871	-0.540132	-1.50651	-0.843081	-0.802214	-0.475245	0.102423	0.847689	NA	-1.095	-1.35814	-0.472	-0.562074	-0.114472	0.25983	0.420311	1.45558
IMM_SNP_001_CASCADE_rs12523529-SNP_0_NA_NA	chr5	742803	742828	rs12523529-SNP	rs12523529	G/A	resp_eQTL	742816	NA	0	NA	NA	TILE	TGACTTTTGAAGAACAAATATTTTCA	o1	r1	GCCTAGTGACTTTTGAAGAACAAATATTTTCACTAGGTCTTGATTCGCTTGACGCTGCTG	IMM_SNP_001_CASCADE_rs12523529-SNP_0_NA_NA_o1_r1	174	-0.107516	0.0179552	-0.390007	-0.38639	-0.393817	0.181885	-0.134778	-0.366543	-0.629902	-0.254098	-0.523406	-0.0335732	-0.626389	0.647283	-0.382705	-1.75037	-0.267814	-0.219777	-0.635687	-0.0292859	-0.576455	0.607102	-0.450075	-1.00942	-0.281789	-0.438575	-0.901472	-0.397905	-0.785105	0.383683
IMM_SNP_001_CASCADE_rs1250568-SNP_0_NA_NA	chr10	79285510	79285535	rs1250568-SNP	rs1250568	T/C	GWAS_caQTL	79285523	NA	0	NA	NA	TILE	CCTTCTCTCACTTCCTGGGCCCCAGT	o1	r1	GCCTAGCCTTCTCTCACTTCCTGGGCCCCAGTCTAGGTCTTGATTCGCTTGACGCTGCTG	IMM_SNP_001_CASCADE_rs1250568-SNP_0_NA_NA_o1_r1	175	0.400851	-0.648473	-0.473077	0.245798	-1.16554	2.18444	-0.444323	-2.01193	0.0943592	-0.903063	0.0548754	-0.825293	-0.50434	0.594997	0.2982	-1.58985	1.03972	-1.08098	-0.382135	0.26036	-1.25921	NA	-0.389227	-1.89857	0.168598	-1.1295	-0.407899	-0.0548346	-0.872528	1.77842
IMM_SNP_001_CASCADE_rs1738233-SNP_0_NA_NA	chr6	38798699	38798724	rs1738233-SNP	rs1738233	T/A	basal_eQTL	38798712	NA	0	NA	NA	TILE	CAGCAAGGATTAAAGAAGTTTGTTTT	o1	r1	GCCTAGCAGCAAGGATTAAAGAAGTTTGTTTTCTAGGTCTTGATTCGCTTGACGCTGCTG	IMM_SNP_001_CASCADE_rs1738233-SNP_0_NA_NA_o1_r1	176	0.0342964	0.852287	0.621811	0.691504	-0.0337809	0.687412	0.629029	1.69662	-0.391357	-0.372647	0.972928	0.959832	-0.596816	1.83958	0.210991	-0.108182	0.16877	0.842765	1.16589	1.61237	-0.408042	2.06194	0.708034	1.3444	-0.15615	0.460428	0.375676	0.352666	-0.408849	1.46035
IMM_SNP_001_CASCADE_rs72805116-REF_0_NA_NA	chr16	85759348	85759373	rs72805116-REF	rs72805116	A/G	basal_eQTL	85759361	NA	0	NA	NA	TILE	AAGGAAGCCAGAAAGCAGAAGCCATG	o1	r1	GCCTAGAAGGAAGCCAGAAAGCAGAAGCCATGCTAGGTCTTGATTCGCTTGACGCTGCTG	IMM_SNP_001_CASCADE_rs72805116-REF_0_NA_NA_o1_r1	177	0.0974507	-0.0396033	0.68566	-0.213632	-0.181422	3.05236	-0.830617	-0.34877	-0.0616178	-0.362061	0.478153	0.176654	0.270583	5.30889	-0.263526	-1.10139	0.277792	-0.249985	0.723433	0.162849	-0.120963	NA	-0.855793	-1.16808	-0.100199	-0.500595	0.257519	-0.239067	-0.14602	4.59318
IMM_SNP_001_CASCADE_rs1215649-SNP_0_NA_NA	chr1	89813270	89813295	rs1215649-SNP	rs1215649	T/C	basal_eQTL	89813283	NA	0	NA	NA	TILE	AATTACTCTTCCTCTTTTCAAGTGAC	o1	r1	GCCTAGAATTACTCTTCCTCTTTTCAAGTGACCTAGGTCTTGATTCGCTTGACGCTGCTG	IMM_SNP_001_CASCADE_rs1215649-SNP_0_NA_NA_o1_r1	178	1.71921	1.27023	1.81533	1.50772	0.352815	6.41731	0.549736	-0.940084	0.00139141	0.147862	0.433477	-0.426342	-0.783	4.76489	-0.935085	-0.510976	2.69226	1.21013	1.22703	0.417364	-0.0345966	NA	-0.793312	-0.963936	1.3366	0.910771	1.48383	1.05464	-0.00483731	5.6381
IMM_SNP_001_CASCADE_rs2526718-REF_0_NA_NA	chr16	66160273	66160298	rs2526718-REF	rs2526718	T/A	basal_eQTL	66160286	NA	0	NA	NA	TILE	ACTTGTGGCTTCCTTCTCCTGATGCC	o1	r1	GCCTAGACTTGTGGCTTCCTTCTCCTGATGCCCTAGGTCTTGATTCGCTTGACGCTGCTG	IMM_SNP_001_CASCADE_rs2526718-REF_0_NA_NA_o1_r1	179	-0.466566	-0.510236	0.628934	0.359923	1.60651	2.31033	0.850816	0.0314585	-0.368833	0.624716	0.0866398	-0.723456	-0.514415	0.913873	0.229203	-0.105415	-0.76254	0.163177	0.577988	-0.196932	-0.242252	NA	0.534704	-0.0612905	-0.442516	0.0994861	0.19594	0.0455034	1.30534	1.8932
IMM_SNP_001_CASCADE_rs11589146-SNP_0_NA_NA	chr1	39829723	39829748	rs11589146-SNP	rs11589146	G/A	basal_eQTL	39829736	NA	0	NA	NA	TILE	TCTTAGAAAGGGGAAAAAAAAAAAAC	o1	r1	GCCTAGTCTTAGAAAGGGGAAAAAAAAAAAACCTAGGTCTTGATTCGCTTGACGCTGCTG	IMM_SNP_001_CASCADE_rs11589146-SNP_0_NA_NA_o1_r1	180	-0.206481	0.956953	0.223337	-0.0698122	-0.43905	0.602137	-0.886285	1.07096	-0.689572	-2.65421	-2.98813	6.23748	-1.70366	1.69154	-0.390221	-1.29023	-0.734887	-1.38797	-1.95915	NA	-0.751945	1.64552	-1.07083	-0.238645	-0.369467	0.573207	-0.244355	4.34022	-0.832375	1.32667
IMM_SNP_001_CASCADE_rs9926821-REF_0_NA_NA	chr16	12662779	12662804	rs9926821-REF	rs9926821	C/A	basal_eQTL	12662792	NA	0	NA	NA	TILE	TGTTGATGTGATTCCCTTTTCTTTGC	o1	r1	GCCTAGTGTTGATGTGATTCCCTTTTCTTTGCCTAGGTCTTGATTCGCTTGACGCTGCTG	IMM_SNP_001_CASCADE_rs9926821-REF_0_NA_NA_o1_r1	181	-0.50422	-0.638652	0.07716	1.43341	0.0168939	2.27882	0.548457	-0.0217771	0.388894	-0.153683	0.166134	-0.662757	-1.48239	1.12858	-0.314479	-0.943622	0.987419	-0.487492	0.245194	1.09106	-0.697664	2.7122	-0.426905	-0.436844	0.0155121	-0.526679	-0.312938	0.989306	-0.355891	1.86448
IMM_SNP_001_CASCADE_rs6781598-REF_0_NA_NA	chr3	142214794	142214819	rs6781598-REF	rs6781598	C/T	basal_eQTL	142214807	NA	0	NA	NA	TILE	AATGTTATACTTCCTGAGTGTTATAA	o1	r1	GCCTAGAATGTTATACTTCCTGAGTGTTATAACTAGGTCTTGATTCGCTTGACGCTGCTG	IMM_SNP_001_CASCADE_rs6781598-REF_0_NA_NA_o1_r1	182	0.0395541	-0.0385112	0.714097	0.423481	-0.74059	2.9411	0.393585	-1.65663	0.510216	0.16704	0.239738	-0.456453	-0.891013	1.08659	-0.618697	-1.29837	0.61033	-0.0224052	0.466361	0.257651	-0.885494	NA	-0.171786	-1.95203	0.0888484	-0.26868	0.288389	0.101383	-1.1475	2.46836
IMM_SNP_001_CASCADE_rs5016309-SNP_0_NA_NA	chr10	102988224	102988249	rs5016309-SNP	rs5016309	G/A	basal_eQTL	102988237	NA	0	NA	NA	TILE	CCTGGGAGGCGGAAGTTGCAGTGAGC	o1	r1	GCCTAGCCTGGGAGGCGGAAGTTGCAGTGAGCCTAGGTCTTGATTCGCTTGACGCTGCTG	IMM_SNP_001_CASCADE_rs5016309-SNP_0_NA_NA_o1_r1	183	0.561537	0.131651	0.747396	-0.264915	-0.379295	4.01798	-0.110242	-0.428354	1.50536	0.636939	1.74174	-0.316102	0.174207	5.46791	0.925793	-2.07752	3.14955	0.651129	2.30161	-0.36951	-0.121598	NA	0.993352	-1.22759	0.690392	0.109319	1.03187	-0.50385	-0.236375	4.73679
IMM_SNP_001_CASCADE_rs111641781-REF_0_NA_NA	chr5	147872905	147872930	rs111641781-REF	rs111641781	G/T	basal_eQTL	147872918	NA	0	NA	NA	TILE	GCTAGTCACAGAAGGAAACTGTAAGC	o1	r1	GCCTAGGCTAGTCACAGAAGGAAACTGTAAGCCTAGGTCTTGATTCGCTTGACGCTGCTG	IMM_SNP_001_CASCADE_rs111641781-REF_0_NA_NA_o1_r1	184	0.055465	-0.279474	0.133804	-1.091	-1.19801	-0.267775	-0.375455	-1.5506	-0.606092	-1.21042	-1.2249	0.229361	0.156981	1.02722	-0.76147	-2.34183	-0.901506	-0.748712	-1.19663	-0.549783	-0.739426	0.814586	-1.10777	-2.24875	-0.137396	-0.759059	-0.341547	-0.199244	-0.252524	0.726769
IMM_SNP_001_CASCADE_rs4782991-SNP_0_NA_NA	chr16	84511199	84511224	rs4782991-SNP	rs4782991	G/A	basal_eQTL	84511212	NA	0	NA	NA	TILE	GGTTTGAGGGGCAACAGGAAACAAGG	o1	r1	GCCTAGGGTTTGAGGGGCAACAGGAAACAAGGCTAGGTCTTGATTCGCTTGACGCTGCTG	IMM_SNP_001_CASCADE_rs4782991-SNP_0_NA_NA_o1_r1	185	0.230299	0.484178	0.378668	0.0155966	-0.148653	0.454483	-0.166477	0.821155	1.67067	1.1934	2.89751	3.45848	-1.62516	3.10298	-0.367498	-1.41727	1.42251	1.32554	1.23111	NA	-0.685065	NA	-0.371636	-0.0422725	0.790317	0.556951	2.01834	2.24053	-0.528896	2.60122
IMM_SNP_001_CASCADE_rs3811191-SNP_0_NA_NA	chr14	22560949	22560974	rs3811191-SNP	rs3811191	T/C	basal_eQTL	22560962	NA	0	NA	NA	TILE	AGTTTATGACTTACCTCATTCAAAGC	o1	r1	GCCTAGAGTTTATGACTTACCTCATTCAAAGCCTAGGTCTTGATTCGCTTGACGCTGCTG	IMM_SNP_001_CASCADE_rs3811191-SNP_0_NA_NA_o1_r1	186	0.114571	0.0976344	0.331933	0.555763	-0.475815	0.505616	0.959682	0.227055	-0.440572	-0.345479	-0.0375786	-0.725937	-0.646277	-0.107821	-0.545408	-0.556637	0.089677	0.10698	0.246386	0.101343	-0.659652	0.559679	-0.299654	-0.391689	-0.0850311	-0.35272	-0.126469	0.217684	-0.870796	0.247606
IMM_SNP_001_CASCADE_rs2043970-REF_0_NA_NA	chr1	22735452	22735477	rs2043970-REF	rs2043970	A/C	basal_eQTL	22735465	NA	0	NA	NA	TILE	GAAGAAGAAGAAGAAGCAGAAGTAGA	o1	r1	GCCTAGGAAGAAGAAGAAGAAGCAGAAGTAGACTAGGTCTTGATTCGCTTGACGCTGCTG	IMM_SNP_001_CASCADE_rs2043970-REF_0_NA_NA_o1_r1	187	-0.101909	0.426354	0.944316	-0.374301	-0.574572	3.60962	-1.08332	-0.139246	1.79265	0.617756	0.880694	0.737948	0.568736	6.07832	0.544633	-1.52199	0.800874	0.768187	1.39384	-0.186668	-0.168029	NA	-0.732383	-1.32181	0.864051	0.0938875	0.538302	0.185021	0.133506	5.28799
IMM_SNP_001_CASCADE_rs8076632-SNP_0_NA_NA	chr17	50548554	50548579	rs8076632-SNP	rs8076632	C/G	basal_eQTL	50548567	NA	0	NA	NA	TILE	GTACCCCTGGGGAGAGGAAGCCTTCG	o1	r1	GCCTAGGTACCCCTGGGGAGAGGAAGCCTTCGCTAGGTCTTGATTCGCTTGACGCTGCTG	IMM_SNP_001_CASCADE_rs8076632-SNP_0_NA_NA_o1_r1	188	-0.225059	0.161311	-0.30727	-0.568375	-0.0306354	0.960731	0.0383359	0.503972	-1.02817	-1.3035	0.403412	-0.215288	0.307661	3.0715	0.380996	-0.779314	-0.762844	-0.646376	0.16146	-0.637395	0.121873	NA	0.383438	0.0562719	-0.385926	-0.284107	-0.110416	-0.535201	-0.111258	2.57279
IMM_SNP_001_CASCADE_rs855866-SNP_0_NA_NA	chr1	159082917	159082942	rs855866-SNP	rs855866	A/G	basal_eQTL	159082930	NA	0	NA	NA	TILE	ATTTCCTAAGGAAGAAGTGTGTGAGA	o1	r1	GCCTAGATTTCCTAAGGAAGAAGTGTGTGAGACTAGGTCTTGATTCGCTTGACGCTGCTG	IMM_SNP_001_CASCADE_rs855866-SNP_0_NA_NA_o1_r1	189	0.200501	1.26237	2.16504	0.0600452	0.195693	1.56706	0.100719	0.792563	0.00938255	-0.937921	-0.256739	0.768536	-0.619473	2.153	0.752499	-1.13006	0.511721	0.817891	0.590268	0.789921	0.0143238	2.50663	0.835118	-0.929237	-0.00890175	0.902297	1.86346	0.208132	-0.169038	1.74337
IMM_SNP_001_CASCADE_rs2240101-REF_0_NA_NA	chr15	30823493	30823518	rs2240101-REF	rs2240101	G/C	basal_eQTL	30823506	NA	0	NA	NA	TILE	AAAATGAGGAAACGCCTCAGTGCGTG	o1	r1	GCCTAGAAAATGAGGAAACGCCTCAGTGCGTGCTAGGTCTTGATTCGCTTGACGCTGCTG	IMM_SNP_001_CASCADE_rs2240101-REF_0_NA_NA_o1_r1	190	0.187933	0.342005	0.477229	0.0921751	1.08286	5.06167	0.406532	-0.766734	1.12246	1.43819	1.15208	0.332325	1.65961	5.53681	-0.0986414	0.723885	1.64685	0.841542	1.24673	0.515891	1.68639	7.35724	0.360173	0.13996	0.458935	0.75387	0.52859	-0.12145	1.15623	4.799
IMM_SNP_001_CASCADE_rs2240101-SNP_0_NA_NA	chr15	30823493	30823518	rs2240101-SNP	rs2240101	G/C	basal_eQTL	30823506	NA	0	NA	NA	TILE	AAAATGAGGAAACCCCTCAGTGCGTG	o1	r1	GCCTAGAAAATGAGGAAACCCCTCAGTGCGTGCTAGGTCTTGATTCGCTTGACGCTGCTG	IMM_SNP_001_CASCADE_rs2240101-SNP_0_NA_NA_o1_r1	191	0.117749	-0.268115	0.164456	-0.273442	0.377813	3.92897	1.23397	-0.924911	0.597662	1.16196	0.793339	0.152263	0.925662	4.75619	1.19153	1.5928	0.807705	0.632854	0.793815	-0.0713255	0.603254	5.4986	2.01168	-0.128943	0.141708	0.531656	0.222393	-0.257496	0.468132	4.09409
IMM_SNP_001_CASCADE_rs13149699-REF_0_NA_NA	chr4	184330205	184330230	rs13149699-REF	rs13149699	A/G	fairfax_eQTL	184330218	NA	0	NA	NA	TILE	GTGCGTGTCAGGAAAGCAGAAGTGTC	o1	r1	GCCTAGGTGCGTGTCAGGAAAGCAGAAGTGTCCTAGGTCTTGATTCGCTTGACGCTGCTG	IMM_SNP_001_CASCADE_rs13149699-REF_0_NA_NA_o1_r1	192	0.219201	0.568216	0.0794356	-0.467511	0.315007	4.53855	-0.663655	1.15713	3.08799	4.64167	3.27424	1.33005	1.93136	6.39558	0.647023	-0.894529	1.44699	1.26733	3.24877	0.93507	1.06243	NA	-0.415199	0.392606	1.64706	3.33083	2.33989	0.632388	1.41099	5.57449
IMM_SNP_001_CASCADE_bg46-REF_0_NA_NA	chr12	40262191	40262216	bg46-REF	bg46	A/G	bg_SNP	40262204	NA	0	NA	NA	TILE	TTCAAATCTACTTACTTATAACCAGT	o1	r1	GCCTAGTTCAAATCTACTTACTTATAACCAGTCTAGGTCTTGATTCGCTTGACGCTGCTG	IMM_SNP_001_CASCADE_bg46-REF_0_NA_NA_o1_r1	193	-0.0853544	-0.0525433	0.183376	0.474008	-0.351665	-0.0882443	0.560365	1.01956	0.197176	0.41453	0.101731	0.528347	-0.755755	-0.67935	-0.23903	-0.21128	0.0504616	0.244886	0.180515	1.11913	-0.483764	-0.0143115	0.157951	0.438091	-0.100377	-0.0695929	-0.287735	0.145806	-0.741053	-0.293897
IMM_SNP_001_CASCADE_bg370-SNP_0_NA_NA	chr16	30368495	30368520	bg370-SNP	bg370	C/T	bg_SNP	30368508	NA	0	NA	NA	TILE	CAGGAACAACGGGTAGGATCCAGAGA	o1	r1	GCCTAGCAGGAACAACGGGTAGGATCCAGAGACTAGGTCTTGATTCGCTTGACGCTGCTG	IMM_SNP_001_CASCADE_bg370-SNP_0_NA_NA_o1_r1	194	0.0525693	0.233143	1.60569	-0.254524	0.475261	0.927817	0.135841	0.429612	-0.737384	-0.439392	-1.07546	-0.264998	1.13124	1.08291	0.809511	-0.269223	-0.151643	0.0605865	-0.276953	-0.241122	0.961904	1.3874	0.465872	0.218394	-0.139961	-0.206708	1.25625	-0.494714	0.660861	0.777061
IMM_SNP_001_CASCADE_bg360-REF_0_NA_NA	chr19	1438200	1438225	bg360-REF	bg360	T/C	bg_SNP	1438213	NA	0	NA	NA	TILE	TCCAAAGTCCCACTCCGTGGAGGAAG	o1	r1	GCCTAGTCCAAAGTCCCACTCCGTGGAGGAAGCTAGGTCTTGATTCGCTTGACGCTGCTG	IMM_SNP_001_CASCADE_bg360-REF_0_NA_NA_o1_r1	195	-0.146706	0.0598855	0.466327	-0.504567	1.30788	0.784451	-0.0987957	0.0221317	1.97207	3.04786	4.37091	0.959847	0.514577	4.03997	0.700207	-0.54282	2.20311	2.01409	3.21981	-0.11086	1.32203	NA	0.65339	-0.234375	0.972506	2.04873	3.27592	0.352678	0.993253	3.44733
IMM_SNP_001_CASCADE_bg192-REF_0_NA_NA	chr18	22221774	22221799	bg192-REF	bg192	A/T	bg_SNP	22221787	NA	0	NA	NA	TILE	ATTAAAATGAGGAAGATGGGCTGGGA	o1	r1	GCCTAGATTAAAATGAGGAAGATGGGCTGGGACTAGGTCTTGATTCGCTTGACGCTGCTG	IMM_SNP_001_CASCADE_bg192-REF_0_NA_NA_o1_r1	196	0.138105	0.386308	0.245155	-0.034746	0.243775	4.29307	-0.511817	0.260144	0.684361	-0.428329	-0.259815	-0.0146243	-0.162464	5.76766	-0.327656	-0.614266	1.58194	0.1654	0.2325	0.216084	0.25328	NA	-0.613204	-0.409942	0.194115	-0.0416699	-0.220671	-0.301487	-0.11879	5.00746
IMM_SNP_001_CASCADE_bg376-SNP_0_NA_NA	chr2	25420966	25420991	bg376-SNP	bg376	C/T	bg_SNP	25420979	NA	0	NA	NA	TILE	CCACTTCCTCCTTTTGTGCCTCACCA	o1	r1	GCCTAGCCACTTCCTCCTTTTGTGCCTCACCACTAGGTCTTGATTCGCTTGACGCTGCTG	IMM_SNP_001_CASCADE_bg376-SNP_0_NA_NA_o1_r1	197	3.84969	3.70573	5.75835	2.35329	1.1886	6.23451	0.638468	-0.0164548	0.191799	0.782116	1.33914	0.873079	-0.181395	5.12151	0.0944571	-0.216451	4.81881	3.68228	5.413	2.98716	1.14867	7.77528	0.681663	-0.156796	3.2241	3.53505	5.76416	1.79806	0.868599	5.47141
IMM_SNP_001_CASCADE_bg149-REF_0_NA_NA	chr2	9508851	9508876	bg149-REF	bg149	G/A	bg_SNP	9508864	NA	0	NA	NA	TILE	ACAAAAAGGGGTAGAAAAATGTTTCT	o1	r1	GCCTAGACAAAAAGGGGTAGAAAAATGTTTCTCTAGGTCTTGATTCGCTTGACGCTGCTG	IMM_SNP_001_CASCADE_bg149-REF_0_NA_NA_o1_r1	198	0.18271	2.20036	0.648144	-0.61777	0.256788	0.407983	-0.818766	1.02301	-0.0828405	-1.21026	-0.926887	-0.197079	-0.593631	1.06815	-0.586205	-0.561705	0.489641	0.737976	0.459799	-0.40505	-0.0194765	1.25276	-1.02918	-0.35193	-0.0246634	1.913	0.216793	-0.521443	-0.10519	0.763732
IMM_SNP_001_CASCADE_bg1-REF_0_NA_NA	chr10	7265420	7265445	bg1-REF	bg1	T/C	bg_SNP	7265433	NA	0	NA	NA	TILE	TAGAAATCCTGAGTTCATGCAATCCT	o1	r1	GCCTAGTAGAAATCCTGAGTTCATGCAATCCTCTAGGTCTTGATTCGCTTGACGCTGCTG	IMM_SNP_001_CASCADE_bg1-REF_0_NA_NA_o1_r1	199	-0.359861	0.672399	0.263782	-0.244539	-0.562944	-0.256157	0.887479	-0.0361757	0.34984	0.232692	-0.108962	-0.216949	-0.33186	-0.483515	-0.0953317	0.490055	-0.00157944	0.738563	0.330453	-0.22884	-0.488422	-0.308203	0.56195	-0.0851119	-0.00809493	0.266596	-0.20045	-0.485935	-0.710824	-0.447006
IMM_SNP_001_CASCADE_bg66-SNP_0_NA_NA	chr9	99039795	99039820	bg66-SNP	bg66	G/A	bg_SNP	99039808	NA	0	NA	NA	TILE	GGGATGTGAAACTACTTAGCACACTG	o1	r1	GCCTAGGGGATGTGAAACTACTTAGCACACTGCTAGGTCTTGATTCGCTTGACGCTGCTG	IMM_SNP_001_CASCADE_bg66-SNP_0_NA_NA_o1_r1	200	0.274077	0.389142	-0.194397	0.503821	-1.15286	1.37176	-0.420774	-1.0637	0.440364	-1.13007	-0.79467	1.7068	0.557957	0.833959	-0.805509	-2.12315	1.28279	-0.575032	-0.859716	2.22554	-0.0423913	1.39885	-1.31875	-1.58284	0.0562829	-0.0386164	-0.697824	0.917043	0.1234	1.03738
IMM_SNP_001_CASCADE_bg408-REF_0_NA_NA	chr6	161220528	161220553	bg408-REF	bg408	T/C	bg_SNP	161220541	NA	0	NA	NA	TILE	CAAGCAGAGCAAGTAGAGGAACCAAA	o1	r1	GCCTAGCAAGCAGAGCAAGTAGAGGAACCAAACTAGGTCTTGATTCGCTTGACGCTGCTG	IMM_SNP_001_CASCADE_bg408-REF_0_NA_NA_o1_r1	201	-0.0702322	0.490908	1.58742	-0.566629	-0.422477	1.69068	-0.181299	1.71349	-0.0850835	-0.139921	-0.102741	1.7777	0.0599268	4.65649	0.055435	-0.729313	0.0616003	0.648909	0.138735	1.44207	-0.237559	NA	-0.00379434	0.169319	-0.248757	0.0710377	1.23642	0.970612	-0.343515	4.00406
IMM_SNP_001_CASCADE_bg214-SNP_0_NA_NA	chr17	57811141	57811166	bg214-SNP	bg214	T/A	bg_SNP	57811154	NA	0	NA	NA	TILE	ACTGAGGTGGCGCAGAAACAGCTGAC	o1	r1	GCCTAGACTGAGGTGGCGCAGAAACAGCTGACCTAGGTCTTGATTCGCTTGACGCTGCTG	IMM_SNP_001_CASCADE_bg214-SNP_0_NA_NA_o1_r1	202	-0.0829038	0.219052	0.863605	-0.183504	1.89511	-0.424242	-0.570416	1.83637	-0.593575	-2.16429	-1.53773	-0.864266	-0.481922	-0.832705	-0.460094	-1.63638	-0.182699	-0.987758	-0.0711088	-0.694051	1.07661	-0.749518	-0.741324	-0.167236	-0.259984	-0.221891	0.450686	-0.432274	1.60694	-0.600272
IMM_SNP_001_CASCADE_bg160-REF_0_NA_NA	chr11	34234423	34234448	bg160-REF	bg160	C/G	bg_SNP	34234436	NA	0	NA	NA	TILE	CATCAGGGAGATTCCTGGGTTACTCT	o1	r1	GCCTAGCATCAGGGAGATTCCTGGGTTACTCTCTAGGTCTTGATTCGCTTGACGCTGCTG	IMM_SNP_001_CASCADE_bg160-REF_0_NA_NA_o1_r1	203	0.0607313	0.461497	-0.490623	-0.38981	-0.14924	-0.372882	7.49299	-0.451399	-0.305784	0.532066	0.455317	0.101703	-0.534717	-0.477736	2.75984	-0.793328	0.0187817	0.743886	0.611126	-0.100674	-0.380607	-0.428653	7.40767	-0.769879	-0.13273	0.0393464	-0.0661146	-0.295697	-0.529509	-0.55344
IMM_SNP_001_CASCADE_bg235-SNP_0_NA_NA	chr18	22823039	22823064	bg235-SNP	bg235	T/A	bg_SNP	22823052	NA	0	NA	NA	TILE	CTCCAATTTCATTATCTGTTTCACAT	o1	r1	GCCTAGCTCCAATTTCATTATCTGTTTCACATCTAGGTCTTGATTCGCTTGACGCTGCTG	IMM_SNP_001_CASCADE_bg235-SNP_0_NA_NA_o1_r1	204	1.87903	-0.717562	-0.696015	0.820692	1.52375	-0.769252	-2.55248	-0.600685	0.0773053	0.379025	-0.445107	-0.417172	-0.534193	-0.507437	-0.414952	-1.17952	3.79119	-0.461742	-0.842312	-0.123942	0.492111	-0.644017	-1.50061	-1.28947	1.47819	-0.0981543	-0.834643	0.450607	1.21885	-0.659047
IMM_SNP_001_CASCADE_bg99-REF_0_NA_NA	chr1	243452157	243452182	bg99-REF	bg99	T/C	bg_SNP	243452170	NA	0	NA	NA	TILE	AGGAATATAGTAGTGCTCTCTGGGAT	o1	r1	GCCTAGAGGAATATAGTAGTGCTCTCTGGGATCTAGGTCTTGATTCGCTTGACGCTGCTG	IMM_SNP_001_CASCADE_bg99-REF_0_NA_NA_o1_r1	205	-0.0460336	0.0537742	0.281971	0.163084	-0.0889179	-0.191104	0.0403888	0.382406	0.232947	1.20115	0.18574	-0.407495	0.14927	0.683013	0.323715	0.98501	0.221775	1.0885	0.37724	-0.289979	0.0322079	0.0193148	0.394527	1.05391	-0.0787542	0.563182	-0.180704	-0.127556	-0.259753	0.415948
IMM_SNP_001_CASCADE_bg467-SNP_0_NA_NA	chr2	141207314	141207339	bg467-SNP	bg467	A/G	bg_SNP	141207327	NA	0	NA	NA	TILE	TAAAATAATTTTGGTTTTGTCTACCT	o1	r1	GCCTAGTAAAATAATTTTGGTTTTGTCTACCTCTAGGTCTTGATTCGCTTGACGCTGCTG	IMM_SNP_001_CASCADE_bg467-SNP_0_NA_NA_o1_r1	206	-0.0261626	-0.52092	-0.888968	0.177036	-0.303415	-0.683393	-0.852533	-0.0098548	0.49662	1.01231	-0.278518	-0.113869	-0.0912549	-0.227945	-0.96538	1.42959	0.58944	0.0915041	-0.492074	0.211443	-0.333518	-0.376268	-1.3895	0.629976	0.0806302	0.411276	-0.692456	-0.11529	-0.485251	-0.406661
IMM_SNP_001_CASCADE_bg421-REF_0_NA_NA	chr3	37338701	37338726	bg421-REF	bg421	C/A	bg_SNP	37338714	NA	0	NA	NA	TILE	CCCCAAGAGGAAACTCCATACCCATT	o1	r1	GCCTAGCCCCAAGAGGAAACTCCATACCCATTCTAGGTCTTGATTCGCTTGACGCTGCTG	IMM_SNP_001_CASCADE_bg421-REF_0_NA_NA_o1_r1	207	-0.181112	0.820702	-0.303084	-0.59184	0.105283	1.66663	3.75719	0.62989	0.276801	0.114111	0.336551	-0.0399856	-0.371809	2.76922	2.2398	-0.601834	-0.0884031	0.783146	-0.320589	-0.240888	0.0138981	2.9606	4.39609	0.0682649	-0.0522456	0.426395	-0.167483	-0.40275	-0.26352	2.29982
IMM_SNP_001_CASCADE_bg423-SNP_0_NA_NA	chrX	151031187	151031212	bg423-SNP	bg423	A/G	bg_SNP	151031200	NA	0	NA	NA	TILE	GATATGGTGGTAGGGGGGCATATGTC	o1	r1	GCCTAGGATATGGTGGTAGGGGGGCATATGTCCTAGGTCTTGATTCGCTTGACGCTGCTG	IMM_SNP_001_CASCADE_bg423-SNP_0_NA_NA_o1_r1	208	0.145878	1.00081	4.17596	1.26954	-0.255052	0.19425	0.164111	-1.12969	0.101199	0.956179	0.913731	-0.856985	0.639365	0.145054	1.13173	1.17129	0.791912	1.30801	5.81301	0.277819	-0.225891	0.351665	1.27464	-0.879032	-0.057295	0.620466	4.0464	0.845234	0.199721	-0.0363092
IMM_SNP_001_CASCADE_bg87-SNP_0_NA_NA	chrX	112841513	112841538	bg87-SNP	bg87	C/T	bg_SNP	112841526	NA	0	NA	NA	TILE	TCCGCGGAGGCTCTGCCCCTGGGCGG	o1	r1	GCCTAGTCCGCGGAGGCTCTGCCCCTGGGCGGCTAGGTCTTGATTCGCTTGACGCTGCTG	IMM_SNP_001_CASCADE_bg87-SNP_0_NA_NA_o1_r1	209	-0.66785	-0.566333	-0.915671	-0.980596	1.1191	-0.75988	0.0293934	-0.11411	-0.262522	0.607138	-0.215545	-0.626026	1.43448	-0.41476	0.0877413	0.528891	-0.722928	0.475724	-0.522333	-1.47987	1.41106	-0.61892	0.172271	0.0525408	-0.378253	0.085346	-0.638708	-0.845536	0.945164	-0.575358
IMM_SNP_001_CASCADE_bg487-REF_0_NA_NA	chr3	149882037	149882062	bg487-REF	bg487	G/A	bg_SNP	149882050	NA	0	NA	NA	TILE	ACAGATGGAGGAAGTCCAGAATAACT	o1	r1	GCCTAGACAGATGGAGGAAGTCCAGAATAACTCTAGGTCTTGATTCGCTTGACGCTGCTG	IMM_SNP_001_CASCADE_bg487-REF_0_NA_NA_o1_r1	210	0.000112805	0.568245	0.520119	-0.333528	-0.578672	3.90535	-0.0741712	0.431674	0.327963	0.0571376	0.0432634	-0.047046	-0.231504	4.55695	1.17995	-0.752158	0.480328	0.574254	0.371627	-0.131695	-0.400896	5.81463	0.198899	0.0164384	-0.0213188	0.154369	0.0778162	-0.408085	-0.616738	3.91417
IMM_SNP_001_CASCADE_bg48-REF_0_NA_NA	chr5	151357930	151357955	bg48-REF	bg48	C/T	bg_SNP	151357943	NA	0	NA	NA	TILE	TGAATTAGGCAACCCCAAGACCAGAA	o1	r1	GCCTAGTGAATTAGGCAACCCCAAGACCAGAACTAGGTCTTGATTCGCTTGACGCTGCTG	IMM_SNP_001_CASCADE_bg48-REF_0_NA_NA_o1_r1	211	-0.0839278	-0.46557	0.272434	-0.194721	-1.00683	-0.296301	0.606056	-0.288267	3.62906	0.633454	-0.746122	1.1101	-1.22441	1.5575	-0.923018	-2.08067	4.70171	-0.00870303	0.098583	0.663823	-1.26584	NA	-0.0164551	-1.40127	1.97412	0.106515	-0.191058	0.466203	-1.42573	1.20562
IMM_SNP_001_CASCADE_bg53-SNP_0_NA_NA	chr8	123241388	123241413	bg53-SNP	bg53	C/T	bg_SNP	123241401	NA	0	NA	NA	TILE	GGAAAAGGCGGGGTTTCCACGGCCCA	o1	r1	GCCTAGGGAAAAGGCGGGGTTTCCACGGCCCACTAGGTCTTGATTCGCTTGACGCTGCTG	IMM_SNP_001_CASCADE_bg53-SNP_0_NA_NA_o1_r1	212	-0.405752	-1.25941	-0.789053	-0.813647	-0.350405	-0.779944	4.03087	-1.9644	-0.390722	-1.88637	-1.11125	-0.424837	2.06693	-0.337743	3.26522	-1.24971	-0.923207	-2.20597	-1.36222	-0.914526	0.943907	-0.604861	5.83877	-1.95213	-0.455747	-1.81495	-1.34335	-0.693526	1.5381	-0.50581
IMM_SNP_001_CASCADE_bg488-REF_0_NA_NA	chr13	77619912	77619937	bg488-REF	bg488	A/G	bg_SNP	77619925	NA	0	NA	NA	TILE	GTTGACAATGGTAACTTTCTCAGAAG	o1	r1	GCCTAGGTTGACAATGGTAACTTTCTCAGAAGCTAGGTCTTGATTCGCTTGACGCTGCTG	IMM_SNP_001_CASCADE_bg488-REF_0_NA_NA_o1_r1	213	0.41999	0.575103	0.662616	-0.140587	-0.342392	0.148893	-1.30741	0.213192	-0.0116251	0.175617	-0.621862	0.233114	0.559509	-0.0333856	-0.0532974	0.0337339	0.879997	0.454468	0.257928	0.416868	-0.210242	0.194797	-0.818223	0.135174	0.185554	0.161758	0.232503	-0.196409	0.124855	-0.0776673
IMM_SNP_001_CASCADE_bg472-REF_0_NA_NA	chr16	23858518	23858543	bg472-REF	bg472	T/A	bg_SNP	23858531	NA	0	NA	NA	TILE	TGGGAGGAATACTTCCATCAAACTGT	o1	r1	GCCTAGTGGGAGGAATACTTCCATCAAACTGTCTAGGTCTTGATTCGCTTGACGCTGCTG	IMM_SNP_001_CASCADE_bg472-REF_0_NA_NA_o1_r1	214	-0.0916319	-0.199233	-0.0303249	0.00215927	-0.692924	1.19347	-0.482881	-0.281518	0.117136	0.135314	0.283831	0.0794441	-0.234178	0.310728	0.148067	0.917538	0.123398	0.207631	0.207805	0.245193	-0.707229	1.10724	-0.306191	-0.146392	-0.148759	-0.294202	-0.212481	-0.26904	-0.619245	0.874818
IMM_SNP_001_CASCADE_bg387-SNP_0_NA_NA	chr3	40850964	40850989	bg387-SNP	bg387	G/A	bg_SNP	40850977	NA	0	NA	NA	TILE	TTTAAGGGGTGGAACCCTTTTTTACT	o1	r1	GCCTAGTTTAAGGGGTGGAACCCTTTTTTACTCTAGGTCTTGATTCGCTTGACGCTGCTG	IMM_SNP_001_CASCADE_bg387-SNP_0_NA_NA_o1_r1	215	-0.901175	-1.81197	-0.981127	0.397123	-0.291727	0.0254934	-1.11238	-0.476214	-0.260955	0.439614	-0.329297	-0.28395	-0.520993	0.853564	-0.951856	0.713988	-2.4773	0.0836714	-0.496177	0.0173291	-0.579027	0.624058	-1.56356	-0.408433	-0.377306	-0.0494145	-0.735797	0.0782085	-0.678415	0.569958
IMM_SNP_001_CASCADE_bg11-SNP_0_NA_NA	chr8	140234787	140234812	bg11-SNP	bg11	A/G	bg_SNP	140234800	NA	0	NA	NA	TILE	TACTACACACACAGGTTAATTCAAGA	o1	r1	GCCTAGTACTACACACACAGGTTAATTCAAGACTAGGTCTTGATTCGCTTGACGCTGCTG	IMM_SNP_001_CASCADE_bg11-SNP_0_NA_NA_o1_r1	216	0.0953944	0.521847	0.743225	0.724948	-0.0359766	-0.293886	-0.251859	0.146177	0.702268	0.569614	0.434549	2.08887	-0.217283	-0.334736	-0.0318794	0.255032	0.958355	0.817874	1.03618	2.78097	-0.147903	-0.268926	-0.132188	0.209535	0.20494	0.104375	0.320008	1.20572	-0.411143	-0.481409
IMM_SNP_001_CASCADE_bg49-SNP_0_NA_NA	chr10	91088831	91088856	bg49-SNP	bg49	T/A	bg_SNP	91088844	NA	0	NA	NA	TILE	ATGCTTTTTTTTTATTTTACTCAACT	o1	r1	GCCTAGATGCTTTTTTTTTATTTTACTCAACTCTAGGTCTTGATTCGCTTGACGCTGCTG	IMM_SNP_001_CASCADE_bg49-SNP_0_NA_NA_o1_r1	217	-0.294959	-0.677335	-1.41852	5.67116	0.220992	-0.443892	-0.500555	0.586545	-0.372554	1.63435	-0.311313	-0.138109	0.0666561	-0.357645	-1.19464	0.10026	-0.706163	0.283018	-1.50778	NA	0.154722	-0.331056	-1.23269	0.46183	-0.444765	0.911664	-0.720447	4.7151	-0.142598	-0.523782
IMM_SNP_001_CASCADE_rs7414316-SNP_1_A_C	chr1	1654650	1654675	rs7414316-SNP	rs7414316	T/C	basal_eQTL	1654663	1654650	1	A	C	TILE	CTCTTTTTTTTCCCTTTTTTTTTTTT	o1	r1	GCCTAGCTCTTTTTTTTCCCTTTTTTTTTTTTCTAGGTCTTGATTCGCTTGACGCTGCTG	IMM_SNP_001_CASCADE_rs7414316-SNP_1_A_C_o1_r1	218	-0.591321	0.865863	-0.744408	4.73433	-0.00614088	0.989319	-0.282037	2.60932	0.0852773	-0.090283	-1.30631	-0.785941	-1.23907	-0.207254	-1.84095	-0.714939	-1.09771	1.05896	-1.31089	NA	-0.27882	0.824972	-1.68348	2.58148	-0.168017	0.475056	-1.29489	3.89144	-0.379964	0.688663
IMM_SNP_001_CASCADE_rs7414316-SNP_1_A_G	chr1	1654650	1654675	rs7414316-SNP	rs7414316	T/C	basal_eQTL	1654663	1654650	1	A	G	TILE	GTCTTTTTTTTCCCTTTTTTTTTTTT	o1	r1	GCCTAGGTCTTTTTTTTCCCTTTTTTTTTTTTCTAGGTCTTGATTCGCTTGACGCTGCTG	IMM_SNP_001_CASCADE_rs7414316-SNP_1_A_G_o1_r1	219	-0.268174	1.30879	-0.652332	3.62518	0.394434	1.30019	0.482511	2.4717	-0.916426	-0.67892	-1.38942	-0.638395	-1.6643	-0.165928	-2.68397	-1.20575	-1.1188	0.787691	-1.52676	NA	-1.0942	NA	-1.65577	1.72791	-0.424123	0.952317	-1.19493	2.91629	0.038657	0.972129
IMM_SNP_001_CASCADE_rs7414316-SNP_1_A_T	chr1	1654650	1654675	rs7414316-SNP	rs7414316	T/C	basal_eQTL	1654663	1654650	1	A	T	TILE	TTCTTTTTTTTCCCTTTTTTTTTTTT	o1	r1	GCCTAGTTCTTTTTTTTCCCTTTTTTTTTTTTCTAGGTCTTGATTCGCTTGACGCTGCTG	IMM_SNP_001_CASCADE_rs7414316-SNP_1_A_T_o1_r1	220	0.0165491	0.770958	-1.67891	5.40765	0.500344	2.91948	-0.472667	2.33515	-0.363667	-0.659007	-1.08003	-0.63325	-1.85671	0.132291	-2.03	-1.28797	0.204169	0.90063	-2.10019	NA	-0.548583	NA	-2.18583	1.53423	-0.171873	0.372795	-1.37656	4.48342	0.149338	2.44866
IMM_SNP_001_CASCADE_rs7414316-SNP_2_T_A	chr1	1654650	1654675	rs7414316-SNP	rs7414316	T/C	basal_eQTL	1654663	1654651	2	T	A	TILE	AACTTTTTTTTCCCTTTTTTTTTTTT	o1	r1	GCCTAGAACTTTTTTTTCCCTTTTTTTTTTTTCTAGGTCTTGATTCGCTTGACGCTGCTG	IMM_SNP_001_CASCADE_rs7414316-SNP_2_T_A_o1_r1	221	-0.671217	0.544859	0.0414957	4.87586	-0.219261	1.30438	-0.344747	2.12368	-0.621235	-0.834669	-0.38907	-0.945382	-1.09343	-0.336296	-1.29907	-1.02244	-1.60654	-0.52446	0.0503759	NA	-0.634129	NA	-1.42252	0.878085	-0.595087	0.12917	-0.441752	4.01588	-0.602685	0.975951
IMM_SNP_001_CASCADE_rs7414316-SNP_2_T_C	chr1	1654650	1654675	rs7414316-SNP	rs7414316	T/C	basal_eQTL	1654663	1654651	2	T	C	TILE	ACCTTTTTTTTCCCTTTTTTTTTTTT	o1	r1	GCCTAGACCTTTTTTTTCCCTTTTTTTTTTTTCTAGGTCTTGATTCGCTTGACGCTGCTG	IMM_SNP_001_CASCADE_rs7414316-SNP_2_T_C_o1_r1	222	-0.134658	1.63567	0.163991	4.01856	0.624188	1.1845	1.15153	2.65862	-0.281812	0.42993	-1.09747	-0.807074	-2.05011	-0.0317343	-1.20964	-0.536624	-0.241892	1.16886	-0.351557	NA	-0.318876	1.61737	0.208849	2.30145	-0.305835	1.30453	-0.308778	3.26215	0.278761	0.866632
IMM_SNP_001_CASCADE_rs7414316-SNP_2_T_G	chr1	1654650	1654675	rs7414316-SNP	rs7414316	T/C	basal_eQTL	1654663	1654651	2	T	G	TILE	AGCTTTTTTTTCCCTTTTTTTTTTTT	o1	r1	GCCTAGAGCTTTTTTTTCCCTTTTTTTTTTTTCTAGGTCTTGATTCGCTTGACGCTGCTG	IMM_SNP_001_CASCADE_rs7414316-SNP_2_T_G_o1_r1	223	-0.782823	0.0498607	-1.65794	4.2661	0.51066	1.02759	0.0655014	2.5568	0.222877	0.429924	-1.31245	-0.975725	-1.05151	-0.0708086	-1.68635	-1.29017	-0.927638	0.338425	-2.19156	NA	0.296351	1.41035	-0.93994	0.176322	-0.0848414	-0.0572097	-1.57494	3.47978	0.160119	0.723556
IMM_SNP_001_CASCADE_rs7414316-SNP_3_C_A	chr1	1654650	1654675	rs7414316-SNP	rs7414316	T/C	basal_eQTL	1654663	1654652	3	C	A	TILE	ATATTTTTTTTCCCTTTTTTTTTTTT	o1	r1	GCCTAGATATTTTTTTTCCCTTTTTTTTTTTTCTAGGTCTTGATTCGCTTGACGCTGCTG	IMM_SNP_001_CASCADE_rs7414316-SNP_3_C_A_o1_r1	224	0.00754591	1.24467	-1.02819	3.11458	0.738191	1.26623	0.110176	2.65982	0.158515	1.01043	-0.082267	-1.08631	-0.554284	0.0333168	-1.80309	-0.98304	0.47101	1.44329	-0.857826	NA	0.744694	1.39772	-1.40602	2.1559	-0.123747	0.883229	-0.524952	2.46737	0.3979	0.941159
IMM_SNP_001_CASCADE_rs7414316-SNP_3_C_G	chr1	1654650	1654675	rs7414316-SNP	rs7414316	T/C	basal_eQTL	1654663	1654652	3	C	G	TILE	ATGTTTTTTTTCCCTTTTTTTTTTTT	o1	r1	GCCTAGATGTTTTTTTTCCCTTTTTTTTTTTTCTAGGTCTTGATTCGCTTGACGCTGCTG	IMM_SNP_001_CASCADE_rs7414316-SNP_3_C_G_o1_r1	225	-0.464136	0.974303	0.122548	3.75865	0.381357	1.82507	-0.0875717	2.44621	0.252022	0.603509	-0.322647	-1.06558	-1.23665	0.282543	-2.02452	-1.12487	0.114243	1.25583	-0.298489	NA	0.081151	NA	-0.898033	-0.183718	-0.0672236	0.591902	-0.353766	3.03364	0.0249906	1.45073
IMM_SNP_001_CASCADE_rs7414316-SNP_3_C_T	chr1	1654650	1654675	rs7414316-SNP	rs7414316	T/C	basal_eQTL	1654663	1654652	3	C	T	TILE	ATTTTTTTTTTCCCTTTTTTTTTTTT	o1	r1	GCCTAGATTTTTTTTTTCCCTTTTTTTTTTTTCTAGGTCTTGATTCGCTTGACGCTGCTG	IMM_SNP_001_CASCADE_rs7414316-SNP_3_C_T_o1_r1	226	-0.479565	0.809615	-1.01	5.15199	-0.0823012	0.988517	-0.917356	1.98721	0.173165	0.508125	-0.620687	-0.911259	-1.34322	0.2322	-2.04656	-0.111429	-0.100986	0.792761	-1.39572	NA	-1.0121	0.682455	-2.33073	1.31597	-0.114891	0.414448	-0.984504	4.25865	-0.459555	0.687932
IMM_SNP_001_CASCADE_rs7414316-SNP_4_T_A	chr1	1654650	1654675	rs7414316-SNP	rs7414316	T/C	basal_eQTL	1654663	1654653	4	T	A	TILE	ATCATTTTTTTCCCTTTTTTTTTTTT	o1	r1	GCCTAGATCATTTTTTTCCCTTTTTTTTTTTTCTAGGTCTTGATTCGCTTGACGCTGCTG	IMM_SNP_001_CASCADE_rs7414316-SNP_4_T_A_o1_r1	227	-0.114405	0.588332	-0.831534	2.98549	0.750508	1.41353	-0.129	2.80418	-0.0574368	-0.39987	-0.788443	-0.826633	-0.852611	-0.256189	-1.62611	-0.601554	-0.00588729	0.578379	-1.05624	NA	-0.120727	NA	-1.18076	1.83316	-0.254284	0.176013	-1.12769	2.35388	0.410772	1.07548
IMM_SNP_001_CASCADE_rs7414316-SNP_4_T_C	chr1	1654650	1654675	rs7414316-SNP	rs7414316	T/C	basal_eQTL	1654663	1654653	4	T	C	TILE	ATCCTTTTTTTCCCTTTTTTTTTTTT	o1	r1	GCCTAGATCCTTTTTTTCCCTTTTTTTTTTTTCTAGGTCTTGATTCGCTTGACGCTGCTG	IMM_SNP_001_CASCADE_rs7414316-SNP_4_T_C_o1_r1	228	-0.0606436	1.37472	0.0310901	3.82736	0.54669	2.93733	1.30131	2.13934	0.239888	-0.329381	-0.347621	-0.774306	-1.34477	0.513573	-2.04456	-0.886182	0.523013	0.846866	-0.286105	NA	-0.259601	NA	-0.794384	0.0529749	-0.0745581	1.02336	-0.453048	3.09405	0.197772	2.46493
IMM_SNP_001_CASCADE_rs7414316-SNP_4_T_G	chr1	1654650	1654675	rs7414316-SNP	rs7414316	T/C	basal_eQTL	1654663	1654653	4	T	G	TILE	ATCGTTTTTTTCCCTTTTTTTTTTTT	o1	r1	GCCTAGATCGTTTTTTTCCCTTTTTTTTTTTTCTAGGTCTTGATTCGCTTGACGCTGCTG	IMM_SNP_001_CASCADE_rs7414316-SNP_4_T_G_o1_r1	229	-0.397278	0.968939	-1.57098	3.46453	0.338681	1.47716	0.303253	1.9517	-0.251798	0.193927	-0.706598	-0.908257	-0.663823	-0.0628838	-1.79945	-0.818771	-0.639579	0.94591	-1.13858	NA	-0.113141	NA	-1.88627	1.00406	-0.371771	0.586122	-1.05783	2.77505	-0.0196076	1.13349
IMM_SNP_001_CASCADE_rs7414316-SNP_5_T_A	chr1	1654650	1654675	rs7414316-SNP	rs7414316	T/C	basal_eQTL	1654663	1654654	5	T	A	TILE	ATCTATTTTTTCCCTTTTTTTTTTTT	o1	r1	GCCTAGATCTATTTTTTCCCTTTTTTTTTTTTCTAGGTCTTGATTCGCTTGACGCTGCTG	IMM_SNP_001_CASCADE_rs7414316-SNP_5_T_A_o1_r1	230	-0.161849	1.51584	-0.566513	2.24292	0.92674	1.19296	0.192986	2.6466	-0.0113977	1.21882	-0.0765429	-1.05796	-0.450627	-0.0468694	-1.44546	-0.970164	0.0464967	2.36329	-0.527615	NA	0.595784	1.11647	-1.56427	0.711122	-0.226455	1.17542	-0.520067	1.70102	0.594942	0.874347
IMM_SNP_001_CASCADE_rs7414316-SNP_5_T_C	chr1	1654650	1654675	rs7414316-SNP	rs7414316	T/C	basal_eQTL	1654663	1654654	5	T	C	TILE	ATCTCTTTTTTCCCTTTTTTTTTTTT	o1	r1	GCCTAGATCTCTTTTTTCCCTTTTTTTTTTTTCTAGGTCTTGATTCGCTTGACGCTGCTG	IMM_SNP_001_CASCADE_rs7414316-SNP_5_T_C_o1_r1	231	-0.14236	1.19619	-0.14357	3.35443	0.417065	2.10035	-0.570648	2.2454	-0.0559438	-0.111009	-0.966303	-0.802704	-1.10293	0.334688	-2.32503	-0.883664	-0.125117	1.08151	-1.01899	NA	-0.386005	NA	-1.88816	1.10207	-0.253382	0.830986	-0.642649	2.67825	0.0623069	1.70174
IMM_SNP_001_CASCADE_rs7414316-SNP_5_T_G	chr1	1654650	1654675	rs7414316-SNP	rs7414316	T/C	basal_eQTL	1654663	1654654	5	T	G	TILE	ATCTGTTTTTTCCCTTTTTTTTTTTT	o1	r1	GCCTAGATCTGTTTTTTCCCTTTTTTTTTTTTCTAGGTCTTGATTCGCTTGACGCTGCTG	IMM_SNP_001_CASCADE_rs7414316-SNP_5_T_G_o1_r1	232	-0.207376	1.05282	-1.15676	3.39865	0.21087	1.96244	1.23831	2.07012	-0.249314	-0.430098	-0.801168	-0.89979	-1.13833	0.0325424	-1.18122	-1.03423	-0.402295	0.529508	-0.990568	NA	-1.0649	NA	-0.581732	0.660017	-0.37026	0.676502	-1.13855	2.71712	-0.153176	1.57599
IMM_SNP_001_CASCADE_rs7414316-SNP_6_T_A	chr1	1654650	1654675	rs7414316-SNP	rs7414316	T/C	basal_eQTL	1654663	1654655	6	T	A	TILE	ATCTTATTTTTCCCTTTTTTTTTTTT	o1	r1	GCCTAGATCTTATTTTTCCCTTTTTTTTTTTTCTAGGTCTTGATTCGCTTGACGCTGCTG	IMM_SNP_001_CASCADE_rs7414316-SNP_6_T_A_o1_r1	233	-0.0443385	1.84402	0.768842	3.16979	1.16592	1.39628	2.22371	2.65794	-0.369432	-0.567307	-0.260413	-0.761862	-0.89905	-0.257507	-1.45999	-0.0807422	-0.270823	2.05716	0.665746	NA	0.0558638	NA	-2.19375	1.46047	-0.225817	1.52903	0.347817	2.51591	0.844902	1.05974
IMM_SNP_001_CASCADE_rs7414316-SNP_6_T_C	chr1	1654650	1654675	rs7414316-SNP	rs7414316	T/C	basal_eQTL	1654663	1654655	6	T	C	TILE	ATCTTCTTTTTCCCTTTTTTTTTTTT	o1	r1	GCCTAGATCTTCTTTTTCCCTTTTTTTTTTTTCTAGGTCTTGATTCGCTTGACGCTGCTG	IMM_SNP_001_CASCADE_rs7414316-SNP_6_T_C_o1_r1	234	-0.0387882	1.61866	0.133605	3.66524	0.160535	2.46968	0.030804	2.12371	0.133677	-0.0972442	-0.0613401	-0.667894	-0.988057	0.725928	-2.03143	-0.663131	0.210483	0.890553	0.103615	NA	-0.779517	NA	-1.84391	1.19118	-0.13876	1.2862	-0.341763	2.95151	-0.205779	2.03851
IMM_SNP_001_CASCADE_rs7414316-SNP_6_T_G	chr1	1654650	1654675	rs7414316-SNP	rs7414316	T/C	basal_eQTL	1654663	1654655	6	T	G	TILE	ATCTTGTTTTTCCCTTTTTTTTTTTT	o1	r1	GCCTAGATCTTGTTTTTCCCTTTTTTTTTTTTCTAGGTCTTGATTCGCTTGACGCTGCTG	IMM_SNP_001_CASCADE_rs7414316-SNP_6_T_G_o1_r1	235	-0.25018	0.507925	-0.360549	3.38884	0.641425	2.12232	0.830683	2.00305	-0.258631	-0.198072	0.215245	-0.791203	-1.18325	0.452659	-1.03752	-1.39462	-0.464051	0.805273	0.327526	NA	-0.247554	NA	-0.651704	0.974365	-0.375901	0.0893739	-0.27102	2.70851	0.296774	1.72177
IMM_SNP_001_CASCADE_rs7414316-SNP_7_T_A	chr1	1654650	1654675	rs7414316-SNP	rs7414316	T/C	basal_eQTL	1654663	1654656	7	T	A	TILE	ATCTTTATTTTCCCTTTTTTTTTTTT	o1	r1	GCCTAGATCTTTATTTTCCCTTTTTTTTTTTTCTAGGTCTTGATTCGCTTGACGCTGCTG	IMM_SNP_001_CASCADE_rs7414316-SNP_7_T_A_o1_r1	236	-0.242505	1.56514	-0.436045	3.38449	1.22227	1.40228	0.179261	3.17607	-0.154322	1.45058	-0.230244	-0.906804	-0.882785	0.135427	-1.55696	-0.618863	-0.348811	2.09832	-0.299337	NA	0.0517234	1.22257	-1.64674	1.33262	-0.312849	1.22854	-0.651253	2.70468	0.903783	1.06521
IMM_SNP_001_CASCADE_rs7414316-SNP_7_T_C	chr1	1654650	1654675	rs7414316-SNP	rs7414316	T/C	basal_eQTL	1654663	1654656	7	T	C	TILE	ATCTTTCTTTTCCCTTTTTTTTTTTT	o1	r1	GCCTAGATCTTTCTTTTCCCTTTTTTTTTTTTCTAGGTCTTGATTCGCTTGACGCTGCTG	IMM_SNP_001_CASCADE_rs7414316-SNP_7_T_C_o1_r1	237	0.0554433	1.01262	-0.430832	3.60221	0.616249	1.96022	0.649691	1.93563	-0.181638	-0.272826	-0.308159	-0.90282	-1.10204	0.205812	-2.05243	-1.44271	0.297823	0.0119877	-0.35033	NA	-0.274165	NA	-1.6183	1.28826	-0.137415	0.63319	-0.717755	2.89609	0.270464	1.57397
IMM_SNP_001_CASCADE_rs7414316-SNP_7_T_G	chr1	1654650	1654675	rs7414316-SNP	rs7414316	T/C	basal_eQTL	1654663	1654656	7	T	G	TILE	ATCTTTGTTTTCCCTTTTTTTTTTTT	o1	r1	GCCTAGATCTTTGTTTTCCCTTTTTTTTTTTTCTAGGTCTTGATTCGCTTGACGCTGCTG	IMM_SNP_001_CASCADE_rs7414316-SNP_7_T_G_o1_r1	238	-0.0630491	0.478916	-0.394581	3.90852	0.275786	1.6636	0.854214	1.96935	0.287014	-0.391868	0.00444225	-1.18337	-1.8564	0.144637	-2.21319	-1.64912	0.274038	0.144602	-0.127365	NA	-0.553938	NA	-2.43063	0.208764	-0.0460717	0.0581157	-0.450944	3.1654	-0.0853361	1.3035
IMM_SNP_001_CASCADE_rs7414316-SNP_8_T_A	chr1	1654650	1654675	rs7414316-SNP	rs7414316	T/C	basal_eQTL	1654663	1654657	8	T	A	TILE	ATCTTTTATTTCCCTTTTTTTTTTTT	o1	r1	GCCTAGATCTTTTATTTCCCTTTTTTTTTTTTCTAGGTCTTGATTCGCTTGACGCTGCTG	IMM_SNP_001_CASCADE_rs7414316-SNP_8_T_A_o1_r1	239	0.110891	1.38196	0.24381	2.82844	1.12442	4.08159	-0.164685	1.76678	-0.326337	-0.0460661	-0.549113	-0.946341	-0.945275	2.59292	-1.64672	-0.306481	-0.0978762	0.482955	0.104645	NA	-0.227199	NA	-0.359418	0.901864	-0.0882917	1.03116	-0.22213	2.2158	0.801531	3.50831
IMM_SNP_001_CASCADE_rs7414316-SNP_8_T_C	chr1	1654650	1654675	rs7414316-SNP	rs7414316	T/C	basal_eQTL	1654663	1654657	8	T	C	TILE	ATCTTTTCTTTCCCTTTTTTTTTTTT	o1	r1	GCCTAGATCTTTTCTTTCCCTTTTTTTTTTTTCTAGGTCTTGATTCGCTTGACGCTGCTG	IMM_SNP_001_CASCADE_rs7414316-SNP_8_T_C_o1_r1	240	0.0326406	1.21279	-0.223957	3.05105	0.893006	2.21298	0.208997	2.83031	-0.34132	-0.689928	-0.942719	-0.730156	-0.607518	0.639528	-1.70726	-1.11831	0.0171717	0.404645	-0.817102	NA	0.272387	NA	-1.23621	0.563045	-0.157617	0.848873	-0.729913	2.41152	0.559689	1.80444
IMM_SNP_001_CASCADE_rs7414316-SNP_8_T_G	chr1	1654650	1654675	rs7414316-SNP	rs7414316	T/C	basal_eQTL	1654663	1654657	8	T	G	TILE	ATCTTTTGTTTCCCTTTTTTTTTTTT	o1	r1	GCCTAGATCTTTTGTTTCCCTTTTTTTTTTTTCTAGGTCTTGATTCGCTTGACGCTGCTG	IMM_SNP_001_CASCADE_rs7414316-SNP_8_T_G_o1_r1	241	0.0999213	0.754051	-0.0465441	3.52188	1.31827	4.44591	-0.164465	1.18685	0.147477	0.0142176	0.196125	-0.599854	-0.871475	2.69632	-0.897945	-0.503589	0.567859	0.813022	0.302763	NA	-0.0141865	NA	-1.09334	0.861115	-0.09801	0.354577	-0.28734	2.82547	1.00411	3.84051
IMM_SNP_001_CASCADE_rs7414316-SNP_9_T_A	chr1	1654650	1654675	rs7414316-SNP	rs7414316	T/C	basal_eQTL	1654663	1654658	9	T	A	TILE	ATCTTTTTATTCCCTTTTTTTTTTTT	o1	r1	GCCTAGATCTTTTTATTCCCTTTTTTTTTTTTCTAGGTCTTGATTCGCTTGACGCTGCTG	IMM_SNP_001_CASCADE_rs7414316-SNP_9_T_A_o1_r1	242	0.0114988	1.97201	0.369898	2.39773	0.934317	2.093	1.94619	2.99181	-0.493583	0.699589	-1.07279	-0.988331	-1.21431	0.612918	-2.01604	-0.484278	-0.311877	1.97961	-0.589893	NA	0.144365	NA	-2.63655	1.36443	-0.176348	1.66695	-0.0852563	1.83712	0.602861	1.69504
IMM_SNP_001_CASCADE_rs7414316-SNP_9_T_C	chr1	1654650	1654675	rs7414316-SNP	rs7414316	T/C	basal_eQTL	1654663	1654658	9	T	C	TILE	ATCTTTTTCTTCCCTTTTTTTTTTTT	o1	r1	GCCTAGATCTTTTTCTTCCCTTTTTTTTTTTTCTAGGTCTTGATTCGCTTGACGCTGCTG	IMM_SNP_001_CASCADE_rs7414316-SNP_9_T_C_o1_r1	243	0.379318	2.07453	0.103384	2.95098	0.689609	4.76837	-0.235896	2.52941	-0.492944	-0.732882	-0.877964	-0.836294	-1.19202	2.96269	-1.44218	-1.68957	0.662568	0.257267	-0.40384	NA	-0.0283227	NA	-0.969451	0.54482	0.149521	1.77741	-0.374569	2.32354	0.347129	4.13454
IMM_SNP_001_CASCADE_rs7414316-SNP_9_T_G	chr1	1654650	1654675	rs7414316-SNP	rs7414316	T/C	basal_eQTL	1654663	1654658	9	T	G	TILE	ATCTTTTTGTTCCCTTTTTTTTTTTT	o1	r1	GCCTAGATCTTTTTGTTCCCTTTTTTTTTTTTCTAGGTCTTGATTCGCTTGACGCTGCTG	IMM_SNP_001_CASCADE_rs7414316-SNP_9_T_G_o1_r1	244	-0.133848	0.778795	-0.0996396	2.63262	0.892052	5.13295	0.483675	1.96971	0.0990208	0.490194	0.00671053	-0.771589	-0.728929	3.63246	-1.96879	-0.636916	0.151081	1.11186	-0.164008	NA	0.246314	NA	-0.780888	0.701082	-0.159709	0.381239	-0.449008	2.04364	0.558692	4.46698
IMM_SNP_001_CASCADE_rs7414316-SNP_10_T_A	chr1	1654650	1654675	rs7414316-SNP	rs7414316	T/C	basal_eQTL	1654663	1654659	10	T	A	TILE	ATCTTTTTTATCCCTTTTTTTTTTTT	o1	r1	GCCTAGATCTTTTTTATCCCTTTTTTTTTTTTCTAGGTCTTGATTCGCTTGACGCTGCTG	IMM_SNP_001_CASCADE_rs7414316-SNP_10_T_A_o1_r1	245	0.0574053	1.65014	-0.399565	2.84009	0.849798	0.252907	-0.172353	2.75666	0.129114	0.725634	-1.40668	-0.73114	-1.8652	0.0774953	-1.16909	-0.977423	0.523384	1.61651	-1.09775	NA	-0.478248	0.391761	-0.280777	1.6367	-0.135677	1.32012	-0.920545	2.22604	0.514534	0.0171768
IMM_SNP_001_CASCADE_rs7414316-SNP_10_T_C	chr1	1654650	1654675	rs7414316-SNP	rs7414316	T/C	basal_eQTL	1654663	1654659	10	T	C	TILE	ATCTTTTTTCTCCCTTTTTTTTTTTT	o1	r1	GCCTAGATCTTTTTTCTCCCTTTTTTTTTTTTCTAGGTCTTGATTCGCTTGACGCTGCTG	IMM_SNP_001_CASCADE_rs7414316-SNP_10_T_C_o1_r1	246	-0.159002	0.616091	0.118017	3.11006	0.632324	0.472315	0.742183	2.61616	-0.0547181	-0.157313	-0.889959	-0.813038	-1.06739	-0.487567	-1.08212	-1.21605	-0.0733344	0.181525	-0.399497	NA	-0.499201	0.0948549	-0.709615	2.28217	-0.252641	0.205923	-0.358684	2.4634	0.287264	0.217241
IMM_SNP_001_CASCADE_rs7414316-SNP_10_T_G	chr1	1654650	1654675	rs7414316-SNP	rs7414316	T/C	basal_eQTL	1654663	1654659	10	T	G	TILE	ATCTTTTTTGTCCCTTTTTTTTTTTT	o1	r1	GCCTAGATCTTTTTTGTCCCTTTTTTTTTTTTCTAGGTCTTGATTCGCTTGACGCTGCTG	IMM_SNP_001_CASCADE_rs7414316-SNP_10_T_G_o1_r1	247	-0.0937811	1.20576	0.0731329	2.54914	1.03909	0.762405	2.21852	2.41637	-0.177228	0.420869	-0.326916	-1.06228	-1.08043	-0.523806	-1.31318	-1.09533	-0.119447	1.35795	-0.124657	NA	0.198213	0.287228	0.955859	0.359139	-0.26962	0.841301	-0.407409	1.97025	0.712349	0.481755
IMM_SNP_001_CASCADE_rs7414316-SNP_11_T_A	chr1	1654650	1654675	rs7414316-SNP	rs7414316	T/C	basal_eQTL	1654663	1654660	11	T	A	TILE	ATCTTTTTTTACCCTTTTTTTTTTTT	o1	r1	GCCTAGATCTTTTTTTACCCTTTTTTTTTTTTCTAGGTCTTGATTCGCTTGACGCTGCTG	IMM_SNP_001_CASCADE_rs7414316-SNP_11_T_A_o1_r1	248	0.0535889	2.08319	-0.159458	3.45507	0.968174	0.58674	0.798248	2.27547	0.919304	0.444158	-0.0126919	-0.845363	-0.638114	0.535936	-1.29818	-0.696429	1.40923	1.32142	-0.114268	NA	0.726802	0.838682	-1.3388	0.00753036	0.336133	1.78674	-0.465569	2.76673	0.638243	0.321577
IMM_SNP_001_CASCADE_rs7414316-SNP_11_T_C	chr1	1654650	1654675	rs7414316-SNP	rs7414316	T/C	basal_eQTL	1654663	1654660	11	T	C	TILE	ATCTTTTTTTCCCCTTTTTTTTTTTT	o1	r1	GCCTAGATCTTTTTTTCCCCTTTTTTTTTTTTCTAGGTCTTGATTCGCTTGACGCTGCTG	IMM_SNP_001_CASCADE_rs7414316-SNP_11_T_C_o1_r1	249	-0.00570603	1.42621	0.216003	2.92714	0.775515	2.50865	0.0797017	2.47036	-0.358681	0.374957	-0.860331	-0.905159	-1.04339	0.200698	-2.03914	-1.07824	0.0267239	1.40083	-0.134078	NA	0.00990305	NA	-1.26582	-0.0556734	-0.19159	1.07884	-0.252316	2.30258	0.436905	2.07404
IMM_SNP_001_CASCADE_rs7414316-SNP_11_T_G	chr1	1654650	1654675	rs7414316-SNP	rs7414316	T/C	basal_eQTL	1654663	1654660	11	T	G	TILE	ATCTTTTTTTGCCCTTTTTTTTTTTT	o1	r1	GCCTAGATCTTTTTTTGCCCTTTTTTTTTTTTCTAGGTCTTGATTCGCTTGACGCTGCTG	IMM_SNP_001_CASCADE_rs7414316-SNP_11_T_G_o1_r1	250	0.0576329	1.21049	-0.0448581	3.2664	0.494368	0.380136	-0.283661	2.32151	-0.23479	-0.584041	-0.781486	-0.772089	-1.34963	-0.647363	-1.78747	-1.48294	-0.285778	1.08175	-0.580279	NA	-0.791091	-0.0320483	-1.16231	0.784936	-0.135475	0.846392	-0.535493	2.60086	0.143093	0.133188
IMM_SNP_001_CASCADE_rs7414316-SNP_12_C_A	chr1	1654650	1654675	rs7414316-SNP	rs7414316	T/C	basal_eQTL	1654663	1654661	12	C	A	TILE	ATCTTTTTTTTACCTTTTTTTTTTTT	o1	r1	GCCTAGATCTTTTTTTTACCTTTTTTTTTTTTCTAGGTCTTGATTCGCTTGACGCTGCTG	IMM_SNP_001_CASCADE_rs7414316-SNP_12_C_A_o1_r1	251	-0.22197	0.55799	-0.29558	4.71094	0.553385	0.226298	0.508875	2.43008	-0.213647	-0.107124	-0.94673	-0.854219	-1.64081	-0.733399	-1.41314	-0.736183	-0.384907	0.558746	-1.10005	NA	-1.32838	-0.118088	-1.13634	1.01946	-0.34871	0.143319	-0.807664	3.87088	0.204769	-0.0070861
IMM_SNP_001_CASCADE_rs7414316-SNP_12_C_G	chr1	1654650	1654675	rs7414316-SNP	rs7414316	T/C	basal_eQTL	1654663	1654661	12	C	G	TILE	ATCTTTTTTTTGCCTTTTTTTTTTTT	o1	r1	GCCTAGATCTTTTTTTTGCCTTTTTTTTTTTTCTAGGTCTTGATTCGCTTGACGCTGCTG	IMM_SNP_001_CASCADE_rs7414316-SNP_12_C_G_o1_r1	252	-0.207211	0.682222	-1.09376	4.56691	0.208051	0.264596	0.0930761	2.8195	-0.584413	-1.21752	-1.14801	-1.3201	-1.55601	-0.763882	-2.5925	-1.4735	-1.11717	-0.0297986	-1.43801	NA	-0.864592	0.209766	-1.91403	0.806585	-0.370114	0.277181	-1.43458	3.74425	-0.156122	0.0278347
IMM_SNP_001_CASCADE_rs7414316-SNP_12_C_T	chr1	1654650	1654675	rs7414316-SNP	rs7414316	T/C	basal_eQTL	1654663	1654661	12	C	T	TILE	ATCTTTTTTTTTCCTTTTTTTTTTTT	o1	r1	GCCTAGATCTTTTTTTTTCCTTTTTTTTTTTTCTAGGTCTTGATTCGCTTGACGCTGCTG	IMM_SNP_001_CASCADE_rs7414316-SNP_12_C_T_o1_r1	253	-0.0291575	1.25491	-0.208504	5.11844	0.877847	0.923174	0.316019	2.87227	-0.487776	0.120944	-0.892758	-1.01467	-0.784276	-0.13019	-1.4795	-0.946185	-0.85048	0.53328	-0.662332	NA	-0.378009	0.762832	-1.38373	1.61453	-0.212367	0.894263	-0.713138	4.22916	0.543847	0.62835
IMM_SNP_001_CASCADE_rs7414316-SNP_13_C_A	chr1	1654650	1654675	rs7414316-SNP	rs7414316	T/C	basal_eQTL	1654663	1654662	13	C	A	TILE	ATCTTTTTTTTCACTTTTTTTTTTTT	o1	r1	GCCTAGATCTTTTTTTTCACTTTTTTTTTTTTCTAGGTCTTGATTCGCTTGACGCTGCTG	IMM_SNP_001_CASCADE_rs7414316-SNP_13_C_A_o1_r1	254	0.450506	0.804873	0.0112388	4.71771	-0.00614088	0.277885	0.489379	1.70317	-0.514543	-0.316461	-0.485982	-0.920945	-1.56449	-0.503818	-2.01612	-1.32529	-0.0527916	-0.0774073	-0.326485	NA	-0.0258571	0.169264	-1.53141	1.90173	0.21259	0.409339	-0.474597	3.87683	-0.379964	0.0399528
IMM_SNP_001_CASCADE_rs7414316-SNP_13_C_G	chr1	1654650	1654675	rs7414316-SNP	rs7414316	T/C	basal_eQTL	1654663	1654662	13	C	G	TILE	ATCTTTTTTTTCGCTTTTTTTTTTTT	o1	r1	GCCTAGATCTTTTTTTTCGCTTTTTTTTTTTTCTAGGTCTTGATTCGCTTGACGCTGCTG	IMM_SNP_001_CASCADE_rs7414316-SNP_13_C_G_o1_r1	255	-0.336088	0.489437	-0.642441	4.95987	0.798566	0.47181	-0.10875	1.72137	-0.465915	-1.03719	-0.233728	-1.18234	-1.84363	-0.610516	-1.95696	-1.3343	-0.89167	-0.135642	-0.643627	NA	0.157146	0.362301	-1.29932	0.621515	-0.484292	0.0694524	-0.654227	4.08974	0.460995	0.21678
IMM_SNP_001_CASCADE_rs7414316-SNP_13_C_T	chr1	1654650	1654675	rs7414316-SNP	rs7414316	T/C	basal_eQTL	1654663	1654662	13	C	T	TILE	ATCTTTTTTTTCTCTTTTTTTTTTTT	o1	r1	GCCTAGATCTTTTTTTTCTCTTTTTTTTTTTTCTAGGTCTTGATTCGCTTGACGCTGCTG	IMM_SNP_001_CASCADE_rs7414316-SNP_13_C_T_o1_r1	256	-0.050058	1.19767	-0.160708	4.52004	0.247743	0.386656	0.438573	1.82392	-0.722496	-0.574525	-1.8431	-1.05595	-1.60836	-0.469106	-1.86913	-1.22155	-0.319635	0.331245	-1.632	NA	-0.905919	0.314982	0.26434	-0.72516	-0.230884	0.832581	-0.661253	3.70305	-0.114643	0.139134
IMM_SNP_001_CASCADE_rs7414316-SNP_14_C_A	chr1	1654650	1654675	rs7414316-SNP	rs7414316	T/C	basal_eQTL	1654663	1654663	14	C	A	TILE	ATCTTTTTTTTCCATTTTTTTTTTTT	o1	r1	GCCTAGATCTTTTTTTTCCATTTTTTTTTTTTCTAGGTCTTGATTCGCTTGACGCTGCTG	IMM_SNP_001_CASCADE_rs7414316-SNP_14_C_A_o1_r1	257	0.342309	1.64294	-0.203297	4.1232	0.141107	0.6551	0.742379	2.2333	-0.64106	-0.778298	-0.149801	-0.9471	-1.09163	-0.461466	-1.80419	-0.78052	-0.110853	-0.559286	-0.255486	NA	-0.636504	0.545923	-1.36144	1.36149	0.116733	1.31237	-0.582593	3.35415	-0.226082	0.38391
IMM_SNP_001_CASCADE_rs7414316-SNP_14_C_G	chr1	1654650	1654675	rs7414316-SNP	rs7414316	T/C	basal_eQTL	1654663	1654663	14	C	G	TILE	ATCTTTTTTTTCCGTTTTTTTTTTTT	o1	r1	GCCTAGATCTTTTTTTTCCGTTTTTTTTTTTTCTAGGTCTTGATTCGCTTGACGCTGCTG	IMM_SNP_001_CASCADE_rs7414316-SNP_14_C_G_o1_r1	258	-0.0557105	0.903587	0.276422	4.43054	0.225776	0.905193	-0.0537141	2.33846	-1.01877	-0.497076	-0.785846	-1.00017	-1.47412	-0.0989389	-1.74501	-1.0912	-1.41346	0.347889	-0.0440967	NA	-0.299893	1.13665	-1.39648	0.770102	-0.235892	0.515705	-0.186729	3.62435	-0.137599	0.611954
IMM_SNP_001_CASCADE_rs7414316-SNP_14_C_T	chr1	1654650	1654675	rs7414316-SNP	rs7414316	T/C	basal_eQTL	1654663	1654663	14	C	T	TILE	ATCTTTTTTTTCCTTTTTTTTTTTTT	o1	r1	GCCTAGATCTTTTTTTTCCTTTTTTTTTTTTTCTAGGTCTTGATTCGCTTGACGCTGCTG	IMM_SNP_001_CASCADE_rs7414316-SNP_14_C_T_o1_r1	259	-0.304166	1.64271	0.525811	4.33272	0.899124	0.606422	0.58154	2.93043	-0.390922	-1.4662	-1.01697	-1.23707	-0.763107	-0.414421	-2.3087	-1.44423	-0.744629	-0.636694	-0.33513	NA	-0.569141	0.467515	-2.04427	1.32258	-0.455869	1.31212	0.0839952	3.53835	0.566083	0.339524
IMM_SNP_001_CASCADE_rs7414316-SNP_15_T_A	chr1	1654650	1654675	rs7414316-SNP	rs7414316	T/C	basal_eQTL	1654663	1654664	15	T	A	TILE	ATCTTTTTTTTCCCATTTTTTTTTTT	o1	r1	GCCTAGATCTTTTTTTTCCCATTTTTTTTTTTCTAGGTCTTGATTCGCTTGACGCTGCTG	IMM_SNP_001_CASCADE_rs7414316-SNP_15_T_A_o1_r1	260	-0.447527	1.61371	-0.748769	3.94864	0.512835	0.581065	0.244391	2.29108	0.343713	-0.0664087	-0.105079	0.29829	-1.19402	-0.261932	-2.04301	-0.343539	0.29467	0.167561	-1.01591	NA	0.127451	0.446552	-0.883616	1.98492	-0.0117983	1.28087	-0.544423	3.20068	0.162392	0.316402
IMM_SNP_001_CASCADE_rs7414316-SNP_15_T_C	chr1	1654650	1654675	rs7414316-SNP	rs7414316	T/C	basal_eQTL	1654663	1654664	15	T	C	TILE	ATCTTTTTTTTCCCCTTTTTTTTTTT	o1	r1	GCCTAGATCTTTTTTTTCCCCTTTTTTTTTTTCTAGGTCTTGATTCGCTTGACGCTGCTG	IMM_SNP_001_CASCADE_rs7414316-SNP_15_T_C_o1_r1	261	-0.169824	0.896469	-0.810822	3.87461	0.579471	2.15745	0.151946	2.07018	-0.176823	0.825738	-0.372646	-0.436365	-1.0398	0.633329	-2.50846	0.349406	-0.248275	1.39463	-1.27462	NA	-0.128275	NA	-0.698821	1.34079	-0.32645	0.508035	-0.772796	3.13559	0.23203	1.7538
IMM_SNP_001_CASCADE_rs7414316-SNP_15_T_G	chr1	1654650	1654675	rs7414316-SNP	rs7414316	T/C	basal_eQTL	1654663	1654664	15	T	G	TILE	ATCTTTTTTTTCCCGTTTTTTTTTTT	o1	r1	GCCTAGATCTTTTTTTTCCCGTTTTTTTTTTTCTAGGTCTTGATTCGCTTGACGCTGCTG	IMM_SNP_001_CASCADE_rs7414316-SNP_15_T_G_o1_r1	262	-0.380088	0.586174	-0.14077	4.46479	0.288181	1.61143	0.162976	1.7387	-0.650494	-0.45057	-0.187307	-0.685753	-0.427176	0.0343054	-1.04726	-0.517315	-1.19152	0.676103	-0.193815	NA	-0.27768	NA	-1.47304	0.833647	-0.523273	0.173688	-0.614605	3.65447	-0.0723826	1.25593
IMM_SNP_001_CASCADE_rs7414316-SNP_16_T_A	chr1	1654650	1654675	rs7414316-SNP	rs7414316	T/C	basal_eQTL	1654663	1654665	16	T	A	TILE	ATCTTTTTTTTCCCTATTTTTTTTTT	o1	r1	GCCTAGATCTTTTTTTTCCCTATTTTTTTTTTCTAGGTCTTGATTCGCTTGACGCTGCTG	IMM_SNP_001_CASCADE_rs7414316-SNP_16_T_A_o1_r1	263	-0.324908	1.72097	-0.195892	3.35204	0.11139	1.10918	0.115943	2.38613	-0.258827	0.928992	-0.368983	-0.754327	0.0553156	-0.215032	-1.35826	0.321676	-0.620649	1.73664	-0.32255	NA	0.0830578	1.05114	-1.08764	2.02861	-0.37602	1.39644	-0.699447	2.67615	-0.257138	0.797957
IMM_SNP_001_CASCADE_rs7414316-SNP_16_T_C	chr1	1654650	1654675	rs7414316-SNP	rs7414316	T/C	basal_eQTL	1654663	1654665	16	T	C	TILE	ATCTTTTTTTTCCCTCTTTTTTTTTT	o1	r1	GCCTAGATCTTTTTTTTCCCTCTTTTTTTTTTCTAGGTCTTGATTCGCTTGACGCTGCTG	IMM_SNP_001_CASCADE_rs7414316-SNP_16_T_C_o1_r1	264	-0.38411	0.931568	-0.859456	4.29265	0.127021	0.72246	1.10047	1.93101	-0.407786	-0.0347341	-0.686396	-0.888323	-1.3841	-0.111427	-0.985241	-0.324233	-0.906056	0.312944	-1.14738	NA	-0.486386	0.890761	0.163003	0.864136	-0.466062	0.545854	-1.04059	3.50312	-0.240802	0.445331
IMM_SNP_001_CASCADE_rs7414316-SNP_16_T_G	chr1	1654650	1654675	rs7414316-SNP	rs7414316	T/C	basal_eQTL	1654663	1654665	16	T	G	TILE	ATCTTTTTTTTCCCTGTTTTTTTTTT	o1	r1	GCCTAGATCTTTTTTTTCCCTGTTTTTTTTTTCTAGGTCTTGATTCGCTTGACGCTGCTG	IMM_SNP_001_CASCADE_rs7414316-SNP_16_T_G_o1_r1	265	-0.224936	0.648708	-0.69141	3.92578	0.392812	0.49183	1.57667	2.02628	0.472035	-0.420937	0.687823	-0.654427	-0.585013	-0.343573	-0.646103	-0.282788	0.168077	-0.143187	0.334404	NA	-0.578313	0.540571	-0.0706388	1.32208	0.0657691	0.241069	0.132334	3.18057	0.0369616	0.235036
IMM_SNP_001_CASCADE_rs7414316-SNP_17_T_A	chr1	1654650	1654675	rs7414316-SNP	rs7414316	T/C	basal_eQTL	1654663	1654666	17	T	A	TILE	ATCTTTTTTTTCCCTTATTTTTTTTT	o1	r1	GCCTAGATCTTTTTTTTCCCTTATTTTTTTTTCTAGGTCTTGATTCGCTTGACGCTGCTG	IMM_SNP_001_CASCADE_rs7414316-SNP_17_T_A_o1_r1	266	0.132631	0.919975	-0.918707	4.05837	1.24529	0.604604	-0.0532387	2.16795	0.321224	0.711681	0.231852	-0.759376	-0.805217	-0.491201	-1.43335	0.189983	0.888773	1.24259	-0.264536	NA	0.307192	0.090165	-1.42665	1.33862	-0.0253924	0.533363	-0.256846	3.29715	0.927838	0.337866
IMM_SNP_001_CASCADE_rs7414316-SNP_17_T_C	chr1	1654650	1654675	rs7414316-SNP	rs7414316	T/C	basal_eQTL	1654663	1654666	17	T	C	TILE	ATCTTTTTTTTCCCTTCTTTTTTTTT	o1	r1	GCCTAGATCTTTTTTTTCCCTTCTTTTTTTTTCTAGGTCTTGATTCGCTTGACGCTGCTG	IMM_SNP_001_CASCADE_rs7414316-SNP_17_T_C_o1_r1	267	-0.500736	0.61935	-0.271914	4.23561	0.204223	0.509544	-0.517057	1.79594	-0.20403	0.289275	0.432558	-0.627073	-0.565355	0.00978037	-1.49664	-0.535629	-0.827777	0.781265	0.563553	NA	-0.217283	0.537294	-1.05788	1.21702	-0.342896	0.209435	-0.0855395	3.45298	-0.160123	0.251187
IMM_SNP_001_CASCADE_rs7414316-SNP_17_T_G	chr1	1654650	1654675	rs7414316-SNP	rs7414316	T/C	basal_eQTL	1654663	1654666	17	T	G	TILE	ATCTTTTTTTTCCCTTGTTTTTTTTT	o1	r1	GCCTAGATCTTTTTTTTCCCTTGTTTTTTTTTCTAGGTCTTGATTCGCTTGACGCTGCTG	IMM_SNP_001_CASCADE_rs7414316-SNP_17_T_G_o1_r1	268	-0.22088	-0.0300941	-0.437649	4.28301	-0.0472191	0.413107	-0.254509	1.17759	0.0639194	0.74188	0.744033	-0.790319	-1.0333	-0.485996	-1.42223	-0.875425	-0.0430132	0.934759	0.828428	NA	-0.513132	0.529063	-1.8775	0.936	-0.180927	0.193736	0.18031	3.49465	-0.422892	0.163253
IMM_SNP_001_CASCADE_rs7414316-SNP_18_T_A	chr1	1654650	1654675	rs7414316-SNP	rs7414316	T/C	basal_eQTL	1654663	1654667	18	T	A	TILE	ATCTTTTTTTTCCCTTTATTTTTTTT	o1	r1	GCCTAGATCTTTTTTTTCCCTTTATTTTTTTTCTAGGTCTTGATTCGCTTGACGCTGCTG	IMM_SNP_001_CASCADE_rs7414316-SNP_18_T_A_o1_r1	269	-0.288907	-0.0203411	0.248143	4.45299	0.252001	0.940937	-0.0760101	2.37438	0.435606	0.791875	0.322632	-0.542093	-0.434562	-0.19515	-1.60064	-0.390734	0.132915	0.931106	0.437755	NA	0.146074	0.723543	-1.99159	1.90895	0.0437487	0.233953	-0.179364	3.6441	-0.110192	0.644547
IMM_SNP_001_CASCADE_rs7414316-SNP_18_T_C	chr1	1654650	1654675	rs7414316-SNP	rs7414316	T/C	basal_eQTL	1654663	1654667	18	T	C	TILE	ATCTTTTTTTTCCCTTTCTTTTTTTT	o1	r1	GCCTAGATCTTTTTTTTCCCTTTCTTTTTTTTCTAGGTCTTGATTCGCTTGACGCTGCTG	IMM_SNP_001_CASCADE_rs7414316-SNP_18_T_C_o1_r1	270	-0.226664	-0.210512	-0.408834	0.216036	-0.248171	0.697205	0.356658	1.50612	0.0752695	-0.0428636	-0.0679099	-0.519009	-0.588556	-0.443575	-0.84222	0.0417811	0.0719555	-0.0205419	-0.34681	-0.284936	-0.463542	0.770422	-0.950479	0.797682	-0.174066	-0.437532	-0.512698	-0.0810008	-0.632896	0.422303
IMM_SNP_001_CASCADE_rs7414316-SNP_18_T_G	chr1	1654650	1654675	rs7414316-SNP	rs7414316	T/C	basal_eQTL	1654663	1654667	18	T	G	TILE	ATCTTTTTTTTCCCTTTGTTTTTTTT	o1	r1	GCCTAGATCTTTTTTTTCCCTTTGTTTTTTTTCTAGGTCTTGATTCGCTTGACGCTGCTG	IMM_SNP_001_CASCADE_rs7414316-SNP_18_T_G_o1_r1	271	-0.471964	0.0571278	-0.486153	4.52532	0.041071	0.701332	0.150782	1.60685	0.0454365	-0.448827	1.24674	-0.522946	-0.328697	-0.40991	-1.71567	0.037007	-0.708453	-0.05863	0.184448	NA	-0.00195962	0.366382	-0.771544	0.869272	-0.1921	-0.396366	0.609381	3.70768	-0.330625	0.426066
IMM_SNP_001_CASCADE_rs7414316-SNP_19_T_A	chr1	1654650	1654675	rs7414316-SNP	rs7414316	T/C	basal_eQTL	1654663	1654668	19	T	A	TILE	ATCTTTTTTTTCCCTTTTATTTTTTT	o1	r1	GCCTAGATCTTTTTTTTCCCTTTTATTTTTTTCTAGGTCTTGATTCGCTTGACGCTGCTG	IMM_SNP_001_CASCADE_rs7414316-SNP_19_T_A_o1_r1	272	-0.103079	1.16552	-0.703511	3.8052	0.496147	0.682375	0.399908	2.8957	0.279809	0.811869	0.0216774	-0.716795	-0.958332	-0.161384	-1.18428	-0.190802	0.384419	1.13021	-0.296479	NA	-0.313673	0.837958	-0.879126	1.26131	-0.0504269	0.797943	-0.436234	3.07456	0.144952	0.408781
IMM_SNP_001_CASCADE_rs7414316-SNP_19_T_C	chr1	1654650	1654675	rs7414316-SNP	rs7414316	T/C	basal_eQTL	1654663	1654668	19	T	C	TILE	ATCTTTTTTTTCCCTTTTCTTTTTTT	o1	r1	GCCTAGATCTTTTTTTTCCCTTTTCTTTTTTTCTAGGTCTTGATTCGCTTGACGCTGCTG	IMM_SNP_001_CASCADE_rs7414316-SNP_19_T_C_o1_r1	273	-0.147941	0.782508	-0.39286	4.31815	0.48291	1.07386	0.584862	1.32033	-0.0105913	0.675422	0.0157184	-0.724571	-0.840763	0.131943	-2.00644	-0.206236	0.00453682	1.23789	-0.404049	NA	-0.657741	0.838268	-0.645339	0.719978	-0.225967	0.385241	-0.44132	3.52554	0.131119	0.76575
IMM_SNP_001_CASCADE_rs7414316-SNP_19_T_G	chr1	1654650	1654675	rs7414316-SNP	rs7414316	T/C	basal_eQTL	1654663	1654668	19	T	G	TILE	ATCTTTTTTTTCCCTTTTGTTTTTTT	o1	r1	GCCTAGATCTTTTTTTTCCCTTTTGTTTTTTTCTAGGTCTTGATTCGCTTGACGCTGCTG	IMM_SNP_001_CASCADE_rs7414316-SNP_19_T_G_o1_r1	274	-0.262137	0.770371	-0.543297	4.57415	0.0252394	0.725208	0.378667	1.9264	0.29462	0.657861	0.54956	-0.511208	-0.879044	0.247232	-1.36481	-0.286713	-0.400223	1.05571	-0.00580581	NA	-0.380012	0.731966	-1.16645	1.45854	-0.0414739	0.372162	0.014324	3.75062	-0.34717	0.447837
IMM_SNP_001_CASCADE_rs7414316-SNP_20_T_A	chr1	1654650	1654675	rs7414316-SNP	rs7414316	T/C	basal_eQTL	1654663	1654669	20	T	A	TILE	ATCTTTTTTTTCCCTTTTTATTTTTT	o1	r1	GCCTAGATCTTTTTTTTCCCTTTTTATTTTTTCTAGGTCTTGATTCGCTTGACGCTGCTG	IMM_SNP_001_CASCADE_rs7414316-SNP_20_T_A_o1_r1	275	0.085972	0.543041	0.0539856	3.7524	0.462095	0.840407	0.497302	2.59184	0.228245	0.29724	-0.284932	-0.820508	-0.933865	-0.284936	-0.918473	-0.256515	0.693755	0.643776	-0.292726	NA	-0.069257	0.382328	-0.0500857	1.9668	-0.0815961	0.127211	-0.428194	3.02814	0.109366	0.55288
IMM_SNP_001_CASCADE_rs7414316-SNP_20_T_C	chr1	1654650	1654675	rs7414316-SNP	rs7414316	T/C	basal_eQTL	1654663	1654669	20	T	C	TILE	ATCTTTTTTTTCCCTTTTTCTTTTTT	o1	r1	GCCTAGATCTTTTTTTTCCCTTTTTCTTTTTTCTAGGTCTTGATTCGCTTGACGCTGCTG	IMM_SNP_001_CASCADE_rs7414316-SNP_20_T_C_o1_r1	276	-0.202254	-0.0497584	-0.741565	3.95743	0.284756	1.10618	-0.726978	1.59313	0.164409	-0.370368	-1.09607	-0.766066	-1.41894	-0.137695	-2.16237	-1.5852	0.283403	-0.362206	-1.27665	NA	-0.176262	1.37217	-1.99505	1.28728	-0.120184	-0.511538	-1.2918	3.2084	-0.0759616	0.795222
IMM_SNP_001_CASCADE_rs7414316-SNP_20_T_G	chr1	1654650	1654675	rs7414316-SNP	rs7414316	T/C	basal_eQTL	1654663	1654669	20	T	G	TILE	ATCTTTTTTTTCCCTTTTTGTTTTTT	o1	r1	GCCTAGATCTTTTTTTTCCCTTTTTGTTTTTTCTAGGTCTTGATTCGCTTGACGCTGCTG	IMM_SNP_001_CASCADE_rs7414316-SNP_20_T_G_o1_r1	277	-0.372342	1.21619	-0.817827	4.99718	-0.06029	1.06247	0.469567	1.42575	-0.405291	0.342301	0.662683	-0.543614	-0.897923	0.191069	-1.50743	-0.667818	-0.882329	0.757449	-0.421824	NA	-0.1664	0.880363	-1.1212	0.643589	-0.464554	0.852541	0.110877	4.12254	-0.436552	0.755367
IMM_SNP_001_CASCADE_rs7414316-SNP_21_T_A	chr1	1654650	1654675	rs7414316-SNP	rs7414316	T/C	basal_eQTL	1654663	1654670	21	T	A	TILE	ATCTTTTTTTTCCCTTTTTTATTTTT	o1	r1	GCCTAGATCTTTTTTTTCCCTTTTTTATTTTTCTAGGTCTTGATTCGCTTGACGCTGCTG	IMM_SNP_001_CASCADE_rs7414316-SNP_21_T_A_o1_r1	278	0.14441	1.39363	-0.71076	3.67862	0.721733	1.13938	0.36724	2.57641	-0.496878	-0.36409	-0.521226	-1.03944	-1.15664	-0.27738	-1.11942	-0.761549	0.505842	1.51222	-1.00845	NA	-0.219591	NA	-1.14501	-0.124955	-0.0585952	1.04374	-0.899612	2.96328	0.3807	0.825491
IMM_SNP_001_CASCADE_rs7414316-SNP_21_T_C	chr1	1654650	1654675	rs7414316-SNP	rs7414316	T/C	basal_eQTL	1654663	1654670	21	T	C	TILE	ATCTTTTTTTTCCCTTTTTTCTTTTT	o1	r1	GCCTAGATCTTTTTTTTCCCTTTTTTCTTTTTCTAGGTCTTGATTCGCTTGACGCTGCTG	IMM_SNP_001_CASCADE_rs7414316-SNP_21_T_C_o1_r1	279	-0.284643	0.0737805	-1.44392	4.10306	0.225125	1.37539	-0.19092	1.47568	0.00833559	-0.662353	-0.26893	-0.894624	-1.00462	-0.290543	-1.92941	-1.15127	-0.532028	-0.0486956	-0.89544	NA	-0.447057	NA	-1.79697	0.758834	-0.214526	-0.378423	-0.684272	3.33644	-0.13828	1.0407
IMM_SNP_001_CASCADE_rs7414316-SNP_21_T_G	chr1	1654650	1654675	rs7414316-SNP	rs7414316	T/C	basal_eQTL	1654663	1654670	21	T	G	TILE	ATCTTTTTTTTCCCTTTTTTGTTTTT	o1	r1	GCCTAGATCTTTTTTTTCCCTTTTTTGTTTTTCTAGGTCTTGATTCGCTTGACGCTGCTG	IMM_SNP_001_CASCADE_rs7414316-SNP_21_T_G_o1_r1	280	0.0510899	0.631669	-0.567263	4.05401	0.196942	1.33373	-0.0930997	1.45586	0.296524	0.0191491	0.329295	-0.86114	-0.0376997	0.102493	-1.42749	-1.07386	0.617903	0.186532	-0.505017	NA	0.0346383	1.32154	-0.671679	0.818446	-0.0403229	0.222709	-0.173676	3.29332	-0.167732	1.00271
IMM_SNP_001_CASCADE_rs7414316-SNP_22_T_A	chr1	1654650	1654675	rs7414316-SNP	rs7414316	T/C	basal_eQTL	1654663	1654671	22	T	A	TILE	ATCTTTTTTTTCCCTTTTTTTATTTT	o1	r1	GCCTAGATCTTTTTTTTCCCTTTTTTTATTTTCTAGGTCTTGATTCGCTTGACGCTGCTG	IMM_SNP_001_CASCADE_rs7414316-SNP_22_T_A_o1_r1	281	-0.192027	0.428761	-0.329241	3.77371	0.836153	1.28704	0.406736	2.18293	0.0232799	-0.367104	-1.85159	-0.851292	-1.31692	-0.0266614	-1.80935	-1.05141	0.112078	-0.189888	-1.58168	NA	-0.0685058	1.35007	-0.899032	0.741992	-0.205493	0.00407357	-0.844205	3.04687	0.500275	0.960139
IMM_SNP_001_CASCADE_rs7414316-SNP_22_T_C	chr1	1654650	1654675	rs7414316-SNP	rs7414316	T/C	basal_eQTL	1654663	1654671	22	T	C	TILE	ATCTTTTTTTTCCCTTTTTTTCTTTT	o1	r1	GCCTAGATCTTTTTTTTCCCTTTTTTTCTTTTCTAGGTCTTGATTCGCTTGACGCTGCTG	IMM_SNP_001_CASCADE_rs7414316-SNP_22_T_C_o1_r1	282	-0.54334	-0.143637	-0.931592	4.01706	-0.675849	1.2988	0.142554	1.81714	-0.223127	0.335471	-0.544956	-0.615322	-1.22377	0.0291688	-2.06229	-0.757306	-1.01543	0.120016	-0.738301	NA	-0.974702	1.23784	-0.968759	1.23776	-0.35444	-0.13319	-0.919866	3.26083	-1.07984	0.970862
IMM_SNP_001_CASCADE_rs7414316-SNP_22_T_G	chr1	1654650	1654675	rs7414316-SNP	rs7414316	T/C	basal_eQTL	1654663	1654671	22	T	G	TILE	ATCTTTTTTTTCCCTTTTTTTGTTTT	o1	r1	GCCTAGATCTTTTTTTTCCCTTTTTTTGTTTTCTAGGTCTTGATTCGCTTGACGCTGCTG	IMM_SNP_001_CASCADE_rs7414316-SNP_22_T_G_o1_r1	283	-0.088302	0.277871	-0.192744	4.39018	0.488504	1.31471	0.331165	1.54461	0.201794	-0.940007	-0.355078	-0.863322	-1.62729	0.252017	-1.87719	-0.452318	0.0757564	-0.0770776	-0.382222	NA	-0.327285	1.28788	-0.698453	0.746438	-0.0975851	-0.158513	-0.69603	3.58887	0.136965	0.985371
IMM_SNP_001_CASCADE_rs7414316-SNP_23_T_A	chr1	1654650	1654675	rs7414316-SNP	rs7414316	T/C	basal_eQTL	1654663	1654672	23	T	A	TILE	ATCTTTTTTTTCCCTTTTTTTTATTT	o1	r1	GCCTAGATCTTTTTTTTCCCTTTTTTTTATTTCTAGGTCTTGATTCGCTTGACGCTGCTG	IMM_SNP_001_CASCADE_rs7414316-SNP_23_T_A_o1_r1	284	-0.00928878	0.538214	0.359368	3.93273	0.199674	1.35693	0.230863	2.07243	-0.569575	0.0671555	-1.51996	-0.748892	-1.10591	0.0376708	-1.50831	-0.248222	-0.333488	0.666244	-0.865123	NA	-0.415282	1.23998	-1.66946	0.532656	-0.194765	0.12201	-0.0966864	3.18668	-0.164877	1.02386
IMM_SNP_001_CASCADE_rs7414316-SNP_23_T_C	chr1	1654650	1654675	rs7414316-SNP	rs7414316	T/C	basal_eQTL	1654663	1654672	23	T	C	TILE	ATCTTTTTTTTCCCTTTTTTTTCTTT	o1	r1	GCCTAGATCTTTTTTTTCCCTTTTTTTTCTTTCTAGGTCTTGATTCGCTTGACGCTGCTG	IMM_SNP_001_CASCADE_rs7414316-SNP_23_T_C_o1_r1	285	-0.15568	0.396467	-1.71502	4.34995	-0.0673972	1.43122	0.0749624	0.830558	-0.367556	-0.556186	-0.474909	-0.71439	-1.93624	0.0295477	-1.48044	-1.8737	-0.626933	0.21724	-1.43816	NA	-1.17225	NA	-1.80138	-1.20189	-0.32446	-0.0307238	-0.86008	3.55351	-0.443979	1.0916
IMM_SNP_001_CASCADE_rs7414316-SNP_23_T_G	chr1	1654650	1654675	rs7414316-SNP	rs7414316	T/C	basal_eQTL	1654663	1654672	23	T	G	TILE	ATCTTTTTTTTCCCTTTTTTTTGTTT	o1	r1	GCCTAGATCTTTTTTTTCCCTTTTTTTTGTTTCTAGGTCTTGATTCGCTTGACGCTGCTG	IMM_SNP_001_CASCADE_rs7414316-SNP_23_T_G_o1_r1	286	-0.339069	0.261067	-0.890747	4.18599	0.0664733	1.34168	-0.813823	1.85663	-0.302801	0.567198	-0.564353	-0.743219	-0.749979	-0.0361546	-1.15585	-1.26275	-0.699132	0.706958	-1.40879	NA	-0.596897	NA	-1.89104	0.585841	-0.402601	0.0532172	-0.936422	3.40935	-0.304078	1.00996
IMM_SNP_001_CASCADE_rs7414316-SNP_24_T_A	chr1	1654650	1654675	rs7414316-SNP	rs7414316	T/C	basal_eQTL	1654663	1654673	24	T	A	TILE	ATCTTTTTTTTCCCTTTTTTTTTATT	o1	r1	GCCTAGATCTTTTTTTTCCCTTTTTTTTTATTCTAGGTCTTGATTCGCTTGACGCTGCTG	IMM_SNP_001_CASCADE_rs7414316-SNP_24_T_A_o1_r1	287	-0.103681	0.42957	-0.562482	4.00846	-0.336529	1.24857	-0.950253	1.24817	0.110685	0.493787	-0.245556	-0.905624	-1.41271	0.583321	-1.74573	1.10966	0.136308	0.68577	-0.903485	NA	-0.947832	1.42666	-2.06959	1.38471	-0.152659	0.00494537	-0.664323	3.25327	-0.725235	0.925061
IMM_SNP_001_CASCADE_rs7414316-SNP_24_T_C	chr1	1654650	1654675	rs7414316-SNP	rs7414316	T/C	basal_eQTL	1654663	1654673	24	T	C	TILE	ATCTTTTTTTTCCCTTTTTTTTTCTT	o1	r1	GCCTAGATCTTTTTTTTCCCTTTTTTTTTCTTCTAGGTCTTGATTCGCTTGACGCTGCTG	IMM_SNP_001_CASCADE_rs7414316-SNP_24_T_C_o1_r1	288	-0.626274	0.288592	-0.553808	4.40517	0.112769	1.12938	-0.13158	1.29604	-0.415932	-0.613283	-0.886881	-0.912151	-1.75663	0.125959	-1.51893	-0.55556	-1.47005	-0.327633	-1.00562	NA	-0.680411	0.883311	-2.09362	-0.566497	-0.470986	-0.146961	-1.08798	3.60205	-0.255697	0.816373
IMM_SNP_001_CASCADE_rs7414316-SNP_24_T_G	chr1	1654650	1654675	rs7414316-SNP	rs7414316	T/C	basal_eQTL	1654663	1654673	24	T	G	TILE	ATCTTTTTTTTCCCTTTTTTTTTGTT	o1	r1	GCCTAGATCTTTTTTTTCCCTTTTTTTTTGTTCTAGGTCTTGATTCGCTTGACGCTGCTG	IMM_SNP_001_CASCADE_rs7414316-SNP_24_T_G_o1_r1	289	-0.518657	-0.318188	-1.03601	4.58602	-0.634536	1.33125	-0.138967	0.590946	-0.565275	0.754511	-0.572936	-0.816431	-1.23359	-0.077337	-1.63291	-0.917099	-1.3078	0.352817	-1.13356	NA	-1.17628	NA	-0.973014	-0.0352104	-0.561261	0.203897	-0.943747	3.76105	-1.03667	1.00045
IMM_SNP_001_CASCADE_rs7414316-SNP_25_T_A	chr1	1654650	1654675	rs7414316-SNP	rs7414316	T/C	basal_eQTL	1654663	1654674	25	T	A	TILE	ATCTTTTTTTTCCCTTTTTTTTTTAT	o1	r1	GCCTAGATCTTTTTTTTCCCTTTTTTTTTTATCTAGGTCTTGATTCGCTTGACGCTGCTG	IMM_SNP_001_CASCADE_rs7414316-SNP_25_T_A_o1_r1	290	-0.149225	0.391203	-0.725315	4.4791	-0.0942361	1.29094	-0.848972	2.03105	-0.125166	-0.109184	-1.22875	-0.977322	-1.82701	0.0829824	-1.70154	-1.51359	-0.149376	0.488816	-1.36742	NA	-0.792722	1.51049	-1.6498	0.45895	-0.295225	-0.0363964	-1.27416	3.66705	-0.472027	0.963689
IMM_SNP_001_CASCADE_rs7414316-SNP_25_T_C	chr1	1654650	1654675	rs7414316-SNP	rs7414316	T/C	basal_eQTL	1654663	1654674	25	T	C	TILE	ATCTTTTTTTTCCCTTTTTTTTTTCT	o1	r1	GCCTAGATCTTTTTTTTCCCTTTTTTTTTTCTCTAGGTCTTGATTCGCTTGACGCTGCTG	IMM_SNP_001_CASCADE_rs7414316-SNP_25_T_C_o1_r1	291	-0.607316	0.65858	-0.871164	4.47047	0.0354584	1.3506	0.269331	1.77888	-0.53818	0.113769	-0.314955	-0.771307	-0.952691	-0.0744674	-2.3794	-0.952686	-1.45514	0.376517	-0.963542	NA	-0.619037	NA	-1.66145	0.401724	-0.544883	0.251706	-0.723556	3.65946	-0.33649	1.01809
IMM_SNP_001_CASCADE_rs7414316-SNP_25_T_G	chr1	1654650	1654675	rs7414316-SNP	rs7414316	T/C	basal_eQTL	1654663	1654674	25	T	G	TILE	ATCTTTTTTTTCCCTTTTTTTTTTGT	o1	r1	GCCTAGATCTTTTTTTTCCCTTTTTTTTTTGTCTAGGTCTTGATTCGCTTGACGCTGCTG	IMM_SNP_001_CASCADE_rs7414316-SNP_25_T_G_o1_r1	292	-0.463894	0.155069	-0.98696	4.07442	0.286556	1.2392	0.0376247	1.51249	-0.583024	0.164372	-0.655444	-0.898073	-1.35233	0.183353	-1.95438	-0.405323	-1.25927	0.257893	-0.991582	NA	-1.02267	1.26292	-0.868906	0.528589	-0.57199	-0.270827	-1.01417	3.31126	-0.074081	0.916516
IMM_SNP_001_CASCADE_rs7414316-SNP_26_T_A	chr1	1654650	1654675	rs7414316-SNP	rs7414316	T/C	basal_eQTL	1654663	1654675	26	T	A	TILE	ATCTTTTTTTTCCCTTTTTTTTTTTA	o1	r1	GCCTAGATCTTTTTTTTCCCTTTTTTTTTTTACTAGGTCTTGATTCGCTTGACGCTGCTG	IMM_SNP_001_CASCADE_rs7414316-SNP_26_T_A_o1_r1	293	-0.290203	0.0137967	-0.903879	4.55226	0.0704622	1.54676	-0.186246	2.18505	-0.613213	-0.901475	-1.33149	-0.678665	-1.97121	0.00551715	-0.585257	-1.71825	-0.970409	-0.38897	-1.6062	NA	-1.05782	NA	-0.463597	0.812368	-0.443641	-0.443056	-1.468	3.73137	-0.299909	1.19696
IMM_SNP_001_CASCADE_rs7414316-SNP_26_T_C	chr1	1654650	1654675	rs7414316-SNP	rs7414316	T/C	basal_eQTL	1654663	1654675	26	T	C	TILE	ATCTTTTTTTTCCCTTTTTTTTTTTC	o1	r1	GCCTAGATCTTTTTTTTCCCTTTTTTTTTTTCCTAGGTCTTGATTCGCTTGACGCTGCTG	IMM_SNP_001_CASCADE_rs7414316-SNP_26_T_C_o1_r1	294	-0.139766	0.025415	-0.906289	4.38776	0.26171	1.25566	-0.594216	1.65538	-0.249045	-0.315494	-0.50167	-1.15808	-1.28834	0.243017	-1.65808	-0.331484	-0.28188	-0.149125	-0.608678	NA	-0.489544	1.49532	-1.30055	0.0894946	-0.310361	-0.430537	-0.88292	3.58674	-0.100046	0.931526
IMM_SNP_001_CASCADE_rs7414316-SNP_26_T_G	chr1	1654650	1654675	rs7414316-SNP	rs7414316	T/C	basal_eQTL	1654663	1654675	26	T	G	TILE	ATCTTTTTTTTCCCTTTTTTTTTTTG	o1	r1	GCCTAGATCTTTTTTTTCCCTTTTTTTTTTTGCTAGGTCTTGATTCGCTTGACGCTGCTG	IMM_SNP_001_CASCADE_rs7414316-SNP_26_T_G_o1_r1	295	-0.289514	0.65346	-1.22923	4.19162	-0.253159	1.33204	0.186633	1.56161	-0.571878	-0.250818	-0.297074	-1.56457	-1.1272	-0.0730024	-1.61046	-1.11339	-0.754599	0.360908	-1.40766	NA	-0.503183	NA	-0.993433	0.11873	-0.44303	0.246189	-0.708294	3.4143	-0.63811	1.00117
IMM_SNP_001_CASCADE_rs932454-SNP_1_C_A	chr1	17096967	17096992	rs932454-SNP	rs932454	C/T	basal_eQTL	17096980	17096967	1	C	A	TILE	AATCCCTCCCAGTTGTGACAGCCAAA	o1	r1	GCCTAGAATCCCTCCCAGTTGTGACAGCCAAACTAGGTCTTGATTCGCTTGACGCTGCTG	IMM_SNP_001_CASCADE_rs932454-SNP_1_C_A_o1_r1	296	-0.0764149	-0.600429	0.168914	-0.0694578	-0.542583	-0.565596	0.0883984	-0.637525	0.0445453	0.0140343	-0.114837	-0.124038	-0.353875	-0.765584	0.871642	-0.806203	0.184846	-0.503338	0.0777853	0.110793	-0.610382	-0.741108	1.07708	-0.895344	-0.192638	-0.391762	-0.303434	-0.332005	-0.731464	-0.729163
IMM_SNP_001_CASCADE_rs932454-SNP_1_C_G	chr1	17096967	17096992	rs932454-SNP	rs932454	C/T	basal_eQTL	17096980	17096967	1	C	G	TILE	GATCCCTCCCAGTTGTGACAGCCAAA	o1	r1	GCCTAGGATCCCTCCCAGTTGTGACAGCCAAACTAGGTCTTGATTCGCTTGACGCTGCTG	IMM_SNP_001_CASCADE_rs932454-SNP_1_C_G_o1_r1	297	-0.357396	-0.388591	-0.162536	-0.437623	-0.725679	-0.124769	0.607911	-0.466323	-0.331413	-0.422904	0.0502202	-0.0619446	-0.174462	-0.480092	0.237065	-0.605733	-0.704564	-0.563304	0.00835702	-0.415912	-0.499105	-0.160693	0.522231	-0.669422	-0.419896	-0.743247	-0.411872	-0.419342	-0.56326	-0.327202
IMM_SNP_001_CASCADE_rs932454-SNP_1_C_T	chr1	17096967	17096992	rs932454-SNP	rs932454	C/T	basal_eQTL	17096980	17096967	1	C	T	TILE	TATCCCTCCCAGTTGTGACAGCCAAA	o1	r1	GCCTAGTATCCCTCCCAGTTGTGACAGCCAAACTAGGTCTTGATTCGCTTGACGCTGCTG	IMM_SNP_001_CASCADE_rs932454-SNP_1_C_T_o1_r1	298	-0.310543	-0.204925	-0.148055	-0.152948	-0.0521864	-0.315436	-0.0624125	-0.362553	0.296411	-0.329905	0.548819	0.686043	-0.642177	-0.561199	0.607985	-0.528452	-0.767481	-0.351972	0.461518	0.482182	-0.658715	-0.353174	0.896355	-0.55859	-0.0403917	-0.668436	0.0136911	0.145804	-0.428083	-0.501058
IMM_SNP_001_CASCADE_rs932454-SNP_2_A_C	chr1	17096967	17096992	rs932454-SNP	rs932454	C/T	basal_eQTL	17096980	17096968	2	A	C	TILE	CCTCCCTCCCAGTTGTGACAGCCAAA	o1	r1	GCCTAGCCTCCCTCCCAGTTGTGACAGCCAAACTAGGTCTTGATTCGCTTGACGCTGCTG	IMM_SNP_001_CASCADE_rs932454-SNP_2_A_C_o1_r1	299	-0.0416585	0.392217	0.0742988	-0.223162	-0.318658	0.00608303	0.131892	0.505625	-0.082835	-0.347155	-0.0924378	0.259754	-0.340141	-0.480569	0.0101651	-0.62734	0.0923309	0.0431762	-0.0709513	0.214636	-0.381282	-0.178401	0.175923	0.0103872	-0.223442	-0.0353029	-0.406143	-0.17628	-0.706559	-0.207886
IMM_SNP_001_CASCADE_rs932454-SNP_2_A_G	chr1	17096967	17096992	rs932454-SNP	rs932454	C/T	basal_eQTL	17096980	17096968	2	A	G	TILE	CGTCCCTCCCAGTTGTGACAGCCAAA	o1	r1	GCCTAGCGTCCCTCCCAGTTGTGACAGCCAAACTAGGTCTTGATTCGCTTGACGCTGCTG	IMM_SNP_001_CASCADE_rs932454-SNP_2_A_G_o1_r1	300	-0.0951808	-0.595563	-0.932051	-0.562752	-0.063026	-0.296419	-1.08075	-0.384026	-0.33681	-0.0985258	-0.402448	0.255165	0.296332	-0.706253	-0.863341	-1.1531	-0.306573	-0.768329	-0.716575	0.104501	0.110378	-0.549961	-1.46219	-1.10304	-0.27086	-0.482309	-0.798232	-0.179748	-0.121879	-0.483718
IMM_SNP_001_CASCADE_rs932454-SNP_2_A_T	chr1	17096967	17096992	rs932454-SNP	rs932454	C/T	basal_eQTL	17096980	17096968	2	A	T	TILE	CTTCCCTCCCAGTTGTGACAGCCAAA	o1	r1	GCCTAGCTTCCCTCCCAGTTGTGACAGCCAAACTAGGTCTTGATTCGCTTGACGCTGCTG	IMM_SNP_001_CASCADE_rs932454-SNP_2_A_T_o1_r1	301	-0.00723697	0.416449	-0.426915	1.01545	-0.82805	3.28265	-0.102377	-0.492325	-0.165004	-0.125005	0.468162	0.207448	-0.343245	0.44085	-0.349146	-1.17257	-0.0384176	-0.0605787	0.255598	1.90164	-0.560879	NA	-0.461559	-1.07055	-0.192947	-0.00919292	-0.0551506	0.621836	-0.721498	2.77981
IMM_SNP_001_CASCADE_rs932454-SNP_3_T_A	chr1	17096967	17096992	rs932454-SNP	rs932454	C/T	basal_eQTL	17096980	17096969	3	T	A	TILE	CAACCCTCCCAGTTGTGACAGCCAAA	o1	r1	GCCTAGCAACCCTCCCAGTTGTGACAGCCAAACTAGGTCTTGATTCGCTTGACGCTGCTG	IMM_SNP_001_CASCADE_rs932454-SNP_3_T_A_o1_r1	302	-0.0501652	0.272507	-0.0200167	-0.673258	-0.163373	-0.53539	0.288843	-0.880031	-0.580829	-0.394942	-0.437619	0.128054	-0.334374	-0.616005	0.323424	-0.553749	-0.588468	0.204901	-0.032856	-0.358641	-0.285595	-0.626611	0.625891	-0.841381	-0.230979	-0.164292	-0.508527	-0.275787	-0.544279	-0.70162
IMM_SNP_001_CASCADE_rs932454-SNP_3_T_C	chr1	17096967	17096992	rs932454-SNP	rs932454	C/T	basal_eQTL	17096980	17096969	3	T	C	TILE	CACCCCTCCCAGTTGTGACAGCCAAA	o1	r1	GCCTAGCACCCCTCCCAGTTGTGACAGCCAAACTAGGTCTTGATTCGCTTGACGCTGCTG	IMM_SNP_001_CASCADE_rs932454-SNP_3_T_C_o1_r1	303	-0.563413	-1.07821	0.268103	-0.135562	-0.798854	-0.799781	-0.212903	-0.914367	-1.18294	-0.0795298	0.611	1.71949	-0.602596	-0.269281	-0.0257832	-0.275774	-2.15249	-0.818727	0.786297	1.55451	-0.773697	-0.539248	-0.0995533	-1.11033	-0.68569	-0.467028	0.0667636	0.926632	-0.964646	-0.443988
IMM_SNP_001_CASCADE_rs932454-SNP_3_T_G	chr1	17096967	17096992	rs932454-SNP	rs932454	C/T	basal_eQTL	17096980	17096969	3	T	G	TILE	CAGCCCTCCCAGTTGTGACAGCCAAA	o1	r1	GCCTAGCAGCCCTCCCAGTTGTGACAGCCAAACTAGGTCTTGATTCGCTTGACGCTGCTG	IMM_SNP_001_CASCADE_rs932454-SNP_3_T_G_o1_r1	304	-0.21201	-0.0155806	0.573219	-0.641058	-0.0497101	-0.57655	0.0166731	-0.0538022	-0.258659	-0.91077	-0.578297	-0.0483372	-0.348651	-0.558586	0.146743	-0.583193	-0.421788	-0.770074	-0.402783	-0.255447	-0.155139	-0.616511	0.21669	-0.432039	-0.374365	-0.474711	0.135458	-0.40906	-0.425495	-0.705234
IMM_SNP_001_CASCADE_rs932454-SNP_4_C_A	chr1	17096967	17096992	rs932454-SNP	rs932454	C/T	basal_eQTL	17096980	17096970	4	C	A	TILE	CATACCTCCCAGTTGTGACAGCCAAA	o1	r1	GCCTAGCATACCTCCCAGTTGTGACAGCCAAACTAGGTCTTGATTCGCTTGACGCTGCTG	IMM_SNP_001_CASCADE_rs932454-SNP_4_C_A_o1_r1	305	-0.0770805	0.0461667	1.16927	-0.630515	-0.312379	-0.49836	0.171301	0.646088	-0.122756	-0.292225	-0.536577	0.121381	-0.0423201	-0.416258	0.863229	-0.880848	-0.0335055	0.0601456	0.766316	-0.341286	-0.221723	-0.470985	0.330569	0.464822	-0.254825	-0.408177	0.782504	-0.280829	-0.439374	-0.57671
IMM_SNP_001_CASCADE_rs932454-SNP_4_C_G	chr1	17096967	17096992	rs932454-SNP	rs932454	C/T	basal_eQTL	17096980	17096970	4	C	G	TILE	CATGCCTCCCAGTTGTGACAGCCAAA	o1	r1	GCCTAGCATGCCTCCCAGTTGTGACAGCCAAACTAGGTCTTGATTCGCTTGACGCTGCTG	IMM_SNP_001_CASCADE_rs932454-SNP_4_C_G_o1_r1	306	-0.314556	0.161311	0.172656	-0.58159	-0.108309	-0.517517	-0.118594	0.78192	-0.437863	-1.2384	0.0842053	0.134244	-0.743428	-0.111385	0.26764	-0.851983	-0.81968	-0.139508	0.221314	-0.450605	-0.460413	-0.347945	0.406469	0.0357159	-0.465216	-0.284107	-0.299371	-0.27111	-0.486734	-0.301405
IMM_SNP_001_CASCADE_rs932454-SNP_4_C_T	chr1	17096967	17096992	rs932454-SNP	rs932454	C/T	basal_eQTL	17096980	17096970	4	C	T	TILE	CATTCCTCCCAGTTGTGACAGCCAAA	o1	r1	GCCTAGCATTCCTCCCAGTTGTGACAGCCAAACTAGGTCTTGATTCGCTTGACGCTGCTG	IMM_SNP_001_CASCADE_rs932454-SNP_4_C_T_o1_r1	307	-0.162682	0.158734	0.516413	0.567088	-0.00791161	0.116958	-0.0662484	1.0486	-0.39588	-0.927025	-0.356415	0.509128	-0.945815	-0.266055	-0.164221	-0.796127	-0.350929	-0.650318	0.46201	1.30709	-0.0467534	0.241368	-0.209833	0.0475146	-0.330663	-0.286885	0.0737925	0.227641	-0.381814	-0.106787
IMM_SNP_001_CASCADE_rs932454-SNP_5_C_A	chr1	17096967	17096992	rs932454-SNP	rs932454	C/T	basal_eQTL	17096980	17096971	5	C	A	TILE	CATCACTCCCAGTTGTGACAGCCAAA	o1	r1	GCCTAGCATCACTCCCAGTTGTGACAGCCAAACTAGGTCTTGATTCGCTTGACGCTGCTG	IMM_SNP_001_CASCADE_rs932454-SNP_5_C_A_o1_r1	308	-0.166642	0.862135	0.638536	-0.274229	-0.0020993	-0.26046	0.854395	1.45304	-0.39706	-0.359237	-0.78891	0.517919	-0.41174	-0.178917	-0.0441652	-0.590465	-0.533325	0.779903	-0.461555	0.353239	-0.242382	-0.159053	0.958605	0.173768	-0.334171	0.471039	0.206363	0.0187769	-0.37574	-0.362388
IMM_SNP_001_CASCADE_rs932454-SNP_5_C_G	chr1	17096967	17096992	rs932454-SNP	rs932454	C/T	basal_eQTL	17096980	17096971	5	C	G	TILE	CATCGCTCCCAGTTGTGACAGCCAAA	o1	r1	GCCTAGCATCGCTCCCAGTTGTGACAGCCAAACTAGGTCTTGATTCGCTTGACGCTGCTG	IMM_SNP_001_CASCADE_rs932454-SNP_5_C_G_o1_r1	309	-0.0808937	0.171831	0.863434	-0.382141	0.993283	-0.227812	0.658178	1.18498	-0.315173	-0.821569	-1.15549	0.310394	0.780283	-0.804862	-0.183071	-0.344906	-0.357166	-0.228235	0.162285	0.29194	0.814717	-0.630456	0.433218	0.546029	-0.258203	-0.272772	0.450501	-0.138019	0.664484	-0.42116
IMM_SNP_001_CASCADE_rs932454-SNP_5_C_T	chr1	17096967	17096992	rs932454-SNP	rs932454	C/T	basal_eQTL	17096980	17096971	5	C	T	TILE	CATCTCTCCCAGTTGTGACAGCCAAA	o1	r1	GCCTAGCATCTCTCCCAGTTGTGACAGCCAAACTAGGTCTTGATTCGCTTGACGCTGCTG	IMM_SNP_001_CASCADE_rs932454-SNP_5_C_T_o1_r1	310	-0.305033	0.49536	0.72194	-0.00023229	0.760155	-0.130271	-0.124542	1.63114	0.127364	0.0213957	-1.0713	0.395788	0.259786	-0.48526	0.0353108	-0.138648	-0.377903	0.758303	0.727748	0.474338	0.367397	-0.417582	0.0173563	0.555208	-0.142577	0.0758348	0.296902	-0.0734993	0.420854	-0.332219
IMM_SNP_001_CASCADE_rs932454-SNP_6_C_A	chr1	17096967	17096992	rs932454-SNP	rs932454	C/T	basal_eQTL	17096980	17096972	6	C	A	TILE	CATCCATCCCAGTTGTGACAGCCAAA	o1	r1	GCCTAGCATCCATCCCAGTTGTGACAGCCAAACTAGGTCTTGATTCGCTTGACGCTGCTG	IMM_SNP_001_CASCADE_rs932454-SNP_6_C_A_o1_r1	311	-0.0315946	0.394085	1.10101	-0.137378	0.296424	-0.217459	0.548444	1.73672	-0.00236443	-0.0559773	-0.0595368	0.101377	0.0701303	-0.298415	0.35027	-0.89043	0.207065	0.227443	0.814465	0.226443	0.102337	-0.18685	0.692983	0.94447	-0.214526	-0.0332904	0.708402	-0.295943	-0.0637679	-0.41172
IMM_SNP_001_CASCADE_rs932454-SNP_6_C_G	chr1	17096967	17096992	rs932454-SNP	rs932454	C/T	basal_eQTL	17096980	17096972	6	C	G	TILE	CATCCGTCCCAGTTGTGACAGCCAAA	o1	r1	GCCTAGCATCCGTCCCAGTTGTGACAGCCAAACTAGGTCTTGATTCGCTTGACGCTGCTG	IMM_SNP_001_CASCADE_rs932454-SNP_6_C_G_o1_r1	312	0.185062	1.21253	0.540062	-0.257953	0.838968	0.166147	0.0566579	1.75691	-0.213931	-0.388971	-0.254947	0.155553	-0.0338523	-0.314808	0.277254	-0.910233	0.349872	1.09863	0.70009	0.107412	0.247589	0.148244	0.505327	1.50269	-0.0225797	0.848593	0.0994651	-0.25501	0.503216	-0.0619339
IMM_SNP_001_CASCADE_rs932454-SNP_6_C_T	chr1	17096967	17096992	rs932454-SNP	rs932454	C/T	basal_eQTL	17096980	17096972	6	C	T	TILE	CATCCTTCCCAGTTGTGACAGCCAAA	o1	r1	GCCTAGCATCCTTCCCAGTTGTGACAGCCAAACTAGGTCTTGATTCGCTTGACGCTGCTG	IMM_SNP_001_CASCADE_rs932454-SNP_6_C_T_o1_r1	313	-0.429363	0.0462721	0.552625	-0.106957	0.00703474	1.68725	0.0679613	1.37237	-0.234018	-0.856232	0.685249	0.525167	0.0779034	-0.106945	0.318108	-0.187516	-0.763038	-0.21596	0.912524	0.590455	0.0331396	NA	0.529935	0.492852	-0.361024	-0.408063	0.130137	0.0242531	-0.326661	1.32506
IMM_SNP_001_CASCADE_rs932454-SNP_7_T_A	chr1	17096967	17096992	rs932454-SNP	rs932454	C/T	basal_eQTL	17096980	17096973	7	T	A	TILE	CATCCCACCCAGTTGTGACAGCCAAA	o1	r1	GCCTAGCATCCCACCCAGTTGTGACAGCCAAACTAGGTCTTGATTCGCTTGACGCTGCTG	IMM_SNP_001_CASCADE_rs932454-SNP_7_T_A_o1_r1	314	0.113425	0.44414	0.619347	-0.448857	0.0853837	-0.378618	1.34057	0.543501	-0.0513525	-0.955156	0.125863	0.349014	-0.468212	-0.484221	0.822268	-1.09121	0.20152	0.594754	0.95734	-0.0342173	-0.213323	-0.42509	1.95835	-0.316351	-0.086046	0.0206443	0.185532	-0.10884	-0.284316	-0.558671
IMM_SNP_001_CASCADE_rs932454-SNP_7_T_C	chr1	17096967	17096992	rs932454-SNP	rs932454	C/T	basal_eQTL	17096980	17096973	7	T	C	TILE	CATCCCCCCCAGTTGTGACAGCCAAA	o1	r1	GCCTAGCATCCCCCCCAGTTGTGACAGCCAAACTAGGTCTTGATTCGCTTGACGCTGCTG	IMM_SNP_001_CASCADE_rs932454-SNP_7_T_C_o1_r1	315	-0.139174	-0.245641	0.411551	-0.590162	-0.480304	0.380687	1.75972	1.15533	-0.133779	-0.591598	3.67858	2.4905	0.447451	-0.0900949	-0.125954	-1.28665	-0.142045	-0.548929	1.90246	2.30101	-0.410908	0.449577	-0.0311267	0.233126	-0.300432	-0.722603	2.685	1.50917	0.0197978	0.133691
IMM_SNP_001_CASCADE_rs932454-SNP_7_T_G	chr1	17096967	17096992	rs932454-SNP	rs932454	C/T	basal_eQTL	17096980	17096973	7	T	G	TILE	CATCCCGCCCAGTTGTGACAGCCAAA	o1	r1	GCCTAGCATCCCGCCCAGTTGTGACAGCCAAACTAGGTCTTGATTCGCTTGACGCTGCTG	IMM_SNP_001_CASCADE_rs932454-SNP_7_T_G_o1_r1	316	-0.304849	0.125907	0.153718	-0.409482	-0.0601788	-0.0677115	-0.388719	0.406058	-0.282082	-1.09269	-0.619875	0.197987	-0.0366071	-0.657379	0.239174	-0.560321	-0.592891	-1.24033	0.0905156	-0.256215	-0.0674026	-0.385384	-0.411559	0.0205899	-0.390077	-0.322256	-0.319929	-0.222949	-0.434018	-0.275175
IMM_SNP_001_CASCADE_rs932454-SNP_8_C_A	chr1	17096967	17096992	rs932454-SNP	rs932454	C/T	basal_eQTL	17096980	17096974	8	C	A	TILE	CATCCCTACCAGTTGTGACAGCCAAA	o1	r1	GCCTAGCATCCCTACCAGTTGTGACAGCCAAACTAGGTCTTGATTCGCTTGACGCTGCTG	IMM_SNP_001_CASCADE_rs932454-SNP_8_C_A_o1_r1	317	-0.0031324	0.868618	0.720103	-0.457459	0.0952802	0.67067	0.380706	1.45571	-0.0747609	-1.08636	-0.488813	0.385552	0.0215219	-0.463127	0.611315	0.0348391	0.211996	0.696019	0.412368	-0.0896224	0.10706	0.0554921	0.782102	1.38877	-0.18931	0.478024	0.294908	-0.0812335	-0.273974	0.398108
IMM_SNP_001_CASCADE_rs932454-SNP_8_C_G	chr1	17096967	17096992	rs932454-SNP	rs932454	C/T	basal_eQTL	17096980	17096974	8	C	G	TILE	CATCCCTGCCAGTTGTGACAGCCAAA	o1	r1	GCCTAGCATCCCTGCCAGTTGTGACAGCCAAACTAGGTCTTGATTCGCTTGACGCTGCTG	IMM_SNP_001_CASCADE_rs932454-SNP_8_C_G_o1_r1	318	0.00556637	0.99401	1.95227	-0.134151	0.634902	0.699257	0.414759	1.80805	-0.24742	-0.602346	0.444136	-0.0592431	-0.881678	-0.683298	0.499973	-0.981149	-0.0188441	0.802912	1.23469	0.0262272	0.229134	NA	0.703503	0.275597	-0.181604	0.613136	1.63248	-0.388883	0.289958	0.424174
IMM_SNP_001_CASCADE_rs932454-SNP_8_C_T	chr1	17096967	17096992	rs932454-SNP	rs932454	C/T	basal_eQTL	17096980	17096974	8	C	T	TILE	CATCCCTTCCAGTTGTGACAGCCAAA	o1	r1	GCCTAGCATCCCTTCCAGTTGTGACAGCCAAACTAGGTCTTGATTCGCTTGACGCTGCTG	IMM_SNP_001_CASCADE_rs932454-SNP_8_C_T_o1_r1	319	0.0322192	0.0668386	-0.276214	-0.00626092	0.018261	0.564697	0.210873	1.1066	0.0108286	0.0531082	-0.287897	0.238553	-0.593003	-0.427871	0.214275	-0.529451	0.336312	0.114597	-0.389303	0.321239	-0.0164982	0.412183	0.413448	-0.154411	-0.157991	-0.36033	-0.700462	-0.192299	-0.354462	0.301478
IMM_SNP_001_CASCADE_rs932454-SNP_9_C_A	chr1	17096967	17096992	rs932454-SNP	rs932454	C/T	basal_eQTL	17096980	17096975	9	C	A	TILE	CATCCCTCACAGTTGTGACAGCCAAA	o1	r1	GCCTAGCATCCCTCACAGTTGTGACAGCCAAACTAGGTCTTGATTCGCTTGACGCTGCTG	IMM_SNP_001_CASCADE_rs932454-SNP_9_C_A_o1_r1	320	0.177274	1.1815	0.404549	-0.392089	0.0690982	0.123112	0.172724	1.47988	-0.327647	-1.28359	-0.0221279	0.533777	-1.00464	-0.567867	-0.411689	-0.306476	0.509249	0.0575438	0.325623	0.105265	-0.629874	-0.14078	-0.499694	0.29568	-0.0294794	0.815163	-0.0476407	0.0307584	-0.301335	-0.101175
IMM_SNP_001_CASCADE_rs932454-SNP_9_C_G	chr1	17096967	17096992	rs932454-SNP	rs932454	C/T	basal_eQTL	17096980	17096975	9	C	G	TILE	CATCCCTCGCAGTTGTGACAGCCAAA	o1	r1	GCCTAGCATCCCTCGCAGTTGTGACAGCCAAACTAGGTCTTGATTCGCTTGACGCTGCTG	IMM_SNP_001_CASCADE_rs932454-SNP_9_C_G_o1_r1	321	-0.0876646	0.816489	0.456311	-0.497803	1.49779	0.125188	0.0758437	2.01945	-0.185619	-0.649087	-0.390647	0.163478	0.546171	-0.307786	0.400321	-0.344534	0.0111129	0.470592	0.720698	-0.0711063	1.60351	0.134451	0.411828	2.14356	-0.264201	0.421855	0.00854921	-0.249023	1.19172	-0.099282
IMM_SNP_001_CASCADE_rs932454-SNP_9_C_T	chr1	17096967	17096992	rs932454-SNP	rs932454	C/T	basal_eQTL	17096980	17096975	9	C	T	TILE	CATCCCTCTCAGTTGTGACAGCCAAA	o1	r1	GCCTAGCATCCCTCTCAGTTGTGACAGCCAAACTAGGTCTTGATTCGCTTGACGCTGCTG	IMM_SNP_001_CASCADE_rs932454-SNP_9_C_T_o1_r1	322	0.132347	1.2419	0.535861	-0.211387	0.0348201	0.740065	0.114748	2.33913	-0.118306	-0.275272	-0.267032	0.139461	0.0163215	-0.796339	0.405097	-0.740708	0.267397	0.892087	0.584922	0.223764	-0.00736371	NA	0.520354	0.444678	-0.0692827	0.880244	0.094905	-0.267169	-0.337157	0.461384
IMM_SNP_001_CASCADE_rs932454-SNP_10_C_A	chr1	17096967	17096992	rs932454-SNP	rs932454	C/T	basal_eQTL	17096980	17096976	10	C	A	TILE	CATCCCTCCAAGTTGTGACAGCCAAA	o1	r1	GCCTAGCATCCCTCCAAGTTGTGACAGCCAAACTAGGTCTTGATTCGCTTGACGCTGCTG	IMM_SNP_001_CASCADE_rs932454-SNP_10_C_A_o1_r1	323	-0.0454833	0.315539	0.482516	-0.268308	-0.308792	0.40156	0.846632	1.74066	0.212252	-0.433874	-0.890678	0.0948296	0.20227	-0.714344	-0.0845101	-0.419191	0.225906	-0.120215	0.381151	0.14522	-0.210064	-0.0683866	0.402269	0.689069	-0.0912637	-0.117925	0.0369959	-0.30089	-0.210065	0.152723
IMM_SNP_001_CASCADE_rs932454-SNP_10_C_G	chr1	17096967	17096992	rs932454-SNP	rs932454	C/T	basal_eQTL	17096980	17096976	10	C	G	TILE	CATCCCTCCGAGTTGTGACAGCCAAA	o1	r1	GCCTAGCATCCCTCCGAGTTGTGACAGCCAAACTAGGTCTTGATTCGCTTGACGCTGCTG	IMM_SNP_001_CASCADE_rs932454-SNP_10_C_G_o1_r1	324	0.167515	1.09208	1.13894	-0.428813	1.28592	0.457665	0.323324	2.20272	0.420088	-0.930378	-0.349513	0.187486	0.726965	-0.867393	-0.298844	-0.940757	1.03689	0.475741	0.856632	-0.327033	1.0178	0.222559	-0.304615	0.753593	0.0343682	0.718811	0.749579	-0.230883	0.970306	0.203882
IMM_SNP_001_CASCADE_rs932454-SNP_10_C_T	chr1	17096967	17096992	rs932454-SNP	rs932454	C/T	basal_eQTL	17096980	17096976	10	C	T	TILE	CATCCCTCCTAGTTGTGACAGCCAAA	o1	r1	GCCTAGCATCCCTCCTAGTTGTGACAGCCAAACTAGGTCTTGATTCGCTTGACGCTGCTG	IMM_SNP_001_CASCADE_rs932454-SNP_10_C_T_o1_r1	325	-0.102444	0.357373	-0.206543	-0.238118	-0.410104	0.754037	-0.722555	0.998969	-0.430422	-0.73264	0.273034	0.0604886	-0.238787	-0.557742	-0.653972	-0.791796	-0.526066	-0.725663	-0.145611	-0.0814795	-0.380701	-0.171697	-0.933358	-0.224738	-0.277295	-0.0728486	-0.221697	-0.326837	-0.623566	0.474125
IMM_SNP_001_CASCADE_rs932454-SNP_11_A_C	chr1	17096967	17096992	rs932454-SNP	rs932454	C/T	basal_eQTL	17096980	17096977	11	A	C	TILE	CATCCCTCCCCGTTGTGACAGCCAAA	o1	r1	GCCTAGCATCCCTCCCCGTTGTGACAGCCAAACTAGGTCTTGATTCGCTTGACGCTGCTG	IMM_SNP_001_CASCADE_rs932454-SNP_11_A_C_o1_r1	326	-0.22256	0.567079	0.787761	-0.658544	0.834224	0.241806	0.0226863	0.758758	-0.534754	-0.653637	0.440149	0.877481	0.496339	-0.365569	0.257849	-1.10204	-0.770831	-0.0168162	0.96268	0.533583	0.749512	0.212665	0.349771	-0.26832	-0.383712	0.153113	0.368354	0.290446	0.498259	0.00705474
IMM_SNP_001_CASCADE_rs932454-SNP_11_A_G	chr1	17096967	17096992	rs932454-SNP	rs932454	C/T	basal_eQTL	17096980	17096977	11	A	G	TILE	CATCCCTCCCGGTTGTGACAGCCAAA	o1	r1	GCCTAGCATCCCTCCCGGTTGTGACAGCCAAACTAGGTCTTGATTCGCTTGACGCTGCTG	IMM_SNP_001_CASCADE_rs932454-SNP_11_A_G_o1_r1	327	-0.156172	0.751295	0.623305	-0.570658	0.348746	0.241328	1.51097	1.71353	-0.220157	-0.393376	0.0603021	0.155119	-0.963911	-0.342331	-0.0286387	-0.939389	-0.276357	0.295191	0.482704	0.251074	-0.180507	0.190874	0.804909	0.920175	-0.324895	0.351607	0.18983	-0.255338	-0.00908893	0.00661854
IMM_SNP_001_CASCADE_rs932454-SNP_11_A_T	chr1	17096967	17096992	rs932454-SNP	rs932454	C/T	basal_eQTL	17096980	17096977	11	A	T	TILE	CATCCCTCCCTGTTGTGACAGCCAAA	o1	r1	GCCTAGCATCCCTCCCTGTTGTGACAGCCAAACTAGGTCTTGATTCGCTTGACGCTGCTG	IMM_SNP_001_CASCADE_rs932454-SNP_11_A_T_o1_r1	328	-0.16508	0.0939466	0.0550324	-0.356713	-0.18884	0.456367	-1.05725	1.1048	-0.462109	-0.401093	-0.0584256	0.312122	-0.782152	-0.40645	0.41084	-0.397692	-0.887306	-0.0494335	0.0320598	0.289886	-0.548987	0.0672783	0.53949	1.0149	-0.332788	-0.356694	-0.427057	-0.136713	-0.570893	0.202699
IMM_SNP_001_CASCADE_rs932454-SNP_12_G_A	chr1	17096967	17096992	rs932454-SNP	rs932454	C/T	basal_eQTL	17096980	17096978	12	G	A	TILE	CATCCCTCCCAATTGTGACAGCCAAA	o1	r1	GCCTAGCATCCCTCCCAATTGTGACAGCCAAACTAGGTCTTGATTCGCTTGACGCTGCTG	IMM_SNP_001_CASCADE_rs932454-SNP_12_G_A_o1_r1	329	-0.112138	0.0823798	0.126909	-0.725239	0.203434	0.356422	-0.258374	0.621118	-0.459663	-0.447135	0.0135324	0.697491	-1.01292	-0.459486	-0.0284575	-0.49623	-0.650392	-0.0220325	0.193929	-0.0787309	-0.536538	0.0627157	-0.133583	0.461383	-0.285883	-0.369157	-0.349032	0.154453	-0.160947	0.111565
IMM_SNP_001_CASCADE_rs932454-SNP_12_G_C	chr1	17096967	17096992	rs932454-SNP	rs932454	C/T	basal_eQTL	17096980	17096978	12	G	C	TILE	CATCCCTCCCACTTGTGACAGCCAAA	o1	r1	GCCTAGCATCCCTCCCACTTGTGACAGCCAAACTAGGTCTTGATTCGCTTGACGCTGCTG	IMM_SNP_001_CASCADE_rs932454-SNP_12_G_C_o1_r1	330	-0.341198	-0.806474	-1.08976	-0.340984	-1.61558	-0.129342	-1.29601	-0.698225	-0.259153	-0.116828	-0.28457	0.535488	-0.692539	-0.608308	0.0261946	-1.03131	-0.85318	-0.682787	-1.07834	0.193884	-0.88751	-0.234762	-1.53229	-1.13266	-0.376217	-0.497031	-0.697622	0.0320513	-1.04897	-0.331372
IMM_SNP_001_CASCADE_rs932454-SNP_12_G_T	chr1	17096967	17096992	rs932454-SNP	rs932454	C/T	basal_eQTL	17096980	17096978	12	G	T	TILE	CATCCCTCCCATTTGTGACAGCCAAA	o1	r1	GCCTAGCATCCCTCCCATTTGTGACAGCCAAACTAGGTCTTGATTCGCTTGACGCTGCTG	IMM_SNP_001_CASCADE_rs932454-SNP_12_G_T_o1_r1	331	-0.318644	-0.778658	-0.945855	0.126711	-0.541877	0.260876	0.115598	0.832312	-0.128948	-0.263443	-0.110536	0.828423	-1.27091	-0.111073	0.814487	0.111403	-0.514803	-0.861161	-0.810534	0.998438	-0.805012	0.213825	1.13722	0.343153	-0.297511	-0.614972	-0.54908	0.25338	-0.939834	0.0244427
IMM_SNP_001_CASCADE_rs932454-SNP_13_T_A	chr1	17096967	17096992	rs932454-SNP	rs932454	C/T	basal_eQTL	17096980	17096979	13	T	A	TILE	CATCCCTCCCAGATGTGACAGCCAAA	o1	r1	GCCTAGCATCCCTCCCAGATGTGACAGCCAAACTAGGTCTTGATTCGCTTGACGCTGCTG	IMM_SNP_001_CASCADE_rs932454-SNP_13_T_A_o1_r1	332	-0.0971485	-0.336686	0.0749779	-0.461168	-0.448971	-0.0932769	0.155858	1.15918	-0.18337	-0.275692	0.247618	0.444151	-0.979991	-0.47836	0.0268703	-0.30212	-0.127154	-0.427478	0.366374	-0.0655789	-0.822555	-0.154885	0.207029	0.325236	-0.272604	-0.624826	-0.243389	-0.0369582	-0.842743	-0.298486
IMM_SNP_001_CASCADE_rs932454-SNP_13_T_C	chr1	17096967	17096992	rs932454-SNP	rs932454	C/T	basal_eQTL	17096980	17096979	13	T	C	TILE	CATCCCTCCCAGCTGTGACAGCCAAA	o1	r1	GCCTAGCATCCCTCCCAGCTGTGACAGCCAAACTAGGTCTTGATTCGCTTGACGCTGCTG	IMM_SNP_001_CASCADE_rs932454-SNP_13_T_C_o1_r1	333	-0.343285	-0.142401	0.481472	-0.512492	-0.779456	0.144016	0.0670925	0.95811	-0.0131029	-1.71146	-0.277372	0.558687	-0.311674	-0.461971	0.635979	-0.786923	-0.303855	-0.903957	-0.254348	-0.190132	-0.497258	-0.240128	0.876546	0.068001	-0.227485	-0.611361	0.0358629	0.0495795	-0.6919	-0.0821141
IMM_SNP_001_CASCADE_rs932454-SNP_13_T_G	chr1	17096967	17096992	rs932454-SNP	rs932454	C/T	basal_eQTL	17096980	17096979	13	T	G	TILE	CATCCCTCCCAGGTGTGACAGCCAAA	o1	r1	GCCTAGCATCCCTCCCAGGTGTGACAGCCAAACTAGGTCTTGATTCGCTTGACGCTGCTG	IMM_SNP_001_CASCADE_rs932454-SNP_13_T_G_o1_r1	334	-0.199226	-0.00791975	-0.0613788	-0.541161	-0.469247	0.121351	-0.0398581	1.88353	-0.772495	-0.411249	-1.22734	0.116644	-0.6159	-0.394213	0.359252	-0.240575	-0.665696	-0.164181	-0.260373	-0.00111351	-0.616276	0.270989	0.372357	0.935459	-0.363039	-0.466456	-0.553427	-0.284408	-0.863932	-0.102781
IMM_SNP_001_CASCADE_rs932454-SNP_14_T_A	chr1	17096967	17096992	rs932454-SNP	rs932454	C/T	basal_eQTL	17096980	17096980	14	T	A	TILE	CATCCCTCCCAGTAGTGACAGCCAAA	o1	r1	GCCTAGCATCCCTCCCAGTAGTGACAGCCAAACTAGGTCTTGATTCGCTTGACGCTGCTG	IMM_SNP_001_CASCADE_rs932454-SNP_14_T_A_o1_r1	335	-0.244613	-0.203826	-0.881776	-0.391399	-0.39692	0.273084	0.0583177	0.458675	-0.0524524	-1.22658	0.0176683	0.29613	0.108397	-0.33501	0.321987	-1.02244	-0.454948	-0.939659	-0.255573	0.263974	0.04167	0.166506	0.192079	0.14523	-0.251271	-0.677548	-0.439656	-0.148797	-0.298073	0.0355751
IMM_SNP_001_CASCADE_rs932454-SNP_14_T_C	chr1	17096967	17096992	rs932454-SNP	rs932454	C/T	basal_eQTL	17096980	17096980	14	T	C	TILE	CATCCCTCCCAGTCGTGACAGCCAAA	o1	r1	GCCTAGCATCCCTCCCAGTCGTGACAGCCAAACTAGGTCTTGATTCGCTTGACGCTGCTG	IMM_SNP_001_CASCADE_rs932454-SNP_14_T_C_o1_r1	336	-0.229299	-0.225039	0.632819	-0.467739	0.96888	-0.00209355	0.393086	0.457686	-0.565293	-0.906762	-0.852515	0.345925	0.325975	-1.026	-0.187622	-0.913626	-0.914155	-0.610925	-0.791594	-0.050062	0.397616	-0.382184	0.0669509	-0.321814	-0.389682	-0.700404	0.200157	-0.111173	0.638981	-0.215342
IMM_SNP_001_CASCADE_rs932454-SNP_14_T_G	chr1	17096967	17096992	rs932454-SNP	rs932454	C/T	basal_eQTL	17096980	17096980	14	T	G	TILE	CATCCCTCCCAGTGGTGACAGCCAAA	o1	r1	GCCTAGCATCCCTCCCAGTGGTGACAGCCAAACTAGGTCTTGATTCGCTTGACGCTGCTG	IMM_SNP_001_CASCADE_rs932454-SNP_14_T_G_o1_r1	337	-0.127687	0.0511145	0.573477	-0.579422	-0.539276	0.133371	0.0551049	1.10751	-0.201897	-0.75976	-0.354953	0.123521	-0.258788	-0.816141	0.743766	-0.736446	-0.160352	-0.519938	0.886879	0.0759689	-0.428264	-0.354104	0.714979	0.232168	-0.299659	-0.402846	0.135738	-0.279212	-0.642317	-0.0918202
IMM_SNP_001_CASCADE_rs932454-SNP_15_G_A	chr1	17096967	17096992	rs932454-SNP	rs932454	C/T	basal_eQTL	17096980	17096981	15	G	A	TILE	CATCCCTCCCAGTTATGACAGCCAAA	o1	r1	GCCTAGCATCCCTCCCAGTTATGACAGCCAAACTAGGTCTTGATTCGCTTGACGCTGCTG	IMM_SNP_001_CASCADE_rs932454-SNP_15_G_A_o1_r1	338	-0.266051	0.125704	-0.370017	-0.300461	-0.480088	0.143329	-1.14024	1.13437	-0.654806	-0.720977	-1.21751	0.0369869	-0.530265	-0.382519	0.609717	-1.4974	-0.810559	-0.506704	-1.0563	-0.111959	-0.578729	-0.00416787	-1.19593	-0.912737	-0.422243	-0.322475	-0.888469	-0.344593	-0.875261	-0.0827407
IMM_SNP_001_CASCADE_rs932454-SNP_15_G_C	chr1	17096967	17096992	rs932454-SNP	rs932454	C/T	basal_eQTL	17096980	17096981	15	G	C	TILE	CATCCCTCCCAGTTCTGACAGCCAAA	o1	r1	GCCTAGCATCCCTCCCAGTTCTGACAGCCAAACTAGGTCTTGATTCGCTTGACGCTGCTG	IMM_SNP_001_CASCADE_rs932454-SNP_15_G_C_o1_r1	339	-0.274222	0.0206312	0.740679	-0.226908	0.176727	0.462857	-1.01945	0.899761	-0.366449	-0.421561	0.287252	0.476501	-0.414416	-0.732636	0.12594	-1.0277	-0.662064	-0.157511	0.691404	0.164356	-0.0691209	-0.227211	-0.435473	-0.0722487	-0.429482	-0.435692	0.317244	-0.012516	-0.188858	0.208616
IMM_SNP_001_CASCADE_rs932454-SNP_15_G_T	chr1	17096967	17096992	rs932454-SNP	rs932454	C/T	basal_eQTL	17096980	17096981	15	G	T	TILE	CATCCCTCCCAGTTTTGACAGCCAAA	o1	r1	GCCTAGCATCCCTCCCAGTTTTGACAGCCAAACTAGGTCTTGATTCGCTTGACGCTGCTG	IMM_SNP_001_CASCADE_rs932454-SNP_15_G_T_o1_r1	340	-0.334657	-0.45505	-0.794381	-0.235496	-0.421087	-0.0941581	0.184317	0.98855	-0.469208	-0.959892	-0.648173	0.537141	-0.362426	-0.672949	-0.224252	-0.994065	-0.893107	-1.11927	-0.96781	0.459132	-0.4692	-0.0890093	0.245321	0.0148433	-0.483024	-0.948244	-1.00796	0.0333003	-0.73948	-0.29929
IMM_SNP_001_CASCADE_rs932454-SNP_16_T_A	chr1	17096967	17096992	rs932454-SNP	rs932454	C/T	basal_eQTL	17096980	17096982	16	T	A	TILE	CATCCCTCCCAGTTGAGACAGCCAAA	o1	r1	GCCTAGCATCCCTCCCAGTTGAGACAGCCAAACTAGGTCTTGATTCGCTTGACGCTGCTG	IMM_SNP_001_CASCADE_rs932454-SNP_16_T_A_o1_r1	341	0.0444725	-0.205926	0.0321045	-0.430629	-0.299467	-0.0813	-0.363318	1.10384	-0.22201	-1.12376	-0.932827	0.566297	-0.574742	-0.528893	-0.511602	-1.2485	-0.0703622	-0.50102	-0.690396	0.285617	-0.492618	-0.238695	-0.428339	-0.230352	-0.147135	-0.67981	-0.451947	0.0553294	-0.686504	-0.287565
IMM_SNP_001_CASCADE_rs932454-SNP_16_T_C	chr1	17096967	17096992	rs932454-SNP	rs932454	C/T	basal_eQTL	17096980	17096982	16	T	C	TILE	CATCCCTCCCAGTTGCGACAGCCAAA	o1	r1	GCCTAGCATCCCTCCCAGTTGCGACAGCCAAACTAGGTCTTGATTCGCTTGACGCTGCTG	IMM_SNP_001_CASCADE_rs932454-SNP_16_T_C_o1_r1	342	-0.0191538	0.204833	0.680352	-0.38575	0.271055	0.246199	-0.302308	0.975052	-0.228903	-0.913151	-1.08311	0.917794	1.28813	-0.506442	0.280462	-0.775198	-0.149323	-0.489568	-0.0869029	0.640745	0.95035	0.11804	0.128366	0.132767	-0.203504	-0.237212	0.251756	0.320904	0.807949	0.0110596
IMM_SNP_001_CASCADE_rs932454-SNP_16_T_G	chr1	17096967	17096992	rs932454-SNP	rs932454	C/T	basal_eQTL	17096980	17096982	16	T	G	TILE	CATCCCTCCCAGTTGGGACAGCCAAA	o1	r1	GCCTAGCATCCCTCCCAGTTGGGACAGCCAAACTAGGTCTTGATTCGCTTGACGCTGCTG	IMM_SNP_001_CASCADE_rs932454-SNP_16_T_G_o1_r1	343	-0.0761733	-0.0838841	0.139389	-0.476095	-0.289058	0.200198	-0.434389	1.15282	0.12651	-0.879775	-0.878666	0.509651	-0.819304	0.110154	0.135008	-0.428403	0.285286	-0.815875	-0.751775	0.381097	-0.357135	0.329687	-0.175793	0.654816	-0.143093	-0.548308	-0.335484	0.0125303	-0.675625	-0.0308855
IMM_SNP_001_CASCADE_rs932454-SNP_17_G_A	chr1	17096967	17096992	rs932454-SNP	rs932454	C/T	basal_eQTL	17096980	17096983	17	G	A	TILE	CATCCCTCCCAGTTGTAACAGCCAAA	o1	r1	GCCTAGCATCCCTCCCAGTTGTAACAGCCAAACTAGGTCTTGATTCGCTTGACGCTGCTG	IMM_SNP_001_CASCADE_rs932454-SNP_17_G_A_o1_r1	344	-0.367194	-0.175108	0.20254	-0.371111	-0.142192	-0.0149535	-0.252166	0.588513	-0.152896	-1.43061	-0.193048	0.981786	-0.395521	-0.283554	-0.15862	-0.903041	-0.477455	-0.649723	-0.102861	0.717767	-0.25699	0.0826628	-0.24692	0.209838	-0.311987	-0.646603	-0.266931	0.369254	-0.522144	-0.227068
IMM_SNP_001_CASCADE_rs932454-SNP_17_G_C	chr1	17096967	17096992	rs932454-SNP	rs932454	C/T	basal_eQTL	17096980	17096983	17	G	C	TILE	CATCCCTCCCAGTTGTCACAGCCAAA	o1	r1	GCCTAGCATCCCTCCCAGTTGTCACAGCCAAACTAGGTCTTGATTCGCTTGACGCTGCTG	IMM_SNP_001_CASCADE_rs932454-SNP_17_G_C_o1_r1	345	-0.23629	-0.10729	-0.216067	-0.384917	-0.600239	0.00604235	-0.619277	0.936483	-0.187679	0.0421003	0.477555	0.634241	-0.675745	-0.612385	0.361627	-0.412896	-0.378566	-0.125141	0.225586	0.0862608	-0.725823	-0.127852	-0.0908649	0.515663	-0.333013	-0.369185	-0.047134	0.106665	-1.00083	-0.207923
IMM_SNP_001_CASCADE_rs932454-SNP_17_G_T	chr1	17096967	17096992	rs932454-SNP	rs932454	C/T	basal_eQTL	17096980	17096983	17	G	T	TILE	CATCCCTCCCAGTTGTTACAGCCAAA	o1	r1	GCCTAGCATCCCTCCCAGTTGTTACAGCCAAACTAGGTCTTGATTCGCTTGACGCTGCTG	IMM_SNP_001_CASCADE_rs932454-SNP_17_G_T_o1_r1	346	-0.168087	-0.0193686	-0.0793951	-0.399065	-0.511472	0.966348	-0.16237	0.117025	-0.229361	-0.851709	-0.600936	0.656874	0.132384	0.0479607	0.255289	-0.64862	-0.310194	-0.40942	-0.599986	0.0142992	-0.257756	0.279614	0.147784	-0.296699	-0.335451	-0.478792	-0.572985	0.123765	-0.275585	0.667717
IMM_SNP_001_CASCADE_rs932454-SNP_18_A_C	chr1	17096967	17096992	rs932454-SNP	rs932454	C/T	basal_eQTL	17096980	17096984	18	A	C	TILE	CATCCCTCCCAGTTGTGCCAGCCAAA	o1	r1	GCCTAGCATCCCTCCCAGTTGTGCCAGCCAAACTAGGTCTTGATTCGCTTGACGCTGCTG	IMM_SNP_001_CASCADE_rs932454-SNP_18_A_C_o1_r1	347	-0.554392	-0.301014	-0.346155	-0.261266	-0.758942	-0.044793	0.403796	1.14754	-0.330522	-0.745738	-0.16176	-0.17841	-0.341335	-0.790429	0.307654	0.21629	-0.698167	-0.782622	-0.363776	-0.187834	-0.567665	-0.204022	0.632944	0.928365	-0.419358	-0.782269	-0.592801	-0.500641	-0.719707	-0.254277
IMM_SNP_001_CASCADE_rs932454-SNP_18_A_G	chr1	17096967	17096992	rs932454-SNP	rs932454	C/T	basal_eQTL	17096980	17096984	18	A	G	TILE	CATCCCTCCCAGTTGTGGCAGCCAAA	o1	r1	GCCTAGCATCCCTCCCAGTTGTGGCAGCCAAACTAGGTCTTGATTCGCTTGACGCTGCTG	IMM_SNP_001_CASCADE_rs932454-SNP_18_A_G_o1_r1	348	-0.127784	0.585484	0.00856734	-0.437269	-0.352901	0.150312	-0.352035	0.780847	-0.387833	-0.490405	0.0361516	0.0289455	-0.97655	-0.615792	0.189005	-1.26348	-0.637436	-0.388487	0.0142265	-0.468727	-0.67086	0.13293	-0.298021	0.394711	-0.299745	0.172944	-0.42388	-0.350669	-0.742345	-0.0763729
IMM_SNP_001_CASCADE_rs932454-SNP_18_A_T	chr1	17096967	17096992	rs932454-SNP	rs932454	C/T	basal_eQTL	17096980	17096984	18	A	T	TILE	CATCCCTCCCAGTTGTGTCAGCCAAA	o1	r1	GCCTAGCATCCCTCCCAGTTGTGTCAGCCAAACTAGGTCTTGATTCGCTTGACGCTGCTG	IMM_SNP_001_CASCADE_rs932454-SNP_18_A_T_o1_r1	349	-0.349893	0.353498	0.472998	-0.410965	-0.934597	0.152979	0.0384701	1.33117	0.25322	0.434309	0.097615	0.20942	-0.514342	-0.367661	-0.12888	-0.696776	0.0133439	0.592491	0.315969	-0.0531539	-0.795751	0.267523	-0.0146154	0.685912	-0.0664997	-0.0536819	0.0266641	-0.214311	-0.881905	-0.0739416
IMM_SNP_001_CASCADE_rs932454-SNP_19_C_A	chr1	17096967	17096992	rs932454-SNP	rs932454	C/T	basal_eQTL	17096980	17096985	19	C	A	TILE	CATCCCTCCCAGTTGTGAAAGCCAAA	o1	r1	GCCTAGCATCCCTCCCAGTTGTGAAAGCCAAACTAGGTCTTGATTCGCTTGACGCTGCTG	IMM_SNP_001_CASCADE_rs932454-SNP_19_C_A_o1_r1	350	-0.425306	0.177024	-0.587513	-0.203026	-0.534946	-0.0495529	-0.486461	0.59817	5.6346	1.97476	1.82292	1.74932	0.0243476	-0.782911	-1.25326	-2.51827	5.591	1.14503	0.824827	0.0680434	-0.224916	-0.548041	-1.63589	-0.796924	3.18642	1.18549	1.10116	0.949172	-0.376871	-0.258617
IMM_SNP_001_CASCADE_rs932454-SNP_19_C_G	chr1	17096967	17096992	rs932454-SNP	rs932454	C/T	basal_eQTL	17096980	17096985	19	C	G	TILE	CATCCCTCCCAGTTGTGAGAGCCAAA	o1	r1	GCCTAGCATCCCTCCCAGTTGTGAGAGCCAAACTAGGTCTTGATTCGCTTGACGCTGCTG	IMM_SNP_001_CASCADE_rs932454-SNP_19_C_G_o1_r1	351	-0.441011	-0.367265	-0.103064	-0.534729	0.112987	0.0627571	-0.545849	1.24301	-0.185941	-0.737415	-0.327227	0.136424	-1.20298	-0.0900443	0.0334866	-1.98897	-0.716109	-0.655563	-0.375025	-0.0528775	-0.538184	0.113307	-0.273726	-0.431665	-0.331962	-0.853655	-0.598678	-0.269463	-0.255469	-0.156209
IMM_SNP_001_CASCADE_rs932454-SNP_19_C_T	chr1	17096967	17096992	rs932454-SNP	rs932454	C/T	basal_eQTL	17096980	17096985	19	C	T	TILE	CATCCCTCCCAGTTGTGATAGCCAAA	o1	r1	GCCTAGCATCCCTCCCAGTTGTGATAGCCAAACTAGGTCTTGATTCGCTTGACGCTGCTG	IMM_SNP_001_CASCADE_rs932454-SNP_19_C_T_o1_r1	352	-0.134157	0.467841	-0.131972	-0.179978	-0.0936445	0.092747	-0.0624125	1.36971	0.718918	-0.145899	0.0488212	0.0413337	-1.21478	-0.599129	-0.461172	-1.56636	1.63755	0.412637	0.111992	0.0741416	-0.681044	0.084865	-0.341007	-0.287378	0.215004	0.0461822	-0.413066	-0.341309	-0.471409	-0.128863
IMM_SNP_001_CASCADE_rs932454-SNP_20_A_C	chr1	17096967	17096992	rs932454-SNP	rs932454	C/T	basal_eQTL	17096980	17096986	20	A	C	TILE	CATCCCTCCCAGTTGTGACCGCCAAA	o1	r1	GCCTAGCATCCCTCCCAGTTGTGACCGCCAAACTAGGTCTTGATTCGCTTGACGCTGCTG	IMM_SNP_001_CASCADE_rs932454-SNP_20_A_C_o1_r1	353	-0.155464	0.111428	-0.0804079	-0.387027	0.27446	-0.0291374	-0.40505	0.826455	0.05247	-0.5149	0.539721	0.0539374	0.504588	-0.418172	0.291025	0.00120706	0.0200353	0.00210691	0.406739	-0.037182	0.418332	-0.11511	0.50571	0.792833	-0.187848	-0.337857	0.00592634	-0.331786	0.0733649	-0.240001
IMM_SNP_001_CASCADE_rs932454-SNP_20_A_G	chr1	17096967	17096992	rs932454-SNP	rs932454	C/T	basal_eQTL	17096980	17096986	20	A	G	TILE	CATCCCTCCCAGTTGTGACGGCCAAA	o1	r1	GCCTAGCATCCCTCCCAGTTGTGACGGCCAAACTAGGTCTTGATTCGCTTGACGCTGCTG	IMM_SNP_001_CASCADE_rs932454-SNP_20_A_G_o1_r1	354	-0.463934	0.353163	0.197173	-0.522789	0.732597	0.275838	1.32263	0.864389	-0.0367386	-0.678762	-0.230475	0.0358242	-0.00340089	-0.281751	-1.03862	-0.662601	-0.42896	-0.45101	-0.0434418	0.0243959	0.375151	0.197812	-0.558355	0.246183	-0.241773	-0.0773845	-0.272757	-0.345472	0.392053	0.0380857
IMM_SNP_001_CASCADE_rs932454-SNP_20_A_T	chr1	17096967	17096992	rs932454-SNP	rs932454	C/T	basal_eQTL	17096980	17096986	20	A	T	TILE	CATCCCTCCCAGTTGTGACTGCCAAA	o1	r1	GCCTAGCATCCCTCCCAGTTGTGACTGCCAAACTAGGTCTTGATTCGCTTGACGCTGCTG	IMM_SNP_001_CASCADE_rs932454-SNP_20_A_T_o1_r1	355	-0.0315946	-0.250304	0.876332	-0.287084	-0.372725	0.0868229	0.348766	0.302898	-0.152542	-0.367411	-0.473825	0.155099	-0.412826	-0.192459	0.289338	-0.373394	0.0016441	-0.413339	0.656801	-0.0131913	-0.45181	0.0785374	0.577785	0.15423	-0.214526	-0.698607	0.464503	-0.255353	-0.763062	-0.134265
IMM_SNP_001_CASCADE_rs932454-SNP_21_G_A	chr1	17096967	17096992	rs932454-SNP	rs932454	C/T	basal_eQTL	17096980	17096987	21	G	A	TILE	CATCCCTCCCAGTTGTGACAACCAAA	o1	r1	GCCTAGCATCCCTCCCAGTTGTGACAACCAAACTAGGTCTTGATTCGCTTGACGCTGCTG	IMM_SNP_001_CASCADE_rs932454-SNP_21_G_A_o1_r1	356	-0.26707	-0.324439	-0.216866	-0.547577	-0.89557	-0.143064	-0.814198	0.40535	-0.161506	-0.67022	-0.120664	1.60602	-0.734879	-0.336324	-0.128132	-0.987718	-0.400562	-0.66847	-0.195975	1.2374	-0.86225	-0.169941	-0.425053	-0.201636	-0.317192	-0.807509	-0.557725	0.8409	-1.08866	-0.343884
IMM_SNP_001_CASCADE_rs932454-SNP_21_G_C	chr1	17096967	17096992	rs932454-SNP	rs932454	C/T	basal_eQTL	17096980	17096987	21	G	C	TILE	CATCCCTCCCAGTTGTGACACCCAAA	o1	r1	GCCTAGCATCCCTCCCAGTTGTGACACCCAAACTAGGTCTTGATTCGCTTGACGCTGCTG	IMM_SNP_001_CASCADE_rs932454-SNP_21_G_C_o1_r1	357	-0.016837	-0.245504	-0.467192	-0.34909	-0.108458	0.0119914	-0.489684	0.330735	-0.838816	-0.119489	0.649859	0.842848	-0.0528194	-0.624653	-0.174556	-1.22345	0.262795	-0.242199	0.702928	0.580737	-0.104512	-0.0543909	-0.426945	-0.531812	-0.201452	-0.499172	0.099931	0.264278	-0.449217	-0.202499
IMM_SNP_001_CASCADE_rs932454-SNP_21_G_T	chr1	17096967	17096992	rs932454-SNP	rs932454	C/T	basal_eQTL	17096980	17096987	21	G	T	TILE	CATCCCTCCCAGTTGTGACATCCAAA	o1	r1	GCCTAGCATCCCTCCCAGTTGTGACATCCAAACTAGGTCTTGATTCGCTTGACGCTGCTG	IMM_SNP_001_CASCADE_rs932454-SNP_21_G_T_o1_r1	358	-0.152436	-0.0836537	0.0255702	-0.325097	-0.246499	0.0735449	0.800069	1.68944	-0.174344	-1.00145	0.205682	1.00495	-0.399613	-0.279939	-0.14803	-0.261032	-0.214524	-0.403157	0.190933	0.781459	-0.428719	-0.11107	0.767155	0.448035	-0.321586	-0.54806	-0.279182	0.386752	-0.63115	-0.146372
IMM_SNP_001_CASCADE_rs932454-SNP_22_C_A	chr1	17096967	17096992	rs932454-SNP	rs932454	C/T	basal_eQTL	17096980	17096988	22	C	A	TILE	CATCCCTCCCAGTTGTGACAGACAAA	o1	r1	GCCTAGCATCCCTCCCAGTTGTGACAGACAAACTAGGTCTTGATTCGCTTGACGCTGCTG	IMM_SNP_001_CASCADE_rs932454-SNP_22_C_A_o1_r1	359	-0.126194	0.145016	0.0493756	-0.415607	-0.184549	0.123077	-0.16998	0.671746	-0.259389	-0.430084	0.617635	1.49091	-0.678296	-0.400062	0.161376	-1.10268	-0.41985	-0.251835	0.462791	1.00401	-0.417398	-0.0955645	0.100897	0.185801	-0.298337	-0.301665	0.0724267	0.753928	-0.566409	-0.101207
IMM_SNP_001_CASCADE_rs932454-SNP_22_C_G	chr1	17096967	17096992	rs932454-SNP	rs932454	C/T	basal_eQTL	17096980	17096988	22	C	G	TILE	CATCCCTCCCAGTTGTGACAGGCAAA	o1	r1	GCCTAGCATCCCTCCCAGTTGTGACAGGCAAACTAGGTCTTGATTCGCTTGACGCTGCTG	IMM_SNP_001_CASCADE_rs932454-SNP_22_C_G_o1_r1	360	-0.196161	0.231016	-0.577951	-0.340541	-0.00614088	0.649903	0.125195	0.348029	-0.114403	-0.619448	-1.39792	0.0153082	-0.543352	-0.641953	-0.413496	-1.26809	-0.218902	0.344021	-0.957834	-0.0598912	-0.526883	-0.263636	-0.199592	-0.705418	-0.288719	-0.208999	-1.11419	-0.360973	-0.379964	0.379172
IMM_SNP_001_CASCADE_rs932454-SNP_22_C_T	chr1	17096967	17096992	rs932454-SNP	rs932454	C/T	basal_eQTL	17096980	17096988	22	C	T	TILE	CATCCCTCCCAGTTGTGACAGTCAAA	o1	r1	GCCTAGCATCCCTCCCAGTTGTGACAGTCAAACTAGGTCTTGATTCGCTTGACGCTGCTG	IMM_SNP_001_CASCADE_rs932454-SNP_22_C_T_o1_r1	361	-0.416288	-0.110138	0.430086	-0.367188	-0.0771555	-0.133421	-0.403414	1.03874	-0.0835297	-0.548067	-0.31795	0.0467127	-0.94538	-0.701298	0.0235436	-1.47482	-0.105772	-0.447502	0.166094	0.00603477	-0.203277	-0.260444	-0.0111668	-0.37403	-0.270057	-0.576597	-0.0199191	-0.337245	-0.454177	-0.335091
IMM_SNP_001_CASCADE_rs932454-SNP_23_C_A	chr1	17096967	17096992	rs932454-SNP	rs932454	C/T	basal_eQTL	17096980	17096989	23	C	A	TILE	CATCCCTCCCAGTTGTGACAGCAAAA	o1	r1	GCCTAGCATCCCTCCCAGTTGTGACAGCAAAACTAGGTCTTGATTCGCTTGACGCTGCTG	IMM_SNP_001_CASCADE_rs932454-SNP_23_C_A_o1_r1	362	-0.183581	0.060117	0.111476	-0.207484	-0.525747	0.0388932	-0.0688748	0.710695	5.58291	2.38247	1.73172	1.57904	-0.696943	-0.583946	-0.41203	-1.60227	7.16547	1.83079	1.17777	0.567784	-0.692571	-0.215767	-0.36205	0.000797897	3.15518	1.51347	1.02332	0.820514	-0.922978	-0.177969
IMM_SNP_001_CASCADE_rs932454-SNP_23_C_G	chr1	17096967	17096992	rs932454-SNP	rs932454	C/T	basal_eQTL	17096980	17096989	23	C	G	TILE	CATCCCTCCCAGTTGTGACAGCGAAA	o1	r1	GCCTAGCATCCCTCCCAGTTGTGACAGCGAAACTAGGTCTTGATTCGCTTGACGCTGCTG	IMM_SNP_001_CASCADE_rs932454-SNP_23_C_G_o1_r1	363	-0.0644878	0.244037	-0.238782	-0.268245	1.56567	0.149263	0.143653	1.08693	14.6536	7.54664	8.03461	3.04516	3.47375	0.231996	-0.365874	-2.39562	NA	1.29281	4.48334	NA	2.94884	0.37963	-0.586765	-0.414305	8.63817	5.66766	6.40296	1.92825	2.85702	0.00867312
IMM_SNP_001_CASCADE_rs932454-SNP_23_C_T	chr1	17096967	17096992	rs932454-SNP	rs932454	C/T	basal_eQTL	17096980	17096989	23	C	T	TILE	CATCCCTCCCAGTTGTGACAGCTAAA	o1	r1	GCCTAGCATCCCTCCCAGTTGTGACAGCTAAACTAGGTCTTGATTCGCTTGACGCTGCTG	IMM_SNP_001_CASCADE_rs932454-SNP_23_C_T_o1_r1	364	-0.295556	-0.116784	0.570249	-0.431591	0.196645	0.0823581	0.825581	0.88497	-0.287689	-0.415538	0.231381	1.36153	-0.569622	-0.651448	-0.235189	-1.28167	-0.604358	-0.34369	0.472688	0.892042	-0.0211245	-0.027961	0.255657	-0.0726449	-0.393466	-0.583758	0.132234	0.656172	-0.168042	-0.138336
IMM_SNP_001_CASCADE_rs932454-SNP_24_A_C	chr1	17096967	17096992	rs932454-SNP	rs932454	C/T	basal_eQTL	17096980	17096990	24	A	C	TILE	CATCCCTCCCAGTTGTGACAGCCCAA	o1	r1	GCCTAGCATCCCTCCCAGTTGTGACAGCCCAACTAGGTCTTGATTCGCTTGACGCTGCTG	IMM_SNP_001_CASCADE_rs932454-SNP_24_A_C_o1_r1	365	-0.191452	-0.30091	0.176846	-0.547169	-0.17037	-0.133457	-0.478756	0.648085	0.0520302	0.485879	0.0972321	0.362673	-0.165996	-0.166364	0.381185	-0.125349	0.0454164	-0.338321	0.233179	-0.0673231	-0.20121	-0.0659429	0.399246	0.207135	-0.188114	-0.012198	-0.294823	-0.0985194	-0.551591	-0.335124
IMM_SNP_001_CASCADE_rs932454-SNP_24_A_G	chr1	17096967	17096992	rs932454-SNP	rs932454	C/T	basal_eQTL	17096980	17096990	24	A	G	TILE	CATCCCTCCCAGTTGTGACAGCCGAA	o1	r1	GCCTAGCATCCCTCCCAGTTGTGACAGCCGAACTAGGTCTTGATTCGCTTGACGCTGCTG	IMM_SNP_001_CASCADE_rs932454-SNP_24_A_G_o1_r1	366	-0.143288	-0.103552	0.235257	-0.382926	0.662996	-0.0749305	-0.296106	0.762212	0.113566	-0.247901	0.120661	0.141987	1.44462	-0.35968	0.687487	-0.595362	0.044481	-0.215933	0.343014	0.0017089	1.46443	-0.108151	0.750921	-0.042404	-0.150917	-0.569501	-0.231415	-0.26526	0.95467	-0.281757
IMM_SNP_001_CASCADE_rs932454-SNP_24_A_T	chr1	17096967	17096992	rs932454-SNP	rs932454	C/T	basal_eQTL	17096980	17096990	24	A	T	TILE	CATCCCTCCCAGTTGTGACAGCCTAA	o1	r1	GCCTAGCATCCCTCCCAGTTGTGACAGCCTAACTAGGTCTTGATTCGCTTGACGCTGCTG	IMM_SNP_001_CASCADE_rs932454-SNP_24_A_T_o1_r1	367	-0.165808	-0.0724232	0.629512	-0.458643	-0.122496	0.120748	-0.000194774	0.296399	-0.646174	-0.876942	-0.353216	-0.0935005	-0.818562	-0.523762	-0.839495	-1.99857	-0.82086	-0.548329	0.498147	-0.224237	-0.793527	-0.157704	-0.287066	-1.27161	-0.333433	-0.535959	0.196568	-0.443184	-0.50156	-0.10333
IMM_SNP_001_CASCADE_rs932454-SNP_25_A_C	chr1	17096967	17096992	rs932454-SNP	rs932454	C/T	basal_eQTL	17096980	17096991	25	A	C	TILE	CATCCCTCCCAGTTGTGACAGCCACA	o1	r1	GCCTAGCATCCCTCCCAGTTGTGACAGCCACACTAGGTCTTGATTCGCTTGACGCTGCTG	IMM_SNP_001_CASCADE_rs932454-SNP_25_A_C_o1_r1	368	-0.160482	-0.0067365	0.011777	-0.422469	0.0377073	0.377075	0.210781	1.0434	-0.363508	-0.961111	-0.369806	0.347754	1.98252	-0.9082	0.151263	-1.02126	-0.629143	-0.186645	-0.195299	0.160072	0.537139	-0.456332	0.356842	-0.260461	-0.328714	-0.465181	-0.474013	-0.109792	1.45896	0.130397
IMM_SNP_001_CASCADE_rs932454-SNP_25_A_G	chr1	17096967	17096992	rs932454-SNP	rs932454	C/T	basal_eQTL	17096980	17096991	25	A	G	TILE	CATCCCTCCCAGTTGTGACAGCCAGA	o1	r1	GCCTAGCATCCCTCCCAGTTGTGACAGCCAGACTAGGTCTTGATTCGCTTGACGCTGCTG	IMM_SNP_001_CASCADE_rs932454-SNP_25_A_G_o1_r1	369	-0.18781	-0.300101	0.291016	-0.486354	-0.654221	0.0304599	-0.0711753	0.475403	-0.340058	-0.4088	-0.433922	-0.116779	-0.740134	-0.789808	0.159539	-0.989566	-0.476625	-0.4434	0.193421	-0.177504	-0.791896	-0.479914	0.0533268	-0.119384	-0.352925	-0.731902	-0.170886	-0.460772	-1.05724	-0.185659
IMM_SNP_001_CASCADE_rs932454-SNP_25_A_T	chr1	17096967	17096992	rs932454-SNP	rs932454	C/T	basal_eQTL	17096980	17096991	25	A	T	TILE	CATCCCTCCCAGTTGTGACAGCCATA	o1	r1	GCCTAGCATCCCTCCCAGTTGTGACAGCCATACTAGGTCTTGATTCGCTTGACGCTGCTG	IMM_SNP_001_CASCADE_rs932454-SNP_25_A_T_o1_r1	370	-0.30155	-0.102172	-0.258242	-0.0770486	-0.238645	0.0867892	0.438293	0.907924	-0.358499	0.147862	0.0215771	-0.142683	-0.238323	-0.454335	0.483415	-0.790849	-0.73055	-0.0612283	-0.393871	0.0819298	-0.279955	-0.174048	0.880317	0.115334	-0.436269	-0.284107	-0.436319	-0.338679	-0.622942	-0.134296
IMM_SNP_001_CASCADE_rs932454-SNP_26_A_C	chr1	17096967	17096992	rs932454-SNP	rs932454	C/T	basal_eQTL	17096980	17096992	26	A	C	TILE	CATCCCTCCCAGTTGTGACAGCCAAC	o1	r1	GCCTAGCATCCCTCCCAGTTGTGACAGCCAACCTAGGTCTTGATTCGCTTGACGCTGCTG	IMM_SNP_001_CASCADE_rs932454-SNP_26_A_C_o1_r1	371	-0.380822	-0.482142	0.141997	-0.525963	-0.541684	-0.0382468	-0.0648335	0.0691653	-0.219978	-0.216451	-0.324483	0.493578	-0.390077	-0.661266	-0.0789724	0.179819	-0.348595	-0.625516	-0.371471	-0.0347183	-0.538817	-0.22808	-0.0436086	0.242664	-0.352537	-0.577171	-0.332653	0.000385888	-0.765404	-0.248308
IMM_SNP_001_CASCADE_rs932454-SNP_26_A_G	chr1	17096967	17096992	rs932454-SNP	rs932454	C/T	basal_eQTL	17096980	17096992	26	A	G	TILE	CATCCCTCCCAGTTGTGACAGCCAAG	o1	r1	GCCTAGCATCCCTCCCAGTTGTGACAGCCAAGCTAGGTCTTGATTCGCTTGACGCTGCTG	IMM_SNP_001_CASCADE_rs932454-SNP_26_A_G_o1_r1	372	-0.173285	-0.463952	0.0363972	-0.606844	-0.872551	-0.0568073	0.328595	0.833807	-0.296347	-0.0972442	-0.52194	-0.474997	-0.627326	-0.642872	0.479777	-0.876694	-0.398342	-0.200171	-0.0294013	-0.767913	-0.865823	-0.0246436	0.730589	0.0570398	-0.340057	-0.481278	-0.447287	-0.731425	-0.987831	-0.265232
IMM_SNP_001_CASCADE_rs932454-SNP_26_A_T	chr1	17096967	17096992	rs932454-SNP	rs932454	C/T	basal_eQTL	17096980	17096992	26	A	T	TILE	CATCCCTCCCAGTTGTGACAGCCAAT	o1	r1	GCCTAGCATCCCTCCCAGTTGTGACAGCCAATCTAGGTCTTGATTCGCTTGACGCTGCTG	IMM_SNP_001_CASCADE_rs932454-SNP_26_A_T_o1_r1	373	-0.125274	0.213861	-0.17091	-0.440307	-0.26287	0.116995	-0.288172	1.28306	0.0579319	-0.297693	0.363113	0.523005	-0.381982	-0.785176	0.0656185	-0.13652	-0.0457156	-0.253036	-0.0615826	-0.0578412	-0.370158	0.200539	-0.0682312	0.74478	-0.184547	-0.227485	-0.144812	0.0226202	-0.648259	-0.106752
IMM_SNP_001_CASCADE_rs214334-SNP_1_A_C	chr1	19351135	19351160	rs214334-SNP	rs214334	G/A	basal_eQTL	19351148	19351135	1	A	C	TILE	CCCACACCCAGCTAATTTTTGTATTT	o1	r1	GCCTAGCCCACACCCAGCTAATTTTTGTATTTCTAGGTCTTGATTCGCTTGACGCTGCTG	IMM_SNP_001_CASCADE_rs214334-SNP_1_A_C_o1_r1	374	0.0519436	1.52881	-0.127496	-0.124689	0.633552	0.718177	0.463505	3.06933	-0.100635	-0.678123	-0.279808	-0.580376	-0.799001	-0.195462	-0.610816	-0.51553	0.238619	0.148458	-0.209892	-0.156059	-0.242208	-0.0730181	0.28204	1.23064	-0.140516	1.18939	-0.625201	-0.380564	0.288546	0.441426
IMM_SNP_001_CASCADE_rs214334-SNP_1_A_G	chr1	19351135	19351160	rs214334-SNP	rs214334	G/A	basal_eQTL	19351148	19351135	1	A	G	TILE	GCCACACCCAGCTAATTTTTGTATTT	o1	r1	GCCTAGGCCACACCCAGCTAATTTTTGTATTTCTAGGTCTTGATTCGCTTGACGCTGCTG	IMM_SNP_001_CASCADE_rs214334-SNP_1_A_G_o1_r1	375	-0.494166	-2.98091	-2.95643	-0.846628	4.26173	-0.887607	-3.84741	-4.68316	-0.172072	-0.843586	-0.749433	-0.591955	-1.49722	-0.674072	-0.391365	-0.66185	-1.17932	-2.97212	-1.91522	-0.895754	NA	-0.843938	-1.70859	-1.45041	-0.323579	-1.08166	-1.09439	-0.819793	4.08017	-0.809521
IMM_SNP_001_CASCADE_rs214334-SNP_1_A_T	chr1	19351135	19351160	rs214334-SNP	rs214334	G/A	basal_eQTL	19351148	19351135	1	A	T	TILE	TCCACACCCAGCTAATTTTTGTATTT	o1	r1	GCCTAGTCCACACCCAGCTAATTTTTGTATTTCTAGGTCTTGATTCGCTTGACGCTGCTG	IMM_SNP_001_CASCADE_rs214334-SNP_1_A_T_o1_r1	376	-0.0459782	0.800201	0.236672	-0.186079	0.753007	0.171697	1.11365	2.34624	0.285708	-0.352454	0.0821338	-0.63367	-1.29706	-0.830764	-1.15056	-0.844626	0.483522	0.722606	0.389952	-0.469975	-0.336913	-0.479312	0.736805	0.496247	-0.0468609	0.404304	-0.229879	-0.434537	0.413383	-0.0568732
IMM_SNP_001_CASCADE_rs214334-SNP_2_C_A	chr1	19351135	19351160	rs214334-SNP	rs214334	G/A	basal_eQTL	19351148	19351136	2	C	A	TILE	AACACACCCAGCTAATTTTTGTATTT	o1	r1	GCCTAGAACACACCCAGCTAATTTTTGTATTTCTAGGTCTTGATTCGCTTGACGCTGCTG	IMM_SNP_001_CASCADE_rs214334-SNP_2_C_A_o1_r1	377	0.0128886	1.62351	0.556935	-0.184512	0.703551	0.0591496	0.507904	1.78177	-0.547725	0.00372702	-0.507985	-0.561625	-0.945857	-0.382825	-1.02618	-0.0232529	-0.239814	1.04495	0.177348	-0.512636	-0.0841897	-0.158382	0.482235	1.49958	-0.175116	1.29143	0.117781	-0.433159	0.3617	-0.159498
IMM_SNP_001_CASCADE_rs214334-SNP_2_C_G	chr1	19351135	19351160	rs214334-SNP	rs214334	G/A	basal_eQTL	19351148	19351136	2	C	G	TILE	AGCACACCCAGCTAATTTTTGTATTT	o1	r1	GCCTAGAGCACACCCAGCTAATTTTTGTATTTCTAGGTCTTGATTCGCTTGACGCTGCTG	IMM_SNP_001_CASCADE_rs214334-SNP_2_C_G_o1_r1	378	0.295718	1.62582	0.760212	-0.265364	0.0047362	-0.0284693	1.55294	2.72517	-0.159348	-0.324348	0.0543211	-0.727047	-0.636037	-0.520578	-1.03744	-0.138419	1.12425	1.35386	0.407776	-0.7128	-0.500179	-0.0515626	0.208492	1.83443	0.0754554	1.29392	0.338448	-0.504244	-0.368596	-0.239392
IMM_SNP_001_CASCADE_rs214334-SNP_2_C_T	chr1	19351135	19351160	rs214334-SNP	rs214334	G/A	basal_eQTL	19351148	19351136	2	C	T	TILE	ATCACACCCAGCTAATTTTTGTATTT	o1	r1	GCCTAGATCACACCCAGCTAATTTTTGTATTTCTAGGTCTTGATTCGCTTGACGCTGCTG	IMM_SNP_001_CASCADE_rs214334-SNP_2_C_T_o1_r1	379	0.349306	1.8774	0.729854	-0.18412	0.504202	-0.15429	1.11293	2.41099	-0.217925	0.244921	0.0406883	-0.644709	-0.314161	-0.364758	-1.23232	0.204595	0.275662	0.938725	0.294739	-0.548455	0.107164	-0.208187	-0.51063	0.856462	0.122932	1.565	0.305493	-0.432815	0.15337	-0.35412
IMM_SNP_001_CASCADE_rs214334-SNP_3_C_A	chr1	19351135	19351160	rs214334-SNP	rs214334	G/A	basal_eQTL	19351148	19351137	3	C	A	TILE	ACAACACCCAGCTAATTTTTGTATTT	o1	r1	GCCTAGACAACACCCAGCTAATTTTTGTATTTCTAGGTCTTGATTCGCTTGACGCTGCTG	IMM_SNP_001_CASCADE_rs214334-SNP_3_C_A_o1_r1	380	0.291467	2.24285	1.14496	-0.120143	0.79518	0.0638055	0.74535	2.85569	-0.381097	-0.414137	0.185839	-0.730514	-0.751545	-0.685175	-0.348618	-0.174964	0.0599418	1.18366	1.17936	-0.337561	0.32608	-0.485062	0.256834	2.19802	0.0716895	1.95877	0.756109	-0.376567	0.457456	-0.155253
IMM_SNP_001_CASCADE_rs214334-SNP_3_C_G	chr1	19351135	19351160	rs214334-SNP	rs214334	G/A	basal_eQTL	19351148	19351137	3	C	G	TILE	ACGACACCCAGCTAATTTTTGTATTT	o1	r1	GCCTAGACGACACCCAGCTAATTTTTGTATTTCTAGGTCTTGATTCGCTTGACGCTGCTG	IMM_SNP_001_CASCADE_rs214334-SNP_3_C_G_o1_r1	381	0.120377	2.05908	1.57455	-0.0870112	1.68877	0.335911	0.688964	3.2227	-0.217144	-0.384897	0.940256	-0.59856	-0.323423	-0.456867	-0.618308	-0.425773	0.351074	0.422126	1.71726	-0.289201	0.910412	-0.305074	-0.567574	1.6439	-0.0798875	1.76077	1.22245	-0.347438	1.39131	0.0928624
IMM_SNP_001_CASCADE_rs214334-SNP_3_C_T	chr1	19351135	19351160	rs214334-SNP	rs214334	G/A	basal_eQTL	19351148	19351137	3	C	T	TILE	ACTACACCCAGCTAATTTTTGTATTT	o1	r1	GCCTAGACTACACCCAGCTAATTTTTGTATTTCTAGGTCTTGATTCGCTTGACGCTGCTG	IMM_SNP_001_CASCADE_rs214334-SNP_3_C_T_o1_r1	382	0.0701653	2.31032	0.540798	-0.353939	0.581862	0.255151	1.42343	2.80352	0.515042	-0.530166	-0.928171	-0.405307	-0.390809	-0.704895	-0.334789	-0.230138	1.29503	1.02556	0.321084	-0.354773	0.237617	-0.271221	-0.162689	0.689065	0.0917659	2.03148	0.100264	-0.582119	0.234529	0.0192232
IMM_SNP_001_CASCADE_rs214334-SNP_4_A_C	chr1	19351135	19351160	rs214334-SNP	rs214334	G/A	basal_eQTL	19351148	19351138	4	A	C	TILE	ACCCCACCCAGCTAATTTTTGTATTT	o1	r1	GCCTAGACCCCACCCAGCTAATTTTTGTATTTCTAGGTCTTGATTCGCTTGACGCTGCTG	IMM_SNP_001_CASCADE_rs214334-SNP_4_A_C_o1_r1	383	-0.41508	-0.556152	-1.34188	-0.382871	-0.8221	-0.64801	-0.379595	-0.176756	-0.965702	-0.812677	0.083797	-0.150575	-0.670662	-0.677891	-1.35642	-0.789874	-1.62758	-0.947318	-1.22276	-0.251318	-0.837423	-0.74174	-0.717472	-0.660225	-0.554275	-1.05679	-0.383214	-0.486307	-1.02846	-0.804312
IMM_SNP_001_CASCADE_rs214334-SNP_4_A_G	chr1	19351135	19351160	rs214334-SNP	rs214334	G/A	basal_eQTL	19351148	19351138	4	A	G	TILE	ACCGCACCCAGCTAATTTTTGTATTT	o1	r1	GCCTAGACCGCACCCAGCTAATTTTTGTATTTCTAGGTCTTGATTCGCTTGACGCTGCTG	IMM_SNP_001_CASCADE_rs214334-SNP_4_A_G_o1_r1	384	-0.0439914	1.51794	1.46611	0.0960891	1.09363	0.425369	0.0021787	3.43925	-0.924387	-0.229612	-0.768564	-0.702014	-0.695443	-0.424383	-1.19958	-0.197537	-0.674805	0.692469	0.447924	-0.564964	-0.423695	-0.0119562	-0.857431	1.5177	-0.225509	1.17768	1.10474	-0.186458	0.769355	0.174433
IMM_SNP_001_CASCADE_rs214334-SNP_4_A_T	chr1	19351135	19351160	rs214334-SNP	rs214334	G/A	basal_eQTL	19351148	19351138	4	A	T	TILE	ACCTCACCCAGCTAATTTTTGTATTT	o1	r1	GCCTAGACCTCACCCAGCTAATTTTTGTATTTCTAGGTCTTGATTCGCTTGACGCTGCTG	IMM_SNP_001_CASCADE_rs214334-SNP_4_A_T_o1_r1	385	0.15693	1.84728	0.54988	-0.146289	1.27868	0.344244	0.0408181	2.96534	0.172743	-0.0978636	-1.096	-0.782387	-1.22298	-0.620532	-0.196145	-0.99653	0.723126	2.06365	0.59111	-0.436588	0.405916	-0.0728446	0.00160249	1.68023	-0.0475031	1.53254	0.110123	-0.399555	0.962741	0.100461
IMM_SNP_001_CASCADE_rs214334-SNP_5_C_A	chr1	19351135	19351160	rs214334-SNP	rs214334	G/A	basal_eQTL	19351148	19351139	5	C	A	TILE	ACCAAACCCAGCTAATTTTTGTATTT	o1	r1	GCCTAGACCAAACCCAGCTAATTTTTGTATTTCTAGGTCTTGATTCGCTTGACGCTGCTG	IMM_SNP_001_CASCADE_rs214334-SNP_5_C_A_o1_r1	386	0.286274	2.15697	1.56554	-0.312104	1.07061	0.235681	1.32395	3.28448	0.0673392	-1.59549	-1.06683	-0.559436	-1.2695	-1.02126	-1.10536	-0.959397	0.779393	0.873364	-0.210005	-0.6815	-1.07792	0.08751	0.023659	0.329179	0.0670885	1.86624	1.21267	-0.545338	0.745291	0.00146965
IMM_SNP_001_CASCADE_rs214334-SNP_5_C_G	chr1	19351135	19351160	rs214334-SNP	rs214334	G/A	basal_eQTL	19351148	19351139	5	C	G	TILE	ACCAGACCCAGCTAATTTTTGTATTT	o1	r1	GCCTAGACCAGACCCAGCTAATTTTTGTATTTCTAGGTCTTGATTCGCTTGACGCTGCTG	IMM_SNP_001_CASCADE_rs214334-SNP_5_C_G_o1_r1	387	0.197736	1.87912	1.08456	-0.0680542	1.14343	-0.116069	1.43993	3.24414	0.444441	-0.231955	-0.213806	-0.722559	-0.60921	-0.334011	-0.535105	-0.904557	1.09002	1.91175	0.637191	-0.466088	0.111465	-0.199381	0.096783	-0.519176	0.0490889	1.56685	0.690549	-0.330771	0.821397	-0.319269
IMM_SNP_001_CASCADE_rs214334-SNP_5_C_T	chr1	19351135	19351160	rs214334-SNP	rs214334	G/A	basal_eQTL	19351148	19351139	5	C	T	TILE	ACCATACCCAGCTAATTTTTGTATTT	o1	r1	GCCTAGACCATACCCAGCTAATTTTTGTATTTCTAGGTCTTGATTCGCTTGACGCTGCTG	IMM_SNP_001_CASCADE_rs214334-SNP_5_C_T_o1_r1	388	0.021299	2.1027	1.18548	-0.119581	0.610363	0.173215	0.0339063	3.33368	0.103871	-0.630688	-0.40561	-0.55301	-1.00525	-0.340138	-0.796866	-0.61262	0.429	2.31685	0.837689	-0.533806	0.0620665	0.180786	-0.478378	2.18137	-0.156778	1.80777	0.8001	-0.376073	0.264313	-0.0554895
IMM_SNP_001_CASCADE_rs214334-SNP_6_A_C	chr1	19351135	19351160	rs214334-SNP	rs214334	G/A	basal_eQTL	19351148	19351140	6	A	C	TILE	ACCACCCCCAGCTAATTTTTGTATTT	o1	r1	GCCTAGACCACCCCCAGCTAATTTTTGTATTTCTAGGTCTTGATTCGCTTGACGCTGCTG	IMM_SNP_001_CASCADE_rs214334-SNP_6_A_C_o1_r1	389	-0.347315	0.540588	-0.77326	-0.425534	0.641061	-0.446735	0.967211	2.19257	-0.490731	-0.816688	0.750967	0.296627	-0.813122	-0.572142	-1.1692	-1.25061	-0.984597	-0.136223	-0.113372	-0.135693	-0.540974	-0.540672	0.667743	0.877385	-0.494238	0.124568	0.186228	-0.148421	0.296394	-0.620782
IMM_SNP_001_CASCADE_rs214334-SNP_6_A_G	chr1	19351135	19351160	rs214334-SNP	rs214334	G/A	basal_eQTL	19351148	19351140	6	A	G	TILE	ACCACGCCCAGCTAATTTTTGTATTT	o1	r1	GCCTAGACCACGCCCAGCTAATTTTTGTATTTCTAGGTCTTGATTCGCTTGACGCTGCTG	IMM_SNP_001_CASCADE_rs214334-SNP_6_A_G_o1_r1	390	0.14508	-2.68332	-3.52171	-0.379821	12.1931	-1.49858	7.22821	-3.64256	-0.172155	-1.62751	-0.821128	-0.694687	-0.537659	-0.679871	-0.344008	-1.3385	-0.0951254	-2.47784	-3.69782	-0.902745	NA	-1.32341	NA	-3.18008	-0.0580016	-1.71227	-1.15558	-0.604874	12.3688	-0.814757
IMM_SNP_001_CASCADE_rs214334-SNP_6_A_T	chr1	19351135	19351160	rs214334-SNP	rs214334	G/A	basal_eQTL	19351148	19351140	6	A	T	TILE	ACCACTCCCAGCTAATTTTTGTATTT	o1	r1	GCCTAGACCACTCCCAGCTAATTTTTGTATTTCTAGGTCTTGATTCGCTTGACGCTGCTG	IMM_SNP_001_CASCADE_rs214334-SNP_6_A_T_o1_r1	391	-0.933979	-1.89903	-2.28264	-0.536359	-1.51028	-1.01218	-0.959157	-1.84974	0.0746548	-0.608205	-0.783615	-0.681422	-1.0653	-0.473507	-0.978134	-0.217723	-1.15769	-1.66793	-1.75886	-0.753104	-1.54113	-0.821633	-1.38852	-1.80752	-0.174438	-0.892308	-1.12357	-0.742501	-1.39844	-0.628407
IMM_SNP_001_CASCADE_rs214334-SNP_7_C_A	chr1	19351135	19351160	rs214334-SNP	rs214334	G/A	basal_eQTL	19351148	19351141	7	C	A	TILE	ACCACAACCAGCTAATTTTTGTATTT	o1	r1	GCCTAGACCACAACCAGCTAATTTTTGTATTTCTAGGTCTTGATTCGCTTGACGCTGCTG	IMM_SNP_001_CASCADE_rs214334-SNP_7_C_A_o1_r1	392	0.235942	1.91928	0.692951	0.0460047	1.06879	0.10154	1.12913	2.07689	-0.238191	0.372851	-0.284586	-0.377897	-1.17367	-0.589164	-0.310209	0.277943	0.314241	1.83786	0.338513	-0.0277112	0.112311	-0.129397	0.172384	0.53666	0.022497	1.61012	0.265433	-0.230491	0.743387	-0.120845
IMM_SNP_001_CASCADE_rs214334-SNP_7_C_G	chr1	19351135	19351160	rs214334-SNP	rs214334	G/A	basal_eQTL	19351148	19351141	7	C	G	TILE	ACCACAGCCAGCTAATTTTTGTATTT	o1	r1	GCCTAGACCACAGCCAGCTAATTTTTGTATTTCTAGGTCTTGATTCGCTTGACGCTGCTG	IMM_SNP_001_CASCADE_rs214334-SNP_7_C_G_o1_r1	393	0.0578786	2.62559	2.21674	-0.17303	1.44877	0.239853	0.971388	3.5805	-0.103592	-0.540289	-0.420963	-0.910379	-1.15574	-0.393945	-0.164636	-0.74701	0.388638	0.831154	0.916831	-0.505361	0.749325	-0.254535	-0.202069	-0.471312	-0.135258	2.37118	1.91957	-0.423065	1.14049	0.00527346
IMM_SNP_001_CASCADE_rs214334-SNP_7_C_T	chr1	19351135	19351160	rs214334-SNP	rs214334	G/A	basal_eQTL	19351148	19351141	7	C	T	TILE	ACCACATCCAGCTAATTTTTGTATTT	o1	r1	GCCTAGACCACATCCAGCTAATTTTTGTATTTCTAGGTCTTGATTCGCTTGACGCTGCTG	IMM_SNP_001_CASCADE_rs214334-SNP_7_C_T_o1_r1	394	-0.0450216	1.6606	1.0803	-0.176977	0.690101	0.600691	-0.0624125	2.9611	-0.193103	-0.49483	-0.190602	-0.691845	-0.332369	-0.48588	-0.241548	-0.281653	-0.0455831	0.326049	0.932069	-0.468664	0.159997	0.446947	-0.186186	1.56967	-0.226422	1.3314	0.685922	-0.426535	0.347644	0.334298
IMM_SNP_001_CASCADE_rs214334-SNP_8_C_A	chr1	19351135	19351160	rs214334-SNP	rs214334	G/A	basal_eQTL	19351148	19351142	8	C	A	TILE	ACCACACACAGCTAATTTTTGTATTT	o1	r1	GCCTAGACCACACACAGCTAATTTTTGTATTTCTAGGTCTTGATTCGCTTGACGCTGCTG	IMM_SNP_001_CASCADE_rs214334-SNP_8_C_A_o1_r1	395	0.458264	2.24759	1.59045	0.0362559	1.21393	0.265318	1.09713	2.34695	-0.104607	-0.608661	-0.390454	-0.658326	-0.535135	-0.555707	-0.391115	-0.774287	0.42304	1.8835	0.291293	-0.779685	0.13528	0.138135	0.254162	1.298	0.219463	1.96389	1.23971	-0.239062	0.895069	0.0284936
IMM_SNP_001_CASCADE_rs214334-SNP_8_C_G	chr1	19351135	19351160	rs214334-SNP	rs214334	G/A	basal_eQTL	19351148	19351142	8	C	G	TILE	ACCACACGCAGCTAATTTTTGTATTT	o1	r1	GCCTAGACCACACGCAGCTAATTTTTGTATTTCTAGGTCTTGATTCGCTTGACGCTGCTG	IMM_SNP_001_CASCADE_rs214334-SNP_8_C_G_o1_r1	396	0.335297	2.17143	1.741	-0.0886446	2.37353	0.361201	1.46021	2.98814	-0.237766	-0.823153	-0.568163	-0.902977	-0.44123	-0.49952	-0.43101	-0.607232	-0.213922	1.29171	-0.0356833	-0.755705	1.6772	-0.0200772	0.438159	1.90484	0.110521	1.88183	1.40314	-0.348874	2.10691	0.115923
IMM_SNP_001_CASCADE_rs214334-SNP_8_C_T	chr1	19351135	19351160	rs214334-SNP	rs214334	G/A	basal_eQTL	19351148	19351142	8	C	T	TILE	ACCACACTCAGCTAATTTTTGTATTT	o1	r1	GCCTAGACCACACTCAGCTAATTTTTGTATTTCTAGGTCTTGATTCGCTTGACGCTGCTG	IMM_SNP_001_CASCADE_rs214334-SNP_8_C_T_o1_r1	397	0.131102	1.65508	1.57685	-0.0303049	1.9068	0.527588	1.56308	2.70548	-0.00671189	-0.936781	-0.801429	-0.799873	-1.27006	-0.716527	-0.226511	-0.975828	0.525546	1.172	0.672348	-0.0368959	0.505793	0.200296	-0.158357	2.7986	-0.0703851	1.32545	1.22494	-0.297582	1.61915	0.26764
IMM_SNP_001_CASCADE_rs214334-SNP_9_C_A	chr1	19351135	19351160	rs214334-SNP	rs214334	G/A	basal_eQTL	19351148	19351143	9	C	A	TILE	ACCACACCAAGCTAATTTTTGTATTT	o1	r1	GCCTAGACCACACCAAGCTAATTTTTGTATTTCTAGGTCTTGATTCGCTTGACGCTGCTG	IMM_SNP_001_CASCADE_rs214334-SNP_9_C_A_o1_r1	398	-0.0870422	1.73295	1.36575	-0.050152	1.62335	0.128003	0.490757	3.09713	0.189807	-0.899702	-0.529741	-0.4856	-0.659004	-0.539148	-0.913597	-0.741158	0.344063	1.43036	0.513276	-0.259217	1.43251	0.281306	-0.339821	2.08646	-0.104831	1.40936	0.995794	-0.315032	1.32293	-0.0967152
IMM_SNP_001_CASCADE_rs214334-SNP_9_C_G	chr1	19351135	19351160	rs214334-SNP	rs214334	G/A	basal_eQTL	19351148	19351143	9	C	G	TILE	ACCACACCGAGCTAATTTTTGTATTT	o1	r1	GCCTAGACCACACCGAGCTAATTTTTGTATTTCTAGGTCTTGATTCGCTTGACGCTGCTG	IMM_SNP_001_CASCADE_rs214334-SNP_9_C_G_o1_r1	399	0.263528	2.29769	1.61994	-0.345062	2.39741	0.376812	1.75081	2.98721	-0.134105	-0.0789825	-0.257151	-0.472713	0.0921682	-0.547577	-0.388001	-0.571474	0.782782	0.543255	1.80011	-0.530781	2.7046	-0.0984448	0.615041	1.99713	0.0469371	2.01787	1.27172	-0.574314	2.13186	0.130158
IMM_SNP_001_CASCADE_rs214334-SNP_9_C_T	chr1	19351135	19351160	rs214334-SNP	rs214334	G/A	basal_eQTL	19351148	19351143	9	C	T	TILE	ACCACACCTAGCTAATTTTTGTATTT	o1	r1	GCCTAGACCACACCTAGCTAATTTTTGTATTTCTAGGTCTTGATTCGCTTGACGCTGCTG	IMM_SNP_001_CASCADE_rs214334-SNP_9_C_T_o1_r1	400	-0.0350021	1.05577	0.411498	-0.142285	0.605576	0.30099	0.342517	1.18602	0.0757665	0.0273445	0.25996	-0.637006	-1.79637	-0.63804	-0.414656	-0.590535	0.236523	0.120894	0.677918	-0.916492	-1.10902	-0.284727	0.0251672	-0.083504	-0.173766	0.679688	-0.0400966	-0.396034	0.25931	0.0610205
IMM_SNP_001_CASCADE_rs214334-SNP_10_A_C	chr1	19351135	19351160	rs214334-SNP	rs214334	G/A	basal_eQTL	19351148	19351144	10	A	C	TILE	ACCACACCCCGCTAATTTTTGTATTT	o1	r1	GCCTAGACCACACCCCGCTAATTTTTGTATTTCTAGGTCTTGATTCGCTTGACGCTGCTG	IMM_SNP_001_CASCADE_rs214334-SNP_10_A_C_o1_r1	401	-0.706713	-3.05756	-3.07431	-0.298857	2.09154	-1.22473	-3.03551	-2.88698	-0.256655	-0.714294	-0.540164	-0.732935	0.846533	-0.400118	-0.299301	-0.967087	-1.27176	-1.2625	-3.05457	-0.534094	1.39089	-0.728091	-2.26554	-1.9649	-0.374707	-0.977649	-0.915776	-0.533691	1.81222	-0.562135
IMM_SNP_001_CASCADE_rs214334-SNP_10_A_G	chr1	19351135	19351160	rs214334-SNP	rs214334	G/A	basal_eQTL	19351148	19351144	10	A	G	TILE	ACCACACCCGGCTAATTTTTGTATTT	o1	r1	GCCTAGACCACACCCGGCTAATTTTTGTATTTCTAGGTCTTGATTCGCTTGACGCTGCTG	IMM_SNP_001_CASCADE_rs214334-SNP_10_A_G_o1_r1	402	0.309439	0.893638	0.867269	-0.315224	1.51504	0.123011	0.628582	2.63205	-0.722196	-0.748287	-0.546584	-0.802698	-0.865569	-0.749928	-0.367904	-0.968949	-0.68735	-0.390611	0.659506	-0.726517	0.512471	-0.4033	-0.13934	0.809665	0.0876117	0.504984	0.454664	-0.54808	1.20974	-0.101267
IMM_SNP_001_CASCADE_rs214334-SNP_10_A_T	chr1	19351135	19351160	rs214334-SNP	rs214334	G/A	basal_eQTL	19351148	19351144	10	A	T	TILE	ACCACACCCTGCTAATTTTTGTATTT	o1	r1	GCCTAGACCACACCCTGCTAATTTTTGTATTTCTAGGTCTTGATTCGCTTGACGCTGCTG	IMM_SNP_001_CASCADE_rs214334-SNP_10_A_T_o1_r1	403	-0.573387	-1.53545	-1.10337	0.0273046	-1.03944	-0.947283	-0.944903	-0.586922	0.0861578	-0.651148	-1.0601	-0.60048	-0.655842	-0.50537	-0.792029	-0.630019	-1.11323	-1.53076	-1.71227	-0.298577	-0.969459	-0.930131	-1.30248	-0.759203	-0.167485	-0.926852	-1.35955	-0.246932	-1.01456	-0.657179
IMM_SNP_001_CASCADE_rs214334-SNP_11_G_A	chr1	19351135	19351160	rs214334-SNP	rs214334	G/A	basal_eQTL	19351148	19351145	11	G	A	TILE	ACCACACCCAACTAATTTTTGTATTT	o1	r1	GCCTAGACCACACCCAACTAATTTTTGTATTTCTAGGTCTTGATTCGCTTGACGCTGCTG	IMM_SNP_001_CASCADE_rs214334-SNP_11_G_A_o1_r1	404	-0.086528	-2.24573	-1.58792	-0.18412	0.562119	-1.17222	-1.91649	-2.28725	0.00833559	1.35704	-0.570023	-0.698528	-0.747853	-0.536044	-0.485453	-0.132559	0.177163	-1.75844	-1.51609	-0.688342	-0.324741	-0.666681	-2.1895	-1.48608	-0.214526	0.688584	-0.941261	-0.432815	0.213896	-0.684879
IMM_SNP_001_CASCADE_rs214334-SNP_11_G_C	chr1	19351135	19351160	rs214334-SNP	rs214334	G/A	basal_eQTL	19351148	19351145	11	G	C	TILE	ACCACACCCACCTAATTTTTGTATTT	o1	r1	GCCTAGACCACACCCACCTAATTTTTGTATTTCTAGGTCTTGATTCGCTTGACGCTGCTG	IMM_SNP_001_CASCADE_rs214334-SNP_11_G_C_o1_r1	405	-0.104272	-1.00137	-2.55469	-0.210712	10.1628	-0.223718	2.26962	-3.6116	-0.234398	-0.692013	-1.20611	-0.890825	-0.985043	-0.732291	-0.552353	-1.32489	-0.33663	-1.14187	-3.58841	-0.360927	NA	-0.691672	-0.248017	-3.20132	-0.278915	-0.959725	-1.48418	-0.456195	10.2471	-0.417427
IMM_SNP_001_CASCADE_rs214334-SNP_11_G_T	chr1	19351135	19351160	rs214334-SNP	rs214334	G/A	basal_eQTL	19351148	19351145	11	G	T	TILE	ACCACACCCATCTAATTTTTGTATTT	o1	r1	GCCTAGACCACACCCATCTAATTTTTGTATTTCTAGGTCTTGATTCGCTTGACGCTGCTG	IMM_SNP_001_CASCADE_rs214334-SNP_11_G_T_o1_r1	406	-0.296823	-2.68577	-2.37178	-0.193794	6.7171	-1.51663	-0.779121	-4.34028	-0.0510748	0.151105	-0.408769	-0.670383	-0.809996	-0.363813	-0.682553	-0.172487	-0.373078	-2.03885	-2.10767	-0.517647	NA	-0.872474	-1.08751	-3.08597	-0.250439	-0.281499	-0.803628	-0.441321	6.64615	-0.529352
IMM_SNP_001_CASCADE_rs214334-SNP_12_C_A	chr1	19351135	19351160	rs214334-SNP	rs214334	G/A	basal_eQTL	19351148	19351146	12	C	A	TILE	ACCACACCCAGATAATTTTTGTATTT	o1	r1	GCCTAGACCACACCCAGATAATTTTTGTATTTCTAGGTCTTGATTCGCTTGACGCTGCTG	IMM_SNP_001_CASCADE_rs214334-SNP_12_C_A_o1_r1	407	-0.719668	-2.58757	-1.72225	-0.278261	0.443753	-0.967435	-2.30085	-3.36864	-0.111777	0.346559	-0.147874	-0.739273	-0.746299	-0.933377	-0.255726	-0.172861	-1.59226	-0.823737	-1.41968	-0.510486	0.067584	-1.11902	-2.30797	-2.06552	-0.287132	-0.124271	-0.580949	-0.515583	0.090198	-1.04368
IMM_SNP_001_CASCADE_rs214334-SNP_12_C_G	chr1	19351135	19351160	rs214334-SNP	rs214334	G/A	basal_eQTL	19351148	19351146	12	C	G	TILE	ACCACACCCAGGTAATTTTTGTATTT	o1	r1	GCCTAGACCACACCCAGGTAATTTTTGTATTTCTAGGTCTTGATTCGCTTGACGCTGCTG	IMM_SNP_001_CASCADE_rs214334-SNP_12_C_G_o1_r1	408	-0.182553	-2.11653	-1.37697	-0.327386	-0.137224	-1.1217	-2.22174	-1.14679	0.710535	-0.261621	-0.704928	-0.667148	-0.314654	-0.268337	0.0560969	-0.0246534	0.0334361	-0.761587	-1.41504	-0.760954	-0.312208	-0.650088	-1.67125	-0.245401	0.209937	-0.613507	-1.0564	-0.558774	-0.516952	-0.443136
IMM_SNP_001_CASCADE_rs214334-SNP_12_C_T	chr1	19351135	19351160	rs214334-SNP	rs214334	G/A	basal_eQTL	19351148	19351146	12	C	T	TILE	ACCACACCCAGTTAATTTTTGTATTT	o1	r1	GCCTAGACCACACCCAGTTAATTTTTGTATTTCTAGGTCTTGATTCGCTTGACGCTGCTG	IMM_SNP_001_CASCADE_rs214334-SNP_12_C_T_o1_r1	409	-0.695328	-1.79068	-2.35504	0.219566	1.64859	-1.3978	-2.98611	-3.82569	-0.396699	0.537128	-0.421272	-0.878374	-0.534523	-0.561762	-0.897612	-0.640602	-1.03561	-2.83451	-2.2636	0.237838	0.558971	-1.009	-2.1641	-0.98094	-0.459361	0.0290285	-0.814299	-0.077898	1.34932	-0.708103
IMM_SNP_001_CASCADE_rs214334-SNP_13_T_A	chr1	19351135	19351160	rs214334-SNP	rs214334	G/A	basal_eQTL	19351148	19351147	13	T	A	TILE	ACCACACCCAGCAAATTTTTGTATTT	o1	r1	GCCTAGACCACACCCAGCAAATTTTTGTATTTCTAGGTCTTGATTCGCTTGACGCTGCTG	IMM_SNP_001_CASCADE_rs214334-SNP_13_T_A_o1_r1	410	-1.05093	-1.77666	-1.71095	-0.310661	0.406136	-1.14839	-2.54079	-2.45488	-0.595781	-1.12615	-0.37521	-0.861467	-0.790903	-0.691092	-0.341289	-1.64572	-1.54002	-2.4979	-0.901127	-0.677259	-0.487108	-0.80339	-1.98252	-2.36669	-0.579701	-1.30896	-0.774985	-0.544069	0.0508856	-0.82489
IMM_SNP_001_CASCADE_rs214334-SNP_13_T_C	chr1	19351135	19351160	rs214334-SNP	rs214334	G/A	basal_eQTL	19351148	19351147	13	T	C	TILE	ACCACACCCAGCCAATTTTTGTATTT	o1	r1	GCCTAGACCACACCCAGCCAATTTTTGTATTTCTAGGTCTTGATTCGCTTGACGCTGCTG	IMM_SNP_001_CASCADE_rs214334-SNP_13_T_C_o1_r1	411	-0.591766	-2.13222	-2.44409	-0.525654	0.269191	-1.20537	-2.18147	-1.47961	-0.464451	-1.15126	-0.577318	-0.716696	-1.11811	-0.853639	-0.722725	-0.719357	-1.73828	-2.17181	-1.9008	-0.827685	-0.823756	-1.00358	-2.19439	-1.2194	-0.500315	-1.32916	-0.947487	-0.73309	-0.0922284	-0.971672
IMM_SNP_001_CASCADE_rs214334-SNP_13_T_G	chr1	19351135	19351160	rs214334-SNP	rs214334	G/A	basal_eQTL	19351148	19351147	13	T	G	TILE	ACCACACCCAGCGAATTTTTGTATTT	o1	r1	GCCTAGACCACACCCAGCGAATTTTTGTATTTCTAGGTCTTGATTCGCTTGACGCTGCTG	IMM_SNP_001_CASCADE_rs214334-SNP_13_T_G_o1_r1	412	-0.653005	-2.49338	-2.45091	-0.474145	0.241087	-1.59048	-2.34258	-3.71878	-0.186002	-1.32599	-0.0814064	-0.73817	-0.36582	-0.769913	-0.399436	-0.716451	-1.70529	-2.37196	-2.26113	-0.885479	0.270025	-1.18441	-2.33917	-2.21782	-0.331999	-1.46971	-0.524218	-0.687802	-0.121599	-0.896066
IMM_SNP_001_CASCADE_rs214334-SNP_14_A_C	chr1	19351135	19351160	rs214334-SNP	rs214334	G/A	basal_eQTL	19351148	19351148	14	A	C	TILE	ACCACACCCAGCTCATTTTTGTATTT	o1	r1	GCCTAGACCACACCCAGCTCATTTTTGTATTTCTAGGTCTTGATTCGCTTGACGCTGCTG	IMM_SNP_001_CASCADE_rs214334-SNP_14_A_C_o1_r1	413	-0.711468	-2.81059	-2.34325	0.0497354	0.992518	-1.18355	-2.04622	-3.4016	-0.259411	-0.585546	-0.599453	-0.500114	-0.842787	-0.840225	-1.2206	-0.311985	-1.63032	-3.34039	-1.32377	-0.284744	-0.182461	-0.972933	-2.40295	-1.20736	-0.376373	-0.874081	-0.96638	-0.227211	0.663684	-0.959559
IMM_SNP_001_CASCADE_rs214334-SNP_14_A_G	chr1	19351135	19351160	rs214334-SNP	rs214334	G/A	basal_eQTL	19351148	19351148	14	A	G	TILE	ACCACACCCAGCTGATTTTTGTATTT	o1	r1	GCCTAGACCACACCCAGCTGATTTTTGTATTTCTAGGTCTTGATTCGCTTGACGCTGCTG	IMM_SNP_001_CASCADE_rs214334-SNP_14_A_G_o1_r1	414	-0.882607	-2.96876	-1.5174	-0.375108	1.20498	-1.21838	-2.30772	-3.70076	-0.573882	-0.728532	-1.03009	-0.653929	-1.38736	-0.677183	-0.0849727	-1.33443	-1.75615	-1.7702	-1.93879	-0.510847	0.062117	-0.995732	-2.34241	-3.09342	-0.566464	-0.989102	-1.33393	-0.600731	0.885717	-0.81233
IMM_SNP_001_CASCADE_rs214334-SNP_14_A_T	chr1	19351135	19351160	rs214334-SNP	rs214334	G/A	basal_eQTL	19351148	19351148	14	A	T	TILE	ACCACACCCAGCTTATTTTTGTATTT	o1	r1	GCCTAGACCACACCCAGCTTATTTTTGTATTTCTAGGTCTTGATTCGCTTGACGCTGCTG	IMM_SNP_001_CASCADE_rs214334-SNP_14_A_T_o1_r1	415	-0.62876	-2.45688	-1.86326	1.70052	0.257642	-1.1903	-2.15305	-3.10576	-0.283	-0.262778	0.0599926	-0.636737	-0.865925	-0.391052	-1.19837	-0.283994	-0.704895	-1.6007	-1.24832	3.03564	-0.241753	-0.785105	-2.42777	-1.54567	-0.390632	-0.614437	-0.403531	1.22415	-0.104297	-0.553949
IMM_SNP_001_CASCADE_rs214334-SNP_15_A_C	chr1	19351135	19351160	rs214334-SNP	rs214334	G/A	basal_eQTL	19351148	19351149	15	A	C	TILE	ACCACACCCAGCTACTTTTTGTATTT	o1	r1	GCCTAGACCACACCCAGCTACTTTTTGTATTTCTAGGTCTTGATTCGCTTGACGCTGCTG	IMM_SNP_001_CASCADE_rs214334-SNP_15_A_C_o1_r1	416	-0.759835	-2.13053	-1.57784	0.0386864	1.36269	-1.02872	-2.83861	-3.86269	-0.409318	-1.93718	1.07448	-0.455703	-1.31325	-0.619743	0.195463	-1.41292	-1.4409	-2.55928	-1.13789	-0.0496595	0.75899	-0.939094	-3.10932	-2.68533	-0.466988	-1.96137	0.462351	-0.236926	1.05053	-0.76046
IMM_SNP_001_CASCADE_rs214334-SNP_15_A_G	chr1	19351135	19351160	rs214334-SNP	rs214334	G/A	basal_eQTL	19351148	19351149	15	A	G	TILE	ACCACACCCAGCTAGTTTTTGTATTT	o1	r1	GCCTAGACCACACCCAGCTAGTTTTTGTATTTCTAGGTCTTGATTCGCTTGACGCTGCTG	IMM_SNP_001_CASCADE_rs214334-SNP_15_A_G_o1_r1	417	-1.15025	-2.53563	-2.26187	-0.405595	0.902666	-1.42699	-1.85417	-3.84784	0.204013	-1.29876	0.181939	-0.670337	-1.35297	-0.426191	0.0576937	-1.18252	-2.1405	-2.90361	-1.3391	-0.66373	-0.33895	-0.991996	-2.15348	-2.58244	-0.096244	-1.44781	-0.299447	-0.627534	0.569784	-0.58568
IMM_SNP_001_CASCADE_rs214334-SNP_15_A_T	chr1	19351135	19351160	rs214334-SNP	rs214334	G/A	basal_eQTL	19351148	19351149	15	A	T	TILE	ACCACACCCAGCTATTTTTTGTATTT	o1	r1	GCCTAGACCACACCCAGCTATTTTTTGTATTTCTAGGTCTTGATTCGCTTGACGCTGCTG	IMM_SNP_001_CASCADE_rs214334-SNP_15_A_T_o1_r1	418	-0.774489	-2.36157	-1.80591	-0.00489838	-0.309364	-1.00952	-3.00125	-3.17503	0.00729388	-0.511932	-0.758306	-0.824557	-0.800535	-0.69155	-0.535186	-0.598943	-1.30271	-2.57238	-2.11642	-0.371445	-0.799112	-0.796597	-2.15002	-1.78031	-0.215156	-0.814864	-1.10196	-0.275245	-0.696847	-0.825303
IMM_SNP_001_CASCADE_rs214334-SNP_16_T_A	chr1	19351135	19351160	rs214334-SNP	rs214334	G/A	basal_eQTL	19351148	19351150	16	T	A	TILE	ACCACACCCAGCTAAATTTTGTATTT	o1	r1	GCCTAGACCACACCCAGCTAAATTTTGTATTTCTAGGTCTTGATTCGCTTGACGCTGCTG	IMM_SNP_001_CASCADE_rs214334-SNP_16_T_A_o1_r1	419	-0.604349	-1.81314	-2.12371	-0.45365	0.624539	-1.3992	-2.07168	-3.36307	-0.46304	-0.205909	-0.665125	-0.56716	-0.931764	-0.384454	-0.6555	-1.06925	-1.35705	-2.19278	-1.77539	-0.715792	-0.0868408	-0.920501	-2.2715	-1.50523	-0.499462	-0.568691	-1.02243	-0.669784	0.279128	-0.547991
IMM_SNP_001_CASCADE_rs214334-SNP_16_T_C	chr1	19351135	19351160	rs214334-SNP	rs214334	G/A	basal_eQTL	19351148	19351150	16	T	C	TILE	ACCACACCCAGCTAACTTTTGTATTT	o1	r1	GCCTAGACCACACCCAGCTAACTTTTGTATTTCTAGGTCTTGATTCGCTTGACGCTGCTG	IMM_SNP_001_CASCADE_rs214334-SNP_16_T_C_o1_r1	420	-0.817372	-2.83256	-1.36977	0.275236	0.864691	-0.353315	-2.29705	-2.58621	-0.228506	-0.707027	0.0888647	-0.551311	-1.64274	-0.621903	0.0205004	-0.934858	-0.746426	-2.41223	-0.344148	-0.348198	0.030021	-0.491692	-0.597527	-1.05438	-0.357692	-0.971804	-0.378888	-0.0289527	0.530099	-0.535599
IMM_SNP_001_CASCADE_rs214334-SNP_16_T_G	chr1	19351135	19351160	rs214334-SNP	rs214334	G/A	basal_eQTL	19351148	19351150	16	T	G	TILE	ACCACACCCAGCTAAGTTTTGTATTT	o1	r1	GCCTAGACCACACCCAGCTAAGTTTTGTATTTCTAGGTCTTGATTCGCTTGACGCTGCTG	IMM_SNP_001_CASCADE_rs214334-SNP_16_T_G_o1_r1	421	-0.698617	-2.23558	-1.30829	-0.193561	0.849456	-0.96888	-2.23664	-3.76916	0.118411	0.157282	0.511559	-0.413378	-0.921962	-0.398863	-0.0428511	-0.253417	-0.565275	-2.09229	-0.764515	-0.320711	0.0167572	-0.922051	-0.749779	-2.27356	-0.147989	-0.27653	-0.0181109	-0.441116	0.514177	-0.561002
IMM_SNP_001_CASCADE_rs214334-SNP_17_T_A	chr1	19351135	19351160	rs214334-SNP	rs214334	G/A	basal_eQTL	19351148	19351151	17	T	A	TILE	ACCACACCCAGCTAATATTTGTATTT	o1	r1	GCCTAGACCACACCCAGCTAATATTTGTATTTCTAGGTCTTGATTCGCTTGACGCTGCTG	IMM_SNP_001_CASCADE_rs214334-SNP_17_T_A_o1_r1	422	-0.539843	-2.53667	-2.17867	-0.688507	-0.547684	-1.38702	-2.67061	-2.44338	-0.188285	0.681557	-0.693734	-0.819893	-0.405801	-0.59014	-0.561719	-0.373088	-0.566068	0.0972306	-2.81086	-1.22157	-0.531225	-0.642685	-2.60934	-1.02453	-0.333379	0.145211	-1.04685	-0.876269	-0.780146	-0.733728
IMM_SNP_001_CASCADE_rs214334-SNP_17_T_C	chr1	19351135	19351160	rs214334-SNP	rs214334	G/A	basal_eQTL	19351148	19351151	17	T	C	TILE	ACCACACCCAGCTAATCTTTGTATTT	o1	r1	GCCTAGACCACACCCAGCTAATCTTTGTATTTCTAGGTCTTGATTCGCTTGACGCTGCTG	IMM_SNP_001_CASCADE_rs214334-SNP_17_T_C_o1_r1	423	-0.84429	-2.51938	-1.36456	-0.182409	0.791561	-0.952327	-1.88722	-3.21331	-0.492276	-0.960857	0.522689	-0.48941	-0.704014	-0.945848	0.20049	-0.50706	-1.89447	-2.00182	-1.28897	-0.553771	0.098052	-1.11747	-1.28379	-2.51972	-0.517135	-1.17599	-0.00861152	-0.431311	0.453675	-1.05494
IMM_SNP_001_CASCADE_rs214334-SNP_17_T_G	chr1	19351135	19351160	rs214334-SNP	rs214334	G/A	basal_eQTL	19351148	19351151	17	T	G	TILE	ACCACACCCAGCTAATGTTTGTATTT	o1	r1	GCCTAGACCACACCCAGCTAATGTTTGTATTTCTAGGTCTTGATTCGCTTGACGCTGCTG	IMM_SNP_001_CASCADE_rs214334-SNP_17_T_G_o1_r1	424	-0.369379	-2.19486	-1.35299	-0.264503	0.932575	-0.83169	-2.46393	-3.13559	0.0459571	-0.575902	0.714247	-0.492518	-0.379526	-0.390086	0.129106	0.00120706	-0.625904	-2.19829	-0.984264	-0.584912	0.523375	-0.812226	-0.870048	-0.431029	-0.191785	-0.866322	0.154887	-0.503487	0.601041	-0.553077
IMM_SNP_001_CASCADE_rs214334-SNP_18_T_A	chr1	19351135	19351160	rs214334-SNP	rs214334	G/A	basal_eQTL	19351148	19351152	18	T	A	TILE	ACCACACCCAGCTAATTATTGTATTT	o1	r1	GCCTAGACCACACCCAGCTAATTATTGTATTTCTAGGTCTTGATTCGCTTGACGCTGCTG	IMM_SNP_001_CASCADE_rs214334-SNP_18_T_A_o1_r1	425	-0.407001	-2.40032	-1.97221	-0.617353	-0.128149	-1.52712	-3.66602	-2.33739	0.413338	0.082606	-0.0536288	-0.642014	-0.323637	-0.404436	-0.834782	-0.244996	-0.118196	-2.5894	-0.561739	-0.937798	-0.258795	-0.826321	-1.99969	-0.709341	0.0302879	-0.336601	-0.500509	-0.81371	-0.507468	-0.566034
IMM_SNP_001_CASCADE_rs214334-SNP_18_T_C	chr1	19351135	19351160	rs214334-SNP	rs214334	G/A	basal_eQTL	19351148	19351152	18	T	C	TILE	ACCACACCCAGCTAATTCTTGTATTT	o1	r1	GCCTAGACCACACCCAGCTAATTCTTGTATTTCTAGGTCTTGATTCGCTTGACGCTGCTG	IMM_SNP_001_CASCADE_rs214334-SNP_18_T_C_o1_r1	426	-0.983691	-2.37734	-1.60953	-0.18412	-0.0687014	-0.70248	-1.75962	-3.53149	-0.16258	0.21776	0.465129	-0.465062	-0.111686	-0.631148	0.608387	-0.186648	-2.21653	-0.67673	-1.75744	-0.194599	-0.112176	-0.729781	0.37232	-2.38342	-0.317841	-0.227879	-0.0577399	-0.432815	-0.445342	-0.77076
IMM_SNP_001_CASCADE_rs214334-SNP_18_T_G	chr1	19351135	19351160	rs214334-SNP	rs214334	G/A	basal_eQTL	19351148	19351152	18	T	G	TILE	ACCACACCCAGCTAATTGTTGTATTT	o1	r1	GCCTAGACCACACCCAGCTAATTGTTGTATTTCTAGGTCTTGATTCGCTTGACGCTGCTG	IMM_SNP_001_CASCADE_rs214334-SNP_18_T_G_o1_r1	427	-0.852341	-2.41216	-2.45272	-0.55569	0.174221	-1.18574	-1.68238	-3.32289	-0.247381	0.208802	0.279862	-0.595838	-0.296891	-0.678105	0.0408328	-0.150698	-1.30686	-1.86304	-1.77649	-0.841817	-0.301957	-0.77951	-1.68969	-2.53861	-0.369101	-0.235086	-0.215868	-0.759497	-0.191477	-0.813162
IMM_SNP_001_CASCADE_rs214334-SNP_19_T_A	chr1	19351135	19351160	rs214334-SNP	rs214334	G/A	basal_eQTL	19351148	19351153	19	T	A	TILE	ACCACACCCAGCTAATTTATGTATTT	o1	r1	GCCTAGACCACACCCAGCTAATTTATGTATTTCTAGGTCTTGATTCGCTTGACGCTGCTG	IMM_SNP_001_CASCADE_rs214334-SNP_19_T_A_o1_r1	428	-0.879796	-2.64508	-1.95669	-0.703282	-0.630947	-1.45768	-2.99656	-3.55897	-0.0363909	1.02803	-0.762602	-0.690094	-0.728959	-0.615046	0.0342564	-0.406994	-0.461537	-1.43816	-2.80242	-1.00987	-0.791347	-1.0757	-1.5648	-2.75371	-0.241562	0.423919	-1.10563	-0.889258	-1.03292	-0.756219
IMM_SNP_001_CASCADE_rs214334-SNP_19_T_C	chr1	19351135	19351160	rs214334-SNP	rs214334	G/A	basal_eQTL	19351148	19351153	19	T	C	TILE	ACCACACCCAGCTAATTTCTGTATTT	o1	r1	GCCTAGACCACACCCAGCTAATTTCTGTATTTCTAGGTCTTGATTCGCTTGACGCTGCTG	IMM_SNP_001_CASCADE_rs214334-SNP_19_T_C_o1_r1	429	-0.773802	-2.41863	-1.75697	-0.530137	0.149905	0.367218	-2.08838	-1.70266	0.380263	0.106778	0.154942	-0.641387	-0.441249	0.68319	-0.225585	-0.379678	-0.979815	-1.9708	-1.37306	-0.920778	-0.0793191	1.011	-1.18641	-0.62583	0.0102949	-0.317157	-0.32249	-0.737031	-0.216887	0.416108
IMM_SNP_001_CASCADE_rs214334-SNP_19_T_G	chr1	19351135	19351160	rs214334-SNP	rs214334	G/A	basal_eQTL	19351148	19351153	19	T	G	TILE	ACCACACCCAGCTAATTTGTGTATTT	o1	r1	GCCTAGACCACACCCAGCTAATTTGTGTATTTCTAGGTCTTGATTCGCTTGACGCTGCTG	IMM_SNP_001_CASCADE_rs214334-SNP_19_T_G_o1_r1	430	-0.823952	-2.38965	-1.14836	-0.938862	0.0644815	-0.951669	-2.41325	-3.1276	-0.142757	-0.771618	-0.135346	-0.441081	-1.11049	-0.624216	-0.69525	-0.951837	-1.39653	-2.44215	-0.975063	-1.26614	-0.654249	-0.798907	-1.73634	-2.15433	-0.305858	-1.02376	-0.570256	-0.7058	-0.30616	-0.764499
IMM_SNP_001_CASCADE_rs214334-SNP_20_T_A	chr1	19351135	19351160	rs214334-SNP	rs214334	G/A	basal_eQTL	19351148	19351154	20	T	A	TILE	ACCACACCCAGCTAATTTTAGTATTT	o1	r1	GCCTAGACCACACCCAGCTAATTTTAGTATTTCTAGGTCTTGATTCGCTTGACGCTGCTG	IMM_SNP_001_CASCADE_rs214334-SNP_20_T_A_o1_r1	431	-0.744239	-2.18685	-2.62589	-0.656235	0.224519	-1.28271	-2.31972	-3.50358	-0.18623	-0.209261	0.178892	-0.597443	-1.26556	-0.602138	-0.498311	-0.722948	-0.267626	-1.95029	-1.52458	-0.891722	-0.0389386	-0.981156	-1.35074	-2.77439	-0.332137	-0.571387	-0.302048	-0.82394	-0.138913	-0.744563
IMM_SNP_001_CASCADE_rs214334-SNP_20_T_C	chr1	19351135	19351160	rs214334-SNP	rs214334	G/A	basal_eQTL	19351148	19351154	20	T	C	TILE	ACCACACCCAGCTAATTTTCGTATTT	o1	r1	GCCTAGACCACACCCAGCTAATTTTCGTATTTCTAGGTCTTGATTCGCTTGACGCTGCTG	IMM_SNP_001_CASCADE_rs214334-SNP_20_T_C_o1_r1	432	-1.05684	-2.00514	-1.59805	-0.434354	1.13409	-1.32605	-1.94439	-3.08156	-0.204425	-1.07953	0.39564	-0.419181	0.281183	-0.575586	-1.05737	-0.978166	-1.26877	-2.52296	-1.78769	-0.541967	0.807425	-0.891077	-2.50529	-2.64759	-0.343135	-1.27145	-0.11705	-0.652819	0.811629	-0.720586
IMM_SNP_001_CASCADE_rs214334-SNP_20_T_G	chr1	19351135	19351160	rs214334-SNP	rs214334	G/A	basal_eQTL	19351148	19351154	20	T	G	TILE	ACCACACCCAGCTAATTTTGGTATTT	o1	r1	GCCTAGACCACACCCAGCTAATTTTGGTATTTCTAGGTCTTGATTCGCTTGACGCTGCTG	IMM_SNP_001_CASCADE_rs214334-SNP_20_T_G_o1_r1	433	-0.652782	-2.31982	-1.94258	-0.819408	0.113293	-1.09009	-2.10151	-3.08363	-0.132226	-1.03776	1.0309	-0.722462	-0.471592	-0.577632	0.392294	-0.971822	-0.720981	-2.5221	-2.97927	-1.09793	-0.276297	-0.834254	-2.11173	-2.90054	-0.299492	-1.23785	0.425159	-0.918398	-0.255149	-0.722434
IMM_SNP_001_CASCADE_rs214334-SNP_21_G_A	chr1	19351135	19351160	rs214334-SNP	rs214334	G/A	basal_eQTL	19351148	19351155	21	G	A	TILE	ACCACACCCAGCTAATTTTTATATTT	o1	r1	GCCTAGACCACACCCAGCTAATTTTTATATTTCTAGGTCTTGATTCGCTTGACGCTGCTG	IMM_SNP_001_CASCADE_rs214334-SNP_21_G_A_o1_r1	434	-0.381906	-2.58405	-1.9864	-0.155612	-0.149939	-1.37365	-2.67299	-2.2774	-0.499233	0.196713	-0.706452	-0.888175	-0.632483	-0.652136	-0.146008	-0.624112	-1.01304	-1.74181	-2.88324	-0.67023	-0.542652	-0.828795	-3.32056	-1.26257	-0.52134	-0.244811	-1.05771	-0.407752	-0.53024	-0.789711
IMM_SNP_001_CASCADE_rs214334-SNP_21_G_C	chr1	19351135	19351160	rs214334-SNP	rs214334	G/A	basal_eQTL	19351148	19351155	21	G	C	TILE	ACCACACCCAGCTAATTTTTCTATTT	o1	r1	GCCTAGACCACACCCAGCTAATTTTTCTATTTCTAGGTCTTGATTCGCTTGACGCTGCTG	IMM_SNP_001_CASCADE_rs214334-SNP_21_G_C_o1_r1	435	-0.80972	-2.24316	-2.43365	0.247201	0.549962	-1.38065	-2.775	-3.96498	-0.280995	-0.289107	-0.743634	-0.548195	-1.2977	-0.788383	-1.27241	0.314013	-1.63329	-1.9106	-1.45853	0.381908	-1.10882	-1.31876	-2.73435	-1.81566	-0.38942	-0.635617	-1.08944	-0.0536017	0.201191	-0.912745
IMM_SNP_001_CASCADE_rs214334-SNP_21_G_T	chr1	19351135	19351160	rs214334-SNP	rs214334	G/A	basal_eQTL	19351148	19351155	21	G	T	TILE	ACCACACCCAGCTAATTTTTTTATTT	o1	r1	GCCTAGACCACACCCAGCTAATTTTTTTATTTCTAGGTCTTGATTCGCTTGACGCTGCTG	IMM_SNP_001_CASCADE_rs214334-SNP_21_G_T_o1_r1	436	-0.915263	-2.8641	-1.7691	0.464681	-0.338463	-1.09318	-2.265	-2.71042	-0.0892158	-0.345341	-0.497537	-0.645799	-0.250607	-0.395772	-1.12747	0.793992	-0.73334	-0.594008	-1.44473	0.0538862	-0.317409	-0.602415	-2.1225	0.660849	-0.273494	-0.680853	-0.879393	0.137606	-0.634648	-0.558211
IMM_SNP_001_CASCADE_rs214334-SNP_22_T_A	chr1	19351135	19351160	rs214334-SNP	rs214334	G/A	basal_eQTL	19351148	19351156	22	T	A	TILE	ACCACACCCAGCTAATTTTTGAATTT	o1	r1	GCCTAGACCACACCCAGCTAATTTTTGAATTTCTAGGTCTTGATTCGCTTGACGCTGCTG	IMM_SNP_001_CASCADE_rs214334-SNP_22_T_A_o1_r1	437	-0.708102	-2.74389	-2.75793	-0.0801299	0.620001	-1.16931	-2.77669	-3.05853	-0.113189	-0.222767	-0.13211	0.0225739	-1.60176	-0.599032	0.543617	-0.290699	-0.884113	-2.22054	-3.2193	0.142076	-0.990204	-0.91536	-2.07057	-1.81915	-0.287985	-0.582251	-0.567494	-0.341388	0.274386	-0.741758
IMM_SNP_001_CASCADE_rs214334-SNP_22_T_C	chr1	19351135	19351160	rs214334-SNP	rs214334	G/A	basal_eQTL	19351148	19351156	22	T	C	TILE	ACCACACCCAGCTAATTTTTGCATTT	o1	r1	GCCTAGACCACACCCAGCTAATTTTTGCATTTCTAGGTCTTGATTCGCTTGACGCTGCTG	IMM_SNP_001_CASCADE_rs214334-SNP_22_T_C_o1_r1	438	-1.04036	-2.35337	-1.38218	-0.310999	0.558091	-1.11625	-2.57383	-2.68644	-0.261741	0.697969	-0.138879	-0.236348	-0.625392	-0.281539	-0.594979	-0.636901	-2.32924	-0.707275	-1.03733	-0.280618	0.442602	-0.755709	-1.58017	-2.51843	-0.377781	0.158413	-0.573272	-0.544366	0.209687	-0.455057
IMM_SNP_001_CASCADE_rs214334-SNP_22_T_G	chr1	19351135	19351160	rs214334-SNP	rs214334	G/A	basal_eQTL	19351148	19351156	22	T	G	TILE	ACCACACCCAGCTAATTTTTGGATTT	o1	r1	GCCTAGACCACACCCAGCTAATTTTTGGATTTCTAGGTCTTGATTCGCTTGACGCTGCTG	IMM_SNP_001_CASCADE_rs214334-SNP_22_T_G_o1_r1	439	-1.08728	-2.31511	-2.67677	-0.190698	0.377885	-1.30206	-1.09476	-3.71774	-0.0613506	-1.25676	-0.975613	-0.417902	-0.43784	-0.526735	-0.129346	-0.281662	-1.47258	-2.92475	-1.6219	-0.259253	-0.291162	-1.04247	-0.765415	-2.13135	-0.25665	-1.41402	-1.28744	-0.438598	0.0213626	-0.676472
IMM_SNP_001_CASCADE_rs214334-SNP_23_A_C	chr1	19351135	19351160	rs214334-SNP	rs214334	G/A	basal_eQTL	19351148	19351157	23	A	C	TILE	ACCACACCCAGCTAATTTTTGTCTTT	o1	r1	GCCTAGACCACACCCAGCTAATTTTTGTCTTTCTAGGTCTTGATTCGCTTGACGCTGCTG	IMM_SNP_001_CASCADE_rs214334-SNP_23_A_C_o1_r1	440	-0.518502	-2.49241	-1.7756	-0.119617	0.676638	-1.10463	-1.45927	-2.65973	-0.0851108	0.136025	0.167344	-0.392814	-0.352731	-0.563887	-0.332612	-0.0900435	-0.737802	-3.20848	-0.960217	-0.376779	0.246429	-0.848632	-0.674554	-1.49319	-0.271013	-0.29363	-0.311905	-0.376104	0.333574	-0.710022
IMM_SNP_001_CASCADE_rs214334-SNP_23_A_G	chr1	19351135	19351160	rs214334-SNP	rs214334	G/A	basal_eQTL	19351148	19351157	23	A	G	TILE	ACCACACCCAGCTAATTTTTGTGTTT	o1	r1	GCCTAGACCACACCCAGCTAATTTTTGTGTTTCTAGGTCTTGATTCGCTTGACGCTGCTG	IMM_SNP_001_CASCADE_rs214334-SNP_23_A_G_o1_r1	441	-1.02781	-1.93758	-2.13916	-0.645359	0.95129	-1.31371	-2.99259	-4.74433	-0.166294	-0.524245	0.205559	-0.800728	-1.04027	-0.260539	0.143959	-0.753315	-1.53615	-1.90939	-1.64945	-0.934022	-0.11245	-0.702303	-1.95651	-2.75722	-0.320086	-0.824769	-0.279287	-0.838333	0.620598	-0.436093
IMM_SNP_001_CASCADE_rs214334-SNP_23_A_T	chr1	19351135	19351160	rs214334-SNP	rs214334	G/A	basal_eQTL	19351148	19351157	23	A	T	TILE	ACCACACCCAGCTAATTTTTGTTTTT	o1	r1	GCCTAGACCACACCCAGCTAATTTTTGTTTTTCTAGGTCTTGATTCGCTTGACGCTGCTG	IMM_SNP_001_CASCADE_rs214334-SNP_23_A_T_o1_r1	442	-1.10181	-2.79325	-2.13825	0.409183	0.234328	-1.21176	-2.46841	-2.50583	-0.163266	0.430378	0.145306	-0.271814	-0.902566	-0.303053	0.2417	1.26368	-2.29647	-1.55034	-2.12562	0.75737	-0.549814	-0.555387	-1.37754	-1.29613	-0.318255	-0.0568444	-0.330714	0.0888123	-0.128662	-0.474484
IMM_SNP_001_CASCADE_rs214334-SNP_24_T_A	chr1	19351135	19351160	rs214334-SNP	rs214334	G/A	basal_eQTL	19351148	19351158	24	T	A	TILE	ACCACACCCAGCTAATTTTTGTAATT	o1	r1	GCCTAGACCACACCCAGCTAATTTTTGTAATTCTAGGTCTTGATTCGCTTGACGCTGCTG	IMM_SNP_001_CASCADE_rs214334-SNP_24_T_A_o1_r1	443	-0.764592	-2.50583	-2.01794	-0.587659	0.460891	-1.54556	-2.92429	-3.1486	-0.0862545	0.682073	-0.738411	-0.266628	-1.32044	-0.575157	-0.694189	0.153102	-0.342591	-2.34091	-2.88213	-0.676916	-0.298089	-0.865024	-1.94486	-2.46756	-0.271704	0.145626	-1.08498	-0.573991	0.108107	-0.720199
IMM_SNP_001_CASCADE_rs214334-SNP_24_T_C	chr1	19351135	19351160	rs214334-SNP	rs214334	G/A	basal_eQTL	19351148	19351158	24	T	C	TILE	ACCACACCCAGCTAATTTTTGTACTT	o1	r1	GCCTAGACCACACCCAGCTAATTTTTGTACTTCTAGGTCTTGATTCGCTTGACGCTGCTG	IMM_SNP_001_CASCADE_rs214334-SNP_24_T_C_o1_r1	444	-0.589619	-2.07806	-1.87671	-0.348786	1.82968	-0.0791331	-1.82744	-3.12909	-0.129846	-0.211182	-0.0250369	-0.420086	-0.756428	-0.0690797	-0.160352	-1.19709	-0.914127	-2.0453	-0.601005	-0.449009	-0.00558035	0.0313398	-1.66257	-2.86223	-0.298054	-0.572933	-0.476105	-0.577588	1.53856	-0.263203
IMM_SNP_001_CASCADE_rs214334-SNP_24_T_G	chr1	19351135	19351160	rs214334-SNP	rs214334	G/A	basal_eQTL	19351148	19351158	24	T	G	TILE	ACCACACCCAGCTAATTTTTGTAGTT	o1	r1	GCCTAGACCACACCCAGCTAATTTTTGTAGTTCTAGGTCTTGATTCGCTTGACGCTGCTG	IMM_SNP_001_CASCADE_rs214334-SNP_24_T_G_o1_r1	445	-0.697113	-3.04364	-1.8522	-0.186782	0.0931848	-0.772437	-2.92862	-3.1314	-0.0107482	0.239837	0.391971	-0.767465	-0.49416	-0.336744	-0.477816	-0.727248	-0.793234	-1.50966	-1.24124	-0.249806	-0.283996	-0.834101	-1.8791	-2.06314	-0.226062	-0.210121	-0.120182	-0.435155	-0.276163	-0.504908
IMM_SNP_001_CASCADE_rs214334-SNP_25_T_A	chr1	19351135	19351160	rs214334-SNP	rs214334	G/A	basal_eQTL	19351148	19351159	25	T	A	TILE	ACCACACCCAGCTAATTTTTGTATAT	o1	r1	GCCTAGACCACACCCAGCTAATTTTTGTATATCTAGGTCTTGATTCGCTTGACGCTGCTG	IMM_SNP_001_CASCADE_rs214334-SNP_25_T_A_o1_r1	446	-1.09829	-2.55443	-1.80364	-0.603267	0.916587	-1.15871	-3.21017	-3.15943	0.0833025	-0.323373	-0.452448	-0.865425	-1.22136	-0.360103	-0.424479	-0.264001	-2.26296	-1.4627	-1.08119	-1.29339	-0.445993	-0.687246	-1.49094	-0.678969	-0.169211	-0.663182	-0.840909	-0.801326	0.584332	-0.526001
IMM_SNP_001_CASCADE_rs214334-SNP_25_T_C	chr1	19351135	19351160	rs214334-SNP	rs214334	G/A	basal_eQTL	19351148	19351159	25	T	C	TILE	ACCACACCCAGCTAATTTTTGTATCT	o1	r1	GCCTAGACCACACCCAGCTAATTTTTGTATCTCTAGGTCTTGATTCGCTTGACGCTGCTG	IMM_SNP_001_CASCADE_rs214334-SNP_25_T_C_o1_r1	447	-0.627261	-2.89321	-1.63347	-0.533166	-0.102887	-1.11514	-2.46995	-2.99505	0.32734	0.216654	0.307991	-0.465968	-0.504249	-0.168596	0.509102	-0.124969	-1.39096	-1.85463	0.0619248	-0.66799	-0.424804	-0.615182	-0.911615	-2.02055	-0.0216955	-0.228769	-0.19186	-0.724603	-0.481068	-0.353068
IMM_SNP_001_CASCADE_rs214334-SNP_25_T_G	chr1	19351135	19351160	rs214334-SNP	rs214334	G/A	basal_eQTL	19351148	19351159	25	T	G	TILE	ACCACACCCAGCTAATTTTTGTATGT	o1	r1	GCCTAGACCACACCCAGCTAATTTTTGTATGTCTAGGTCTTGATTCGCTTGACGCTGCTG	IMM_SNP_001_CASCADE_rs214334-SNP_25_T_G_o1_r1	448	-0.749075	-2.33292	-1.68886	-0.56124	0.611026	-1.19584	-2.09822	-3.526	0.42643	0.696732	-0.347548	-0.621892	-0.933028	-0.492913	-0.145215	0.152711	-1.99753	-2.96653	-0.869994	-0.885891	-0.191247	-0.872795	-2.04255	-1.70847	0.0382022	0.157418	-0.751374	-0.764376	0.265006	-0.645931
IMM_SNP_001_CASCADE_rs214334-SNP_26_T_A	chr1	19351135	19351160	rs214334-SNP	rs214334	G/A	basal_eQTL	19351148	19351160	26	T	A	TILE	ACCACACCCAGCTAATTTTTGTATTA	o1	r1	GCCTAGACCACACCCAGCTAATTTTTGTATTACTAGGTCTTGATTCGCTTGACGCTGCTG	IMM_SNP_001_CASCADE_rs214334-SNP_26_T_A_o1_r1	449	-0.588473	-2.83635	-2.15738	-0.304098	0.458278	-1.56198	-2.7658	-3.58378	-0.602023	-0.768321	-0.950147	-0.94149	-1.19261	-0.772153	0.00668069	-1.39307	-1.34568	-2.32984	-3.32799	-0.938493	-0.550678	-1.19375	-0.959395	-2.72733	-0.583474	-1.02111	-1.2657	-0.538299	0.105377	-0.898089
IMM_SNP_001_CASCADE_rs214334-SNP_26_T_C	chr1	19351135	19351160	rs214334-SNP	rs214334	G/A	basal_eQTL	19351148	19351160	26	T	C	TILE	ACCACACCCAGCTAATTTTTGTATTC	o1	r1	GCCTAGACCACACCCAGCTAATTTTTGTATTCCTAGGTCTTGATTCGCTTGACGCTGCTG	IMM_SNP_001_CASCADE_rs214334-SNP_26_T_C_o1_r1	450	-1.05814	-3.5319	-1.6761	-0.0936608	0.910742	-1.19812	-1.61739	-3.29369	-0.189085	1.16896	0.441725	-0.586434	-0.832428	-0.21322	-0.160003	0.264805	-2.14996	-2.63803	0.084285	-0.366513	0.254904	-0.791499	-1.04249	-1.44437	-0.333862	0.537289	-0.0777158	-0.353284	0.578224	-0.393364
IMM_SNP_001_CASCADE_rs214334-SNP_26_T_G	chr1	19351135	19351160	rs214334-SNP	rs214334	G/A	basal_eQTL	19351148	19351160	26	T	G	TILE	ACCACACCCAGCTAATTTTTGTATTG	o1	r1	GCCTAGACCACACCCAGCTAATTTTTGTATTGCTAGGTCTTGATTCGCTTGACGCTGCTG	IMM_SNP_001_CASCADE_rs214334-SNP_26_T_G_o1_r1	451	-0.734822	-2.23937	-1.93223	-0.0730008	0.548006	-1.27363	-2.10559	-3.29175	0.261872	0.881861	-0.161586	-0.531842	-0.818378	-0.430667	-0.418046	0.053911	-0.420487	-1.21396	-1.49256	-0.173142	-0.303581	-0.842952	-2.2512	-1.79451	-0.0612692	0.306341	-0.592653	-0.33512	0.199147	-0.589722
IMM_SNP_001_CASCADE_rs10799592-REF_1_A_C	chr1	19886241	19886266	rs10799592-REF	rs10799592	G/T	resp_eQTL	19886254	19886241	1	A	C	TILE	CCTTATCTAGTTGGGTCTTACTAAAT	o1	r1	GCCTAGCCTTATCTAGTTGGGTCTTACTAAATCTAGGTCTTGATTCGCTTGACGCTGCTG	IMM_SNP_001_CASCADE_rs10799592-REF_1_A_C_o1_r1	452	0.336277	-0.00121521	-0.18096	-0.0311509	-0.182411	-0.441639	-0.568234	0.51449	0.0114598	-0.295198	-0.022777	0.285603	-0.799026	-0.404152	-0.265045	-0.0417963	0.387477	-0.206637	-0.285158	0.450945	-0.495243	-0.426432	-0.547733	0.252348	0.111389	-0.459232	-0.474176	-0.15675	-0.564174	-0.565778
IMM_SNP_001_CASCADE_rs10799592-REF_1_A_G	chr1	19886241	19886266	rs10799592-REF	rs10799592	G/T	resp_eQTL	19886254	19886241	1	A	G	TILE	GCTTATCTAGTTGGGTCTTACTAAAT	o1	r1	GCCTAGGCTTATCTAGTTGGGTCTTACTAAATCTAGGTCTTGATTCGCTTGACGCTGCTG	IMM_SNP_001_CASCADE_rs10799592-REF_1_A_G_o1_r1	453	0.253139	0.27531	-0.792773	-0.735211	-0.516055	-0.892941	-0.410658	-0.253265	0.0695059	-0.330058	0.00795486	0.21041	-0.486099	-0.715089	-0.417762	0.224064	0.627316	0.0911962	-1.07331	-0.139778	-0.573966	-0.932556	-0.590506	0.0684192	0.0377327	-0.161272	-0.447946	-0.213563	-0.855427	-0.846559
IMM_SNP_001_CASCADE_rs10799592-REF_1_A_T	chr1	19886241	19886266	rs10799592-REF	rs10799592	G/T	resp_eQTL	19886254	19886241	1	A	T	TILE	TCTTATCTAGTTGGGTCTTACTAAAT	o1	r1	GCCTAGTCTTATCTAGTTGGGTCTTACTAAATCTAGGTCTTGATTCGCTTGACGCTGCTG	IMM_SNP_001_CASCADE_rs10799592-REF_1_A_T_o1_r1	454	-0.0608141	0.519333	-0.0883506	0.147738	-0.607895	-0.108793	-0.16645	0.304482	-0.133846	0.124787	-0.469025	0.185914	-0.437135	-0.578784	-0.574498	-0.0255745	-0.00299325	0.664119	-0.35039	0.518336	-0.678734	-0.347251	-0.412076	0.0587051	-0.240413	0.101666	-0.582706	-0.141048	-0.809522	-0.312635
IMM_SNP_001_CASCADE_rs10799592-REF_2_C_A	chr1	19886241	19886266	rs10799592-REF	rs10799592	G/T	resp_eQTL	19886254	19886242	2	C	A	TILE	AATTATCTAGTTGGGTCTTACTAAAT	o1	r1	GCCTAGAATTATCTAGTTGGGTCTTACTAAATCTAGGTCTTGATTCGCTTGACGCTGCTG	IMM_SNP_001_CASCADE_rs10799592-REF_2_C_A_o1_r1	455	0.399596	0.162226	-0.0918338	-0.271361	-0.6624	-0.349749	-0.822749	0.931287	0.303422	0.793356	-0.865859	0.103786	-0.0696058	-0.561569	-0.457276	0.581411	1.36877	0.880576	-0.926796	-0.0615993	-0.265493	-0.529408	-0.915264	0.91172	0.167486	0.235145	-0.586488	-0.294123	-0.464955	-0.532347
IMM_SNP_001_CASCADE_rs10799592-REF_2_C_G	chr1	19886241	19886266	rs10799592-REF	rs10799592	G/T	resp_eQTL	19886254	19886242	2	C	G	TILE	AGTTATCTAGTTGGGTCTTACTAAAT	o1	r1	GCCTAGAGTTATCTAGTTGGGTCTTACTAAATCTAGGTCTTGATTCGCTTGACGCTGCTG	IMM_SNP_001_CASCADE_rs10799592-REF_2_C_G_o1_r1	456	0.284382	0.976843	-0.184565	-0.362141	-0.000809064	-0.262111	0.503248	1.09881	0.150707	1.4066	0.29801	0.178606	-0.369489	-0.239336	0.0670973	0.363908	0.775196	1.7216	0.0706657	0.106673	-0.158334	-0.200494	0.456324	0.597073	0.0654125	0.728453	-0.200379	-0.237592	-0.374392	-0.416947
IMM_SNP_001_CASCADE_rs10799592-REF_2_C_T	chr1	19886241	19886266	rs10799592-REF	rs10799592	G/T	resp_eQTL	19886254	19886242	2	C	T	TILE	ATTTATCTAGTTGGGTCTTACTAAAT	o1	r1	GCCTAGATTTATCTAGTTGGGTCTTACTAAATCTAGGTCTTGATTCGCTTGACGCTGCTG	IMM_SNP_001_CASCADE_rs10799592-REF_2_C_T_o1_r1	457	0.17984	0.131036	-0.329716	-0.386965	-0.561935	-0.889125	-0.652782	-0.534461	0.213755	0.807707	0.324513	-0.0106192	-0.115787	-0.222916	0.066919	1.01478	0.842786	0.359537	-0.305437	-0.0919205	-0.469759	-0.546944	-0.690079	0.365916	-0.0272063	0.246689	-0.177758	-0.380562	-0.508251	-0.40212
IMM_SNP_001_CASCADE_rs10799592-REF_3_T_A	chr1	19886241	19886266	rs10799592-REF	rs10799592	G/T	resp_eQTL	19886254	19886243	3	T	A	TILE	ACATATCTAGTTGGGTCTTACTAAAT	o1	r1	GCCTAGACATATCTAGTTGGGTCTTACTAAATCTAGGTCTTGATTCGCTTGACGCTGCTG	IMM_SNP_001_CASCADE_rs10799592-REF_3_T_A_o1_r1	458	0.374141	1.42182	0.309814	-0.627335	-0.338198	0.179795	-0.337467	-0.204402	0.246677	0.452719	0.335663	0.0586992	-0.205928	-0.479603	0.540297	0.041651	1.22258	1.47083	0.510427	-0.245	-0.321133	-0.483792	0.0243272	0.0376312	0.144935	1.07411	-0.15048	-0.328189	-0.59276	-0.0494893
IMM_SNP_001_CASCADE_rs10799592-REF_3_T_C	chr1	19886241	19886266	rs10799592-REF	rs10799592	G/T	resp_eQTL	19886254	19886243	3	T	C	TILE	ACCTATCTAGTTGGGTCTTACTAAAT	o1	r1	GCCTAGACCTATCTAGTTGGGTCTTACTAAATCTAGGTCTTGATTCGCTTGACGCTGCTG	IMM_SNP_001_CASCADE_rs10799592-REF_3_T_C_o1_r1	459	-0.225389	0.421929	0.409828	-0.541676	0.164011	-0.793579	-0.16747	0.464021	0.383773	0.606858	-0.251084	0.355793	-0.523278	-0.777716	0.138604	0.191456	0.826474	0.757667	0.634158	-0.231922	-0.463763	-0.887314	0.18044	0.386607	0.0124165	0.0851207	-0.0419095	-0.103718	-0.202146	-0.903112
IMM_SNP_001_CASCADE_rs10799592-REF_3_T_G	chr1	19886241	19886266	rs10799592-REF	rs10799592	G/T	resp_eQTL	19886254	19886243	3	T	G	TILE	ACGTATCTAGTTGGGTCTTACTAAAT	o1	r1	GCCTAGACGTATCTAGTTGGGTCTTACTAAATCTAGGTCTTGATTCGCTTGACGCTGCTG	IMM_SNP_001_CASCADE_rs10799592-REF_3_T_G_o1_r1	460	0.247954	0.546008	0.741328	-0.526661	0.542936	-0.28213	0.334972	-0.200023	0.148397	0.254587	-0.139836	0.328642	0.395821	-0.561656	-0.00969906	-0.254652	0.729282	0.698668	0.844284	-0.110216	0.612658	-0.296695	0.302911	-0.278578	0.0331396	0.130409	0.317949	-0.124232	0.193849	-0.470689
IMM_SNP_001_CASCADE_rs10799592-REF_4_T_A	chr1	19886241	19886266	rs10799592-REF	rs10799592	G/T	resp_eQTL	19886254	19886244	4	T	A	TILE	ACTAATCTAGTTGGGTCTTACTAAAT	o1	r1	GCCTAGACTAATCTAGTTGGGTCTTACTAAATCTAGGTCTTGATTCGCTTGACGCTGCTG	IMM_SNP_001_CASCADE_rs10799592-REF_4_T_A_o1_r1	461	-0.091561	1.11045	0.30968	-0.641323	-0.255767	-0.237827	0.758295	0.978536	0.00692141	0.294755	0.226321	0.049692	-0.350451	-0.302746	-0.319089	-0.784987	0.152141	1.0518	0.510207	-0.713098	-0.349352	-0.208846	0.606367	-0.0219143	-0.215381	0.738597	-0.150625	-0.334994	-0.640835	-0.430292
IMM_SNP_001_CASCADE_rs10799592-REF_4_T_C	chr1	19886241	19886266	rs10799592-REF	rs10799592	G/T	resp_eQTL	19886254	19886244	4	T	C	TILE	ACTCATCTAGTTGGGTCTTACTAAAT	o1	r1	GCCTAGACTCATCTAGTTGGGTCTTACTAAATCTAGGTCTTGATTCGCTTGACGCTGCTG	IMM_SNP_001_CASCADE_rs10799592-REF_4_T_C_o1_r1	462	0.126399	0.594651	0.734942	-0.733615	0.142279	-0.579769	0.878885	0.49878	0.436939	0.736867	0.540035	0.311537	-0.760333	-0.136286	0.504193	-0.117001	1.06405	0.983185	0.767153	-0.363692	-0.431345	-0.163692	1.14506	-0.0594193	0.0445545	0.189704	0.311016	-0.137156	-0.224857	-0.323891
IMM_SNP_001_CASCADE_rs10799592-REF_4_T_G	chr1	19886241	19886266	rs10799592-REF	rs10799592	G/T	resp_eQTL	19886254	19886244	4	T	G	TILE	ACTGATCTAGTTGGGTCTTACTAAAT	o1	r1	GCCTAGACTGATCTAGTTGGGTCTTACTAAATCTAGGTCTTGATTCGCTTGACGCTGCTG	IMM_SNP_001_CASCADE_rs10799592-REF_4_T_G_o1_r1	463	0.18226	0.517807	0.0781763	-0.429801	-0.226241	0.0988083	0.656397	-0.175321	-0.0511347	-0.0391309	0.00973578	0.26701	-0.526039	-0.592488	0.255706	-0.387281	0.532851	0.250913	0.128884	0.0476694	-0.319675	-0.359048	0.641848	-0.35922	-0.0250621	0.100022	-0.401934	-0.170798	-0.609979	-0.123336
IMM_SNP_001_CASCADE_rs10799592-REF_5_A_C	chr1	19886241	19886266	rs10799592-REF	rs10799592	G/T	resp_eQTL	19886254	19886245	5	A	C	TILE	ACTTCTCTAGTTGGGTCTTACTAAAT	o1	r1	GCCTAGACTTCTCTAGTTGGGTCTTACTAAATCTAGGTCTTGATTCGCTTGACGCTGCTG	IMM_SNP_001_CASCADE_rs10799592-REF_5_A_C_o1_r1	464	0.10151	0.531057	-0.294688	0.0832922	-0.109949	2.63711	0.228678	0.138402	0.409278	0.0758049	0.365897	0.373496	-0.416869	-0.061345	-0.0832193	-0.151106	0.953444	0.347483	-0.0429768	0.550265	-0.200888	NA	0.020871	-0.0202704	0.0278341	0.114298	-0.142436	-0.0903421	-0.488448	2.19118
IMM_SNP_001_CASCADE_rs10799592-REF_5_A_G	chr1	19886241	19886266	rs10799592-REF	rs10799592	G/T	resp_eQTL	19886254	19886245	5	A	G	TILE	ACTTGTCTAGTTGGGTCTTACTAAAT	o1	r1	GCCTAGACTTGTCTAGTTGGGTCTTACTAAATCTAGGTCTTGATTCGCTTGACGCTGCTG	IMM_SNP_001_CASCADE_rs10799592-REF_5_A_G_o1_r1	465	0.106278	0.526039	-0.577213	-0.53893	-0.0608458	-0.184341	-0.629984	0.362993	0.301132	0.301837	0.214385	0.435944	-0.537314	0.19158	-0.222303	-0.921785	0.719826	0.863042	-0.0921477	-0.129652	-0.496762	0.284265	-0.726543	-0.249521	-0.0375375	0.108891	-0.271754	-0.0431594	-0.437133	-0.0278234
IMM_SNP_001_CASCADE_rs10799592-REF_5_A_T	chr1	19886241	19886266	rs10799592-REF	rs10799592	G/T	resp_eQTL	19886254	19886245	5	A	T	TILE	ACTTTTCTAGTTGGGTCTTACTAAAT	o1	r1	GCCTAGACTTTTCTAGTTGGGTCTTACTAAATCTAGGTCTTGATTCGCTTGACGCTGCTG	IMM_SNP_001_CASCADE_rs10799592-REF_5_A_T_o1_r1	466	0.719936	0.427037	-0.0403081	0.382162	0.064083	-0.251436	-0.339244	0.633162	-0.155643	-0.61362	0.80888	0.251683	-0.731938	-0.522517	0.124351	-0.355489	0.242721	-0.391286	0.528049	0.655294	-0.275752	-0.24062	0.0113367	0.236004	0.451291	0.00221597	0.235658	0.0650555	-0.306576	-0.442702
IMM_SNP_001_CASCADE_rs10799592-REF_6_T_A	chr1	19886241	19886266	rs10799592-REF	rs10799592	G/T	resp_eQTL	19886254	19886246	6	T	A	TILE	ACTTAACTAGTTGGGTCTTACTAAAT	o1	r1	GCCTAGACTTAACTAGTTGGGTCTTACTAAATCTAGGTCTTGATTCGCTTGACGCTGCTG	IMM_SNP_001_CASCADE_rs10799592-REF_6_T_A_o1_r1	467	-0.112599	0.519596	0.573274	1.57272	-0.0662007	-0.205271	-0.441778	0.958713	0.231991	0.335389	-0.0820493	0.416535	-0.582501	-0.450996	0.249241	0.058617	0.0349127	0.730075	0.524031	1.34482	-0.360129	-0.268457	-0.513702	0.718763	-0.0793319	0.101949	0.135518	1.11178	-0.442729	-0.400607
IMM_SNP_001_CASCADE_rs10799592-REF_6_T_C	chr1	19886241	19886266	rs10799592-REF	rs10799592	G/T	resp_eQTL	19886254	19886246	6	T	C	TILE	ACTTACCTAGTTGGGTCTTACTAAAT	o1	r1	GCCTAGACTTACCTAGTTGGGTCTTACTAAATCTAGGTCTTGATTCGCTTGACGCTGCTG	IMM_SNP_001_CASCADE_rs10799592-REF_6_T_C_o1_r1	468	0.14141	0.475234	0.54683	-0.450776	-0.0233141	-0.167676	0.0692311	1.13085	0.580201	0.254945	0.184158	0.181356	-0.413381	-0.314991	0.605275	0.31048	1.0037	0.435331	0.417381	-0.195359	-0.0715912	-0.18459	0.445484	0.641957	0.131153	0.0541487	0.106812	-0.235515	-0.39791	-0.366326
IMM_SNP_001_CASCADE_rs10799592-REF_6_T_G	chr1	19886241	19886266	rs10799592-REF	rs10799592	G/T	resp_eQTL	19886254	19886246	6	T	G	TILE	ACTTAGCTAGTTGGGTCTTACTAAAT	o1	r1	GCCTAGACTTAGCTAGTTGGGTCTTACTAAATCTAGGTCTTGATTCGCTTGACGCTGCTG	IMM_SNP_001_CASCADE_rs10799592-REF_6_T_G_o1_r1	469	0.0681582	0.882147	0.412943	-0.0963285	-0.476611	-0.529395	0.437504	0.489222	-0.0197384	0.733203	-0.0212825	0.215296	0.0643083	-0.591708	0.00963569	0.191371	0.243463	1.02473	0.0984729	0.263828	-0.252178	-0.606991	0.420477	0.402654	-0.12615	0.492602	-0.038529	-0.209871	-0.339407	-0.696154
IMM_SNP_001_CASCADE_rs10799592-REF_7_C_A	chr1	19886241	19886266	rs10799592-REF	rs10799592	G/T	resp_eQTL	19886254	19886247	7	C	A	TILE	ACTTATATAGTTGGGTCTTACTAAAT	o1	r1	GCCTAGACTTATATAGTTGGGTCTTACTAAATCTAGGTCTTGATTCGCTTGACGCTGCTG	IMM_SNP_001_CASCADE_rs10799592-REF_7_C_A_o1_r1	470	0.0716278	1.18084	-0.00405031	-0.208974	0.223055	-0.324268	-0.334182	0.393214	0.047009	0.975194	0.00768895	0.0599137	-0.781552	-0.330585	-0.744266	-0.157523	0.449954	1.64343	0.0261268	-0.0376596	-0.0336352	-0.30127	-0.848123	0.0429144	-0.123077	0.814448	-0.448173	-0.327271	-0.140442	-0.499346
IMM_SNP_001_CASCADE_rs10799592-REF_7_C_G	chr1	19886241	19886266	rs10799592-REF	rs10799592	G/T	resp_eQTL	19886254	19886247	7	C	G	TILE	ACTTATGTAGTTGGGTCTTACTAAAT	o1	r1	GCCTAGACTTATGTAGTTGGGTCTTACTAAATCTAGGTCTTGATTCGCTTGACGCTGCTG	IMM_SNP_001_CASCADE_rs10799592-REF_7_C_G_o1_r1	471	0.542473	0.595054	-0.238231	0.219525	-0.134027	-0.462361	-0.276398	0.372611	0.608829	1.31471	0.0226543	0.238544	0.0592708	-0.538748	0.059269	-0.553787	1.74123	1.0368	-0.312904	0.522686	-0.0594002	-0.528006	0.164454	-0.0556785	0.294068	0.654534	-0.4354	-0.0779334	-0.34413	-0.63503
IMM_SNP_001_CASCADE_rs10799592-REF_7_C_T	chr1	19886241	19886266	rs10799592-REF	rs10799592	G/T	resp_eQTL	19886254	19886247	7	C	T	TILE	ACTTATTTAGTTGGGTCTTACTAAAT	o1	r1	GCCTAGACTTATTTAGTTGGGTCTTACTAAATCTAGGTCTTGATTCGCTTGACGCTGCTG	IMM_SNP_001_CASCADE_rs10799592-REF_7_C_T_o1_r1	472	-0.0375234	0.904667	-0.158225	0.469941	-0.225522	-0.251239	0.604139	1.35361	0.415671	0.419145	0.551305	-0.264176	-0.242472	-0.205319	0.612999	0.45708	1.01397	0.951003	-0.0366782	0.214509	-0.274384	-0.20776	1.01792	0.716436	0.0316987	0.516868	0.0158127	0.14223	-0.609228	-0.386229
IMM_SNP_001_CASCADE_rs10799592-REF_8_T_A	chr1	19886241	19886266	rs10799592-REF	rs10799592	G/T	resp_eQTL	19886254	19886248	8	T	A	TILE	ACTTATCAAGTTGGGTCTTACTAAAT	o1	r1	GCCTAGACTTATCAAGTTGGGTCTTACTAAATCTAGGTCTTGATTCGCTTGACGCTGCTG	IMM_SNP_001_CASCADE_rs10799592-REF_8_T_A_o1_r1	473	0.275904	0.460426	0.691372	-0.419031	-0.402133	-0.584424	0.466473	0.522625	0.539478	0.628909	-0.229756	0.281299	-0.14962	-0.540419	-0.00617317	0.092458	1.406	0.849037	0.731962	0.184056	-0.338207	-0.609548	0.688015	0.372243	0.106537	0.10286	0.263719	-0.160003	-0.53997	-0.68883
IMM_SNP_001_CASCADE_rs10799592-REF_8_T_C	chr1	19886241	19886266	rs10799592-REF	rs10799592	G/T	resp_eQTL	19886254	19886248	8	T	C	TILE	ACTTATCCAGTTGGGTCTTACTAAAT	o1	r1	GCCTAGACTTATCCAGTTGGGTCTTACTAAATCTAGGTCTTGATTCGCTTGACGCTGCTG	IMM_SNP_001_CASCADE_rs10799592-REF_8_T_C_o1_r1	474	0.462309	1.00276	0.629285	-0.126166	0.848529	-0.344321	0.947505	1.06028	0.0897051	-0.00410526	0.1497	0.250589	-0.679403	-0.778946	0.66371	0.538397	1.42179	1.36284	0.274305	0.429524	-0.433351	-0.517469	1.32054	1.02498	0.223047	0.622569	0.196321	-0.183205	0.513208	-0.527397
IMM_SNP_001_CASCADE_rs10799592-REF_8_T_G	chr1	19886241	19886266	rs10799592-REF	rs10799592	G/T	resp_eQTL	19886254	19886248	8	T	G	TILE	ACTTATCGAGTTGGGTCTTACTAAAT	o1	r1	GCCTAGACTTATCGAGTTGGGTCTTACTAAATCTAGGTCTTGATTCGCTTGACGCTGCTG	IMM_SNP_001_CASCADE_rs10799592-REF_8_T_G_o1_r1	475	0.493852	0.870806	0.370831	-0.354183	1.14789	-0.228211	0.234956	1.25822	-0.0128701	0.0532135	0.0978387	0.462531	0.455166	-0.759701	-0.209655	0.377966	0.632326	0.929428	0.461159	0.163064	0.991174	-0.547984	0.144198	1.00767	0.250992	0.480382	-0.0842426	-0.0230714	0.826053	-0.421524
IMM_SNP_001_CASCADE_rs10799592-REF_9_A_C	chr1	19886241	19886266	rs10799592-REF	rs10799592	G/T	resp_eQTL	19886254	19886249	9	A	C	TILE	ACTTATCTCGTTGGGTCTTACTAAAT	o1	r1	GCCTAGACTTATCTCGTTGGGTCTTACTAAATCTAGGTCTTGATTCGCTTGACGCTGCTG	IMM_SNP_001_CASCADE_rs10799592-REF_9_A_C_o1_r1	476	0.3829	0.941786	-0.0684588	0.205315	0.666217	-0.234279	1.35497	1.19922	0.29863	0.629302	0.668927	0.296283	0.545441	-0.475648	-0.0542713	0.48494	1.51243	1.0291	0.359297	0.615918	0.672209	-0.33115	0.329159	0.88101	0.152694	0.556864	0.116206	-0.0904275	0.322684	-0.427057
IMM_SNP_001_CASCADE_rs10799592-REF_9_A_G	chr1	19886241	19886266	rs10799592-REF	rs10799592	G/T	resp_eQTL	19886254	19886249	9	A	G	TILE	ACTTATCTGGTTGGGTCTTACTAAAT	o1	r1	GCCTAGACTTATCTGGTTGGGTCTTACTAAATCTAGGTCTTGATTCGCTTGACGCTGCTG	IMM_SNP_001_CASCADE_rs10799592-REF_9_A_G_o1_r1	477	0.327355	1.28825	-0.0676115	0.305847	-0.167865	-0.0223506	0.172171	1.39518	-0.12532	0.0966499	0.265873	0.103346	-0.357978	-0.525056	-0.111174	0.0903478	0.85428	1.47774	-0.111252	0.78604	-0.235813	-0.2318	0.096783	1.5896	0.103485	0.930182	-0.227808	-0.00203997	-0.548973	-0.233813
IMM_SNP_001_CASCADE_rs10799592-REF_9_A_T	chr1	19886241	19886266	rs10799592-REF	rs10799592	G/T	resp_eQTL	19886254	19886249	9	A	T	TILE	ACTTATCTTGTTGGGTCTTACTAAAT	o1	r1	GCCTAGACTTATCTTGTTGGGTCTTACTAAATCTAGGTCTTGATTCGCTTGACGCTGCTG	IMM_SNP_001_CASCADE_rs10799592-REF_9_A_T_o1_r1	478	0.427882	0.603659	-0.446153	1.1925	-0.355859	-0.264802	0.419418	1.40843	0.815506	0.00864221	0.137553	0.219568	0.474445	-0.266272	-0.0339164	0.00120706	2.00885	0.63178	0.0409576	1.56008	-0.282026	-0.220014	0.222294	0.419219	0.273389	0.192528	-0.337332	0.777496	0.045105	-0.441271
IMM_SNP_001_CASCADE_rs10799592-REF_10_G_A	chr1	19886241	19886266	rs10799592-REF	rs10799592	G/T	resp_eQTL	19886254	19886250	10	G	A	TILE	ACTTATCTAATTGGGTCTTACTAAAT	o1	r1	GCCTAGACTTATCTAATTGGGTCTTACTAAATCTAGGTCTTGATTCGCTTGACGCTGCTG	IMM_SNP_001_CASCADE_rs10799592-REF_10_G_A_o1_r1	479	0.378731	0.591637	0.475718	0.146801	0.251904	-0.499595	-0.729874	0.547456	0.235609	0.722678	-0.601122	0.129255	-0.694753	0.0208447	0.105793	0.369851	0.810686	0.971801	0.0532169	0.440937	0.0989958	-0.0884097	-0.836029	0.530434	0.149001	0.179574	0.0296167	-0.141872	-0.110294	-0.182
IMM_SNP_001_CASCADE_rs10799592-REF_10_G_C	chr1	19886241	19886266	rs10799592-REF	rs10799592	G/T	resp_eQTL	19886254	19886250	10	G	C	TILE	ACTTATCTACTTGGGTCTTACTAAAT	o1	r1	GCCTAGACTTATCTACTTGGGTCTTACTAAATCTAGGTCTTGATTCGCTTGACGCTGCTG	IMM_SNP_001_CASCADE_rs10799592-REF_10_G_C_o1_r1	480	0.235288	0.52799	-0.242084	0.104338	0.511838	0.0436348	-0.0216302	0.896385	0.128	0.782241	0.556521	0.270179	-0.183063	-0.523022	-0.105968	0.310404	0.708061	0.956053	0.299402	0.512416	0.120465	-0.151014	-0.0370778	0.781845	0.0219179	0.226204	0.0202652	-0.168404	0.161349	-0.173645
IMM_SNP_001_CASCADE_rs10799592-REF_10_G_T	chr1	19886241	19886266	rs10799592-REF	rs10799592	G/T	resp_eQTL	19886254	19886250	10	G	T	TILE	ACTTATCTATTTGGGTCTTACTAAAT	o1	r1	GCCTAGACTTATCTATTTGGGTCTTACTAAATCTAGGTCTTGATTCGCTTGACGCTGCTG	IMM_SNP_001_CASCADE_rs10799592-REF_10_G_T_o1_r1	481	0.149361	1.05143	-0.381089	0.764381	-0.328569	0.302759	-0.499705	0.269642	0.576881	0.501635	0.0426634	-0.133667	-0.0604463	-0.38946	-0.172874	0.643035	1.42991	1.04074	-0.434427	0.333539	-0.144738	0.259817	-0.283724	0.325735	0.129146	0.675009	-0.418322	0.401099	-0.456368	0.0626335
IMM_SNP_001_CASCADE_rs10799592-REF_11_T_A	chr1	19886241	19886266	rs10799592-REF	rs10799592	G/T	resp_eQTL	19886254	19886251	11	T	A	TILE	ACTTATCTAGATGGGTCTTACTAAAT	o1	r1	GCCTAGACTTATCTAGATGGGTCTTACTAAATCTAGGTCTTGATTCGCTTGACGCTGCTG	IMM_SNP_001_CASCADE_rs10799592-REF_11_T_A_o1_r1	482	0.0346304	0.578542	0.107177	-0.410152	-0.315877	-0.631594	0.191106	0.984614	0.168042	0.0495197	-0.0580014	-0.0797778	-0.783951	-0.6046	-0.390311	-0.725637	0.560059	0.442027	-0.0263531	-0.247147	-0.662772	-0.703508	-0.155968	-0.291717	-0.117987	0.165464	-0.370452	-0.432815	-0.703653	-0.746786
IMM_SNP_001_CASCADE_rs10799592-REF_11_T_C	chr1	19886241	19886266	rs10799592-REF	rs10799592	G/T	resp_eQTL	19886254	19886251	11	T	C	TILE	ACTTATCTAGCTGGGTCTTACTAAAT	o1	r1	GCCTAGACTTATCTAGCTGGGTCTTACTAAATCTAGGTCTTGATTCGCTTGACGCTGCTG	IMM_SNP_001_CASCADE_rs10799592-REF_11_T_C_o1_r1	483	0.268912	1.51934	1.26947	-0.256518	0.624622	-0.153117	0.45641	1.50121	0.191515	-0.520268	0.118031	0.177677	-0.824029	-0.678054	-0.0667109	-0.24094	1.21588	1.25611	0.51364	0.0760152	-0.267393	-0.265853	0.672792	-0.125984	0.0517075	1.17919	0.891271	-0.238295	0.279215	-0.353051
IMM_SNP_001_CASCADE_rs10799592-REF_11_T_G	chr1	19886241	19886266	rs10799592-REF	rs10799592	G/T	resp_eQTL	19886254	19886251	11	T	G	TILE	ACTTATCTAGGTGGGTCTTACTAAAT	o1	r1	GCCTAGACTTATCTAGGTGGGTCTTACTAAATCTAGGTCTTGATTCGCTTGACGCTGCTG	IMM_SNP_001_CASCADE_rs10799592-REF_11_T_G_o1_r1	484	0.470443	1.64869	0.708558	-0.448274	0.210686	-0.244426	0.324035	0.780791	0.0874222	-1.1956	-0.507896	0.0944487	-0.386984	-0.215309	-0.271259	-0.699668	1.38035	0.855805	0.114852	0.0367209	0.0141295	-0.173074	0.503611	-0.196054	0.230254	1.31856	0.282375	-0.301178	-0.153368	-0.395251
IMM_SNP_001_CASCADE_rs10799592-REF_12_T_A	chr1	19886241	19886266	rs10799592-REF	rs10799592	G/T	resp_eQTL	19886254	19886252	12	T	A	TILE	ACTTATCTAGTAGGGTCTTACTAAAT	o1	r1	GCCTAGACTTATCTAGTAGGGTCTTACTAAATCTAGGTCTTGATTCGCTTGACGCTGCTG	IMM_SNP_001_CASCADE_rs10799592-REF_12_T_A_o1_r1	485	-0.0833469	0.490509	0.296945	-0.309551	0.506264	0.286796	0.185186	1.25329	-0.317188	-0.12744	-0.258687	0.0785741	-0.333631	-0.186674	0.233926	-0.464818	-0.0728833	0.0513591	0.374526	-0.0378985	-0.0342512	-0.0546094	0.413172	0.567741	-0.260376	0.0706078	-0.16445	-0.313172	0.155524	0.048078
IMM_SNP_001_CASCADE_rs10799592-REF_12_T_C	chr1	19886241	19886266	rs10799592-REF	rs10799592	G/T	resp_eQTL	19886254	19886252	12	T	C	TILE	ACTTATCTAGTCGGGTCTTACTAAAT	o1	r1	GCCTAGACTTATCTAGTCGGGTCTTACTAAATCTAGGTCTTGATTCGCTTGACGCTGCTG	IMM_SNP_001_CASCADE_rs10799592-REF_12_T_C_o1_r1	486	0.259884	0.676756	1.01466	-0.643671	0.258363	-0.115539	0.705767	0.78716	0.277589	0.3361	0.0903028	0.203784	0.31175	-0.315536	0.0618831	-0.843773	1.06218	0.839379	0.393232	0.183303	0.30579	-0.233236	0.634621	0.678135	0.0437089	0.271291	0.614666	-0.218569	-0.103544	-0.318785
IMM_SNP_001_CASCADE_rs10799592-REF_12_T_G	chr1	19886241	19886266	rs10799592-REF	rs10799592	G/T	resp_eQTL	19886254	19886252	12	T	G	TILE	ACTTATCTAGTGGGGTCTTACTAAAT	o1	r1	GCCTAGACTTATCTAGTGGGGTCTTACTAAATCTAGGTCTTGATTCGCTTGACGCTGCTG	IMM_SNP_001_CASCADE_rs10799592-REF_12_T_G_o1_r1	487	0.406642	1.19467	0.314769	-0.335555	0.190627	-0.0109053	-0.0359407	1.52018	0.0565065	-0.104103	-1.18112	-0.039806	-0.333047	-0.270199	0.515844	0.00157471	1.15635	0.471114	-0.601655	-0.00871508	-0.256436	-0.178069	0.766995	0.82451	0.173729	0.829347	-0.145101	-0.402615	-0.174332	-0.223377
IMM_SNP_001_CASCADE_rs10799592-REF_13_G_A	chr1	19886241	19886266	rs10799592-REF	rs10799592	G/T	resp_eQTL	19886254	19886253	13	G	A	TILE	ACTTATCTAGTTAGGTCTTACTAAAT	o1	r1	GCCTAGACTTATCTAGTTAGGTCTTACTAAATCTAGGTCTTGATTCGCTTGACGCTGCTG	IMM_SNP_001_CASCADE_rs10799592-REF_13_G_A_o1_r1	488	0.120188	0.803074	-0.0882985	-0.319193	-0.641217	-0.17024	0.778973	0.630942	0.337967	0.478363	0.110917	-0.131802	-0.802417	-0.478362	-0.600715	-0.856246	0.85601	0.827115	-0.116224	-0.174456	-0.816958	-0.160976	0.501786	-0.184435	-0.0152719	0.407401	-0.360066	-0.472123	-1.04365	-0.368664
IMM_SNP_001_CASCADE_rs10799592-REF_13_G_C	chr1	19886241	19886266	rs10799592-REF	rs10799592	G/T	resp_eQTL	19886254	19886253	13	G	C	TILE	ACTTATCTAGTTCGGTCTTACTAAAT	o1	r1	GCCTAGACTTATCTAGTTCGGTCTTACTAAATCTAGGTCTTGATTCGCTTGACGCTGCTG	IMM_SNP_001_CASCADE_rs10799592-REF_13_G_C_o1_r1	489	0.0021166	0.683454	0.235022	-0.0929244	1.1147	-0.0189215	0.0272166	0.235371	0.0320952	-0.193876	0.271059	0.215962	0.648499	-0.328757	-0.606468	-0.972141	0.308381	0.944399	0.387234	0.287569	1.12454	0.0427096	-1.01642	-0.0334775	-0.18466	0.278508	-0.223382	-0.209368	0.791367	-0.230686
IMM_SNP_001_CASCADE_rs10799592-REF_13_G_T	chr1	19886241	19886266	rs10799592-REF	rs10799592	G/T	resp_eQTL	19886254	19886253	13	G	T	TILE	ACTTATCTAGTTTGGTCTTACTAAAT	o1	r1	GCCTAGACTTATCTAGTTTGGTCTTACTAAATCTAGGTCTTGATTCGCTTGACGCTGCTG	IMM_SNP_001_CASCADE_rs10799592-REF_13_G_T_o1_r1	490	0.0401089	0.184451	-0.610535	-0.0349786	-0.0524638	-0.546693	-0.208715	0.619452	0.315201	0.394449	0.400996	0.0429003	-0.254139	-0.461194	-0.477402	-0.26867	0.719307	0.495435	-0.194875	0.191931	-0.123608	-0.532141	-0.583894	0.246173	-0.0290334	-0.0857466	-0.112479	-0.301691	-0.428373	-0.617288
IMM_SNP_001_CASCADE_rs10799592-REF_14_G_A	chr1	19886241	19886266	rs10799592-REF	rs10799592	G/T	resp_eQTL	19886254	19886254	14	G	A	TILE	ACTTATCTAGTTGAGTCTTACTAAAT	o1	r1	GCCTAGACTTATCTAGTTGAGTCTTACTAAATCTAGGTCTTGATTCGCTTGACGCTGCTG	IMM_SNP_001_CASCADE_rs10799592-REF_14_G_A_o1_r1	491	-0.0371031	0.00128165	-0.474937	-0.29388	0.0685223	-0.493352	-0.408209	0.438315	-0.0755258	0.328623	0.594315	0.0239127	-0.573858	0.0993586	-0.0440798	-1.22846	0.144312	-0.00277421	0.223007	-0.0625537	-0.108733	-0.41157	-0.458322	-0.351782	-0.219407	-0.138699	0.0525228	-0.354472	-0.301937	-0.111101
IMM_SNP_001_CASCADE_rs10799592-REF_14_G_C	chr1	19886241	19886266	rs10799592-REF	rs10799592	G/T	resp_eQTL	19886254	19886254	14	G	C	TILE	ACTTATCTAGTTGCGTCTTACTAAAT	o1	r1	GCCTAGACTTATCTAGTTGCGTCTTACTAAATCTAGGTCTTGATTCGCTTGACGCTGCTG	IMM_SNP_001_CASCADE_rs10799592-REF_14_G_C_o1_r1	492	-0.0500876	0.84035	0.100775	-0.199092	1.08962	-0.228277	0.973191	1.36813	0.0246422	0.185185	0.315205	0.118216	1.22423	-0.409247	-0.0115159	0.725553	0.207026	1.20902	0.312357	0.149358	1.28146	-0.319396	0.437241	1.23985	-0.204669	0.447565	-0.185703	-0.28322	0.765157	-0.421584
IMM_SNP_001_CASCADE_rs10799592-REF_14_G_T	chr1	19886241	19886266	rs10799592-REF	rs10799592	G/T	resp_eQTL	19886254	19886254	14	G	T	TILE	ACTTATCTAGTTGTGTCTTACTAAAT	o1	r1	GCCTAGACTTATCTAGTTGTGTCTTACTAAATCTAGGTCTTGATTCGCTTGACGCTGCTG	IMM_SNP_001_CASCADE_rs10799592-REF_14_G_T_o1_r1	493	0.336917	0.78797	0.515503	-0.216647	-0.0161771	0.425383	0.0532569	0.553882	0.0857736	0.672864	0.145281	0.593543	-0.700194	-0.397851	-1.0986	-0.802852	0.652654	1.25582	0.428109	0.363387	-0.177707	-0.109113	-0.324956	-0.221696	0.111956	0.391125	0.0728054	0.0759148	-0.390452	0.174446
IMM_SNP_001_CASCADE_rs10799592-REF_15_G_A	chr1	19886241	19886266	rs10799592-REF	rs10799592	G/T	resp_eQTL	19886254	19886255	15	G	A	TILE	ACTTATCTAGTTGGATCTTACTAAAT	o1	r1	GCCTAGACTTATCTAGTTGGATCTTACTAAATCTAGGTCTTGATTCGCTTGACGCTGCTG	IMM_SNP_001_CASCADE_rs10799592-REF_15_G_A_o1_r1	494	-0.0518033	0.671897	-0.115841	-0.215709	-0.304459	0.117986	-0.349421	1.09409	-0.580599	-0.105884	-0.385986	0.118574	-0.434396	-0.248125	0.523268	-0.466524	0.0390517	0.371425	-0.435034	0.249668	-0.422521	0.0644533	0.0939382	0.363778	-0.23243	0.266055	-0.612549	-0.28295	-0.691721	-0.105849
IMM_SNP_001_CASCADE_rs10799592-REF_15_G_C	chr1	19886241	19886266	rs10799592-REF	rs10799592	G/T	resp_eQTL	19886254	19886255	15	G	C	TILE	ACTTATCTAGTTGGCTCTTACTAAAT	o1	r1	GCCTAGACTTATCTAGTTGGCTCTTACTAAATCTAGGTCTTGATTCGCTTGACGCTGCTG	IMM_SNP_001_CASCADE_rs10799592-REF_15_G_C_o1_r1	495	0.139383	0.610806	-0.497002	-0.253285	0.323703	-0.0861682	-2.62245	0.502681	0.065964	0.367663	0.346165	0.163982	-0.357142	-0.0399759	0.601548	-0.305751	0.593875	0.745864	-0.221373	-0.0163719	-0.329899	0.0460536	-0.206302	0.0976591	-0.0630486	0.200229	-0.159278	-0.248642	-0.0352603	-0.236922
IMM_SNP_001_CASCADE_rs10799592-REF_15_G_T	chr1	19886241	19886266	rs10799592-REF	rs10799592	G/T	resp_eQTL	19886254	19886255	15	G	T	TILE	ACTTATCTAGTTGGTTCTTACTAAAT	o1	r1	GCCTAGACTTATCTAGTTGGTTCTTACTAAATCTAGGTCTTGATTCGCTTGACGCTGCTG	IMM_SNP_001_CASCADE_rs10799592-REF_15_G_T_o1_r1	496	0.188986	0.652287	0.300047	0.00471626	-0.0163187	0.694554	-0.297284	1.13323	0.00833559	-0.308071	0.114964	0.295455	-0.95859	-0.544805	0.135122	-1.06315	0.453515	-0.170935	0.289397	0.494597	-0.26594	-0.0637291	0.281053	0.570261	-0.0191031	0.244925	-0.161083	-0.149307	-0.3906	0.419886
IMM_SNP_001_CASCADE_rs10799592-REF_16_T_A	chr1	19886241	19886266	rs10799592-REF	rs10799592	G/T	resp_eQTL	19886254	19886256	16	T	A	TILE	ACTTATCTAGTTGGGACTTACTAAAT	o1	r1	GCCTAGACTTATCTAGTTGGGACTTACTAAATCTAGGTCTTGATTCGCTTGACGCTGCTG	IMM_SNP_001_CASCADE_rs10799592-REF_16_T_A_o1_r1	497	-0.0730922	1.13292	0.443739	-0.265918	0.314614	-0.446028	-0.252765	1.3011	-0.482936	-0.338741	-0.843214	0.153748	-1.06254	0.174077	-0.0289478	-0.679105	-0.214966	1.48322	0.0568698	0.226266	-0.424234	-0.256658	-0.130154	-0.190488	-0.251291	0.762814	-0.00509774	-0.256374	-0.044759	-0.0436293
IMM_SNP_001_CASCADE_rs10799592-REF_16_T_C	chr1	19886241	19886266	rs10799592-REF	rs10799592	G/T	resp_eQTL	19886254	19886256	16	T	C	TILE	ACTTATCTAGTTGGGCCTTACTAAAT	o1	r1	GCCTAGACTTATCTAGTTGGGCCTTACTAAATCTAGGTCTTGATTCGCTTGACGCTGCTG	IMM_SNP_001_CASCADE_rs10799592-REF_16_T_C_o1_r1	498	-0.0534198	-0.26532	-0.176594	-0.566745	-0.37935	-0.47743	0.00301463	0.681037	-0.0846676	-0.405246	0.445154	-0.229112	-0.124241	-0.360454	-0.389247	-0.241746	0.142138	-0.43809	-0.147129	-0.604695	-0.372857	-0.360346	-0.351958	-0.149037	-0.233862	-0.729043	-0.0747884	-0.545646	-0.516177	-0.526318
IMM_SNP_001_CASCADE_rs10799592-REF_16_T_G	chr1	19886241	19886266	rs10799592-REF	rs10799592	G/T	resp_eQTL	19886254	19886256	16	T	G	TILE	ACTTATCTAGTTGGGGCTTACTAAAT	o1	r1	GCCTAGACTTATCTAGTTGGGGCTTACTAAATCTAGGTCTTGATTCGCTTGACGCTGCTG	IMM_SNP_001_CASCADE_rs10799592-REF_16_T_G_o1_r1	499	-0.156111	0.318362	-0.00488692	-0.455676	-0.325544	-0.514144	0.161101	-0.20658	0.0287976	0.822405	-0.993396	0.151994	-0.0363196	-0.540057	1.25649	0.111905	0.119201	0.6905	-0.162831	-0.265717	-0.286595	-0.563022	0.489475	-0.0774979	-0.202158	0.258513	-0.492103	-0.257699	-0.433748	-0.682248
IMM_SNP_001_CASCADE_rs10799592-REF_17_C_A	chr1	19886241	19886266	rs10799592-REF	rs10799592	G/T	resp_eQTL	19886254	19886257	17	C	A	TILE	ACTTATCTAGTTGGGTATTACTAAAT	o1	r1	GCCTAGACTTATCTAGTTGGGTATTACTAAATCTAGGTCTTGATTCGCTTGACGCTGCTG	IMM_SNP_001_CASCADE_rs10799592-REF_17_C_A_o1_r1	500	0.18534	1.42697	0.391906	-0.0453705	0.563891	-0.12167	0.646088	1.7764	-0.250452	0.207861	-0.439025	0.221197	-0.691869	-0.409783	-0.399572	0.242715	0.505086	1.36403	0.0248174	0.259419	0.10939	-0.220688	0.105938	1.17637	-0.0223337	1.07965	-0.0613655	-0.205412	0.215748	-0.324376
IMM_SNP_001_CASCADE_rs10799592-REF_17_C_G	chr1	19886241	19886266	rs10799592-REF	rs10799592	G/T	resp_eQTL	19886254	19886257	17	C	G	TILE	ACTTATCTAGTTGGGTGTTACTAAAT	o1	r1	GCCTAGACTTATCTAGTTGGGTGTTACTAAATCTAGGTCTTGATTCGCTTGACGCTGCTG	IMM_SNP_001_CASCADE_rs10799592-REF_17_C_G_o1_r1	501	0.373409	1.53659	0.908622	-0.167822	0.365235	0.141746	0.731562	0.595114	0.202975	0.0588851	0.49227	0.211632	-0.580083	-0.567847	-0.149781	-0.385738	1.0034	2.13415	1.22746	0.281595	0.34903	-0.284354	0.0799878	0.333432	0.144286	1.19778	0.499554	-0.212639	0.00814295	-0.0841836
IMM_SNP_001_CASCADE_rs10799592-REF_17_C_T	chr1	19886241	19886266	rs10799592-REF	rs10799592	G/T	resp_eQTL	19886254	19886257	17	C	T	TILE	ACTTATCTAGTTGGGTTTTACTAAAT	o1	r1	GCCTAGACTTATCTAGTTGGGTTTTACTAAATCTAGGTCTTGATTCGCTTGACGCTGCTG	IMM_SNP_001_CASCADE_rs10799592-REF_17_C_T_o1_r1	502	0.474358	1.3064	0.642839	-0.161563	0.462975	0.120885	0.299728	1.62754	-0.0945833	-0.0234281	-0.569815	0.177611	-0.654428	-0.162306	-0.394855	-0.575083	1.55589	0.870484	0.306487	0.328407	0.0153093	0.0678225	-0.28911	1.00761	0.233722	0.949744	0.211035	-0.238344	0.110285	-0.103206
IMM_SNP_001_CASCADE_rs10799592-REF_18_T_A	chr1	19886241	19886266	rs10799592-REF	rs10799592	G/T	resp_eQTL	19886254	19886258	18	T	A	TILE	ACTTATCTAGTTGGGTCATACTAAAT	o1	r1	GCCTAGACTTATCTAGTTGGGTCATACTAAATCTAGGTCTTGATTCGCTTGACGCTGCTG	IMM_SNP_001_CASCADE_rs10799592-REF_18_T_A_o1_r1	503	0.86388	1.36979	0.225259	-0.278393	0.106261	-0.281687	0.346203	0.623649	0.303794	0.767429	0.482188	0.436622	-0.0531876	-0.482056	0.017223	0.465443	1.50776	1.40092	0.371152	0.048124	0.111024	-0.407841	0.334594	0.647961	0.578819	1.01804	-0.0431796	-0.042647	-0.262498	-0.470285
IMM_SNP_001_CASCADE_rs10799592-REF_18_T_C	chr1	19886241	19886266	rs10799592-REF	rs10799592	G/T	resp_eQTL	19886254	19886258	18	T	C	TILE	ACTTATCTAGTTGGGTCCTACTAAAT	o1	r1	GCCTAGACTTATCTAGTTGGGTCCTACTAAATCTAGGTCTTGATTCGCTTGACGCTGCTG	IMM_SNP_001_CASCADE_rs10799592-REF_18_T_C_o1_r1	504	-0.0352269	1.07526	0.158524	-0.333035	0.363814	-0.181718	0.0557208	0.992145	0.127942	0.516024	0.663741	-0.0788657	-0.763674	-0.503283	0.468712	-0.157705	0.324658	1.25795	0.293992	-0.0522669	-0.174119	-0.144411	0.737645	0.303318	-0.142227	0.700683	0.111779	-0.432126	0.0066576	-0.379129
IMM_SNP_001_CASCADE_rs10799592-REF_18_T_G	chr1	19886241	19886266	rs10799592-REF	rs10799592	G/T	resp_eQTL	19886254	19886258	18	T	G	TILE	ACTTATCTAGTTGGGTCGTACTAAAT	o1	r1	GCCTAGACTTATCTAGTTGGGTCGTACTAAATCTAGGTCTTGATTCGCTTGACGCTGCTG	IMM_SNP_001_CASCADE_rs10799592-REF_18_T_G_o1_r1	505	0.161952	0.58983	0.636014	-0.243963	1.27082	-0.335655	0.215855	0.936065	0.206891	0.983331	0.0514991	0.0098275	0.613812	0.242843	0.475393	0.299171	0.802686	1.13408	0.214709	0.0940494	0.766652	-0.171147	0.424395	0.47963	-0.0430539	0.387966	0.203626	-0.365114	0.954528	0.0184683
IMM_SNP_001_CASCADE_rs10799592-REF_19_T_A	chr1	19886241	19886266	rs10799592-REF	rs10799592	G/T	resp_eQTL	19886254	19886259	19	T	A	TILE	ACTTATCTAGTTGGGTCTAACTAAAT	o1	r1	GCCTAGACTTATCTAGTTGGGTCTAACTAAATCTAGGTCTTGATTCGCTTGACGCTGCTG	IMM_SNP_001_CASCADE_rs10799592-REF_19_T_A_o1_r1	506	0.378549	0.448016	0.403822	-0.469446	0.1461	-0.26911	0.162197	0.338821	0.165211	-0.0286905	-0.251491	0.629165	-0.326265	-0.521095	-0.126258	-0.814366	1.00327	0.218025	0.558033	0.0780525	-0.326583	-0.36646	0.240364	-0.0357258	0.14884	0.0248213	-0.0484294	0.10283	-0.220865	-0.458817
IMM_SNP_001_CASCADE_rs10799592-REF_19_T_C	chr1	19886241	19886266	rs10799592-REF	rs10799592	G/T	resp_eQTL	19886254	19886259	19	T	C	TILE	ACTTATCTAGTTGGGTCTCACTAAAT	o1	r1	GCCTAGACTTATCTAGTTGGGTCTCACTAAATCTAGGTCTTGATTCGCTTGACGCTGCTG	IMM_SNP_001_CASCADE_rs10799592-REF_19_T_C_o1_r1	507	0.236793	0.71125	0.415206	-0.129356	0.443703	-0.0769209	-0.0624125	0.775753	0.161222	0.348144	0.167596	0.171658	0.241863	-0.819775	-0.153263	-0.0432097	1.07121	0.986617	0.476609	0.167325	0.380257	-0.0384097	-0.0474713	0.673038	0.0232515	0.308459	-0.036072	-0.242842	0.0901457	-0.283572
IMM_SNP_001_CASCADE_rs10799592-REF_19_T_G	chr1	19886241	19886266	rs10799592-REF	rs10799592	G/T	resp_eQTL	19886254	19886259	19	T	G	TILE	ACTTATCTAGTTGGGTCTGACTAAAT	o1	r1	GCCTAGACTTATCTAGTTGGGTCTGACTAAATCTAGGTCTTGATTCGCTTGACGCTGCTG	IMM_SNP_001_CASCADE_rs10799592-REF_19_T_G_o1_r1	508	0.00300121	0.700778	0.114816	-0.227505	-0.177458	-0.218697	0.542207	0.774154	-0.227115	0.364799	0.13788	0.0448196	-0.52929	-0.683182	0.0171384	0.835165	0.229333	0.554948	0.207002	0.11285	-0.515097	-0.649898	0.792463	0.964864	-0.183876	0.297174	-0.337053	-0.338675	-0.558999	-0.412849
IMM_SNP_001_CASCADE_rs10799592-REF_20_A_C	chr1	19886241	19886266	rs10799592-REF	rs10799592	G/T	resp_eQTL	19886254	19886260	20	A	C	TILE	ACTTATCTAGTTGGGTCTTCCTAAAT	o1	r1	GCCTAGACTTATCTAGTTGGGTCTTCCTAAATCTAGGTCTTGATTCGCTTGACGCTGCTG	IMM_SNP_001_CASCADE_rs10799592-REF_20_A_C_o1_r1	509	0.47663	0.273573	-0.482138	-0.286285	0.576421	1.13999	-0.201454	0.674968	0.0190889	0.913959	-0.0436184	-0.204694	-0.483128	1.46954	0.924422	0.410397	1.13149	0.554191	-0.43116	-0.232221	0.0775323	1.65801	0.271842	0.64846	0.235735	0.332161	-0.491965	-0.522638	0.228842	1.12619
IMM_SNP_001_CASCADE_rs10799592-REF_20_A_G	chr1	19886241	19886266	rs10799592-REF	rs10799592	G/T	resp_eQTL	19886254	19886260	20	A	G	TILE	ACTTATCTAGTTGGGTCTTGCTAAAT	o1	r1	GCCTAGACTTATCTAGTTGGGTCTTGCTAAATCTAGGTCTTGATTCGCTTGACGCTGCTG	IMM_SNP_001_CASCADE_rs10799592-REF_20_A_G_o1_r1	510	0.0365395	0.73674	0.0249105	-0.319289	-0.21968	-0.216367	0.262456	0.949857	0.475367	0.282906	0.644861	-0.0251631	0.0494863	0.000467523	0.316489	1.09718	0.662162	1.19751	0.498812	-0.0224638	-0.000966639	-0.137165	0.541745	1.34945	0.0677831	0.335925	0.0956645	-0.391551	-0.353303	-0.200401
IMM_SNP_001_CASCADE_rs10799592-REF_20_A_T	chr1	19886241	19886266	rs10799592-REF	rs10799592	G/T	resp_eQTL	19886254	19886260	20	A	T	TILE	ACTTATCTAGTTGGGTCTTTCTAAAT	o1	r1	GCCTAGACTTATCTAGTTGGGTCTTTCTAAATCTAGGTCTTGATTCGCTTGACGCTGCTG	IMM_SNP_001_CASCADE_rs10799592-REF_20_A_T_o1_r1	511	0.433572	0.494757	-0.117297	-0.30548	0.138551	-0.202466	-0.708783	0.343812	0.258081	0.0273868	0.386078	0.217646	-0.284015	-0.330716	-0.310164	1.15144	1.04252	0.534643	-0.159388	0.181807	-0.152156	-0.155476	-0.702193	0.43928	0.197588	0.075185	-0.125211	-0.208096	-0.228753	-0.398049
IMM_SNP_001_CASCADE_rs10799592-REF_21_C_A	chr1	19886241	19886266	rs10799592-REF	rs10799592	G/T	resp_eQTL	19886254	19886261	21	C	A	TILE	ACTTATCTAGTTGGGTCTTAATAAAT	o1	r1	GCCTAGACTTATCTAGTTGGGTCTTAATAAATCTAGGTCTTGATTCGCTTGACGCTGCTG	IMM_SNP_001_CASCADE_rs10799592-REF_21_C_A_o1_r1	512	0.210148	1.7283	0.808361	-0.201069	0.773685	-0.313051	1.09775	1.38346	0.311676	0.534127	0.512141	0.130988	-0.953861	-0.314579	-0.446861	0.25406	0.959938	1.48199	0.839494	0.0129396	-0.0942027	-0.283398	0.371341	0.787743	-0.000354372	1.40435	0.390717	-0.27357	0.434993	-0.484893
IMM_SNP_001_CASCADE_rs10799592-REF_21_C_G	chr1	19886241	19886266	rs10799592-REF	rs10799592	G/T	resp_eQTL	19886254	19886261	21	C	G	TILE	ACTTATCTAGTTGGGTCTTAGTAAAT	o1	r1	GCCTAGACTTATCTAGTTGGGTCTTAGTAAATCTAGGTCTTGATTCGCTTGACGCTGCTG	IMM_SNP_001_CASCADE_rs10799592-REF_21_C_G_o1_r1	513	-0.112246	1.33	0.103157	0.0466972	0.42373	0.0063152	-0.0624125	1.46411	0.0634965	0.533013	0.743459	0.227068	-0.426524	-0.173185	-0.578343	-0.04732	0.28674	1.55331	0.284111	0.400409	0.175879	-0.0105732	-0.478778	0.923259	-0.181183	0.975174	0.17982	-0.200977	0.0692726	-0.207675
IMM_SNP_001_CASCADE_rs10799592-REF_21_C_T	chr1	19886241	19886266	rs10799592-REF	rs10799592	G/T	resp_eQTL	19886254	19886261	21	C	T	TILE	ACTTATCTAGTTGGGTCTTATTAAAT	o1	r1	GCCTAGACTTATCTAGTTGGGTCTTATTAAATCTAGGTCTTGATTCGCTTGACGCTGCTG	IMM_SNP_001_CASCADE_rs10799592-REF_21_C_T_o1_r1	514	0.611707	1.6753	-0.102301	-0.0190645	0.518725	-0.103315	-0.142951	1.74974	-0.0364235	0.117203	0.10023	-0.0331209	-0.351638	-0.584769	-0.465954	0.314791	1.48752	1.04438	0.010066	0.155626	0.1216	-0.294558	-0.473115	0.811782	0.355406	1.34723	-0.369188	-0.2877	0.168548	-0.30764
IMM_SNP_001_CASCADE_rs10799592-REF_22_T_A	chr1	19886241	19886266	rs10799592-REF	rs10799592	G/T	resp_eQTL	19886254	19886262	22	T	A	TILE	ACTTATCTAGTTGGGTCTTACAAAAT	o1	r1	GCCTAGACTTATCTAGTTGGGTCTTACAAAATCTAGGTCTTGATTCGCTTGACGCTGCTG	IMM_SNP_001_CASCADE_rs10799592-REF_22_T_A_o1_r1	515	0.299131	0.956859	0.292097	-0.309139	-0.263193	-0.396808	-0.630659	-0.259967	0.176462	0.817789	-0.372099	0.954241	-0.318895	0.23495	0.0564646	-0.165315	1.30343	1.1076	0.111927	0.432287	-0.30993	0.00691552	-0.00421549	-0.148775	0.0784796	0.573105	-0.169713	0.348442	-0.648596	0.0113407
IMM_SNP_001_CASCADE_rs10799592-REF_22_T_C	chr1	19886241	19886266	rs10799592-REF	rs10799592	G/T	resp_eQTL	19886254	19886262	22	T	C	TILE	ACTTATCTAGTTGGGTCTTACCAAAT	o1	r1	GCCTAGACTTATCTAGTTGGGTCTTACCAAATCTAGGTCTTGATTCGCTTGACGCTGCTG	IMM_SNP_001_CASCADE_rs10799592-REF_22_T_C_o1_r1	516	0.485821	0.754384	0.0367246	-0.353351	0.568326	-0.561604	0.0746018	0.952556	0.290759	0.849081	0.188594	0.362263	0.290076	-0.393852	0.143493	0.447067	1.39091	1.14728	0.060606	-0.0605528	0.51668	-0.497692	0.264396	0.725996	0.243877	0.354936	-0.293768	-0.0988296	0.220383	-0.556477
IMM_SNP_001_CASCADE_rs10799592-REF_22_T_G	chr1	19886241	19886266	rs10799592-REF	rs10799592	G/T	resp_eQTL	19886254	19886262	22	T	G	TILE	ACTTATCTAGTTGGGTCTTACGAAAT	o1	r1	GCCTAGACTTATCTAGTTGGGTCTTACGAAATCTAGGTCTTGATTCGCTTGACGCTGCTG	IMM_SNP_001_CASCADE_rs10799592-REF_22_T_G_o1_r1	517	-0.0403818	0.744939	0.601447	-0.194061	1.66951	-0.602078	0.28066	0.458391	0.0669754	0.380441	0.699185	-0.0594417	1.38882	-0.268152	-0.318294	0.250403	0.261091	0.713133	0.982107	-0.0282116	1.74761	-0.247256	-0.439082	0.432853	-0.17908	0.344759	0.166101	-0.41745	1.37117	-0.442968
IMM_SNP_001_CASCADE_rs10799592-REF_23_A_C	chr1	19886241	19886266	rs10799592-REF	rs10799592	G/T	resp_eQTL	19886254	19886263	23	A	C	TILE	ACTTATCTAGTTGGGTCTTACTCAAT	o1	r1	GCCTAGACTTATCTAGTTGGGTCTTACTCAATCTAGGTCTTGATTCGCTTGACGCTGCTG	IMM_SNP_001_CASCADE_rs10799592-REF_23_A_C_o1_r1	518	0.0757137	0.364843	0.226248	-0.421807	-0.181764	-0.276597	0.350878	0.472863	-0.322852	0.0170077	0.223356	-0.262037	-0.0761783	-0.337333	0.157122	-0.13271	0.143356	0.222452	0.372782	-0.456489	-0.160056	-0.274032	0.46131	0.0569052	-0.119457	-0.0647991	-0.241195	-0.570522	-0.471117	-0.465644
IMM_SNP_001_CASCADE_rs10799592-REF_23_A_G	chr1	19886241	19886266	rs10799592-REF	rs10799592	G/T	resp_eQTL	19886254	19886263	23	A	G	TILE	ACTTATCTAGTTGGGTCTTACTGAAT	o1	r1	GCCTAGACTTATCTAGTTGGGTCTTACTGAATCTAGGTCTTGATTCGCTTGACGCTGCTG	IMM_SNP_001_CASCADE_rs10799592-REF_23_A_G_o1_r1	519	0.321697	0.578428	-0.34007	-0.460142	0.06293	-0.102536	0.203366	0.18151	0.169771	1.15485	0.367853	0.302268	-0.0302993	-0.517064	0.508664	0.0578887	0.86307	1.23358	0.30525	-0.0949729	0.00915281	-0.20359	0.676438	0.129393	0.0984716	0.525938	-0.140767	-0.144159	-0.307781	-0.306929
IMM_SNP_001_CASCADE_rs10799592-REF_23_A_T	chr1	19886241	19886266	rs10799592-REF	rs10799592	G/T	resp_eQTL	19886254	19886263	23	A	T	TILE	ACTTATCTAGTTGGGTCTTACTTAAT	o1	r1	GCCTAGACTTATCTAGTTGGGTCTTACTTAATCTAGGTCTTGATTCGCTTGACGCTGCTG	IMM_SNP_001_CASCADE_rs10799592-REF_23_A_T_o1_r1	520	0.420634	1.22565	0.292513	-0.0264488	-0.693168	-0.45519	1.43166	1.14204	-0.0448058	0.445925	0.237331	-0.166423	-0.834172	-0.623422	0.08748	0.140563	1.44938	1.61708	0.356129	-0.138377	-0.864657	-0.508423	0.641397	1.07055	0.186125	0.862736	-0.169261	-0.294192	-1.09794	-0.628492
IMM_SNP_001_CASCADE_rs10799592-REF_24_A_C	chr1	19886241	19886266	rs10799592-REF	rs10799592	G/T	resp_eQTL	19886254	19886264	24	A	C	TILE	ACTTATCTAGTTGGGTCTTACTACAT	o1	r1	GCCTAGACTTATCTAGTTGGGTCTTACTACATCTAGGTCTTGATTCGCTTGACGCTGCTG	IMM_SNP_001_CASCADE_rs10799592-REF_24_A_C_o1_r1	521	0.394233	0.812777	-0.263349	-0.185911	-0.517884	-0.308276	0.436995	0.406201	0.207935	-0.0571547	-0.260109	-0.569809	-0.877766	-0.80259	-0.175528	-0.219267	1.1373	0.949955	-0.372734	-0.239528	-0.781666	-0.463782	-0.140658	-0.0923166	0.162735	0.417856	-0.676744	-0.43439	-0.91476	-0.49453
IMM_SNP_001_CASCADE_rs10799592-REF_24_A_G	chr1	19886241	19886266	rs10799592-REF	rs10799592	G/T	resp_eQTL	19886254	19886264	24	A	G	TILE	ACTTATCTAGTTGGGTCTTACTAGAT	o1	r1	GCCTAGACTTATCTAGTTGGGTCTTACTAGATCTAGGTCTTGATTCGCTTGACGCTGCTG	IMM_SNP_001_CASCADE_rs10799592-REF_24_A_G_o1_r1	522	0.209341	0.210809	0.291799	-0.161587	-0.145816	-0.60451	0.20049	0.138402	-0.0201612	0.309203	0.203085	-0.916459	-0.748262	-0.469881	-0.793641	-0.704365	0.776406	0.395101	0.311777	-1.12167	-0.662788	-0.515661	0.127137	-0.301527	-0.00106985	-0.15432	-0.170036	-0.413005	-0.525931	-0.625132
IMM_SNP_001_CASCADE_rs10799592-REF_24_A_T	chr1	19886241	19886266	rs10799592-REF	rs10799592	G/T	resp_eQTL	19886254	19886264	24	A	T	TILE	ACTTATCTAGTTGGGTCTTACTATAT	o1	r1	GCCTAGACTTATCTAGTTGGGTCTTACTATATCTAGGTCTTGATTCGCTTGACGCTGCTG	IMM_SNP_001_CASCADE_rs10799592-REF_24_A_T_o1_r1	523	0.686467	0.719639	0.253129	-0.305918	0.456777	-0.176247	0.841999	0.850108	0.264399	0.242127	-0.0844948	-0.715749	-1.41301	-0.482365	-0.614061	-0.521792	1.94888	0.996541	-0.0606645	-0.318542	-0.780964	-0.439841	-0.452091	-0.203628	0.42164	0.317498	-0.212014	-0.539899	0.103808	-0.374141
IMM_SNP_001_CASCADE_rs10799592-REF_25_A_C	chr1	19886241	19886266	rs10799592-REF	rs10799592	G/T	resp_eQTL	19886254	19886265	25	A	C	TILE	ACTTATCTAGTTGGGTCTTACTAACT	o1	r1	GCCTAGACTTATCTAGTTGGGTCTTACTAACTCTAGGTCTTGATTCGCTTGACGCTGCTG	IMM_SNP_001_CASCADE_rs10799592-REF_25_A_C_o1_r1	524	0.057828	0.634021	0.657164	-0.471606	0.182079	-0.421684	0.134463	0.253596	0.211409	1.19158	0.125367	-0.36746	-0.25599	-0.14376	-0.0667538	0.629024	0.623743	1.09211	0.623357	-0.572929	-8.51671e-05	-0.376923	0.0509275	0.524608	-0.0917735	0.555488	0.226585	-0.650175	-0.183264	-0.33064
IMM_SNP_001_CASCADE_rs10799592-REF_25_A_G	chr1	19886241	19886266	rs10799592-REF	rs10799592	G/T	resp_eQTL	19886254	19886265	25	A	G	TILE	ACTTATCTAGTTGGGTCTTACTAAGT	o1	r1	GCCTAGACTTATCTAGTTGGGTCTTACTAAGTCTAGGTCTTGATTCGCTTGACGCTGCTG	IMM_SNP_001_CASCADE_rs10799592-REF_25_A_G_o1_r1	525	-0.00491145	-0.0518817	-0.0229174	-0.212717	-0.728282	-0.338924	-0.977505	0.122084	0.0559384	0.43811	0.367146	-0.281818	0.380549	-0.476009	0.288893	0.844631	0.314733	-0.0236652	0.257729	-0.208269	-0.165884	-0.451391	-0.659397	0.213208	-0.185752	-0.0506242	-0.14137	-0.457957	-0.0429246	-0.522476
IMM_SNP_001_CASCADE_rs10799592-REF_25_A_T	chr1	19886241	19886266	rs10799592-REF	rs10799592	G/T	resp_eQTL	19886254	19886265	25	A	T	TILE	ACTTATCTAGTTGGGTCTTACTAATT	o1	r1	GCCTAGACTTATCTAGTTGGGTCTTACTAATTCTAGGTCTTGATTCGCTTGACGCTGCTG	IMM_SNP_001_CASCADE_rs10799592-REF_25_A_T_o1_r1	526	0.431016	0.634995	0.266671	-0.122953	0.374807	-0.259171	0.501355	0.932454	0.180452	0.2417	0.60115	-0.509517	-0.443538	-0.314426	-0.0698114	0.230251	1.56323	0.617879	0.547525	-0.181921	0.0658738	-0.247619	0.696479	0.742575	0.195323	0.226293	0.0583567	-0.379038	0.0181453	-0.449755
IMM_SNP_001_CASCADE_rs10799592-REF_26_T_A	chr1	19886241	19886266	rs10799592-REF	rs10799592	G/T	resp_eQTL	19886254	19886266	26	T	A	TILE	ACTTATCTAGTTGGGTCTTACTAAAA	o1	r1	GCCTAGACTTATCTAGTTGGGTCTTACTAAAACTAGGTCTTGATTCGCTTGACGCTGCTG	IMM_SNP_001_CASCADE_rs10799592-REF_26_T_A_o1_r1	527	0.194065	1.29789	0.359361	-0.12637	-0.0982076	-0.174095	0.0577689	0.197016	0.00606844	-0.270351	-0.699962	0.803105	-1.37831	-1.11264	-0.853353	-1.76046	0.686281	0.791367	-0.116652	0.501852	-1.32856	-0.208604	-0.49402	-1.48851	-0.0146037	0.940569	-0.0966946	0.234251	-0.476178	-0.372179
IMM_SNP_001_CASCADE_rs10799592-REF_26_T_C	chr1	19886241	19886266	rs10799592-REF	rs10799592	G/T	resp_eQTL	19886254	19886266	26	T	C	TILE	ACTTATCTAGTTGGGTCTTACTAAAC	o1	r1	GCCTAGACTTATCTAGTTGGGTCTTACTAAACCTAGGTCTTGATTCGCTTGACGCTGCTG	IMM_SNP_001_CASCADE_rs10799592-REF_26_T_C_o1_r1	528	-0.0743965	0.573257	-0.116581	-0.204041	-0.00262099	-0.386891	0.0892116	0.291523	0.128636	0.0940412	0.00874252	-0.395343	-1.11187	-0.307165	-0.107285	0.398886	0.425126	0.637087	-0.191913	-0.261066	-0.539423	-0.379238	0.11145	0.40087	-0.141807	0.159769	-0.447274	-0.450329	-0.376285	-0.478198
IMM_SNP_001_CASCADE_rs10799592-REF_26_T_G	chr1	19886241	19886266	rs10799592-REF	rs10799592	G/T	resp_eQTL	19886254	19886266	26	T	G	TILE	ACTTATCTAGTTGGGTCTTACTAAAG	o1	r1	GCCTAGACTTATCTAGTTGGGTCTTACTAAAGCTAGGTCTTGATTCGCTTGACGCTGCTG	IMM_SNP_001_CASCADE_rs10799592-REF_26_T_G_o1_r1	529	0.34325	0.00489569	0.369981	-0.1573	-0.143574	-0.481021	0.229227	-0.258302	0.161101	-0.274237	0.0851613	-0.390392	-0.67717	-0.324095	-0.737969	0.661147	1.02018	-0.141021	0.386246	-0.214276	-0.374516	-0.486045	-0.563276	-0.140804	0.117566	-0.452647	-0.085166	-0.409236	-0.523587	-0.493486
IMM_SNP_001_CASCADE_rs61785969-SNP_1_A_C	chr1	28469537	28469562	rs61785969-SNP	rs61785969	G/T	basal_eQTL	28469550	28469537	1	A	C	TILE	CAATTACCAAATATAATTTATTTTAT	o1	r1	GCCTAGCAATTACCAAATATAATTTATTTTATCTAGGTCTTGATTCGCTTGACGCTGCTG	IMM_SNP_001_CASCADE_rs61785969-SNP_1_A_C_o1_r1	530	0.277748	1.97841	-0.296922	-0.437961	0.530418	0.282183	-1.31171	3.4565	-0.0422498	1.98483	0.68199	-0.416444	0.471725	0.240392	-0.781253	2.31686	0.901235	3.24064	0.0530999	-0.541826	0.513052	0.471654	-1.58632	3.24297	0.0595349	1.67383	0.127355	-0.65599	0.180766	0.0438715
IMM_SNP_001_CASCADE_rs61785969-SNP_1_A_G	chr1	28469537	28469562	rs61785969-SNP	rs61785969	G/T	basal_eQTL	28469550	28469537	1	A	G	TILE	GAATTACCAAATATAATTTATTTTAT	o1	r1	GCCTAGGAATTACCAAATATAATTTATTTTATCTAGGTCTTGATTCGCTTGACGCTGCTG	IMM_SNP_001_CASCADE_rs61785969-SNP_1_A_G_o1_r1	531	0.389567	2.08103	0.844056	-0.746242	0.603577	0.171041	-0.754912	2.98014	0.383022	2.61382	1.01983	-0.416403	0.690569	0.0278225	0.106408	2.6143	1.42056	3.36521	1.37997	-0.875881	0.710909	0.248867	-0.512939	3.59459	0.158601	1.78442	0.429465	-0.687154	0.257221	-0.0574715
IMM_SNP_001_CASCADE_rs61785969-SNP_1_A_T	chr1	28469537	28469562	rs61785969-SNP	rs61785969	G/T	basal_eQTL	28469550	28469537	1	A	T	TILE	TAATTACCAAATATAATTTATTTTAT	o1	r1	GCCTAGTAATTACCAAATATAATTTATTTTATCTAGGTCTTGATTCGCTTGACGCTGCTG	IMM_SNP_001_CASCADE_rs61785969-SNP_1_A_T_o1_r1	532	-0.0283994	1.41691	0.57386	-0.546588	0.412147	-0.197085	-0.814138	2.66162	0.648626	3.20181	0.197646	-0.198933	0.390685	0.134984	-0.415384	2.29503	0.844041	3.00981	0.753407	-0.526902	0.438836	0.0278434	-0.871107	2.97175	0.172514	2.17257	0.136154	-0.522844	0.0571675	-0.0789307
IMM_SNP_001_CASCADE_rs61785969-SNP_2_A_C	chr1	28469537	28469562	rs61785969-SNP	rs61785969	G/T	basal_eQTL	28469550	28469538	2	A	C	TILE	ACATTACCAAATATAATTTATTTTAT	o1	r1	GCCTAGACATTACCAAATATAATTTATTTTATCTAGGTCTTGATTCGCTTGACGCTGCTG	IMM_SNP_001_CASCADE_rs61785969-SNP_2_A_C_o1_r1	533	0.505407	2.48635	0.8035	-0.230489	0.807203	0.305766	-0.47337	3.77797	0.36345	1.69769	1.29358	-0.474518	0.581099	-0.0987952	-0.518751	2.30802	1.5637	3.11089	1.52538	-0.42681	0.776214	0.118287	-0.667054	4.22708	0.26123	2.22115	0.649361	-0.473582	0.470021	0.0653757
IMM_SNP_001_CASCADE_rs61785969-SNP_2_A_G	chr1	28469537	28469562	rs61785969-SNP	rs61785969	G/T	basal_eQTL	28469550	28469538	2	A	G	TILE	AGATTACCAAATATAATTTATTTTAT	o1	r1	GCCTAGAGATTACCAAATATAATTTATTTTATCTAGGTCTTGATTCGCTTGACGCTGCTG	IMM_SNP_001_CASCADE_rs61785969-SNP_2_A_G_o1_r1	534	0.398757	2.2422	0.856279	-0.265067	0.47353	0.593334	-1.01304	3.34098	0.233793	3.11444	0.0198284	-0.407737	-0.235032	0.101188	-0.204427	1.57034	0.93291	3.84687	0.649918	-0.197016	0.012093	0.694558	-0.740647	3.51209	0.166743	2.10229	0.442734	-0.503983	0.121316	0.32759
IMM_SNP_001_CASCADE_rs61785969-SNP_2_A_T	chr1	28469537	28469562	rs61785969-SNP	rs61785969	G/T	basal_eQTL	28469550	28469538	2	A	T	TILE	ATATTACCAAATATAATTTATTTTAT	o1	r1	GCCTAGATATTACCAAATATAATTTATTTTATCTAGGTCTTGATTCGCTTGACGCTGCTG	IMM_SNP_001_CASCADE_rs61785969-SNP_2_A_T_o1_r1	535	0.354477	1.50617	0.238987	-0.622929	-0.143565	0.0907349	-0.799479	2.69016	0.440096	3.09043	1.8797	-0.858177	0.559275	-0.321133	-0.912607	2.56281	1.5828	2.83956	2.04064	-0.896949	0.0576275	-0.146881	-1.08597	3.10055	0.127513	2.08297	1.14962	-0.818613	0.124636	-0.130698
IMM_SNP_001_CASCADE_rs61785969-SNP_3_A_C	chr1	28469537	28469562	rs61785969-SNP	rs61785969	G/T	basal_eQTL	28469550	28469539	3	A	C	TILE	AACTTACCAAATATAATTTATTTTAT	o1	r1	GCCTAGAACTTACCAAATATAATTTATTTTATCTAGGTCTTGATTCGCTTGACGCTGCTG	IMM_SNP_001_CASCADE_rs61785969-SNP_3_A_C_o1_r1	536	0.299988	2.30488	0.337614	-0.0739367	0.687784	0.260492	-0.151354	2.90617	0.395561	2.08781	0.158694	-0.452572	-0.554069	0.0677462	0.0345516	1.36251	1.25438	3.33387	0.515685	-0.235292	0.312732	0.243514	-0.00199509	2.72802	0.0792391	2.02561	-0.120301	-0.335943	0.345222	0.0240928
IMM_SNP_001_CASCADE_rs61785969-SNP_3_A_G	chr1	28469537	28469562	rs61785969-SNP	rs61785969	G/T	basal_eQTL	28469550	28469539	3	A	G	TILE	AAGTTACCAAATATAATTTATTTTAT	o1	r1	GCCTAGAAGTTACCAAATATAATTTATTTTATCTAGGTCTTGATTCGCTTGACGCTGCTG	IMM_SNP_001_CASCADE_rs61785969-SNP_3_A_G_o1_r1	537	0.190148	2.72023	0.626153	-0.402558	1.10419	0.0686938	0.0173863	2.88281	-0.00358079	2.30461	-0.266913	-0.572441	0.211426	0.0744811	-0.00122772	1.33115	0.911087	3.66725	0.86497	-0.680844	0.538194	0.222621	0.0839565	3.28601	-0.0180734	2.47316	0.192921	-0.624864	0.780385	-0.133566
IMM_SNP_001_CASCADE_rs61785969-SNP_3_A_T	chr1	28469537	28469562	rs61785969-SNP	rs61785969	G/T	basal_eQTL	28469550	28469539	3	A	T	TILE	AATTTACCAAATATAATTTATTTTAT	o1	r1	GCCTAGAATTTACCAAATATAATTTATTTTATCTAGGTCTTGATTCGCTTGACGCTGCTG	IMM_SNP_001_CASCADE_rs61785969-SNP_3_A_T_o1_r1	538	0.670446	2.71352	-0.345227	-0.148552	0.245172	-0.203327	-0.887969	3.06151	0.504543	2.75914	0.727223	-0.593957	0.0740269	-0.0663113	-0.0962156	2.70845	1.86827	3.52307	-0.168265	-0.537803	0.12012	0.0251115	-0.539819	3.32507	0.407446	2.46592	0.165962	-0.401544	-0.117329	-0.260703
IMM_SNP_001_CASCADE_rs61785969-SNP_4_T_A	chr1	28469537	28469562	rs61785969-SNP	rs61785969	G/T	basal_eQTL	28469550	28469540	4	T	A	TILE	AAAATACCAAATATAATTTATTTTAT	o1	r1	GCCTAGAAAATACCAAATATAATTTATTTTATCTAGGTCTTGATTCGCTTGACGCTGCTG	IMM_SNP_001_CASCADE_rs61785969-SNP_4_T_A_o1_r1	539	0.339324	1.7153	0.636957	-0.570711	0.175264	-0.267871	-0.750472	1.97369	0.47388	3.72281	0.978057	-0.411924	0.350527	0.712168	0.0529968	2.57127	1.43901	4.09321	1.18305	-0.695161	0.277616	0.651103	-0.444467	2.74756	0.114089	2.59168	0.380054	-0.68377	-0.0710705	0.442275
IMM_SNP_001_CASCADE_rs61785969-SNP_4_T_C	chr1	28469537	28469562	rs61785969-SNP	rs61785969	G/T	basal_eQTL	28469550	28469540	4	T	C	TILE	AAACTACCAAATATAATTTATTTTAT	o1	r1	GCCTAGAAACTACCAAATATAATTTATTTTATCTAGGTCTTGATTCGCTTGACGCTGCTG	IMM_SNP_001_CASCADE_rs61785969-SNP_4_T_C_o1_r1	540	0.181908	1.84977	0.436278	-0.293673	0.87753	0.10253	0.365158	2.56053	0.494821	2.85973	0.268396	-0.483414	0.405094	0.162279	-0.751303	2.21461	1.18674	3.27505	0.466683	-0.43885	0.638245	0.30284	-0.647881	2.83849	0.0795429	1.89739	-0.0131971	-0.529133	0.543516	-0.0542823
IMM_SNP_001_CASCADE_rs61785969-SNP_4_T_G	chr1	28469537	28469562	rs61785969-SNP	rs61785969	G/T	basal_eQTL	28469550	28469540	4	T	G	TILE	AAAGTACCAAATATAATTTATTTTAT	o1	r1	GCCTAGAAAGTACCAAATATAATTTATTTTATCTAGGTCTTGATTCGCTTGACGCTGCTG	IMM_SNP_001_CASCADE_rs61785969-SNP_4_T_G_o1_r1	541	0.133655	0.993902	0.128586	-0.384906	-0.394873	-0.197698	-1.03888	1.19902	0.706118	2.53979	0.900907	-0.321021	0.296274	-0.0765125	-0.0626901	2.07011	1.448	2.52269	0.479106	-0.41736	-0.15339	-0.0497422	-0.357438	1.73365	0.207267	1.64002	0.314205	-0.609345	-0.121934	-0.269915
IMM_SNP_001_CASCADE_rs61785969-SNP_5_T_A	chr1	28469537	28469562	rs61785969-SNP	rs61785969	G/T	basal_eQTL	28469550	28469541	5	T	A	TILE	AAATAACCAAATATAATTTATTTTAT	o1	r1	GCCTAGAAATAACCAAATATAATTTATTTTATCTAGGTCTTGATTCGCTTGACGCTGCTG	IMM_SNP_001_CASCADE_rs61785969-SNP_5_T_A_o1_r1	542	0.296243	1.76181	0.752072	-0.621807	0.462173	-0.200032	-0.990591	2.53742	0.040029	3.51665	1.28482	-0.438165	1.14753	0.137399	0.389325	3.50302	1.1339	3.63863	1.5073	-0.671225	0.675066	0.0275986	-0.434317	3.56063	0.0759206	2.42583	0.641881	-0.703597	0.676138	-0.07675
IMM_SNP_001_CASCADE_rs61785969-SNP_5_T_C	chr1	28469537	28469562	rs61785969-SNP	rs61785969	G/T	basal_eQTL	28469550	28469541	5	T	C	TILE	AAATCACCAAATATAATTTATTTTAT	o1	r1	GCCTAGAAATCACCAAATATAATTTATTTTATCTAGGTCTTGATTCGCTTGACGCTGCTG	IMM_SNP_001_CASCADE_rs61785969-SNP_5_T_C_o1_r1	543	0.30819	1.05204	0.386682	-0.553797	0.351273	-0.20412	-1.65859	2.03621	0.463983	2.81674	0.414639	-0.525252	0.396127	-0.329731	-0.463671	2.30169	1.37176	2.55214	0.637042	-0.738429	0.40551	-0.22015	-0.99608	2.55748	0.086505	1.86281	-0.067036	-0.757832	-0.00644839	-0.399557
IMM_SNP_001_CASCADE_rs61785969-SNP_5_T_G	chr1	28469537	28469562	rs61785969-SNP	rs61785969	G/T	basal_eQTL	28469550	28469541	5	T	G	TILE	AAATGACCAAATATAATTTATTTTAT	o1	r1	GCCTAGAAATGACCAAATATAATTTATTTTATCTAGGTCTTGATTCGCTTGACGCTGCTG	IMM_SNP_001_CASCADE_rs61785969-SNP_5_T_G_o1_r1	544	0.103446	1.07719	0.813874	-0.311192	-0.00322511	0.128769	-1.09018	2.37471	0.734576	3.50414	1.33256	-0.374024	0.823351	0.162643	-0.422304	3.45298	1.55751	3.22781	1.56563	-0.389826	0.193596	0.320045	-0.942887	3.0322	0.224469	2.41577	0.682628	-0.544536	0.372213	-0.0539542
IMM_SNP_001_CASCADE_rs61785969-SNP_6_A_C	chr1	28469537	28469562	rs61785969-SNP	rs61785969	G/T	basal_eQTL	28469550	28469542	6	A	C	TILE	AAATTCCCAAATATAATTTATTTTAT	o1	r1	GCCTAGAAATTCCCAAATATAATTTATTTTATCTAGGTCTTGATTCGCTTGACGCTGCTG	IMM_SNP_001_CASCADE_rs61785969-SNP_6_A_C_o1_r1	545	0.109405	1.73277	0.601047	-0.311014	-0.784592	0.312388	0.888786	2.30831	0.225214	2.99724	-0.21849	-0.415573	0.560265	0.107062	-0.857089	2.9879	0.731481	3.42454	0.520307	-0.427851	-0.00410857	0.408762	0.940401	3.20554	-0.0834286	2.00801	0.165667	-0.544379	0.125563	0.0714139
IMM_SNP_001_CASCADE_rs61785969-SNP_6_A_G	chr1	28469537	28469562	rs61785969-SNP	rs61785969	G/T	basal_eQTL	28469550	28469542	6	A	G	TILE	AAATTGCCAAATATAATTTATTTTAT	o1	r1	GCCTAGAAATTGCCAAATATAATTTATTTTATCTAGGTCTTGATTCGCTTGACGCTGCTG	IMM_SNP_001_CASCADE_rs61785969-SNP_6_A_G_o1_r1	546	0.174932	1.99057	-0.0239587	-0.459613	-0.256309	0.190127	-1.20774	1.73938	0.281494	2.58183	0.351082	-0.74958	0.556222	0.0753149	-1.6163	2.64394	0.915462	3.30325	0.234885	-0.55988	0.37314	0.352847	-1.90268	2.71488	-0.0315541	1.68694	-0.155081	-0.675026	0.121773	-0.0400687
IMM_SNP_001_CASCADE_rs61785969-SNP_6_A_T	chr1	28469537	28469562	rs61785969-SNP	rs61785969	G/T	basal_eQTL	28469550	28469542	6	A	T	TILE	AAATTTCCAAATATAATTTATTTTAT	o1	r1	GCCTAGAAATTTCCAAATATAATTTATTTTATCTAGGTCTTGATTCGCTTGACGCTGCTG	IMM_SNP_001_CASCADE_rs61785969-SNP_6_A_T_o1_r1	547	0.378101	1.78625	-0.158407	-0.450297	0.0833689	-0.11956	-0.62698	2.53643	-0.103751	2.47145	0.68667	-0.190479	0.423562	-0.225801	-1.10163	2.42636	0.84812	2.97597	0.75502	-0.409073	0.209573	-0.095399	-0.905197	3.00794	0.148443	1.58505	0.13135	-0.516457	-0.00259866	-0.322452
IMM_SNP_001_CASCADE_rs61785969-SNP_7_C_A	chr1	28469537	28469562	rs61785969-SNP	rs61785969	G/T	basal_eQTL	28469550	28469543	7	C	A	TILE	AAATTAACAAATATAATTTATTTTAT	o1	r1	GCCTAGAAATTAACAAATATAATTTATTTTATCTAGGTCTTGATTCGCTTGACGCTGCTG	IMM_SNP_001_CASCADE_rs61785969-SNP_7_C_A_o1_r1	548	0.206858	1.73702	-0.300519	-0.571135	0.888447	0.0191048	-1.41654	1.61228	0.857023	3.43279	1.82134	-0.481576	0.885392	0.505138	-0.140043	2.77895	1.10538	3.7346	1.04723	-0.73822	0.914139	0.451064	-1.43094	2.49629	0.298486	2.35838	1.09981	-0.736396	0.554924	0.255324
IMM_SNP_001_CASCADE_rs61785969-SNP_7_C_G	chr1	28469537	28469562	rs61785969-SNP	rs61785969	G/T	basal_eQTL	28469550	28469543	7	C	G	TILE	AAATTAGCAAATATAATTTATTTTAT	o1	r1	GCCTAGAAATTAGCAAATATAATTTATTTTATCTAGGTCTTGATTCGCTTGACGCTGCTG	IMM_SNP_001_CASCADE_rs61785969-SNP_7_C_G_o1_r1	549	0.452225	1.66818	-0.562286	-0.435834	0.0410904	-0.272468	-1.99736	1.86961	0.434116	3.05156	1.43164	-0.748938	0.842242	0.111583	-0.176664	2.6012	1.35053	3.36599	1.46467	-0.538033	0.750748	0.0312693	-1.17426	2.42225	0.214113	2.0517	0.767198	-0.65412	0.389924	-0.100062
IMM_SNP_001_CASCADE_rs61785969-SNP_7_C_T	chr1	28469537	28469562	rs61785969-SNP	rs61785969	G/T	basal_eQTL	28469550	28469543	7	C	T	TILE	AAATTATCAAATATAATTTATTTTAT	o1	r1	GCCTAGAAATTATCAAATATAATTTATTTTATCTAGGTCTTGATTCGCTTGACGCTGCTG	IMM_SNP_001_CASCADE_rs61785969-SNP_7_C_T_o1_r1	550	0.251247	1.53285	0.374097	-0.493865	0.133238	0.3599	-0.959831	2.03231	0.575774	2.47152	1.05211	-0.436001	0.513822	-0.186286	-0.466137	1.79199	1.50049	3.03709	0.758388	-0.607691	0.207163	-0.0685671	-0.810745	2.31772	0.128477	1.58511	0.443262	-0.701961	0.0820224	0.114737
IMM_SNP_001_CASCADE_rs61785969-SNP_8_C_A	chr1	28469537	28469562	rs61785969-SNP	rs61785969	G/T	basal_eQTL	28469550	28469544	8	C	A	TILE	AAATTACAAAATATAATTTATTTTAT	o1	r1	GCCTAGAAATTACAAAATATAATTTATTTTATCTAGGTCTTGATTCGCTTGACGCTGCTG	IMM_SNP_001_CASCADE_rs61785969-SNP_8_C_A_o1_r1	551	0.00204714	1.25276	-0.508986	-0.645045	-0.305783	-0.176145	-1.42636	1.0288	0.456898	2.95553	0.789107	-0.833647	1.40478	0.034347	-0.53029	3.07463	0.536522	3.18189	0.825905	-0.947333	-0.160113	0.110151	-1.40835	2.47708	0.0566189	1.97445	0.218782	-0.838057	0.917314	-0.169807
IMM_SNP_001_CASCADE_rs61785969-SNP_8_C_G	chr1	28469537	28469562	rs61785969-SNP	rs61785969	G/T	basal_eQTL	28469550	28469544	8	C	G	TILE	AAATTACGAAATATAATTTATTTTAT	o1	r1	GCCTAGAAATTACGAAATATAATTTATTTTATCTAGGTCTTGATTCGCTTGACGCTGCTG	IMM_SNP_001_CASCADE_rs61785969-SNP_8_C_G_o1_r1	552	0.37629	1.3926	-0.0764815	-0.548178	0.883585	-0.0597353	-1.92967	1.80333	-0.386231	2.94098	0.4531	-0.608405	1.27341	-0.20888	-1.10112	2.51692	0.953606	3.38074	0.353861	-0.87751	1.16696	0.00715814	-2.2154	2.35596	0.146839	1.96275	-0.0680067	-0.752892	0.794153	-0.267902
IMM_SNP_001_CASCADE_rs61785969-SNP_8_C_T	chr1	28469537	28469562	rs61785969-SNP	rs61785969	G/T	basal_eQTL	28469550	28469544	8	C	T	TILE	AAATTACTAAATATAATTTATTTTAT	o1	r1	GCCTAGAAATTACTAAATATAATTTATTTTATCTAGGTCTTGATTCGCTTGACGCTGCTG	IMM_SNP_001_CASCADE_rs61785969-SNP_8_C_T_o1_r1	553	0.0922294	1.31409	-0.300194	-0.355581	-0.0564566	-0.198634	-1.65258	1.81979	0.188478	3.94355	-0.760456	-0.614757	-0.0375139	-0.057467	-1.51702	2.06723	0.656704	4.49903	-0.936096	-0.83397	-0.0656801	-0.0186354	-2.24364	2.22164	-0.104825	2.76925	-0.812672	-0.583562	-0.432546	-0.252717
IMM_SNP_001_CASCADE_rs61785969-SNP_9_A_C	chr1	28469537	28469562	rs61785969-SNP	rs61785969	G/T	basal_eQTL	28469550	28469545	9	A	C	TILE	AAATTACCCAATATAATTTATTTTAT	o1	r1	GCCTAGAAATTACCCAATATAATTTATTTTATCTAGGTCTTGATTCGCTTGACGCTGCTG	IMM_SNP_001_CASCADE_rs61785969-SNP_9_A_C_o1_r1	554	0.375639	1.98228	0.046587	-0.286627	0.356796	0.0435968	-0.309976	2.4023	0.79451	3.92468	1.1805	-0.0402899	0.862298	0.598926	-0.588605	2.4966	1.89182	4.62708	0.343294	-0.208906	0.737063	0.518622	-0.654817	2.96449	0.260698	2.75406	0.552846	-0.40298	0.408727	0.340016
IMM_SNP_001_CASCADE_rs61785969-SNP_9_A_G	chr1	28469537	28469562	rs61785969-SNP	rs61785969	G/T	basal_eQTL	28469550	28469545	9	A	G	TILE	AAATTACCGAATATAATTTATTTTAT	o1	r1	GCCTAGAAATTACCGAATATAATTTATTTTATCTAGGTCTTGATTCGCTTGACGCTGCTG	IMM_SNP_001_CASCADE_rs61785969-SNP_9_A_G_o1_r1	555	0.124278	1.61551	0.580735	-0.415405	0.867024	-0.137994	-0.400469	2.43054	0.811396	3.28881	0.623529	-0.285386	1.6135	0.196246	-0.818727	1.96702	1.27031	3.72627	0.866991	-0.410477	1.33151	-0.0371756	-1.01349	2.85296	0.270905	2.24256	0.143618	-0.588164	1.113	-0.0236099
IMM_SNP_001_CASCADE_rs61785969-SNP_9_A_T	chr1	28469537	28469562	rs61785969-SNP	rs61785969	G/T	basal_eQTL	28469550	28469545	9	A	T	TILE	AAATTACCTAATATAATTTATTTTAT	o1	r1	GCCTAGAAATTACCTAATATAATTTATTTTATCTAGGTCTTGATTCGCTTGACGCTGCTG	IMM_SNP_001_CASCADE_rs61785969-SNP_9_A_T_o1_r1	556	0.222552	1.42664	0.0241876	-0.482663	0.0172533	-0.0532833	-0.277713	1.74351	0.668949	3.45316	0.545581	-0.729492	1.07736	0.388552	-0.784798	2.75462	1.18651	3.70827	0.236622	-0.81325	0.303723	0.545869	-0.792281	2.89231	0.184799	2.37476	0.0109278	-0.695292	0.610349	0.150046
IMM_SNP_001_CASCADE_rs61785969-SNP_10_A_C	chr1	28469537	28469562	rs61785969-SNP	rs61785969	G/T	basal_eQTL	28469550	28469546	10	A	C	TILE	AAATTACCACATATAATTTATTTTAT	o1	r1	GCCTAGAAATTACCACATATAATTTATTTTATCTAGGTCTTGATTCGCTTGACGCTGCTG	IMM_SNP_001_CASCADE_rs61785969-SNP_10_A_C_o1_r1	557	0.282066	2.15688	0.529517	-0.225137	0.416554	-0.199302	-0.8104	1.8742	0.381228	3.30701	2.21446	-0.157358	0.411364	-0.00300166	-1.04012	1.98168	1.22583	4.12482	1.43628	-0.161207	0.452342	-0.0494263	-1.24825	2.32887	0.0633607	2.2572	1.43534	-0.468877	0.0617733	-0.203534
IMM_SNP_001_CASCADE_rs61785969-SNP_10_A_G	chr1	28469537	28469562	rs61785969-SNP	rs61785969	G/T	basal_eQTL	28469550	28469546	10	A	G	TILE	AAATTACCAGATATAATTTATTTTAT	o1	r1	GCCTAGAAATTACCAGATATAATTTATTTTATCTAGGTCTTGATTCGCTTGACGCTGCTG	IMM_SNP_001_CASCADE_rs61785969-SNP_10_A_G_o1_r1	558	0.166954	1.62786	0.190411	-0.119274	0.158274	0.0672407	-1.1652	1.88012	1.17492	2.46014	1.11321	-0.361099	0.950083	0.0380177	-0.712062	2.35811	1.38915	2.92557	0.837671	-0.103081	0.673697	0.19783	-1.3846	2.64699	0.490644	1.57595	0.495406	-0.375803	0.491027	-0.15212
IMM_SNP_001_CASCADE_rs61785969-SNP_10_A_T	chr1	28469537	28469562	rs61785969-SNP	rs61785969	G/T	basal_eQTL	28469550	28469546	10	A	T	TILE	AAATTACCATATATAATTTATTTTAT	o1	r1	GCCTAGAAATTACCATATATAATTTATTTTATCTAGGTCTTGATTCGCTTGACGCTGCTG	IMM_SNP_001_CASCADE_rs61785969-SNP_10_A_T_o1_r1	559	0.157156	1.26634	0.275278	-0.398086	-0.448141	0.11406	-0.366177	1.96729	0.799403	3.42403	0.641861	-0.304329	0.598039	0.167794	-0.116072	3.17927	1.28729	4.16666	0.526539	-0.416241	0.0929655	0.290524	-0.358903	2.49546	0.263656	2.35133	0.0931044	-0.602476	0.160977	-0.0493024
IMM_SNP_001_CASCADE_rs61785969-SNP_11_A_C	chr1	28469537	28469562	rs61785969-SNP	rs61785969	G/T	basal_eQTL	28469550	28469547	11	A	C	TILE	AAATTACCAACTATAATTTATTTTAT	o1	r1	GCCTAGAAATTACCAACTATAATTTATTTTATCTAGGTCTTGATTCGCTTGACGCTGCTG	IMM_SNP_001_CASCADE_rs61785969-SNP_11_A_C_o1_r1	560	0.385859	1.46266	0.0455706	-0.291795	-0.136059	-0.0827985	-0.00680666	2.89338	0.14929	2.56589	1.94422	-0.310901	-0.0159388	-0.0538196	-0.625162	2.77529	1.24315	3.15681	0.662093	-0.271939	-0.142283	0.0287845	-0.48847	3.43851	0.155316	1.66102	1.20469	-0.527482	-0.414641	-0.249423
IMM_SNP_001_CASCADE_rs61785969-SNP_11_A_G	chr1	28469537	28469562	rs61785969-SNP	rs61785969	G/T	basal_eQTL	28469550	28469547	11	A	G	TILE	AAATTACCAAGTATAATTTATTTTAT	o1	r1	GCCTAGAAATTACCAAGTATAATTTATTTTATCTAGGTCTTGATTCGCTTGACGCTGCTG	IMM_SNP_001_CASCADE_rs61785969-SNP_11_A_G_o1_r1	561	0.13037	1.80551	0.125778	-0.326239	0.213669	0.142685	-0.940885	1.89262	0.727815	4.13849	1.06326	-0.406251	0.906205	0.156537	-0.338695	2.72045	1.19258	3.29148	0.605558	-0.460755	0.576776	0.325075	-0.55136	3.15749	0.220382	2.92606	0.452775	-0.557765	0.44989	-0.0594676
IMM_SNP_001_CASCADE_rs61785969-SNP_11_A_T	chr1	28469537	28469562	rs61785969-SNP	rs61785969	G/T	basal_eQTL	28469550	28469547	11	A	T	TILE	AAATTACCAATTATAATTTATTTTAT	o1	r1	GCCTAGAAATTACCAATTATAATTTATTTTATCTAGGTCTTGATTCGCTTGACGCTGCTG	IMM_SNP_001_CASCADE_rs61785969-SNP_11_A_T_o1_r1	562	0.113226	1.82826	1.0505	-0.304246	0.444976	0.105934	-1.54468	2.39358	0.693196	1.51498	0.787065	-0.438249	0.864842	0.156278	-0.0904623	2.70423	1.60193	2.85991	1.25098	-0.530468	0.754553	0.301024	-1.83175	3.08325	0.199456	1.51205	0.653567	-0.538429	0.411112	-0.0597016
IMM_SNP_001_CASCADE_rs61785969-SNP_12_T_A	chr1	28469537	28469562	rs61785969-SNP	rs61785969	G/T	basal_eQTL	28469550	28469548	12	T	A	TILE	AAATTACCAAAAATAATTTATTTTAT	o1	r1	GCCTAGAAATTACCAAAAATAATTTATTTTATCTAGGTCTTGATTCGCTTGACGCTGCTG	IMM_SNP_001_CASCADE_rs61785969-SNP_12_T_A_o1_r1	563	-0.0630639	0.0545482	-0.26362	-0.640261	0.312053	-0.0384564	-1.3211	1.12148	0.125757	3.13311	0.885687	-0.468105	0.0210493	0.1168	-0.552714	1.83523	0.328699	2.6149	0.403765	-0.848265	0.114416	0.210874	-1.19383	1.37979	-0.143548	2.11731	0.301214	-0.726218	-0.0474351	-0.0953511
IMM_SNP_001_CASCADE_rs61785969-SNP_12_T_C	chr1	28469537	28469562	rs61785969-SNP	rs61785969	G/T	basal_eQTL	28469550	28469548	12	T	C	TILE	AAATTACCAAACATAATTTATTTTAT	o1	r1	GCCTAGAAATTACCAAACATAATTTATTTTATCTAGGTCTTGATTCGCTTGACGCTGCTG	IMM_SNP_001_CASCADE_rs61785969-SNP_12_T_C_o1_r1	564	-0.208187	1.16378	-0.0391691	-0.160335	-0.103552	0.0191048	-1.51052	1.81249	0.3423	2.84828	0.34454	-0.118462	0.590022	0.0810019	0.165658	2.09386	0.817966	2.46844	0.0902822	-0.0454524	0.40427	0.1815	-0.149484	2.19035	-0.0126524	1.88818	-0.160665	-0.411903	0.153462	-0.127677
IMM_SNP_001_CASCADE_rs61785969-SNP_12_T_G	chr1	28469537	28469562	rs61785969-SNP	rs61785969	G/T	basal_eQTL	28469550	28469548	12	T	G	TILE	AAATTACCAAAGATAATTTATTTTAT	o1	r1	GCCTAGAAATTACCAAAGATAATTTATTTTATCTAGGTCTTGATTCGCTTGACGCTGCTG	IMM_SNP_001_CASCADE_rs61785969-SNP_12_T_G_o1_r1	565	-0.301644	1.24012	-0.06999	-0.234459	0.179387	0.440383	-0.986196	2.16381	0.243529	1.44799	1.23635	-0.527454	0.135615	-0.0225094	0.18549	2.21694	0.766094	1.9676	0.446474	-0.605459	0.165394	0.2707	-0.185407	2.6495	-0.0723576	0.878326	0.600511	-0.477073	-0.186078	0.188124
IMM_SNP_001_CASCADE_rs61785969-SNP_13_A_C	chr1	28469537	28469562	rs61785969-SNP	rs61785969	G/T	basal_eQTL	28469550	28469549	13	A	C	TILE	AAATTACCAAATCTAATTTATTTTAT	o1	r1	GCCTAGAAATTACCAAATCTAATTTATTTTATCTAGGTCTTGATTCGCTTGACGCTGCTG	IMM_SNP_001_CASCADE_rs61785969-SNP_13_A_C_o1_r1	566	-0.0722674	0.729763	-0.696759	-0.303441	0.0567539	-0.10132	-1.17771	2.31674	0.292431	2.92999	0.605013	-0.19885	0.909411	0.0577789	-0.566571	2.84883	0.787517	1.74444	-0.211132	-0.24351	0.49138	0.0315817	-1.25979	2.94837	-0.0427973	1.95391	0.0616535	-0.522781	0.452896	-0.148648
IMM_SNP_001_CASCADE_rs61785969-SNP_13_A_G	chr1	28469537	28469562	rs61785969-SNP	rs61785969	G/T	basal_eQTL	28469550	28469549	13	A	G	TILE	AAATTACCAAATGTAATTTATTTTAT	o1	r1	GCCTAGAAATTACCAAATGTAATTTATTTTATCTAGGTCTTGATTCGCTTGACGCTGCTG	IMM_SNP_001_CASCADE_rs61785969-SNP_13_A_G_o1_r1	567	-0.280461	0.9295	-0.620754	-0.573376	-0.318624	-0.136653	-0.542689	1.75743	0.422028	2.32583	1.1065	-0.353564	0.400525	-0.0784204	-0.46966	2.0121	1.09459	2.13235	0.669875	-0.477869	0.0256863	0.00115983	-0.730293	2.18122	0.0355412	1.46791	0.489679	-0.639676	-0.0241967	-0.271638
IMM_SNP_001_CASCADE_rs61785969-SNP_13_A_T	chr1	28469537	28469562	rs61785969-SNP	rs61785969	G/T	basal_eQTL	28469550	28469549	13	A	T	TILE	AAATTACCAAATTTAATTTATTTTAT	o1	r1	GCCTAGAAATTACCAAATTTAATTTATTTTATCTAGGTCTTGATTCGCTTGACGCTGCTG	IMM_SNP_001_CASCADE_rs61785969-SNP_13_A_T_o1_r1	568	-0.0513521	1.26783	-0.031602	-0.0244695	-0.16521	0.0703792	-1.40465	2.70362	0.0578086	4.30577	0.682112	-0.436986	0.376528	0.149307	-1.27405	3.54448	0.246964	3.52063	0.308029	-0.254695	0.20241	0.273507	-2.05728	3.39816	-0.184621	3.06062	0.127459	-0.292452	-0.0466939	-0.0659964
IMM_SNP_001_CASCADE_rs61785969-SNP_14_T_A	chr1	28469537	28469562	rs61785969-SNP	rs61785969	G/T	basal_eQTL	28469550	28469550	14	T	A	TILE	AAATTACCAAATAAAATTTATTTTAT	o1	r1	GCCTAGAAATTACCAAATAAAATTTATTTTATCTAGGTCTTGATTCGCTTGACGCTGCTG	IMM_SNP_001_CASCADE_rs61785969-SNP_14_T_A_o1_r1	569	0.154139	1.36066	-0.264583	-0.572405	0.0572692	-0.00337913	-1.14918	1.59851	0.0802058	3.05955	0.333079	-0.547396	0.576342	0.291825	-0.683089	2.05756	0.485562	2.87112	0.206585	-0.770166	0.339531	0.327472	-1.4748	2.26938	-0.0499755	2.05813	-0.170446	-0.774192	0.140636	0.0626993
IMM_SNP_001_CASCADE_rs61785969-SNP_14_T_C	chr1	28469537	28469562	rs61785969-SNP	rs61785969	G/T	basal_eQTL	28469550	28469550	14	T	C	TILE	AAATTACCAAATACAATTTATTTTAT	o1	r1	GCCTAGAAATTACCAAATACAATTTATTTTATCTAGGTCTTGATTCGCTTGACGCTGCTG	IMM_SNP_001_CASCADE_rs61785969-SNP_14_T_C_o1_r1	570	0.0773794	1.28539	0.68351	-0.271033	-0.425217	0.293018	-0.381609	2.41597	0.418264	2.03995	1.6009	-0.095611	1.14796	-0.0697075	0.0284116	2.56022	0.696605	2.43359	1.97608	-0.124467	-0.0282621	0.164045	-0.378851	3.02954	0.0332656	1.23794	0.911662	-0.444778	0.67654	0.0537511
IMM_SNP_001_CASCADE_rs61785969-SNP_14_T_G	chr1	28469537	28469562	rs61785969-SNP	rs61785969	G/T	basal_eQTL	28469550	28469550	14	T	G	TILE	AAATTACCAAATAGAATTTATTTTAT	o1	r1	GCCTAGAAATTACCAAATAGAATTTATTTTATCTAGGTCTTGATTCGCTTGACGCTGCTG	IMM_SNP_001_CASCADE_rs61785969-SNP_14_T_G_o1_r1	571	-0.196867	1.23299	-0.402234	-0.343932	-0.575539	0.029943	-1.21499	1.67779	-0.0509333	3.34609	1.02932	-0.274864	0.764649	0.385152	0.24976	2.09511	-0.145884	3.32851	0.0356535	-0.342181	0.212206	0.583331	-0.957574	2.31685	-0.250353	2.28863	0.423806	-0.573321	0.317178	0.146975
IMM_SNP_001_CASCADE_rs61785969-SNP_15_A_C	chr1	28469537	28469562	rs61785969-SNP	rs61785969	G/T	basal_eQTL	28469550	28469551	15	A	C	TILE	AAATTACCAAATATCATTTATTTTAT	o1	r1	GCCTAGAAATTACCAAATATCATTTATTTTATCTAGGTCTTGATTCGCTTGACGCTGCTG	IMM_SNP_001_CASCADE_rs61785969-SNP_15_A_C_o1_r1	572	-0.0315946	1.15933	-0.51753	-0.16105	-0.14679	-0.229646	-0.906843	2.90034	0.336321	3.3707	0.781141	-0.318289	0.595692	0.263338	-0.565556	2.21082	0.681414	3.54135	0.217142	-0.260782	0.334498	0.264642	-1.07205	3.25156	-0.0162666	2.30843	0.211982	-0.412532	0.158777	0.0369753
IMM_SNP_001_CASCADE_rs61785969-SNP_15_A_G	chr1	28469537	28469562	rs61785969-SNP	rs61785969	G/T	basal_eQTL	28469550	28469551	15	A	G	TILE	AAATTACCAAATATGATTTATTTTAT	o1	r1	GCCTAGAAATTACCAAATATGATTTATTTTATCTAGGTCTTGATTCGCTTGACGCTGCTG	IMM_SNP_001_CASCADE_rs61785969-SNP_15_A_G_o1_r1	573	0.374188	1.06256	0.573981	-0.416339	-0.724508	-0.174151	-0.328856	1.29134	0.932549	3.26665	0.559418	-0.443327	1.07456	0.283382	0.453757	3.03913	1.83017	3.48802	0.859693	-0.580154	0.307012	0.389148	0.726211	3.17917	0.344139	2.22473	0.136286	-0.63698	0.607729	0.0550754
IMM_SNP_001_CASCADE_rs61785969-SNP_15_A_T	chr1	28469537	28469562	rs61785969-SNP	rs61785969	G/T	basal_eQTL	28469550	28469551	15	A	T	TILE	AAATTACCAAATATTATTTATTTTAT	o1	r1	GCCTAGAAATTACCAAATATTATTTATTTTATCTAGGTCTTGATTCGCTTGACGCTGCTG	IMM_SNP_001_CASCADE_rs61785969-SNP_15_A_T_o1_r1	574	0.32114	2.29143	0.468164	-0.355969	0.753158	0.49946	-1.20605	3.42868	0.433467	3.94316	1.02919	-0.856421	0.409337	0.185996	-0.47423	3.19975	1.32758	4.58454	1.10678	-0.780068	0.655341	0.589149	-1.04015	3.9232	0.0979787	2.76893	0.423694	-0.583903	0.413541	0.241992
IMM_SNP_001_CASCADE_rs61785969-SNP_16_A_C	chr1	28469537	28469562	rs61785969-SNP	rs61785969	G/T	basal_eQTL	28469550	28469552	16	A	C	TILE	AAATTACCAAATATACTTTATTTTAT	o1	r1	GCCTAGAAATTACCAAATATACTTTATTTTATCTAGGTCTTGATTCGCTTGACGCTGCTG	IMM_SNP_001_CASCADE_rs61785969-SNP_16_A_C_o1_r1	575	0.424795	1.62892	-0.120665	0.369741	0.144894	0.0275261	-0.758086	2.42182	0.736429	3.64182	1.12411	-0.522001	0.211637	0.408109	-0.329427	2.6766	1.90726	4.03431	0.360472	-0.109312	0.188047	0.427915	-0.690834	3.08401	0.225589	2.52653	0.504716	0.0541352	-0.201283	0.167705
IMM_SNP_001_CASCADE_rs61785969-SNP_16_A_G	chr1	28469537	28469562	rs61785969-SNP	rs61785969	G/T	basal_eQTL	28469550	28469552	16	A	G	TILE	AAATTACCAAATATAGTTTATTTTAT	o1	r1	GCCTAGAAATTACCAAATATAGTTTATTTTATCTAGGTCTTGATTCGCTTGACGCTGCTG	IMM_SNP_001_CASCADE_rs61785969-SNP_16_A_G_o1_r1	576	0.0956058	1.17627	0.0380419	-0.353032	0.163492	-0.145148	-0.852065	1.95666	0.811252	2.47275	0.547892	-0.525095	0.350432	0.0292456	-0.398517	2.16224	1.23192	2.86386	0.195235	-0.451291	0.270688	-0.00426356	-1.01656	2.48793	0.270818	1.58609	0.0129	-0.581321	-0.0711593	-0.174414
IMM_SNP_001_CASCADE_rs61785969-SNP_16_A_T	chr1	28469537	28469562	rs61785969-SNP	rs61785969	G/T	basal_eQTL	28469550	28469552	16	A	T	TILE	AAATTACCAAATATATTTTATTTTAT	o1	r1	GCCTAGAAATTACCAAATATATTTTATTTTATCTAGGTCTTGATTCGCTTGACGCTGCTG	IMM_SNP_001_CASCADE_rs61785969-SNP_16_A_T_o1_r1	577	0.29372	1.78536	0.687004	-0.350942	0.710107	-0.117769	-0.743327	2.23079	-0.235769	2.91366	0.489808	-0.824518	0.189958	-0.369784	-0.60823	2.52396	0.751548	3.34387	1.11385	-0.712437	0.610774	-0.226184	-0.995849	2.87447	0.0736855	1.94078	0.258978	-0.579484	0.368551	-0.320819
IMM_SNP_001_CASCADE_rs61785969-SNP_17_T_A	chr1	28469537	28469562	rs61785969-SNP	rs61785969	G/T	basal_eQTL	28469550	28469553	17	T	A	TILE	AAATTACCAAATATAAATTATTTTAT	o1	r1	GCCTAGAAATTACCAAATATAAATTATTTTATCTAGGTCTTGATTCGCTTGACGCTGCTG	IMM_SNP_001_CASCADE_rs61785969-SNP_17_T_A_o1_r1	578	0.393205	1.24741	-0.766247	-0.538932	0.523272	-0.291359	-0.877239	2.50839	0.860158	4.08997	1.17461	-0.170248	0.460072	-0.0130645	0.67402	4.23795	1.98361	4.37086	1.13758	-0.588557	0.474518	-0.0885346	-0.297194	3.52706	0.30038	2.88703	0.547817	-0.501171	0.173299	-0.21262
IMM_SNP_001_CASCADE_rs61785969-SNP_17_T_C	chr1	28469537	28469562	rs61785969-SNP	rs61785969	G/T	basal_eQTL	28469550	28469553	17	T	C	TILE	AAATTACCAAATATAACTTATTTTAT	o1	r1	GCCTAGAAATTACCAAATATAACTTATTTTATCTAGGTCTTGATTCGCTTGACGCTGCTG	IMM_SNP_001_CASCADE_rs61785969-SNP_17_T_C_o1_r1	579	0.317152	1.08215	0.511126	-0.145259	-0.219208	-0.310661	-0.621283	1.55378	0.614253	3.11314	0.926231	-0.0707007	0.0873944	0.407604	-0.429904	1.5906	1.56942	2.78052	1.00014	0.00753928	-0.0288076	0.214949	-0.750005	1.8965	0.151736	2.10125	0.335819	-0.398649	-0.317763	0.167249
IMM_SNP_001_CASCADE_rs61785969-SNP_17_T_G	chr1	28469537	28469562	rs61785969-SNP	rs61785969	G/T	basal_eQTL	28469550	28469553	17	T	G	TILE	AAATTACCAAATATAAGTTATTTTAT	o1	r1	GCCTAGAAATTACCAAATATAAGTTATTTTATCTAGGTCTTGATTCGCTTGACGCTGCTG	IMM_SNP_001_CASCADE_rs61785969-SNP_17_T_G_o1_r1	580	-0.272993	0.403538	-0.0777061	-0.51654	-0.592218	-0.428786	-1.18948	1.86464	0.563189	2.72224	0.815344	0.623491	0.933913	0.132894	0.523355	2.11162	-0.17761	1.88815	0.315135	0.266366	0.329759	0.19831	0.118473	2.52617	0.12087	1.78679	0.241175	0.0985424	0.475867	-0.0808182
IMM_SNP_001_CASCADE_rs61785969-SNP_18_T_A	chr1	28469537	28469562	rs61785969-SNP	rs61785969	G/T	basal_eQTL	28469550	28469554	18	T	A	TILE	AAATTACCAAATATAATATATTTTAT	o1	r1	GCCTAGAAATTACCAAATATAATATATTTTATCTAGGTCTTGATTCGCTTGACGCTGCTG	IMM_SNP_001_CASCADE_rs61785969-SNP_18_T_A_o1_r1	581	0.189671	1.09105	-0.338788	-0.841943	-0.563993	-0.231647	-1.83772	1.6631	0.17971	3.51609	1.66218	-0.449658	0.733691	0.244191	-0.130224	3.18979	0.776784	3.02812	-0.35481	-0.646803	-0.0447145	-0.184671	-2.06673	2.98254	-0.0184964	2.42538	0.963964	-0.71228	0.288155	0.0196854
IMM_SNP_001_CASCADE_rs61785969-SNP_18_T_C	chr1	28469537	28469562	rs61785969-SNP	rs61785969	G/T	basal_eQTL	28469550	28469554	18	T	C	TILE	AAATTACCAAATATAATCTATTTTAT	o1	r1	GCCTAGAAATTACCAAATATAATCTATTTTATCTAGGTCTTGATTCGCTTGACGCTGCTG	IMM_SNP_001_CASCADE_rs61785969-SNP_18_T_C_o1_r1	582	0.192676	0.906282	-0.0662726	-0.68216	-0.0191204	-0.314437	-0.438333	1.68833	0.559332	3.57083	1.27109	-0.31333	0.72873	0.178213	-0.237948	2.4014	1.28892	2.6921	0.497135	-0.693864	0.322385	0.192577	-0.466656	2.27435	0.118538	2.46942	0.630164	-0.609277	0.283503	-0.039894
IMM_SNP_001_CASCADE_rs61785969-SNP_18_T_G	chr1	28469537	28469562	rs61785969-SNP	rs61785969	G/T	basal_eQTL	28469550	28469554	18	T	G	TILE	AAATTACCAAATATAATGTATTTTAT	o1	r1	GCCTAGAAATTACCAAATATAATGTATTTTATCTAGGTCTTGATTCGCTTGACGCTGCTG	IMM_SNP_001_CASCADE_rs61785969-SNP_18_T_G_o1_r1	583	0.0912827	0.591962	-0.945283	-0.447047	-0.351547	-0.247391	-1.79356	1.67358	0.591244	4.23062	1.48212	-0.157368	1.03499	0.446207	0.692737	3.0093	1.0849	2.34528	0.782469	-0.317364	-0.0829846	-0.0472556	-1.37924	2.92808	0.137828	3.00017	0.810285	-0.491439	0.57063	0.202108
IMM_SNP_001_CASCADE_rs61785969-SNP_19_T_A	chr1	28469537	28469562	rs61785969-SNP	rs61785969	G/T	basal_eQTL	28469550	28469555	19	T	A	TILE	AAATTACCAAATATAATTAATTTTAT	o1	r1	GCCTAGAAATTACCAAATATAATTAATTTTATCTAGGTCTTGATTCGCTTGACGCTGCTG	IMM_SNP_001_CASCADE_rs61785969-SNP_19_T_A_o1_r1	584	0.0600634	1.13542	0.0806438	-0.522932	0.170949	0.0148988	-1.30717	2.46829	0.677476	3.28012	1.0463	-0.441865	1.17385	0.384735	-0.292345	2.44986	0.791169	3.50172	1.08886	-0.642797	0.368428	0.339835	-1.38719	2.97843	0.189954	2.23556	0.438299	-0.706392	0.700815	0.146599
IMM_SNP_001_CASCADE_rs61785969-SNP_19_T_C	chr1	28469537	28469562	rs61785969-SNP	rs61785969	G/T	basal_eQTL	28469550	28469555	19	T	C	TILE	AAATTACCAAATATAATTCATTTTAT	o1	r1	GCCTAGAAATTACCAAATATAATTCATTTTATCTAGGTCTTGATTCGCTTGACGCTGCTG	IMM_SNP_001_CASCADE_rs61785969-SNP_19_T_C_o1_r1	585	0.030639	1.69559	-0.439635	-0.669846	0.120047	0.138277	-1.3518	2.28669	0.388628	2.61074	1.22136	-0.203153	1.36268	0.203452	-0.678069	1.93148	0.922271	3.21578	1.14637	-0.427659	0.70161	0.353403	-1.21071	2.56206	0.0153516	1.6971	0.587717	-0.526032	0.877842	-0.017103
IMM_SNP_001_CASCADE_rs61785969-SNP_19_T_G	chr1	28469537	28469562	rs61785969-SNP	rs61785969	G/T	basal_eQTL	28469550	28469555	19	T	G	TILE	AAATTACCAAATATAATTGATTTTAT	o1	r1	GCCTAGAAATTACCAAATATAATTGATTTTATCTAGGTCTTGATTCGCTTGACGCTGCTG	IMM_SNP_001_CASCADE_rs61785969-SNP_19_T_G_o1_r1	586	0.239451	1.39507	0.183422	-0.557181	-0.350135	-0.282033	-2.01527	1.8281	0.480762	3.50237	1.10448	-0.351273	0.58627	0.351579	-0.64004	3.66217	1.27053	2.93009	0.549646	-0.596991	0.224355	0.174403	-2.06253	3.89094	0.0710443	2.41435	0.487955	-0.637945	0.149944	0.116658
IMM_SNP_001_CASCADE_rs61785969-SNP_20_A_C	chr1	28469537	28469562	rs61785969-SNP	rs61785969	G/T	basal_eQTL	28469550	28469556	20	A	C	TILE	AAATTACCAAATATAATTTCTTTTAT	o1	r1	GCCTAGAAATTACCAAATATAATTTCTTTTATCTAGGTCTTGATTCGCTTGACGCTGCTG	IMM_SNP_001_CASCADE_rs61785969-SNP_20_A_C_o1_r1	587	-0.2182	1.41029	-0.220223	-0.151339	0.165061	-0.020541	0.631746	2.47791	0.357469	3.46353	0.590784	-0.1715	0.207273	-0.0299581	-0.746021	2.11927	0.400234	2.5361	-0.0989666	-0.0858314	0.195184	0.0954869	-0.945794	2.84035	-0.00348356	2.38311	0.0495093	-0.403994	-0.201049	-0.227876
IMM_SNP_001_CASCADE_rs61785969-SNP_20_A_G	chr1	28469537	28469562	rs61785969-SNP	rs61785969	G/T	basal_eQTL	28469550	28469556	20	A	G	TILE	AAATTACCAAATATAATTTGTTTTAT	o1	r1	GCCTAGAAATTACCAAATATAATTTGTTTTATCTAGGTCTTGATTCGCTTGACGCTGCTG	IMM_SNP_001_CASCADE_rs61785969-SNP_20_A_G_o1_r1	588	-0.260338	1.12644	0.115495	-0.698827	-0.400769	-0.456608	-1.29377	0.933677	0.111503	2.71916	0.301723	-0.605463	0.177464	0.0313409	-0.800616	2.16739	0.248135	2.40626	0.439522	-0.937593	-0.129608	-0.219183	-1.55435	1.99406	-0.152164	1.78431	-0.19721	-0.829999	-0.233321	-0.172522
IMM_SNP_001_CASCADE_rs61785969-SNP_20_A_T	chr1	28469537	28469562	rs61785969-SNP	rs61785969	G/T	basal_eQTL	28469550	28469556	20	A	T	TILE	AAATTACCAAATATAATTTTTTTTAT	o1	r1	GCCTAGAAATTACCAAATATAATTTTTTTTATCTAGGTCTTGATTCGCTTGACGCTGCTG	IMM_SNP_001_CASCADE_rs61785969-SNP_20_A_T_o1_r1	589	-0.0107989	1.92138	0.340355	-0.18412	0.695077	0.0480861	-0.762769	2.71802	0.207997	2.11308	1.11907	-0.228479	-0.876287	-0.230067	-1.18244	2.52873	0.499191	3.19089	1.30509	-0.132737	0.0766582	0.108406	-1.21024	3.17928	-0.0938355	1.61239	0.500413	-0.432815	0.352843	-0.169586
IMM_SNP_001_CASCADE_rs61785969-SNP_21_T_A	chr1	28469537	28469562	rs61785969-SNP	rs61785969	G/T	basal_eQTL	28469550	28469557	21	T	A	TILE	AAATTACCAAATATAATTTAATTTAT	o1	r1	GCCTAGAAATTACCAAATATAATTTAATTTATCTAGGTCTTGATTCGCTTGACGCTGCTG	IMM_SNP_001_CASCADE_rs61785969-SNP_21_T_A_o1_r1	590	-0.124094	2.39864	0.38824	-0.536917	-0.31281	0.0284379	-1.95025	2.90852	0.613803	3.27924	0.0100919	-0.384737	0.793409	0.277228	-0.428434	3.22145	1.00828	4.08869	0.218272	-0.589686	0.322894	0.431181	-1.69981	3.71173	0.151465	2.23485	-0.0653447	-0.663229	0.344142	0.0495176
IMM_SNP_001_CASCADE_rs61785969-SNP_21_T_C	chr1	28469537	28469562	rs61785969-SNP	rs61785969	G/T	basal_eQTL	28469550	28469557	21	T	C	TILE	AAATTACCAAATATAATTTACTTTAT	o1	r1	GCCTAGAAATTACCAAATATAATTTACTTTATCTAGGTCTTGATTCGCTTGACGCTGCTG	IMM_SNP_001_CASCADE_rs61785969-SNP_21_T_C_o1_r1	591	0.0601537	1.42166	-0.141839	-0.329915	-0.155285	-0.0588584	-0.79085	1.62475	0.899677	1.99711	0.68161	-0.459762	0.595825	0.0393548	-0.472668	1.76345	1.82652	2.4625	0.595643	-0.639094	0.223494	0.179163	-0.907072	2.02347	0.324269	1.20348	0.127031	-0.560997	0.158902	-0.165285
IMM_SNP_001_CASCADE_rs61785969-SNP_21_T_G	chr1	28469537	28469562	rs61785969-SNP	rs61785969	G/T	basal_eQTL	28469550	28469557	21	T	G	TILE	AAATTACCAAATATAATTTAGTTTAT	o1	r1	GCCTAGAAATTACCAAATATAATTTAGTTTATCTAGGTCTTGATTCGCTTGACGCTGCTG	IMM_SNP_001_CASCADE_rs61785969-SNP_21_T_G_o1_r1	592	-0.133683	1.8472	-0.137462	-0.572563	0.400092	-0.10545	-1.17436	1.86476	0.440926	3.28017	0.139554	-0.614191	0.734508	-0.171189	-0.668874	1.59419	0.508404	3.12837	0.141331	-0.862491	0.674699	-0.0336604	-1.33026	2.18318	0.0469647	2.2356	-0.335624	-0.774331	0.28892	-0.309586
IMM_SNP_001_CASCADE_rs61785969-SNP_22_T_A	chr1	28469537	28469562	rs61785969-SNP	rs61785969	G/T	basal_eQTL	28469550	28469558	22	T	A	TILE	AAATTACCAAATATAATTTATATTAT	o1	r1	GCCTAGAAATTACCAAATATAATTTATATTATCTAGGTCTTGATTCGCTTGACGCTGCTG	IMM_SNP_001_CASCADE_rs61785969-SNP_22_T_A_o1_r1	593	0.0546518	1.28467	0.20542	-0.822461	-0.541912	-0.206909	-2.22288	2.58538	0.475861	1.97278	0.557803	-0.568017	0.334089	0.0808874	-0.0753836	2.09444	0.595697	2.33381	0.759774	-1.01639	-0.469553	0.036876	-2.24024	2.66462	0.0680816	1.1839	0.0213597	-0.801706	-0.0864816	-0.12778
IMM_SNP_001_CASCADE_rs61785969-SNP_22_T_C	chr1	28469537	28469562	rs61785969-SNP	rs61785969	G/T	basal_eQTL	28469550	28469558	22	T	C	TILE	AAATTACCAAATATAATTTATCTTAT	o1	r1	GCCTAGAAATTACCAAATATAATTTATCTTATCTAGGTCTTGATTCGCTTGACGCTGCTG	IMM_SNP_001_CASCADE_rs61785969-SNP_22_T_C_o1_r1	594	0.232126	1.08654	-0.66261	-0.683783	-0.716623	-0.465526	-1.14848	2.08529	0.831068	1.89692	-0.0421762	-0.114056	0.0370363	-0.384511	-1.00915	3.13291	1.58397	1.80084	-0.543566	-0.432891	-0.306816	-0.470641	-1.69801	3.04437	0.282796	1.12288	-0.490734	-0.458715	-0.364975	-0.548043
IMM_SNP_001_CASCADE_rs61785969-SNP_22_T_G	chr1	28469537	28469562	rs61785969-SNP	rs61785969	G/T	basal_eQTL	28469550	28469558	22	T	G	TILE	AAATTACCAAATATAATTTATGTTAT	o1	r1	GCCTAGAAATTACCAAATATAATTTATGTTATCTAGGTCTTGATTCGCTTGACGCTGCTG	IMM_SNP_001_CASCADE_rs61785969-SNP_22_T_G_o1_r1	595	0.150338	0.920202	0.26236	-0.674259	-0.0766376	-0.225497	-1.15688	2.16285	0.805244	3.39791	0.089218	-0.37406	0.470566	-0.324195	-0.216317	2.6931	1.16782	2.6994	0.298981	-0.913881	0.273819	-0.196828	-1.22184	2.8437	0.267186	2.33032	-0.201993	-0.655162	0.0414689	-0.419049
IMM_SNP_001_CASCADE_rs61785969-SNP_23_T_A	chr1	28469537	28469562	rs61785969-SNP	rs61785969	G/T	basal_eQTL	28469550	28469559	23	T	A	TILE	AAATTACCAAATATAATTTATTATAT	o1	r1	GCCTAGAAATTACCAAATATAATTTATTATATCTAGGTCTTGATTCGCTTGACGCTGCTG	IMM_SNP_001_CASCADE_rs61785969-SNP_23_T_A_o1_r1	596	0.473117	1.93283	0.153314	-0.664492	-0.3997	-0.11244	-1.05402	2.44988	0.499518	2.51166	0.585656	-0.603714	0.388707	0.368537	-0.376068	2.57588	1.70872	3.21112	0.608828	-0.918601	-0.233778	0.0146456	-1.07917	3.04127	0.232622	1.62472	0.0451327	-0.828678	-0.0352757	0.131971
IMM_SNP_001_CASCADE_rs61785969-SNP_23_T_C	chr1	28469537	28469562	rs61785969-SNP	rs61785969	G/T	basal_eQTL	28469550	28469559	23	T	C	TILE	AAATTACCAAATATAATTTATTCTAT	o1	r1	GCCTAGAAATTACCAAATATAATTTATTCTATCTAGGTCTTGATTCGCTTGACGCTGCTG	IMM_SNP_001_CASCADE_rs61785969-SNP_23_T_C_o1_r1	597	-0.287195	0.75779	-0.247602	-0.668137	-0.637918	-0.29218	-1.61801	2.23786	0.36661	2.67194	0.558758	-0.22719	0.827714	-0.083534	-0.293003	2.82991	0.403702	2.01423	0.0195849	-0.648993	0.533595	-0.175959	-1.31853	3.17142	0.00204203	1.74633	0.0221744	-0.544193	0.376303	-0.276256
IMM_SNP_001_CASCADE_rs61785969-SNP_23_T_G	chr1	28469537	28469562	rs61785969-SNP	rs61785969	G/T	basal_eQTL	28469550	28469559	23	T	G	TILE	AAATTACCAAATATAATTTATTGTAT	o1	r1	GCCTAGAAATTACCAAATATAATTTATTGTATCTAGGTCTTGATTCGCTTGACGCTGCTG	IMM_SNP_001_CASCADE_rs61785969-SNP_23_T_G_o1_r1	598	0.000430983	1.02735	-0.190446	-0.788	-0.0388134	-0.00673816	-0.983523	1.68328	1.02625	3.34428	1.98326	-0.488984	0.841649	-0.0180862	0.0602035	2.96263	1.70262	2.54046	0.418158	-0.906662	0.731986	0.112347	-0.637413	2.50661	0.400781	2.28717	1.23801	-0.741993	0.389367	-0.217155
IMM_SNP_001_CASCADE_rs61785969-SNP_24_T_A	chr1	28469537	28469562	rs61785969-SNP	rs61785969	G/T	basal_eQTL	28469550	28469560	24	T	A	TILE	AAATTACCAAATATAATTTATTTAAT	o1	r1	GCCTAGAAATTACCAAATATAATTTATTTAATCTAGGTCTTGATTCGCTTGACGCTGCTG	IMM_SNP_001_CASCADE_rs61785969-SNP_24_T_A_o1_r1	599	0.291821	1.56807	0.0310823	-0.530687	-0.29631	-0.121672	-0.629325	2.39961	0.569753	3.90117	0.0501053	-0.373168	0.727226	0.211777	-0.376464	3.03535	1.56949	3.59514	0.0513121	-0.645703	0.311775	0.0247297	-0.707385	3.11711	0.124837	2.73515	-0.41197	-0.654488	0.282093	-0.00958501
IMM_SNP_001_CASCADE_rs61785969-SNP_24_T_C	chr1	28469537	28469562	rs61785969-SNP	rs61785969	G/T	basal_eQTL	28469550	28469560	24	T	C	TILE	AAATTACCAAATATAATTTATTTCAT	o1	r1	GCCTAGAAATTACCAAATATAATTTATTTCATCTAGGTCTTGATTCGCTTGACGCTGCTG	IMM_SNP_001_CASCADE_rs61785969-SNP_24_T_C_o1_r1	600	0.237787	0.797585	-0.714998	-0.565066	-0.169606	-0.103018	-1.53201	2.05786	0.794976	2.74296	1.96478	-0.371701	1.40135	0.505414	-0.135116	3.17702	1.32085	2.96839	0.722513	-0.662002	0.403855	0.268684	-0.766505	2.83174	0.26098	1.80346	1.22224	-0.653379	0.914104	0.255573
IMM_SNP_001_CASCADE_rs61785969-SNP_24_T_G	chr1	28469537	28469562	rs61785969-SNP	rs61785969	G/T	basal_eQTL	28469550	28469560	24	T	G	TILE	AAATTACCAAATATAATTTATTTGAT	o1	r1	GCCTAGAAATTACCAAATATAATTTATTTGATCTAGGTCTTGATTCGCTTGACGCTGCTG	IMM_SNP_001_CASCADE_rs61785969-SNP_24_T_G_o1_r1	601	-0.178367	0.787431	-0.0287578	-0.82309	-0.555332	-0.229147	-1.19808	2.05831	0.801018	3.15542	0.785436	-0.311219	0.781389	0.0145862	-0.0275411	3.03683	1.34134	3.04984	0.302763	-0.780445	0.0728947	0.086631	-0.264071	3.30362	0.264632	2.13525	0.215648	-0.607682	0.332872	-0.187651
IMM_SNP_001_CASCADE_rs61785969-SNP_25_A_C	chr1	28469537	28469562	rs61785969-SNP	rs61785969	G/T	basal_eQTL	28469550	28469561	25	A	C	TILE	AAATTACCAAATATAATTTATTTTCT	o1	r1	GCCTAGAAATTACCAAATATAATTTATTTTCTCTAGGTCTTGATTCGCTTGACGCTGCTG	IMM_SNP_001_CASCADE_rs61785969-SNP_25_A_C_o1_r1	602	0.195678	0.749523	0.629256	-0.61567	0.349239	-0.0902274	-1.05646	2.34841	0.392333	3.65575	1.38123	-0.34437	1.64891	0.327801	-0.581746	3.70205	1.08612	3.61339	1.06619	-0.562926	0.606033	0.45693	-1.0304	3.29821	0.0175909	2.53773	0.724172	-0.632729	1.14619	0.0951859
IMM_SNP_001_CASCADE_rs61785969-SNP_25_A_G	chr1	28469537	28469562	rs61785969-SNP	rs61785969	G/T	basal_eQTL	28469550	28469561	25	A	G	TILE	AAATTACCAAATATAATTTATTTTGT	o1	r1	GCCTAGAAATTACCAAATATAATTTATTTTGTCTAGGTCTTGATTCGCTTGACGCTGCTG	IMM_SNP_001_CASCADE_rs61785969-SNP_25_A_G_o1_r1	603	0.28736	1.13702	-0.0955071	-0.86697	-0.26695	-0.669844	-0.995497	1.19698	0.217106	2.75623	1.14952	-0.385469	0.0631796	-0.0341135	-0.321842	2.45107	1.03964	2.77259	0.515999	-0.936895	-0.269013	0.0302659	-0.617036	2.22902	0.0680512	1.81413	0.5264	-0.663782	-0.340465	-0.231628
IMM_SNP_001_CASCADE_rs61785969-SNP_25_A_T	chr1	28469537	28469562	rs61785969-SNP	rs61785969	G/T	basal_eQTL	28469550	28469561	25	A	T	TILE	AAATTACCAAATATAATTTATTTTTT	o1	r1	GCCTAGAAATTACCAAATATAATTTATTTTTTCTAGGTCTTGATTCGCTTGACGCTGCTG	IMM_SNP_001_CASCADE_rs61785969-SNP_25_A_T_o1_r1	604	0.00371025	1.79673	0.291639	-0.47857	0.539954	-0.238183	-1.01191	2.3402	0.585455	2.79569	0.476358	-0.599382	0.560597	0.350783	-0.366911	2.58215	0.978459	3.06841	0.581939	-0.772549	0.593054	0.436341	-0.833566	2.99429	0.134329	1.84587	-0.0481556	-0.691693	0.190733	0.115939
IMM_SNP_001_CASCADE_rs61785969-SNP_26_T_A	chr1	28469537	28469562	rs61785969-SNP	rs61785969	G/T	basal_eQTL	28469550	28469562	26	T	A	TILE	AAATTACCAAATATAATTTATTTTAA	o1	r1	GCCTAGAAATTACCAAATATAATTTATTTTAACTAGGTCTTGATTCGCTTGACGCTGCTG	IMM_SNP_001_CASCADE_rs61785969-SNP_26_T_A_o1_r1	605	-0.00495173	0.759734	-0.514847	-0.394818	0.0478922	-0.28801	-2.53585	1.20104	0.403317	3.66256	1.70091	-0.119655	0.837538	0.18604	0.0136369	2.82448	1.05817	2.49874	1.5675	-0.137051	0.357846	-0.155903	-2.59011	2.6789	0.0242306	2.54321	0.99702	-0.462945	0.385513	-0.0328262
IMM_SNP_001_CASCADE_rs61785969-SNP_26_T_C	chr1	28469537	28469562	rs61785969-SNP	rs61785969	G/T	basal_eQTL	28469550	28469562	26	T	C	TILE	AAATTACCAAATATAATTTATTTTAC	o1	r1	GCCTAGAAATTACCAAATATAATTTATTTTACCTAGGTCTTGATTCGCTTGACGCTGCTG	IMM_SNP_001_CASCADE_rs61785969-SNP_26_T_C_o1_r1	606	0.289735	1.24886	-0.113055	-0.670253	0.0664772	0.0191048	-1.27145	2.40965	0.525915	3.68239	0.735022	-0.848519	1.66229	0.246902	-0.510123	2.74438	1.41391	3.51392	0.84725	-1.10446	0.767146	0.178838	-1.09311	3.13963	0.0983385	2.55916	0.172619	-0.860219	1.15873	0.0221333
IMM_SNP_001_CASCADE_rs61785969-SNP_26_T_G	chr1	28469537	28469562	rs61785969-SNP	rs61785969	G/T	basal_eQTL	28469550	28469562	26	T	G	TILE	AAATTACCAAATATAATTTATTTTAG	o1	r1	GCCTAGAAATTACCAAATATAATTTATTTTAGCTAGGTCTTGATTCGCTTGACGCTGCTG	IMM_SNP_001_CASCADE_rs61785969-SNP_26_T_G_o1_r1	607	-0.0514779	0.772764	-0.0471659	-0.0588264	-0.348179	-0.0975066	-1.42216	2.26697	0.382925	4.01209	1.06864	-0.608174	1.37952	0.357485	-0.346166	3.22613	0.566442	1.34382	0.527892	0.0484443	0.17998	0.177136	-1.31483	3.73391	0.011904	2.82438	0.457372	-0.322658	0.893638	0.121991
IMM_SNP_001_CASCADE_rs10798848-SNP_1_G_A	chr1	31401302	31401327	rs10798848-SNP	rs10798848	G/A	basal_eQTL	31401315	31401302	1	G	A	TILE	ACAGGATGAGTTGACCAGCCCACATA	o1	r1	GCCTAGACAGGATGAGTTGACCAGCCCACATACTAGGTCTTGATTCGCTTGACGCTGCTG	IMM_SNP_001_CASCADE_rs10798848-SNP_1_G_A_o1_r1	608	0.393743	0.837093	0.752296	-0.129211	0.126498	-0.407625	0.39443	0.510372	-0.274005	-0.952003	-1.11221	0.216079	-0.455038	-0.46055	0.031187	-0.601226	0.0148223	-0.357347	-0.252517	0.171356	-0.314041	-0.441044	0.328714	-0.504384	0.162301	0.444056	0.329855	-0.209279	-0.241349	-0.58512
IMM_SNP_001_CASCADE_rs10798848-SNP_1_G_C	chr1	31401302	31401327	rs10798848-SNP	rs10798848	G/A	basal_eQTL	31401315	31401302	1	G	C	TILE	CCAGGATGAGTTGACCAGCCCACATA	o1	r1	GCCTAGCCAGGATGAGTTGACCAGCCCACATACTAGGTCTTGATTCGCTTGACGCTGCTG	IMM_SNP_001_CASCADE_rs10798848-SNP_1_G_C_o1_r1	609	0.276042	0.600251	0.530832	-0.351003	0.0664462	-0.302812	0.148984	1.13915	-0.0429403	-0.211557	-0.774405	-0.0827122	-0.727013	-0.774322	-0.980898	-0.911885	0.792378	0.598779	0.657056	-0.0513854	-0.584806	-0.385099	0.148237	-0.342488	0.0580238	0.188856	0.0894458	-0.435033	-0.304106	-0.489547
IMM_SNP_001_CASCADE_rs10798848-SNP_1_G_T	chr1	31401302	31401327	rs10798848-SNP	rs10798848	G/A	basal_eQTL	31401315	31401302	1	G	T	TILE	TCAGGATGAGTTGACCAGCCCACATA	o1	r1	GCCTAGTCAGGATGAGTTGACCAGCCCACATACTAGGTCTTGATTCGCTTGACGCTGCTG	IMM_SNP_001_CASCADE_rs10798848-SNP_1_G_T_o1_r1	610	-0.107715	-0.0898217	0.18374	-0.198832	-0.517304	-0.749399	0.717185	-0.259024	0.122875	0.171798	0.531863	0.476608	0.00617754	-0.244976	0.00554702	-1.22371	0.468416	-0.0740042	0.340389	0.467915	-0.441997	-0.564702	0.44864	-0.946421	-0.14529	-0.264853	-0.000780686	-0.0124353	-0.393906	-0.42204
IMM_SNP_001_CASCADE_rs10798848-SNP_2_C_A	chr1	31401302	31401327	rs10798848-SNP	rs10798848	G/A	basal_eQTL	31401315	31401303	2	C	A	TILE	GAAGGATGAGTTGACCAGCCCACATA	o1	r1	GCCTAGGAAGGATGAGTTGACCAGCCCACATACTAGGTCTTGATTCGCTTGACGCTGCTG	IMM_SNP_001_CASCADE_rs10798848-SNP_2_C_A_o1_r1	611	0.198185	0.541386	0.733573	-0.284223	-0.22597	-0.414253	-0.20403	-0.198259	-0.250553	-0.7159	-1.20307	0.0785241	-0.337081	-0.346512	0.121941	-0.753862	0.0236635	-0.462796	0.391871	0.174354	-0.28131	-0.370247	0.0413056	-0.58399	-0.0109537	0.125428	0.309531	-0.31321	-0.609696	-0.513729
IMM_SNP_001_CASCADE_rs10798848-SNP_2_C_G	chr1	31401302	31401327	rs10798848-SNP	rs10798848	G/A	basal_eQTL	31401315	31401303	2	C	G	TILE	GGAGGATGAGTTGACCAGCCCACATA	o1	r1	GCCTAGGGAGGATGAGTTGACCAGCCCACATACTAGGTCTTGATTCGCTTGACGCTGCTG	IMM_SNP_001_CASCADE_rs10798848-SNP_2_C_G_o1_r1	612	0.0271605	0.531533	0.367599	-0.178028	-0.484096	-0.30033	-0.188707	0.322779	-0.229954	-1.01629	0.047607	-0.0738822	-0.660514	-0.750359	-0.0656706	-1.72316	0.293554	-0.305811	0.154154	-0.0264931	-0.58785	-0.658091	-0.149155	-0.577586	-0.162472	0.114812	-0.0877521	-0.427459	-0.87945	-0.487285
IMM_SNP_001_CASCADE_rs10798848-SNP_2_C_T	chr1	31401302	31401327	rs10798848-SNP	rs10798848	G/A	basal_eQTL	31401315	31401303	2	C	T	TILE	GTAGGATGAGTTGACCAGCCCACATA	o1	r1	GCCTAGGTAGGATGAGTTGACCAGCCCACATACTAGGTCTTGATTCGCTTGACGCTGCTG	IMM_SNP_001_CASCADE_rs10798848-SNP_2_C_T_o1_r1	613	0.185108	0.0692724	-0.235789	-0.214048	-0.703364	-0.478834	-0.103224	0.109557	-0.26428	-0.31758	-0.518624	0.174557	-0.224331	-0.414762	0.0461813	-0.411347	0.686141	-0.142686	-0.464639	0.114159	-0.660668	-0.457491	0.0937485	-0.160612	-0.0225392	-0.38328	-0.742758	-0.240652	-0.610014	-0.57536
IMM_SNP_001_CASCADE_rs10798848-SNP_3_A_C	chr1	31401302	31401327	rs10798848-SNP	rs10798848	G/A	basal_eQTL	31401315	31401304	3	A	C	TILE	GCCGGATGAGTTGACCAGCCCACATA	o1	r1	GCCTAGGCCGGATGAGTTGACCAGCCCACATACTAGGTCTTGATTCGCTTGACGCTGCTG	IMM_SNP_001_CASCADE_rs10798848-SNP_3_A_C_o1_r1	614	-0.0464067	-0.196549	-0.0864673	0.0802122	-0.201079	-0.870794	0.109671	-0.512989	-0.524801	-0.328384	-0.226658	0.2497	-0.3857	-0.691542	-0.923216	-1.58292	-0.0643794	-0.344018	-0.193444	0.473533	-0.259805	-0.779005	-0.602163	-1.27062	-0.227649	-0.667213	-0.580662	-0.183877	-0.583683	-0.825296
IMM_SNP_001_CASCADE_rs10798848-SNP_3_A_G	chr1	31401302	31401327	rs10798848-SNP	rs10798848	G/A	basal_eQTL	31401315	31401304	3	A	G	TILE	GCGGGATGAGTTGACCAGCCCACATA	o1	r1	GCCTAGGCGGGATGAGTTGACCAGCCCACATACTAGGTCTTGATTCGCTTGACGCTGCTG	IMM_SNP_001_CASCADE_rs10798848-SNP_3_A_G_o1_r1	615	0.122098	-0.490957	-0.886258	-0.432394	0.105962	-0.945755	-0.516465	-0.728092	-0.893462	-0.801215	0.165828	0.161529	-0.579193	-0.887584	-0.52285	-1.24612	-0.441671	-0.932697	0.140408	-0.0646767	-0.353304	-1.07444	-0.759022	-1.11807	-0.0783628	-0.986934	-0.313199	-0.250495	-0.262811	-1.00233
IMM_SNP_001_CASCADE_rs10798848-SNP_3_A_T	chr1	31401302	31401327	rs10798848-SNP	rs10798848	G/A	basal_eQTL	31401315	31401304	3	A	T	TILE	GCTGGATGAGTTGACCAGCCCACATA	o1	r1	GCCTAGGCTGGATGAGTTGACCAGCCCACATACTAGGTCTTGATTCGCTTGACGCTGCTG	IMM_SNP_001_CASCADE_rs10798848-SNP_3_A_T_o1_r1	616	-0.315915	-0.22149	0.321037	-0.609896	-0.78984	-0.554258	0.0541675	-0.474528	-0.769288	-0.830468	0.11742	0.105863	-0.806698	-0.636034	0.544227	-0.723249	-0.891852	-0.481302	0.528914	-0.133523	-0.907398	-0.652128	0.840867	-0.743721	-0.466419	-0.696581	-0.138297	-0.292554	-1.156	-0.718825
IMM_SNP_001_CASCADE_rs10798848-SNP_4_G_A	chr1	31401302	31401327	rs10798848-SNP	rs10798848	G/A	basal_eQTL	31401315	31401305	4	G	A	TILE	GCAAGATGAGTTGACCAGCCCACATA	o1	r1	GCCTAGGCAAGATGAGTTGACCAGCCCACATACTAGGTCTTGATTCGCTTGACGCTGCTG	IMM_SNP_001_CASCADE_rs10798848-SNP_4_G_A_o1_r1	617	0.0732482	-0.637022	0.254008	-0.623185	-0.593042	-0.682529	-1.20833	-0.385316	0.0432138	-0.298106	-0.160188	0.271772	0.622712	-0.0495949	-0.0559305	-0.625206	0.448309	-0.523309	-0.108191	-0.0877464	-0.442132	-0.431602	-1.23946	-0.629807	-0.121641	-0.642856	-0.21106	-0.1672	0.184109	-0.245608
IMM_SNP_001_CASCADE_rs10798848-SNP_4_G_C	chr1	31401302	31401327	rs10798848-SNP	rs10798848	G/A	basal_eQTL	31401315	31401305	4	G	C	TILE	GCACGATGAGTTGACCAGCCCACATA	o1	r1	GCCTAGGCACGATGAGTTGACCAGCCCACATACTAGGTCTTGATTCGCTTGACGCTGCTG	IMM_SNP_001_CASCADE_rs10798848-SNP_4_G_C_o1_r1	618	0.0226714	-0.0846555	0.188206	-0.640454	0.325001	-0.90334	0.77425	-0.470049	-0.352999	-0.878772	-0.460052	0.0828283	0.743941	-0.643111	-0.189867	-0.473814	0.0672458	-0.336449	-0.148793	-0.0869756	0.609986	-0.796826	-0.0848259	-0.593349	-0.166449	-0.54914	-0.282491	-0.309958	0.297764	-0.781562
IMM_SNP_001_CASCADE_rs10798848-SNP_4_G_T	chr1	31401302	31401327	rs10798848-SNP	rs10798848	G/A	basal_eQTL	31401315	31401305	4	G	T	TILE	GCATGATGAGTTGACCAGCCCACATA	o1	r1	GCCTAGGCATGATGAGTTGACCAGCCCACATACTAGGTCTTGATTCGCTTGACGCTGCTG	IMM_SNP_001_CASCADE_rs10798848-SNP_4_G_T_o1_r1	619	-0.26578	-0.61869	-0.626502	-0.485559	-1.0882	-0.821457	-0.548067	-1.15633	-0.27252	-0.318045	-0.00954011	0.0912303	-0.438207	-0.742115	-0.305417	-0.527043	-0.533529	-0.871734	-0.927385	-0.31002	-1.01147	-0.897001	-0.513521	-1.18776	-0.384297	-0.658895	-0.462879	-0.30361	-0.810527	-0.870964
IMM_SNP_001_CASCADE_rs10798848-SNP_5_G_A	chr1	31401302	31401327	rs10798848-SNP	rs10798848	G/A	basal_eQTL	31401315	31401306	5	G	A	TILE	GCAGAATGAGTTGACCAGCCCACATA	o1	r1	GCCTAGGCAGAATGAGTTGACCAGCCCACATACTAGGTCTTGATTCGCTTGACGCTGCTG	IMM_SNP_001_CASCADE_rs10798848-SNP_5_G_A_o1_r1	620	0.168955	-0.317597	-0.569077	-0.538154	-0.863839	-0.734865	-0.220134	-0.491984	-0.737275	-0.764093	-0.747172	0.0295194	-0.309868	-0.725176	-0.332881	-0.960242	0.349134	-0.609331	-0.928065	-0.298847	-0.9743	-0.829832	-0.379585	-0.907255	-0.03685	-0.800138	-1.09246	-0.350235	-0.690207	-0.855668
IMM_SNP_001_CASCADE_rs10798848-SNP_5_G_C	chr1	31401302	31401327	rs10798848-SNP	rs10798848	G/A	basal_eQTL	31401315	31401306	5	G	C	TILE	GCAGCATGAGTTGACCAGCCCACATA	o1	r1	GCCTAGGCAGCATGAGTTGACCAGCCCACATACTAGGTCTTGATTCGCTTGACGCTGCTG	IMM_SNP_001_CASCADE_rs10798848-SNP_5_G_C_o1_r1	621	-0.259619	-0.0301101	-0.494436	-0.543614	-0.890338	-0.753088	-0.817939	-1.30412	0.337617	0.0517951	0.500718	0.0748947	-0.168176	-0.905215	-0.235398	-1.6986	-0.157537	0.0117222	0.104483	-0.318716	-0.417892	-0.957707	-0.689793	-1.74969	-0.0154833	-0.361386	-0.0273639	-0.315952	-0.557367	-0.900125
IMM_SNP_001_CASCADE_rs10798848-SNP_5_G_T	chr1	31401302	31401327	rs10798848-SNP	rs10798848	G/A	basal_eQTL	31401315	31401306	5	G	T	TILE	GCAGTATGAGTTGACCAGCCCACATA	o1	r1	GCCTAGGCAGTATGAGTTGACCAGCCCACATACTAGGTCTTGATTCGCTTGACGCTGCTG	IMM_SNP_001_CASCADE_rs10798848-SNP_5_G_T_o1_r1	622	0.0174492	-0.325963	-0.428488	-0.768894	-0.836431	-0.396153	-1.09687	-1.4112	-0.484625	-0.784892	-1.28407	0.202175	0.209289	-0.929951	-0.281548	-1.44074	-0.00418252	-0.683756	-0.773339	0.137721	-0.687309	-1.04168	-0.796054	-1.68904	-0.171076	-0.809151	-0.951942	-0.219785	-0.203485	-0.57466
IMM_SNP_001_CASCADE_rs10798848-SNP_6_A_C	chr1	31401302	31401327	rs10798848-SNP	rs10798848	G/A	basal_eQTL	31401315	31401307	6	A	C	TILE	GCAGGCTGAGTTGACCAGCCCACATA	o1	r1	GCCTAGGCAGGCTGAGTTGACCAGCCCACATACTAGGTCTTGATTCGCTTGACGCTGCTG	IMM_SNP_001_CASCADE_rs10798848-SNP_6_A_C_o1_r1	623	0.00538737	-0.609786	-0.666887	-0.453235	-0.937924	-0.730559	-0.779958	-1.29761	-0.697894	-1.13423	-0.600904	0.178129	-0.628427	-0.875427	0.0721393	-1.18503	-1.21146	-1.17923	-0.898616	-0.132753	-0.892032	-0.92358	-0.438025	-1.47952	-0.181762	-1.11497	-0.967618	-0.237953	-0.988863	-0.879583
IMM_SNP_001_CASCADE_rs10798848-SNP_6_A_G	chr1	31401302	31401327	rs10798848-SNP	rs10798848	G/A	basal_eQTL	31401315	31401307	6	A	G	TILE	GCAGGGTGAGTTGACCAGCCCACATA	o1	r1	GCCTAGGCAGGGTGAGTTGACCAGCCCACATACTAGGTCTTGATTCGCTTGACGCTGCTG	IMM_SNP_001_CASCADE_rs10798848-SNP_6_A_G_o1_r1	624	-0.112168	-0.108596	-0.353504	-0.649629	-0.490298	-0.838144	-0.190865	-1.08108	-0.646744	-0.136047	-0.235013	-0.0331047	0.0596531	-0.447286	-0.0913885	-1.36451	-0.860584	-0.150226	-0.308478	-0.265599	-0.201436	-0.654835	-0.143432	-1.51143	-0.28591	-0.512492	-0.655324	-0.397551	-0.343772	-0.604729
IMM_SNP_001_CASCADE_rs10798848-SNP_6_A_T	chr1	31401302	31401327	rs10798848-SNP	rs10798848	G/A	basal_eQTL	31401315	31401307	6	A	T	TILE	GCAGGTTGAGTTGACCAGCCCACATA	o1	r1	GCCTAGGCAGGTTGAGTTGACCAGCCCACATACTAGGTCTTGATTCGCTTGACGCTGCTG	IMM_SNP_001_CASCADE_rs10798848-SNP_6_A_T_o1_r1	625	0.00358599	-0.382373	-1.01107	-0.096932	-1.19637	-0.545154	-0.664509	-0.947027	-0.0672911	-0.962693	0.877084	0.0837705	-0.246347	-0.605815	-0.323735	-1.29371	0.219989	-0.710469	-0.3795	0.190009	-0.887792	-0.634078	-0.575812	-1.37696	-0.183358	-0.869934	0.293871	-0.309246	-0.630654	-0.710524
IMM_SNP_001_CASCADE_rs10798848-SNP_7_T_A	chr1	31401302	31401327	rs10798848-SNP	rs10798848	G/A	basal_eQTL	31401315	31401308	7	T	A	TILE	GCAGGAAGAGTTGACCAGCCCACATA	o1	r1	GCCTAGGCAGGAAGAGTTGACCAGCCCACATACTAGGTCTTGATTCGCTTGACGCTGCTG	IMM_SNP_001_CASCADE_rs10798848-SNP_7_T_A_o1_r1	626	-0.169338	-0.0724713	-0.0609594	-0.616464	-1.45968	-0.128358	-0.586313	-1.3555	-0.213401	-0.815935	-0.0363893	0.0979234	0.122994	0.205972	0.135163	-1.06945	-0.291586	-0.861426	0.0016365	-0.301881	-1.09144	0.0852558	-0.341521	-1.50623	-0.33656	-0.536011	-0.485795	-0.298553	-0.284388	-0.0148271
IMM_SNP_001_CASCADE_rs10798848-SNP_7_T_C	chr1	31401302	31401327	rs10798848-SNP	rs10798848	G/A	basal_eQTL	31401315	31401308	7	T	C	TILE	GCAGGACGAGTTGACCAGCCCACATA	o1	r1	GCCTAGGCAGGACGAGTTGACCAGCCCACATACTAGGTCTTGATTCGCTTGACGCTGCTG	IMM_SNP_001_CASCADE_rs10798848-SNP_7_T_C_o1_r1	627	0.0816507	-0.430425	-0.0548038	-0.701978	0.481594	-0.584649	0.764454	-0.263361	-0.371053	-0.79892	-0.54062	0.0396146	0.232161	-0.318262	0.179257	-1.07164	-0.320173	-0.737262	-0.360775	-0.436783	0.238293	-0.456061	0.778687	-0.92907	-0.114197	-0.92171	-0.54629	-0.342608	0.129744	-0.488219
IMM_SNP_001_CASCADE_rs10798848-SNP_7_T_G	chr1	31401302	31401327	rs10798848-SNP	rs10798848	G/A	basal_eQTL	31401315	31401308	7	T	G	TILE	GCAGGAGGAGTTGACCAGCCCACATA	o1	r1	GCCTAGGCAGGAGGAGTTGACCAGCCCACATACTAGGTCTTGATTCGCTTGACGCTGCTG	IMM_SNP_001_CASCADE_rs10798848-SNP_7_T_G_o1_r1	628	0.119593	-0.502495	-0.223944	-0.711758	-0.576816	-1.0554	-0.586444	-0.878364	-0.357263	-0.855185	-0.00240587	0.275685	-0.974585	-0.760855	1.11306	-0.875131	-0.166143	-0.928785	-0.159903	-0.000738145	-0.867351	-1.16633	0.630744	-1.08653	-0.0805822	-0.999367	-0.456789	-0.164244	-0.976347	-0.887886
IMM_SNP_001_CASCADE_rs10798848-SNP_8_G_A	chr1	31401302	31401327	rs10798848-SNP	rs10798848	G/A	basal_eQTL	31401315	31401309	8	G	A	TILE	GCAGGATAAGTTGACCAGCCCACATA	o1	r1	GCCTAGGCAGGATAAGTTGACCAGCCCACATACTAGGTCTTGATTCGCTTGACGCTGCTG	IMM_SNP_001_CASCADE_rs10798848-SNP_8_G_A_o1_r1	629	0.223208	-0.455369	-0.236079	-0.78962	-1.50354	-0.670209	-0.148355	-0.643261	-1.03126	-1.19207	-0.49893	0.388884	-0.55823	-0.691368	-0.206381	-0.367382	0.0243891	-1.05273	-0.576907	-0.200559	-0.88996	-0.765197	-0.310918	-0.697613	0.0112153	-0.948588	-0.743072	-0.0787156	-0.923051	-0.824553
IMM_SNP_001_CASCADE_rs10798848-SNP_8_G_C	chr1	31401302	31401327	rs10798848-SNP	rs10798848	G/A	basal_eQTL	31401315	31401309	8	G	C	TILE	GCAGGATCAGTTGACCAGCCCACATA	o1	r1	GCCTAGGCAGGATCAGTTGACCAGCCCACATACTAGGTCTTGATTCGCTTGACGCTGCTG	IMM_SNP_001_CASCADE_rs10798848-SNP_8_G_C_o1_r1	630	-0.357593	-0.670826	-0.591049	-0.509659	-0.418713	-0.943956	-0.548981	-0.754809	-0.467721	-1.72913	-0.530265	-0.0786217	-1.04823	-0.72444	-0.207392	-1.62562	-0.931943	-1.53452	-0.72868	-0.3418	-0.65375	-0.875064	-0.459141	-1.29252	-0.502291	-1.18075	-0.907327	-0.431942	-0.811121	-0.855003
IMM_SNP_001_CASCADE_rs10798848-SNP_8_G_T	chr1	31401302	31401327	rs10798848-SNP	rs10798848	G/A	basal_eQTL	31401315	31401309	8	G	T	TILE	GCAGGATTAGTTGACCAGCCCACATA	o1	r1	GCCTAGGCAGGATTAGTTGACCAGCCCACATACTAGGTCTTGATTCGCTTGACGCTGCTG	IMM_SNP_001_CASCADE_rs10798848-SNP_8_G_T_o1_r1	631	0.012316	-0.560942	-0.421407	-0.282633	-0.849884	-0.788722	-0.825817	-1.45098	-0.902482	-0.598339	-0.591743	0.228001	-0.552725	-0.862278	-0.509152	-0.923044	-0.761585	-0.862776	-0.705798	-0.129847	-0.755921	-0.95474	-1.05734	-1.26552	-0.175624	-0.884372	-0.944255	-0.200272	-0.91789	-0.932618
IMM_SNP_001_CASCADE_rs10798848-SNP_9_A_C	chr1	31401302	31401327	rs10798848-SNP	rs10798848	G/A	basal_eQTL	31401315	31401310	9	A	C	TILE	GCAGGATGCGTTGACCAGCCCACATA	o1	r1	GCCTAGGCAGGATGCGTTGACCAGCCCACATACTAGGTCTTGATTCGCTTGACGCTGCTG	IMM_SNP_001_CASCADE_rs10798848-SNP_9_A_C_o1_r1	632	-0.100634	-0.302946	-0.196594	-0.853228	-0.565095	-0.472058	0.389307	0.172998	-0.284696	-0.278117	-0.183639	0.112836	-0.355156	-0.143945	-0.25266	-0.6937	-0.221606	-0.401076	-0.323708	-0.47583	-0.533486	-0.263721	0.301311	-0.466237	-0.275692	-0.626777	-0.611475	-0.287285	-0.732665	-0.330808
IMM_SNP_001_CASCADE_rs10798848-SNP_9_A_G	chr1	31401302	31401327	rs10798848-SNP	rs10798848	G/A	basal_eQTL	31401315	31401310	9	A	G	TILE	GCAGGATGGGTTGACCAGCCCACATA	o1	r1	GCCTAGGCAGGATGGGTTGACCAGCCCACATACTAGGTCTTGATTCGCTTGACGCTGCTG	IMM_SNP_001_CASCADE_rs10798848-SNP_9_A_G_o1_r1	633	-0.136571	-0.985187	-0.535273	-0.797334	-0.967272	-0.647404	-1.05689	-0.346233	0.011012	-0.388605	-0.486277	0.0162505	-0.448025	-0.741589	-0.059861	-1.35283	-0.0732681	-0.699733	-0.699851	-0.466119	-0.602102	-0.796615	-0.636397	-0.823	-0.212909	-0.715656	-0.869783	-0.360261	-0.819731	-0.803759
IMM_SNP_001_CASCADE_rs10798848-SNP_9_A_T	chr1	31401302	31401327	rs10798848-SNP	rs10798848	G/A	basal_eQTL	31401315	31401310	9	A	T	TILE	GCAGGATGTGTTGACCAGCCCACATA	o1	r1	GCCTAGGCAGGATGTGTTGACCAGCCCACATACTAGGTCTTGATTCGCTTGACGCTGCTG	IMM_SNP_001_CASCADE_rs10798848-SNP_9_A_T_o1_r1	634	-0.246472	-0.535011	-0.206941	-0.554573	-1.04968	0.546082	-0.105563	-1.51903	-0.292397	-1.07201	-0.427464	0.115636	-0.821279	-0.36184	-0.769264	-0.707556	-0.523529	-1.27095	-0.50484	-0.335008	-1.10263	-0.276006	-0.979348	-1.18564	-0.396312	-1.0344	-0.711442	-0.28517	-1.16967	0.284504
IMM_SNP_001_CASCADE_rs10798848-SNP_10_G_A	chr1	31401302	31401327	rs10798848-SNP	rs10798848	G/A	basal_eQTL	31401315	31401311	10	G	A	TILE	GCAGGATGAATTGACCAGCCCACATA	o1	r1	GCCTAGGCAGGATGAATTGACCAGCCCACATACTAGGTCTTGATTCGCTTGACGCTGCTG	IMM_SNP_001_CASCADE_rs10798848-SNP_10_G_A_o1_r1	635	-0.302717	-0.694784	0.086435	-0.606019	-1.47108	-0.779566	-0.390565	-1.29877	-0.138322	-1.28279	-0.522104	0.257412	0.00274515	0.0125837	-0.0858227	-1.1197	-0.434222	-1.3257	-0.526228	-0.100517	-1.20736	-0.386993	-0.291647	-1.58979	-0.303177	-1.20656	-0.392968	-0.17805	-0.397124	-0.18946
IMM_SNP_001_CASCADE_rs10798848-SNP_10_G_C	chr1	31401302	31401327	rs10798848-SNP	rs10798848	G/A	basal_eQTL	31401315	31401311	10	G	C	TILE	GCAGGATGACTTGACCAGCCCACATA	o1	r1	GCCTAGGCAGGATGACTTGACCAGCCCACATACTAGGTCTTGATTCGCTTGACGCTGCTG	IMM_SNP_001_CASCADE_rs10798848-SNP_10_G_C_o1_r1	636	0.102512	0.27616	-0.142073	-0.664247	-0.281329	-0.389024	-0.362823	-0.619446	-0.496588	-1.12205	-0.675282	0.23069	0.235076	-0.307209	-0.244421	-1.02394	-0.380161	-0.464181	-0.526466	-0.334819	-0.0846746	-0.375588	-0.401758	-0.947296	-0.0957146	-0.160356	-0.641024	-0.19824	-0.179308	-0.478238
IMM_SNP_001_CASCADE_rs10798848-SNP_10_G_T	chr1	31401302	31401327	rs10798848-SNP	rs10798848	G/A	basal_eQTL	31401315	31401311	10	G	T	TILE	GCAGGATGATTTGACCAGCCCACATA	o1	r1	GCCTAGGCAGGATGATTTGACCAGCCCACATACTAGGTCTTGATTCGCTTGACGCTGCTG	IMM_SNP_001_CASCADE_rs10798848-SNP_10_G_T_o1_r1	637	-0.470288	-0.712781	-0.487882	-0.737083	-0.666405	-0.996037	-0.0436147	-1.48596	-0.607179	-0.291036	-0.3497	-0.04079	-0.524726	-0.15231	0.0847622	-0.431744	-1.29981	-1.06178	-0.700182	-0.103734	-0.647334	-0.455804	0.0734523	-0.616114	-0.58659	-0.637169	-0.753211	-0.403358	-0.89164	-0.338361
IMM_SNP_001_CASCADE_rs10798848-SNP_11_T_A	chr1	31401302	31401327	rs10798848-SNP	rs10798848	G/A	basal_eQTL	31401315	31401312	11	T	A	TILE	GCAGGATGAGATGACCAGCCCACATA	o1	r1	GCCTAGGCAGGATGAGATGACCAGCCCACATACTAGGTCTTGATTCGCTTGACGCTGCTG	IMM_SNP_001_CASCADE_rs10798848-SNP_11_T_A_o1_r1	638	-0.340982	0.31716	-0.295576	-0.72494	-0.668899	-0.928603	-0.290792	-1.10328	0.12765	-1.19418	-1.05979	0.0353985	-0.698919	-0.731813	0.286307	-0.69914	-0.168999	-0.898472	-0.955705	-0.755285	-0.778741	-0.823336	0.295692	-0.998194	-0.142404	-0.116179	-0.80766	-0.345793	-1.05495	-0.861661
IMM_SNP_001_CASCADE_rs10798848-SNP_11_T_C	chr1	31401302	31401327	rs10798848-SNP	rs10798848	G/A	basal_eQTL	31401315	31401312	11	T	C	TILE	GCAGGATGAGCTGACCAGCCCACATA	o1	r1	GCCTAGGCAGGATGAGCTGACCAGCCCACATACTAGGTCTTGATTCGCTTGACGCTGCTG	IMM_SNP_001_CASCADE_rs10798848-SNP_11_T_C_o1_r1	639	-0.0574617	-0.0158249	-0.199927	-0.875052	-1.11664	-0.830038	-0.138458	-0.149672	-0.68427	-0.785272	-0.602338	-0.0672676	-0.552876	-1.00159	-0.793629	-0.711177	-0.382554	-0.717961	-0.364326	-0.756419	-0.955182	-1.07086	-1.20077	-0.634557	-0.237443	-0.474974	-0.703828	-0.423363	-0.918032	-0.970291
IMM_SNP_001_CASCADE_rs10798848-SNP_11_T_G	chr1	31401302	31401327	rs10798848-SNP	rs10798848	G/A	basal_eQTL	31401315	31401312	11	T	G	TILE	GCAGGATGAGGTGACCAGCCCACATA	o1	r1	GCCTAGGCAGGATGAGGTGACCAGCCCACATACTAGGTCTTGATTCGCTTGACGCTGCTG	IMM_SNP_001_CASCADE_rs10798848-SNP_11_T_G_o1_r1	640	0.180431	-0.203049	0.316444	-0.785367	-0.483684	-0.507674	-0.549285	-0.545128	-0.6162	-1.13765	-0.817227	0.00985939	-0.0872752	-0.868434	-0.442197	-1.15245	-0.47377	-1.07593	0.16333	-0.166686	-0.340294	-0.596662	-0.710412	-1.05732	-0.0266826	-0.67671	-0.143283	-0.36509	-0.48152	-0.676348
IMM_SNP_001_CASCADE_rs10798848-SNP_12_T_A	chr1	31401302	31401327	rs10798848-SNP	rs10798848	G/A	basal_eQTL	31401315	31401313	12	T	A	TILE	GCAGGATGAGTAGACCAGCCCACATA	o1	r1	GCCTAGGCAGGATGAGTAGACCAGCCCACATACTAGGTCTTGATTCGCTTGACGCTGCTG	IMM_SNP_001_CASCADE_rs10798848-SNP_12_T_A_o1_r1	641	-0.0315946	-0.467154	-0.25231	-0.576358	-1.16354	-0.772425	-0.0726187	-0.988052	-0.52587	-0.525764	-0.810974	0.186403	-0.609722	-0.536424	0.178146	-0.931943	-0.731751	-0.693258	-0.50689	-0.379744	-1.15707	-0.870642	0.320176	-1.06274	-0.214526	-0.825991	-0.760693	-0.231702	-0.971326	-0.685222
IMM_SNP_001_CASCADE_rs10798848-SNP_12_T_C	chr1	31401302	31401327	rs10798848-SNP	rs10798848	G/A	basal_eQTL	31401315	31401313	12	T	C	TILE	GCAGGATGAGTCGACCAGCCCACATA	o1	r1	GCCTAGGCAGGATGAGTCGACCAGCCCACATACTAGGTCTTGATTCGCTTGACGCTGCTG	IMM_SNP_001_CASCADE_rs10798848-SNP_12_T_C_o1_r1	642	0.26596	-0.764198	0.330455	-0.608234	-0.112011	-0.498892	0.117072	-0.491559	0.0466065	-1.61985	-0.839932	0.115561	0.0916499	-0.625253	-0.114017	-1.08013	0.468044	-1.62198	-0.471454	0.172575	-0.0291293	-0.622014	-0.0488169	-1.04436	0.049092	-1.28135	-0.128073	-0.285226	-0.313774	-0.66834
IMM_SNP_001_CASCADE_rs10798848-SNP_12_T_G	chr1	31401302	31401327	rs10798848-SNP	rs10798848	G/A	basal_eQTL	31401315	31401313	12	T	G	TILE	GCAGGATGAGTGGACCAGCCCACATA	o1	r1	GCCTAGGCAGGATGAGTGGACCAGCCCACATACTAGGTCTTGATTCGCTTGACGCTGCTG	IMM_SNP_001_CASCADE_rs10798848-SNP_12_T_G_o1_r1	643	-0.22266	-0.283076	-0.150821	-0.561412	-0.599169	-0.35458	-0.118443	-0.422041	-0.678119	-0.961026	0.128228	-0.0797778	-0.383718	-0.704983	-0.397372	-0.610572	-1.00732	-0.550128	0.202511	-0.617591	-0.639259	-0.627138	-0.416632	-0.64442	-0.383801	-0.76294	-0.345291	-0.432815	-0.759442	-0.536752
IMM_SNP_001_CASCADE_rs10798848-SNP_13_G_A	chr1	31401302	31401327	rs10798848-SNP	rs10798848	G/A	basal_eQTL	31401315	31401314	13	G	A	TILE	GCAGGATGAGTTAACCAGCCCACATA	o1	r1	GCCTAGGCAGGATGAGTTAACCAGCCCACATACTAGGTCTTGATTCGCTTGACGCTGCTG	IMM_SNP_001_CASCADE_rs10798848-SNP_13_G_A_o1_r1	644	-0.0822337	-0.2903	-0.852264	-0.541012	-1.09537	-0.771008	0.0388593	-0.739862	-0.306785	-0.420996	-0.976488	0.490465	-0.403958	-0.43346	-0.0166508	-0.866674	-0.247631	-0.480265	-1.3961	0.438637	-0.871209	-0.6839	0.0853423	-0.9953	-0.25939	-0.741712	-1.28819	-0.00196585	-0.778418	-0.592244
IMM_SNP_001_CASCADE_rs10798848-SNP_13_G_C	chr1	31401302	31401327	rs10798848-SNP	rs10798848	G/A	basal_eQTL	31401315	31401314	13	G	C	TILE	GCAGGATGAGTTCACCAGCCCACATA	o1	r1	GCCTAGGCAGGATGAGTTCACCAGCCCACATACTAGGTCTTGATTCGCTTGACGCTGCTG	IMM_SNP_001_CASCADE_rs10798848-SNP_13_G_C_o1_r1	645	-0.3888	0.00884171	-0.563035	-0.766206	-1.06619	-0.491495	-0.395224	-0.790506	-0.219069	-1.02307	-1.30627	0.0594298	-0.619759	-0.612601	-0.849583	-1.19645	-0.546499	-0.621748	-1.3902	-0.56565	-1.16677	-0.594698	-1.20315	-1.14783	-0.351987	-0.448395	-1.098	-0.327637	-0.980736	-0.661595
IMM_SNP_001_CASCADE_rs10798848-SNP_13_G_T	chr1	31401302	31401327	rs10798848-SNP	rs10798848	G/A	basal_eQTL	31401315	31401314	13	G	T	TILE	GCAGGATGAGTTTACCAGCCCACATA	o1	r1	GCCTAGGCAGGATGAGTTTACCAGCCCACATACTAGGTCTTGATTCGCTTGACGCTGCTG	IMM_SNP_001_CASCADE_rs10798848-SNP_13_G_T_o1_r1	646	-0.262822	0.0509775	-0.329361	-0.633938	-0.987154	-0.677985	-0.500915	-0.87208	-0.184542	-0.593238	-1.08013	0.0986486	-0.743882	-0.417431	1.16975	-0.798652	-0.354047	-0.316173	-0.802269	-0.169284	-0.955812	-0.685206	0.398398	-1.14818	-0.331116	-0.402993	-0.844335	-0.298005	-1.0971	-0.577769
IMM_SNP_001_CASCADE_rs10798848-SNP_14_A_C	chr1	31401302	31401327	rs10798848-SNP	rs10798848	G/A	basal_eQTL	31401315	31401315	14	A	C	TILE	GCAGGATGAGTTGCCCAGCCCACATA	o1	r1	GCCTAGGCAGGATGAGTTGCCCAGCCCACATACTAGGTCTTGATTCGCTTGACGCTGCTG	IMM_SNP_001_CASCADE_rs10798848-SNP_14_A_C_o1_r1	647	-0.0120308	-0.207731	-0.0584719	-0.491458	-0.787398	-0.844007	-0.689907	-0.78236	-0.676012	-0.657184	-1.76045	0.655107	-0.72384	-0.978123	-0.74951	-2.10095	-0.49731	-0.699266	-0.640925	0.187536	-0.917283	-1.06582	-1.08319	-1.29561	-0.197194	-0.681756	-0.550272	0.12243	-1.07831	-0.983029
IMM_SNP_001_CASCADE_rs10798848-SNP_14_A_G	chr1	31401302	31401327	rs10798848-SNP	rs10798848	G/A	basal_eQTL	31401315	31401315	14	A	G	TILE	GCAGGATGAGTTGGCCAGCCCACATA	o1	r1	GCCTAGGCAGGATGAGTTGGCCAGCCCACATACTAGGTCTTGATTCGCTTGACGCTGCTG	IMM_SNP_001_CASCADE_rs10798848-SNP_14_A_G_o1_r1	648	-0.104018	-0.0675622	-0.749092	-0.7946	-0.576264	-1.00119	-0.329729	-0.581807	-0.541719	-1.23986	-1.1203	-0.27823	-1.40688	-0.476051	0.00445553	-1.07506	-0.634154	-1.32518	-1.40212	-0.662521	-1.31134	-1.0274	-0.15292	-1.18932	-0.27869	-0.530721	-1.29997	-0.582757	-0.97577	-0.630704
IMM_SNP_001_CASCADE_rs10798848-SNP_14_A_T	chr1	31401302	31401327	rs10798848-SNP	rs10798848	G/A	basal_eQTL	31401315	31401315	14	A	T	TILE	GCAGGATGAGTTGTCCAGCCCACATA	o1	r1	GCCTAGGCAGGATGAGTTGTCCAGCCCACATACTAGGTCTTGATTCGCTTGACGCTGCTG	IMM_SNP_001_CASCADE_rs10798848-SNP_14_A_T_o1_r1	649	-0.0299747	-0.466834	-0.615139	-0.402441	-0.68925	-0.667215	-0.362314	-0.604109	-0.0263153	-1.49622	-0.771026	-0.0454262	-1.07122	-0.437145	0.191429	-1.39548	0.173398	-1.48287	-0.981412	-0.133774	-0.844089	-0.651698	-0.125758	-1.41697	-0.213091	-0.960942	-1.11282	-0.406861	-1.09385	-0.595572
IMM_SNP_001_CASCADE_rs10798848-SNP_15_C_A	chr1	31401302	31401327	rs10798848-SNP	rs10798848	G/A	basal_eQTL	31401315	31401316	15	C	A	TILE	GCAGGATGAGTTGAACAGCCCACATA	o1	r1	GCCTAGGCAGGATGAGTTGAACAGCCCACATACTAGGTCTTGATTCGCTTGACGCTGCTG	IMM_SNP_001_CASCADE_rs10798848-SNP_15_C_A_o1_r1	650	-0.0806667	-0.20555	-0.217465	-0.426522	-0.252275	-0.907453	0.127225	-0.853163	-0.18302	-0.693736	-0.621659	0.334424	-0.566541	-0.488608	0.20051	-1.05905	-0.0973314	-0.576391	-0.500531	0.221596	-0.519694	-0.754471	0.342472	-1.18008	-0.258002	-0.679405	-0.722866	-0.119863	-0.637186	-0.642044
IMM_SNP_001_CASCADE_rs10798848-SNP_15_C_G	chr1	31401302	31401327	rs10798848-SNP	rs10798848	G/A	basal_eQTL	31401315	31401316	15	C	G	TILE	GCAGGATGAGTTGAGCAGCCCACATA	o1	r1	GCCTAGGCAGGATGAGTTGAGCAGCCCACATACTAGGTCTTGATTCGCTTGACGCTGCTG	IMM_SNP_001_CASCADE_rs10798848-SNP_15_C_G_o1_r1	651	-0.148462	-0.405736	-0.411589	-0.584632	-1.16283	-0.704828	-1.00624	-0.855233	-0.597379	-1.3237	0.143856	-0.198049	-0.772192	-0.478294	-0.213512	-0.832023	-0.495472	-1.24081	-0.677839	-0.288274	-0.986067	-0.80437	-0.575085	-1.0982	-0.318065	-0.895108	-0.331952	-0.522176	-1.12365	-0.63273
IMM_SNP_001_CASCADE_rs10798848-SNP_15_C_T	chr1	31401302	31401327	rs10798848-SNP	rs10798848	G/A	basal_eQTL	31401315	31401316	15	C	T	TILE	GCAGGATGAGTTGATCAGCCCACATA	o1	r1	GCCTAGGCAGGATGAGTTGATCAGCCCACATACTAGGTCTTGATTCGCTTGACGCTGCTG	IMM_SNP_001_CASCADE_rs10798848-SNP_15_C_T_o1_r1	652	-0.384273	-0.714165	-0.118725	-0.64489	-0.853079	-0.884399	-0.437747	-1.35775	-0.196667	-1.27025	0.0673618	-0.00661731	-0.277281	-1.1633	-0.505017	-1.21826	-0.456836	-1.22523	-0.140516	-0.380317	-0.586991	-1.0711	-0.687119	-1.51169	-0.338446	-1.22744	-0.397241	-0.377539	-0.659655	-1.01986
IMM_SNP_001_CASCADE_rs10798848-SNP_16_C_A	chr1	31401302	31401327	rs10798848-SNP	rs10798848	G/A	basal_eQTL	31401315	31401317	16	C	A	TILE	GCAGGATGAGTTGACAAGCCCACATA	o1	r1	GCCTAGGCAGGATGAGTTGACAAGCCCACATACTAGGTCTTGATTCGCTTGACGCTGCTG	IMM_SNP_001_CASCADE_rs10798848-SNP_16_C_A_o1_r1	653	0.10424	-0.454679	-0.0352751	-0.487591	-0.976111	-0.397015	-0.274733	-0.303004	0.172274	-1.65876	-0.956514	-0.0484703	-1.19478	-0.844197	0.228376	-0.790748	0.658456	-1.12325	-0.125566	-0.124395	-1.22304	-0.957044	-0.106123	-0.691937	-0.094184	-0.947845	-0.525091	-0.409161	-1.39363	-0.575445
IMM_SNP_001_CASCADE_rs10798848-SNP_16_C_G	chr1	31401302	31401327	rs10798848-SNP	rs10798848	G/A	basal_eQTL	31401315	31401317	16	C	G	TILE	GCAGGATGAGTTGACGAGCCCACATA	o1	r1	GCCTAGGCAGGATGAGTTGACGAGCCCACATACTAGGTCTTGATTCGCTTGACGCTGCTG	IMM_SNP_001_CASCADE_rs10798848-SNP_16_C_G_o1_r1	654	-0.0791225	-0.567113	0.139926	-0.490221	0.0976089	-0.580326	0.0586255	-0.89379	-0.310788	-1.36097	0.341163	-0.174087	1.04198	-0.506715	0.511068	-1.00724	-0.430329	-1.2948	0.361252	-0.437871	0.478674	-0.584314	0.56665	-1.17493	-0.256634	-1.06899	-0.163547	-0.504071	0.577182	-0.658394
IMM_SNP_001_CASCADE_rs10798848-SNP_16_C_T	chr1	31401302	31401327	rs10798848-SNP	rs10798848	G/A	basal_eQTL	31401315	31401317	16	C	T	TILE	GCAGGATGAGTTGACTAGCCCACATA	o1	r1	GCCTAGGCAGGATGAGTTGACTAGCCCACATACTAGGTCTTGATTCGCTTGACGCTGCTG	IMM_SNP_001_CASCADE_rs10798848-SNP_16_C_T_o1_r1	655	-0.30463	0.0996348	0.00395444	-0.427296	-0.843146	-0.537428	-0.666541	-0.49097	-0.385814	-0.30614	-1.51871	-0.00224089	-0.275944	-1.01305	0.0363439	-1.4077	-0.739281	-0.135463	-0.649919	-0.00368703	-0.474042	-0.838885	-0.0486439	-1.18432	-0.45278	-0.350564	-0.482505	-0.374232	-0.658402	-0.703479
IMM_SNP_001_CASCADE_rs10798848-SNP_17_A_C	chr1	31401302	31401327	rs10798848-SNP	rs10798848	G/A	basal_eQTL	31401315	31401318	17	A	C	TILE	GCAGGATGAGTTGACCCGCCCACATA	o1	r1	GCCTAGGCAGGATGAGTTGACCCGCCCACATACTAGGTCTTGATTCGCTTGACGCTGCTG	IMM_SNP_001_CASCADE_rs10798848-SNP_17_A_C_o1_r1	656	-0.243858	-1.54388	-0.89968	-0.573067	-0.97941	-1.08079	-1.60361	-2.15093	-0.5913	-1.34782	-2.26684	-0.33583	0.191225	-0.531846	-1.4571	-3.41161	-0.876196	-2.40868	-2.14951	-0.715227	-0.968371	-0.900415	-2.36109	-3.18021	-0.402581	-1.48728	-1.46344	-0.626277	-0.22042	-0.681088
IMM_SNP_001_CASCADE_rs10798848-SNP_17_A_G	chr1	31401302	31401327	rs10798848-SNP	rs10798848	G/A	basal_eQTL	31401315	31401318	17	A	G	TILE	GCAGGATGAGTTGACCGGCCCACATA	o1	r1	GCCTAGGCAGGATGAGTTGACCGGCCCACATACTAGGTCTTGATTCGCTTGACGCTGCTG	IMM_SNP_001_CASCADE_rs10798848-SNP_17_A_G_o1_r1	657	0.0909384	-0.348552	0.18374	-0.528453	-0.429385	-0.582846	0.417287	-0.437477	-0.486099	-0.462371	-0.209596	-0.382176	0.589688	-0.712422	0.0123564	-0.249518	0.126557	-0.554789	-0.0417784	-0.661159	0.0944759	-0.669307	0.667635	-0.504892	-0.105968	-0.774996	-0.28734	-0.661294	0.153148	-0.744892
IMM_SNP_001_CASCADE_rs10798848-SNP_17_A_T	chr1	31401302	31401327	rs10798848-SNP	rs10798848	G/A	basal_eQTL	31401315	31401318	17	A	T	TILE	GCAGGATGAGTTGACCTGCCCACATA	o1	r1	GCCTAGGCAGGATGAGTTGACCTGCCCACATACTAGGTCTTGATTCGCTTGACGCTGCTG	IMM_SNP_001_CASCADE_rs10798848-SNP_17_A_T_o1_r1	658	-0.114251	-0.23933	0.0814714	-0.466918	-0.489729	-0.632103	-0.0879674	-1.34665	-0.596978	-1.06711	-0.572739	-0.0425809	-0.0317132	-0.923255	-0.140272	-1.10893	-0.681455	-1.15424	-0.0382231	-0.222183	-0.269888	-0.725188	-0.114669	-1.46213	-0.287756	-0.715803	-0.398357	-0.404711	-0.42943	-0.789807
IMM_SNP_001_CASCADE_rs10798848-SNP_18_G_A	chr1	31401302	31401327	rs10798848-SNP	rs10798848	G/A	basal_eQTL	31401315	31401319	18	G	A	TILE	GCAGGATGAGTTGACCAACCCACATA	o1	r1	GCCTAGGCAGGATGAGTTGACCAACCCACATACTAGGTCTTGATTCGCTTGACGCTGCTG	IMM_SNP_001_CASCADE_rs10798848-SNP_18_G_A_o1_r1	659	-0.0315946	-0.694587	0.23061	-0.610536	-0.990807	-0.84676	-0.554856	-1.00753	-0.56924	-1.30164	-0.207196	0.0731599	-0.834982	-0.648009	0.50358	-0.867491	-0.34104	-1.36718	0.172505	-0.710914	-0.940524	-0.796431	-0.371498	-0.987731	-0.214526	-1.20635	-0.23646	-0.317263	-1.18251	-0.785985
IMM_SNP_001_CASCADE_rs10798848-SNP_18_G_C	chr1	31401302	31401327	rs10798848-SNP	rs10798848	G/A	basal_eQTL	31401315	31401319	18	G	C	TILE	GCAGGATGAGTTGACCACCCCACATA	o1	r1	GCCTAGGCAGGATGAGTTGACCACCCCACATACTAGGTCTTGATTCGCTTGACGCTGCTG	IMM_SNP_001_CASCADE_rs10798848-SNP_18_G_C_o1_r1	660	-0.0133291	-0.378554	-0.28105	-0.50202	-1.08607	-0.90229	0.0619439	-0.99506	0.00776348	0.315571	0.225673	0.00305826	-0.190185	-0.266513	0.353229	-0.356966	0.260233	-0.150271	0.082709	-0.105656	-0.326145	-0.611131	0.579417	-1.17764	-0.198344	-0.149198	-0.26212	-0.370228	-0.578001	-0.441488
IMM_SNP_001_CASCADE_rs10798848-SNP_18_G_T	chr1	31401302	31401327	rs10798848-SNP	rs10798848	G/A	basal_eQTL	31401315	31401319	18	G	T	TILE	GCAGGATGAGTTGACCATCCCACATA	o1	r1	GCCTAGGCAGGATGAGTTGACCATCCCACATACTAGGTCTTGATTCGCTTGACGCTGCTG	IMM_SNP_001_CASCADE_rs10798848-SNP_18_G_T_o1_r1	661	-0.120872	-0.515429	-0.226481	-0.582288	-0.92429	-0.242807	-0.158636	-0.490359	0.0401257	0.170173	0.73022	-0.0910429	-0.549411	-0.669669	-0.0721728	0.363204	0.101538	-0.00374887	0.211633	-0.332465	-0.814432	-0.353265	-0.132905	-0.0170242	-0.19531	-0.26616	0.16852	-0.441327	-0.914783	-0.434833
IMM_SNP_001_CASCADE_rs10798848-SNP_19_C_A	chr1	31401302	31401327	rs10798848-SNP	rs10798848	G/A	basal_eQTL	31401315	31401320	19	C	A	TILE	GCAGGATGAGTTGACCAGACCACATA	o1	r1	GCCTAGGCAGGATGAGTTGACCAGACCACATACTAGGTCTTGATTCGCTTGACGCTGCTG	IMM_SNP_001_CASCADE_rs10798848-SNP_19_C_A_o1_r1	662	-0.0786724	0.0400766	0.572242	-0.577547	-0.960938	-0.180254	-0.312533	-0.79216	-0.378503	-1.10324	1.18598	0.810211	0.763677	-0.464012	0.182416	-0.258621	-0.630694	0.0456925	0.960698	0.104892	4.93613e-05	-0.423072	-0.0919265	-0.639327	-0.256235	-0.414739	0.557523	0.239619	0.316267	-0.377795
IMM_SNP_001_CASCADE_rs10798848-SNP_19_C_G	chr1	31401302	31401327	rs10798848-SNP	rs10798848	G/A	basal_eQTL	31401315	31401320	19	C	G	TILE	GCAGGATGAGTTGACCAGGCCACATA	o1	r1	GCCTAGGCAGGATGAGTTGACCAGGCCACATACTAGGTCTTGATTCGCTTGACGCTGCTG	IMM_SNP_001_CASCADE_rs10798848-SNP_19_C_G_o1_r1	663	-0.0375603	-0.371522	-0.712868	-0.506677	-0.00796266	0.093407	-0.897074	-0.332288	-0.512626	-0.456642	-0.394266	-0.142459	2.94299	-0.470326	0.368529	-0.198014	-0.154203	-0.502289	-0.998757	-0.473857	1.45138	-0.330533	-0.397367	-0.295881	-0.219812	-0.770387	-0.791249	-0.480175	2.35943	-0.128261
IMM_SNP_001_CASCADE_rs10798848-SNP_19_C_T	chr1	31401302	31401327	rs10798848-SNP	rs10798848	G/A	basal_eQTL	31401315	31401320	19	C	T	TILE	GCAGGATGAGTTGACCAGTCCACATA	o1	r1	GCCTAGGCAGGATGAGTTGACCAGTCCACATACTAGGTCTTGATTCGCTTGACGCTGCTG	IMM_SNP_001_CASCADE_rs10798848-SNP_19_C_T_o1_r1	664	-0.191722	-0.872567	-0.198358	-0.33022	-0.466478	-0.705994	0.0684158	-0.519038	-0.100701	-0.486655	0.466787	0.0522405	1.9734	0.131299	0.97994	-0.42585	-0.194486	-1.08795	-0.134737	0.0581909	0.650277	-0.330109	0.274789	-0.550419	-0.280436	-0.79453	-0.0563245	-0.333068	1.45041	-0.0822577
IMM_SNP_001_CASCADE_rs10798848-SNP_20_C_A	chr1	31401302	31401327	rs10798848-SNP	rs10798848	G/A	basal_eQTL	31401315	31401321	20	C	A	TILE	GCAGGATGAGTTGACCAGCACACATA	o1	r1	GCCTAGGCAGGATGAGTTGACCAGCACACATACTAGGTCTTGATTCGCTTGACGCTGCTG	IMM_SNP_001_CASCADE_rs10798848-SNP_20_C_A_o1_r1	665	-0.0372506	0.447064	0.698697	-0.405894	-0.109608	-0.469625	-0.802553	-0.729562	-0.449392	-0.932625	0.115207	0.123803	-1.1604	-0.447322	0.263898	-0.0205843	-0.678756	-0.452833	0.275014	-0.0829377	-1.08296	-0.473256	0.268969	-0.182185	-0.219537	0.0237948	0.271671	-0.278999	-0.488092	-0.604762
IMM_SNP_001_CASCADE_rs10798848-SNP_20_C_G	chr1	31401302	31401327	rs10798848-SNP	rs10798848	G/A	basal_eQTL	31401315	31401321	20	C	G	TILE	GCAGGATGAGTTGACCAGCGCACATA	o1	r1	GCCTAGGCAGGATGAGTTGACCAGCGCACATACTAGGTCTTGATTCGCTTGACGCTGCTG	IMM_SNP_001_CASCADE_rs10798848-SNP_20_C_G_o1_r1	666	0.0286656	0.161311	-0.0133651	-0.543121	0.144099	-0.660231	-0.543269	0.275043	-0.40306	0.187023	0.801412	-0.233507	1.09317	-0.287765	-0.679865	0.680523	-0.717241	0.277275	0.625453	-0.293143	0.517714	-0.521669	-0.916682	0.604259	-0.161139	-0.252606	0.229284	-0.548966	0.625174	-0.46068
IMM_SNP_001_CASCADE_rs10798848-SNP_20_C_T	chr1	31401302	31401327	rs10798848-SNP	rs10798848	G/A	basal_eQTL	31401315	31401321	20	C	T	TILE	GCAGGATGAGTTGACCAGCTCACATA	o1	r1	GCCTAGGCAGGATGAGTTGACCAGCTCACATACTAGGTCTTGATTCGCTTGACGCTGCTG	IMM_SNP_001_CASCADE_rs10798848-SNP_20_C_T_o1_r1	667	-0.127679	-0.00120991	0.0481981	-0.750416	-0.947907	-0.930087	0.171881	-1.09273	-0.326864	-0.0737523	0.586963	-0.239321	-0.229642	-0.466381	-0.30401	-0.106409	-0.16641	-0.0215711	0.420345	-0.529904	-0.679042	-0.799058	-0.0369817	-0.85428	-0.299652	-0.459226	0.0462483	-0.553359	-0.614993	-0.621973
IMM_SNP_001_CASCADE_rs10798848-SNP_21_C_A	chr1	31401302	31401327	rs10798848-SNP	rs10798848	G/A	basal_eQTL	31401315	31401322	21	C	A	TILE	GCAGGATGAGTTGACCAGCCAACATA	o1	r1	GCCTAGGCAGGATGAGTTGACCAGCCAACATACTAGGTCTTGATTCGCTTGACGCTGCTG	IMM_SNP_001_CASCADE_rs10798848-SNP_21_C_A_o1_r1	668	-0.06147	-0.31682	-0.157925	-0.585882	-0.878286	-0.938753	-0.0406581	-0.640554	-0.0423911	-0.610565	-0.0957982	0.371171	-0.36733	-0.613061	0.858027	-0.470811	0.105844	-0.625024	-0.0753034	-0.366052	-0.730651	-0.919012	1.43098	-0.61819	-0.240994	-0.7993	-0.536501	-0.0920992	-0.744078	-0.754426
IMM_SNP_001_CASCADE_rs10798848-SNP_21_C_G	chr1	31401302	31401327	rs10798848-SNP	rs10798848	G/A	basal_eQTL	31401315	31401322	21	C	G	TILE	GCAGGATGAGTTGACCAGCCGACATA	o1	r1	GCCTAGGCAGGATGAGTTGACCAGCCGACATACTAGGTCTTGATTCGCTTGACGCTGCTG	IMM_SNP_001_CASCADE_rs10798848-SNP_21_C_G_o1_r1	669	0.0198097	0.156514	0.168805	-0.333305	1.15255	-0.374677	-0.519079	-1.38454	-0.245117	-0.225476	-0.368525	-0.267495	1.03955	-0.575588	-0.0793808	-0.0716865	0.2157	0.0175713	-0.241859	-0.337686	1.22254	-0.588158	-0.615312	-0.277092	-0.168985	-0.289276	-0.303551	-0.563977	0.83093	-0.555077
IMM_SNP_001_CASCADE_rs10798848-SNP_21_C_T	chr1	31401302	31401327	rs10798848-SNP	rs10798848	G/A	basal_eQTL	31401315	31401322	21	C	T	TILE	GCAGGATGAGTTGACCAGCCTACATA	o1	r1	GCCTAGGCAGGATGAGTTGACCAGCCTACATACTAGGTCTTGATTCGCTTGACGCTGCTG	IMM_SNP_001_CASCADE_rs10798848-SNP_21_C_T_o1_r1	670	0.191121	0.128913	0.0121252	-0.568655	-0.484477	0.341149	0.955974	-0.593129	0.0536978	-0.730201	-0.225862	-0.206192	-1.2036	-0.945983	-0.938786	-1.39881	0.466374	-0.431073	-0.110298	-0.473754	-0.69343	-0.233955	-0.0891281	-1.37075	-0.0172119	-0.319017	-0.473635	-0.528329	-0.879848	0.0976386
IMM_SNP_001_CASCADE_rs10798848-SNP_22_A_C	chr1	31401302	31401327	rs10798848-SNP	rs10798848	G/A	basal_eQTL	31401315	31401323	22	A	C	TILE	GCAGGATGAGTTGACCAGCCCCCATA	o1	r1	GCCTAGGCAGGATGAGTTGACCAGCCCCCATACTAGGTCTTGATTCGCTTGACGCTGCTG	IMM_SNP_001_CASCADE_rs10798848-SNP_22_A_C_o1_r1	671	-0.308455	-0.972749	-1.23444	-0.481029	-1.27492	-0.936333	-0.403527	-0.575869	-0.291382	-1.12315	0.0891931	0.225638	-0.233646	-0.429741	-0.122121	-1.93505	-0.631518	-1.43363	-0.549421	-0.0955141	-1.29242	-0.635876	-0.434855	-1.38674	-0.395699	-1.30654	-0.378608	-0.202057	-0.618746	-0.588885
IMM_SNP_001_CASCADE_rs10798848-SNP_22_A_G	chr1	31401302	31401327	rs10798848-SNP	rs10798848	G/A	basal_eQTL	31401315	31401323	22	A	G	TILE	GCAGGATGAGTTGACCAGCCCGCATA	o1	r1	GCCTAGGCAGGATGAGTTGACCAGCCCGCATACTAGGTCTTGATTCGCTTGACGCTGCTG	IMM_SNP_001_CASCADE_rs10798848-SNP_22_A_G_o1_r1	672	0.0253676	-0.0678135	-0.0986845	-0.840064	-0.537821	-0.793978	0.593833	-0.346047	0.0379873	0.175387	0.0660501	-0.407358	0.654869	0.178048	0.433028	-0.123639	0.38447	0.0137312	0.0891932	-0.718172	-0.183548	-0.0701354	0.879207	-0.332388	-0.164061	-0.261965	-0.398361	-0.68032	0.214257	-0.0400427
IMM_SNP_001_CASCADE_rs10798848-SNP_22_A_T	chr1	31401302	31401327	rs10798848-SNP	rs10798848	G/A	basal_eQTL	31401315	31401323	22	A	T	TILE	GCAGGATGAGTTGACCAGCCCTCATA	o1	r1	GCCTAGGCAGGATGAGTTGACCAGCCCTCATACTAGGTCTTGATTCGCTTGACGCTGCTG	IMM_SNP_001_CASCADE_rs10798848-SNP_22_A_T_o1_r1	673	-0.0584875	-0.545909	-0.0836873	-0.581239	-0.400586	-0.349033	0.589904	-1.15435	-0.248048	-1.09286	-0.385626	0.0121706	-0.627386	-0.837501	-0.408348	-0.852525	-0.135144	-1.03508	-0.293254	-0.693992	-0.645494	-0.679667	-0.586684	-0.978782	-0.238352	-1.04615	-0.577644	-0.363343	-0.792178	-0.531694
IMM_SNP_001_CASCADE_rs10798848-SNP_23_C_A	chr1	31401302	31401327	rs10798848-SNP	rs10798848	G/A	basal_eQTL	31401315	31401324	23	C	A	TILE	GCAGGATGAGTTGACCAGCCCAAATA	o1	r1	GCCTAGGCAGGATGAGTTGACCAGCCCAAATACTAGGTCTTGATTCGCTTGACGCTGCTG	IMM_SNP_001_CASCADE_rs10798848-SNP_23_C_A_o1_r1	674	-0.346345	0.103472	-0.315787	-0.765617	-0.26659	-0.689714	-0.871865	-0.47173	0.176646	0.147862	-0.957326	-0.213152	-0.542394	-0.264578	0.63086	-0.117841	0.0864049	0.167692	-0.731849	-0.720645	-0.455954	-0.366541	-0.645095	-0.37845	-0.112787	-0.284107	-0.829599	-0.533587	-0.652145	-0.439741
IMM_SNP_001_CASCADE_rs10798848-SNP_23_C_G	chr1	31401302	31401327	rs10798848-SNP	rs10798848	G/A	basal_eQTL	31401315	31401324	23	C	G	TILE	GCAGGATGAGTTGACCAGCCCAGATA	o1	r1	GCCTAGGCAGGATGAGTTGACCAGCCCAGATACTAGGTCTTGATTCGCTTGACGCTGCTG	IMM_SNP_001_CASCADE_rs10798848-SNP_23_C_G_o1_r1	675	-0.285693	-0.276165	-0.0985321	-0.672606	-1.36408	-0.890818	-0.537591	-0.588625	-0.0454259	-0.558155	-1.37423	-0.571108	-0.443815	-0.440091	0.375771	-0.885725	-0.290201	-0.553912	-1.04958	-0.906853	-0.928021	-0.979759	0.0550783	-0.911098	-0.247024	-0.755494	-0.593759	-0.804042	-0.815785	-0.598232
IMM_SNP_001_CASCADE_rs10798848-SNP_23_C_T	chr1	31401302	31401327	rs10798848-SNP	rs10798848	G/A	basal_eQTL	31401315	31401324	23	C	T	TILE	GCAGGATGAGTTGACCAGCCCATATA	o1	r1	GCCTAGGCAGGATGAGTTGACCAGCCCATATACTAGGTCTTGATTCGCTTGACGCTGCTG	IMM_SNP_001_CASCADE_rs10798848-SNP_23_C_T_o1_r1	676	-0.268255	-0.28886	-0.561601	-0.710784	-0.645662	-0.62283	-0.318692	-0.602455	0.412687	-0.823961	0.443881	-0.406419	-1.05842	-0.627888	0.574276	-0.525176	0.553379	-0.523815	-0.570992	-0.577118	-0.952413	-0.692445	0.239316	-0.706002	0.0298944	-0.769173	-0.0758748	-0.679611	-1.04829	-0.767815
IMM_SNP_001_CASCADE_rs10798848-SNP_24_A_C	chr1	31401302	31401327	rs10798848-SNP	rs10798848	G/A	basal_eQTL	31401315	31401325	24	A	C	TILE	GCAGGATGAGTTGACCAGCCCACCTA	o1	r1	GCCTAGGCAGGATGAGTTGACCAGCCCACCTACTAGGTCTTGATTCGCTTGACGCTGCTG	IMM_SNP_001_CASCADE_rs10798848-SNP_24_A_C_o1_r1	677	-0.140999	-0.627157	0.262812	-0.632885	-1.15735	-0.923073	-0.0594349	-0.711033	-0.0281382	-0.635282	-0.874989	-0.28787	-0.419638	-0.598003	-0.400264	-0.687929	-0.0170189	-0.975836	-0.00564909	-0.605016	-0.926869	-0.937171	-0.345394	-0.845489	-0.236574	-0.91409	-0.201503	-0.590041	-0.793118	-0.740829
IMM_SNP_001_CASCADE_rs10798848-SNP_24_A_G	chr1	31401302	31401327	rs10798848-SNP	rs10798848	G/A	basal_eQTL	31401315	31401325	24	A	G	TILE	GCAGGATGAGTTGACCAGCCCACGTA	o1	r1	GCCTAGGCAGGATGAGTTGACCAGCCCACGTACTAGGTCTTGATTCGCTTGACGCTGCTG	IMM_SNP_001_CASCADE_rs10798848-SNP_24_A_G_o1_r1	678	-0.0315946	-0.365933	-0.183904	-0.486941	0.598638	-0.247824	0.2955	-0.805548	0.599196	-0.346805	0.16029	-0.97948	2.16268	-1.16062	-0.831682	-1.85933	1.53013	-0.493538	0.0658869	-0.87046	1.29859	-1.02307	-0.395937	-1.3966	0.142635	-0.682031	-0.317926	-0.699053	1.62787	-0.439407
IMM_SNP_001_CASCADE_rs10798848-SNP_24_A_T	chr1	31401302	31401327	rs10798848-SNP	rs10798848	G/A	basal_eQTL	31401315	31401325	24	A	T	TILE	GCAGGATGAGTTGACCAGCCCACTTA	o1	r1	GCCTAGGCAGGATGAGTTGACCAGCCCACTTACTAGGTCTTGATTCGCTTGACGCTGCTG	IMM_SNP_001_CASCADE_rs10798848-SNP_24_A_T_o1_r1	679	-0.0480287	-0.191428	-0.43563	-0.64523	-0.820784	-0.718581	-0.352699	-0.115112	-0.0139963	-1.16093	-0.150621	-0.0475407	-0.454881	-0.607976	0.244856	-0.853872	0.163931	-0.830143	-0.30233	-0.365123	-0.871052	-0.740731	0.354214	-0.585931	-0.228026	-0.664188	-0.583294	-0.408459	-0.826159	-0.749834
IMM_SNP_001_CASCADE_rs10798848-SNP_25_T_A	chr1	31401302	31401327	rs10798848-SNP	rs10798848	G/A	basal_eQTL	31401315	31401326	25	T	A	TILE	GCAGGATGAGTTGACCAGCCCACAAA	o1	r1	GCCTAGGCAGGATGAGTTGACCAGCCCACAAACTAGGTCTTGATTCGCTTGACGCTGCTG	IMM_SNP_001_CASCADE_rs10798848-SNP_25_T_A_o1_r1	680	-0.203977	-1.04298	0.150698	-0.846803	-1.01703	-0.593873	0.0673732	-0.821553	-0.210458	-0.373991	-0.0469272	0.518789	-0.144654	-0.421774	-0.0539074	-1.14459	-0.34931	-1.06819	0.248339	-0.0978307	-0.736174	-0.534686	0.121009	-1.2102	-0.346782	-0.7039	-0.323208	0.0194342	-0.535314	-0.581692
IMM_SNP_001_CASCADE_rs10798848-SNP_25_T_C	chr1	31401302	31401327	rs10798848-SNP	rs10798848	G/A	basal_eQTL	31401315	31401326	25	T	C	TILE	GCAGGATGAGTTGACCAGCCCACACA	o1	r1	GCCTAGGCAGGATGAGTTGACCAGCCCACACACTAGGTCTTGATTCGCTTGACGCTGCTG	IMM_SNP_001_CASCADE_rs10798848-SNP_25_T_C_o1_r1	681	-0.0370478	-0.517131	0.0669272	-0.44653	-0.975909	-1.04297	-0.639004	-1.21856	0.00833559	-0.158387	-0.565224	0.643488	-0.853919	-0.579045	-0.272747	-1.89266	0.21034	-0.500763	-0.332913	-0.0888698	-0.988521	-0.86943	-0.517598	-1.84718	-0.214526	-0.530462	-0.414145	0.113651	-1.20027	-0.723709
IMM_SNP_001_CASCADE_rs10798848-SNP_25_T_G	chr1	31401302	31401327	rs10798848-SNP	rs10798848	G/A	basal_eQTL	31401315	31401326	25	T	G	TILE	GCAGGATGAGTTGACCAGCCCACAGA	o1	r1	GCCTAGGCAGGATGAGTTGACCAGCCCACAGACTAGGTCTTGATTCGCTTGACGCTGCTG	IMM_SNP_001_CASCADE_rs10798848-SNP_25_T_G_o1_r1	682	-0.215069	-0.370451	-0.250743	-0.438665	-0.908115	-0.724774	-0.385014	-1.45932	-0.609501	-0.608272	-1.08043	0.303805	0.314013	-0.737046	0.430089	-0.247177	-1.26036	-0.676069	-0.96099	-0.210773	-0.262218	-0.831027	0.517219	-0.439928	-0.377075	-0.857088	-0.758992	-0.142997	-0.105303	-0.866387
IMM_SNP_001_CASCADE_rs10798848-SNP_26_A_C	chr1	31401302	31401327	rs10798848-SNP	rs10798848	G/A	basal_eQTL	31401315	31401327	26	A	C	TILE	GCAGGATGAGTTGACCAGCCCACATC	o1	r1	GCCTAGGCAGGATGAGTTGACCAGCCCACATCCTAGGTCTTGATTCGCTTGACGCTGCTG	IMM_SNP_001_CASCADE_rs10798848-SNP_26_A_C_o1_r1	683	-0.114735	-0.809206	-0.244237	-0.774057	-0.765835	-0.495387	0.719074	-0.832058	-0.232922	0.184124	-0.781014	-0.0693617	0.238036	-0.439168	0.810695	-0.0832236	-0.264552	-0.491369	-0.509313	-0.652544	-0.115011	-0.48449	1.30809	-0.522935	-0.288184	-0.254938	-0.751929	-0.424945	-0.176534	-0.597399
IMM_SNP_001_CASCADE_rs10798848-SNP_26_A_G	chr1	31401302	31401327	rs10798848-SNP	rs10798848	G/A	basal_eQTL	31401315	31401327	26	A	G	TILE	GCAGGATGAGTTGACCAGCCCACATG	o1	r1	GCCTAGGCAGGATGAGTTGACCAGCCCACATGCTAGGTCTTGATTCGCTTGACGCTGCTG	IMM_SNP_001_CASCADE_rs10798848-SNP_26_A_G_o1_r1	684	-0.113704	-0.724184	0.336491	-0.739368	-1.04126	-0.718307	0.490883	-1.17967	-0.19818	0.0230645	-0.330273	-0.44464	-1.53634	-0.650453	0.0637196	-0.710991	-0.225597	-1.01388	-0.301869	-0.859658	-1.35825	-0.769333	0.479637	-1.13575	-0.287271	-0.384498	-0.121521	-0.708488	-1.46172	-0.788192
IMM_SNP_001_CASCADE_rs10798848-SNP_26_A_T	chr1	31401302	31401327	rs10798848-SNP	rs10798848	G/A	basal_eQTL	31401315	31401327	26	A	T	TILE	GCAGGATGAGTTGACCAGCCCACATT	o1	r1	GCCTAGGCAGGATGAGTTGACCAGCCCACATTCTAGGTCTTGATTCGCTTGACGCTGCTG	IMM_SNP_001_CASCADE_rs10798848-SNP_26_A_T_o1_r1	685	0.0095684	-0.30853	0.120063	-0.623682	-1.42506	-1.03214	0.387078	-1.29337	-0.140004	-0.598854	0.159796	0.293364	-1.20137	-0.652291	0.0796262	-0.538277	-0.109629	-0.579748	0.255714	-0.0688435	-1.44611	-0.808229	0.308006	-1.06331	-0.178058	-0.790368	-0.318347	-0.150886	-1.52601	-0.789852
IMM_SNP_001_CASCADE_rs12039458-SNP_1_G_A	chr1	36017676	36017701	rs12039458-SNP	rs12039458	G/A	basal_eQTL	36017689	36017676	1	G	A	TILE	ACAGATTGCTTGAACTCAGGAGTTCA	o1	r1	GCCTAGACAGATTGCTTGAACTCAGGAGTTCACTAGGTCTTGATTCGCTTGACGCTGCTG	IMM_SNP_001_CASCADE_rs12039458-SNP_1_G_A_o1_r1	686	-0.135701	0.150361	0.66102	-0.0283909	-0.5801	-0.684475	1.18129	0.229664	-0.289104	-0.821767	-0.377541	-0.607053	-0.703763	-0.424801	0.413858	-0.933997	-0.160619	-0.178977	0.766236	-0.344706	-0.728626	-0.468631	1.60206	-0.703405	-0.306759	-0.295906	0.230771	-0.295899	-0.979779	-0.584425
IMM_SNP_001_CASCADE_rs12039458-SNP_1_G_C	chr1	36017676	36017701	rs12039458-SNP	rs12039458	G/A	basal_eQTL	36017689	36017676	1	G	C	TILE	CCAGATTGCTTGAACTCAGGAGTTCA	o1	r1	GCCTAGCCAGATTGCTTGAACTCAGGAGTTCACTAGGTCTTGATTCGCTTGACGCTGCTG	IMM_SNP_001_CASCADE_rs12039458-SNP_1_G_C_o1_r1	687	-0.0279358	0.237395	0.12577	-0.201485	0.108949	-0.619019	0.786514	0.960437	-0.115178	-0.852229	-0.205577	-0.422429	-0.757773	-0.697604	0.758896	-0.847762	0.0576118	-0.217067	0.207279	-0.400297	-0.490459	-0.74513	1.27617	0.261089	-0.211285	-0.202126	-0.350268	-0.448082	-0.259689	-0.777877
IMM_SNP_001_CASCADE_rs12039458-SNP_1_G_T	chr1	36017676	36017701	rs12039458-SNP	rs12039458	G/A	basal_eQTL	36017689	36017676	1	G	T	TILE	TCAGATTGCTTGAACTCAGGAGTTCA	o1	r1	GCCTAGTCAGATTGCTTGAACTCAGGAGTTCACTAGGTCTTGATTCGCTTGACGCTGCTG	IMM_SNP_001_CASCADE_rs12039458-SNP_1_G_T_o1_r1	688	0.0525873	0.0257479	-0.433854	0.153331	-0.463801	-0.533653	1.1974	-0.314782	-0.541719	-0.573014	-0.199029	-0.616075	-0.813633	-0.605711	-0.480368	-1.36183	-0.522111	-0.522296	-0.706363	-0.503829	-0.808079	-0.618844	-0.0694446	-1.25344	-0.139945	-0.430178	-0.624611	-0.136131	-0.858241	-0.700036
IMM_SNP_001_CASCADE_rs12039458-SNP_2_C_A	chr1	36017676	36017701	rs12039458-SNP	rs12039458	G/A	basal_eQTL	36017689	36017677	2	C	A	TILE	GAAGATTGCTTGAACTCAGGAGTTCA	o1	r1	GCCTAGGAAGATTGCTTGAACTCAGGAGTTCACTAGGTCTTGATTCGCTTGACGCTGCTG	IMM_SNP_001_CASCADE_rs12039458-SNP_2_C_A_o1_r1	689	0.135239	0.196529	0.448772	-0.160458	-0.818619	-0.392833	0.622534	0.138402	-0.489082	-0.645422	-0.0640989	-0.576268	-0.824069	-0.262105	0.7229	-0.90705	-0.101837	-0.134425	0.25097	-0.140024	-0.933597	-0.299362	0.973426	-0.581148	-0.06672	-0.24616	0.000365283	-0.412011	-1.17228	-0.437507
IMM_SNP_001_CASCADE_rs12039458-SNP_2_C_G	chr1	36017676	36017701	rs12039458-SNP	rs12039458	G/A	basal_eQTL	36017689	36017677	2	C	G	TILE	GGAGATTGCTTGAACTCAGGAGTTCA	o1	r1	GCCTAGGGAGATTGCTTGAACTCAGGAGTTCACTAGGTCTTGATTCGCTTGACGCTGCTG	IMM_SNP_001_CASCADE_rs12039458-SNP_2_C_G_o1_r1	690	0.205329	0.0655137	0.817175	-0.161117	0.114974	-0.475522	-0.102062	-0.0223384	-0.565892	-0.806994	-0.390328	-0.360769	-1.2166	-0.43931	-0.262008	-0.692389	0.0570325	-0.382397	-0.387413	-0.412193	-0.717684	-0.460424	-0.343299	-0.391561	-0.00462429	-0.38733	0.400285	-0.412591	-0.253392	-0.597526
IMM_SNP_001_CASCADE_rs12039458-SNP_2_C_T	chr1	36017676	36017701	rs12039458-SNP	rs12039458	G/A	basal_eQTL	36017689	36017677	2	C	T	TILE	GTAGATTGCTTGAACTCAGGAGTTCA	o1	r1	GCCTAGGTAGATTGCTTGAACTCAGGAGTTCACTAGGTCTTGATTCGCTTGACGCTGCTG	IMM_SNP_001_CASCADE_rs12039458-SNP_2_C_T_o1_r1	691	0.0254985	-0.256585	0.417698	0.13016	-1.06018	-0.175744	0.807298	0.188039	-0.198909	-0.918061	0.297108	-0.117771	-0.956763	-0.722463	-0.359177	-1.06885	0.0777026	-1.0526	0.522502	0.0112233	-1.14598	-0.586993	0.653444	-0.309747	-0.163945	-0.734396	-0.0333669	-0.156503	-1.29668	-0.373683
IMM_SNP_001_CASCADE_rs12039458-SNP_3_A_C	chr1	36017676	36017701	rs12039458-SNP	rs12039458	G/A	basal_eQTL	36017689	36017678	3	A	C	TILE	GCCGATTGCTTGAACTCAGGAGTTCA	o1	r1	GCCTAGGCCGATTGCTTGAACTCAGGAGTTCACTAGGTCTTGATTCGCTTGACGCTGCTG	IMM_SNP_001_CASCADE_rs12039458-SNP_3_A_C_o1_r1	692	-0.212584	-0.305639	-0.140495	-0.595764	-0.278695	-0.291867	0.311787	-0.573491	-0.536894	-1.12529	-0.0766138	-0.373599	0.0311653	-0.382308	-0.474943	-1.25069	-0.593644	-1.18585	-0.140569	-0.570735	-0.0406157	-0.320865	-0.118093	-1.14685	-0.374873	-0.787252	-0.520127	-0.654813	-0.37048	-0.479568
IMM_SNP_001_CASCADE_rs12039458-SNP_3_A_G	chr1	36017676	36017701	rs12039458-SNP	rs12039458	G/A	basal_eQTL	36017689	36017678	3	A	G	TILE	GCGGATTGCTTGAACTCAGGAGTTCA	o1	r1	GCCTAGGCGGATTGCTTGAACTCAGGAGTTCACTAGGTCTTGATTCGCTTGACGCTGCTG	IMM_SNP_001_CASCADE_rs12039458-SNP_3_A_G_o1_r1	693	-0.365346	-0.449951	-0.551627	-0.325423	-0.157216	-0.461063	-0.787018	-0.808769	-0.689303	-1.72442	-0.381249	-0.454231	-1.00235	-0.403222	-1.06342	-1.02893	-1.1087	-1.60599	-0.751277	-0.30708	-0.987429	-0.480805	-1.10645	-1.12765	-0.510213	-0.942751	-0.780139	-0.557047	-0.537845	-0.564938
IMM_SNP_001_CASCADE_rs12039458-SNP_3_A_T	chr1	36017676	36017701	rs12039458-SNP	rs12039458	G/A	basal_eQTL	36017689	36017678	3	A	T	TILE	GCTGATTGCTTGAACTCAGGAGTTCA	o1	r1	GCCTAGGCTGATTGCTTGAACTCAGGAGTTCACTAGGTCTTGATTCGCTTGACGCTGCTG	IMM_SNP_001_CASCADE_rs12039458-SNP_3_A_T_o1_r1	694	-0.121604	-0.288536	-0.918471	-0.536881	-0.69666	-0.841539	-0.040753	-0.523583	-0.331072	-0.601092	0.755019	-0.595435	-0.176559	-0.490771	0.605706	-1.12873	-0.410176	-0.590981	-0.599836	-0.786928	-0.509971	-0.728726	0.259206	-1.1528	-0.29427	-0.768824	0.189687	-0.742959	-0.565225	-0.643996
IMM_SNP_001_CASCADE_rs12039458-SNP_4_G_A	chr1	36017676	36017701	rs12039458-SNP	rs12039458	G/A	basal_eQTL	36017689	36017679	4	G	A	TILE	GCAAATTGCTTGAACTCAGGAGTTCA	o1	r1	GCCTAGGCAAATTGCTTGAACTCAGGAGTTCACTAGGTCTTGATTCGCTTGACGCTGCTG	IMM_SNP_001_CASCADE_rs12039458-SNP_4_G_A_o1_r1	695	-0.543657	-0.524439	-0.220211	-0.636707	-0.642503	-0.560666	-0.218954	-0.678321	-0.716899	-0.613239	-1.13018	-0.483345	-0.906038	-0.426749	-1.48507	-0.515867	-1.56219	-0.795868	-0.862039	-0.81268	-0.821521	-0.537292	-0.307235	-0.793971	-0.652914	-0.896357	-0.725847	-0.737733	-1.04499	-0.586184
IMM_SNP_001_CASCADE_rs12039458-SNP_4_G_C	chr1	36017676	36017701	rs12039458-SNP	rs12039458	G/A	basal_eQTL	36017689	36017679	4	G	C	TILE	GCACATTGCTTGAACTCAGGAGTTCA	o1	r1	GCCTAGGCACATTGCTTGAACTCAGGAGTTCACTAGGTCTTGATTCGCTTGACGCTGCTG	IMM_SNP_001_CASCADE_rs12039458-SNP_4_G_C_o1_r1	696	-0.454269	-1.01458	-0.500325	-0.425577	-1.08562	-0.204036	-1.05922	-0.823884	-0.057633	-0.896956	0.128649	-0.732173	-0.881434	-0.448948	0.57391	-0.320524	-0.751971	-1.49426	-0.648478	-0.49952	-1.11978	-0.422995	0.3882	-0.714597	-0.254403	-1.12459	-0.344931	-0.645102	-1.22606	-0.39948
IMM_SNP_001_CASCADE_rs12039458-SNP_4_G_T	chr1	36017676	36017701	rs12039458-SNP	rs12039458	G/A	basal_eQTL	36017689	36017679	4	G	T	TILE	GCATATTGCTTGAACTCAGGAGTTCA	o1	r1	GCCTAGGCATATTGCTTGAACTCAGGAGTTCACTAGGTCTTGATTCGCTTGACGCTGCTG	IMM_SNP_001_CASCADE_rs12039458-SNP_4_G_T_o1_r1	697	-0.3069	-1.08298	-0.358931	-0.615184	-1.2164	-0.776578	-0.423227	-1.19706	-0.19531	-0.636353	-0.0148992	-0.496839	-0.403603	-0.813323	0.302103	-1.11287	-0.621911	-1.24745	-0.572479	-0.772479	-1.28276	-0.915016	0.00217646	-1.3319	-0.337625	-0.914951	-0.467453	-0.747928	-0.778085	-0.921545
IMM_SNP_001_CASCADE_rs12039458-SNP_5_A_C	chr1	36017676	36017701	rs12039458-SNP	rs12039458	G/A	basal_eQTL	36017689	36017680	5	A	C	TILE	GCAGCTTGCTTGAACTCAGGAGTTCA	o1	r1	GCCTAGGCAGCTTGCTTGAACTCAGGAGTTCACTAGGTCTTGATTCGCTTGACGCTGCTG	IMM_SNP_001_CASCADE_rs12039458-SNP_5_A_C_o1_r1	698	-0.548441	-0.557265	-1.32921	-0.750942	-1.18248	-0.415194	0.175071	-1.13473	-0.534035	-1.0504	-0.0718841	-0.526908	-1.12429	-0.624746	0.275472	-1.37712	-1.26758	-1.09592	-0.690355	-1.00735	-1.30745	-0.549433	0.48783	-1.54474	-0.542377	-1.05838	-0.51609	-0.770647	-1.45374	-0.592022
IMM_SNP_001_CASCADE_rs12039458-SNP_5_A_G	chr1	36017676	36017701	rs12039458-SNP	rs12039458	G/A	basal_eQTL	36017689	36017680	5	A	G	TILE	GCAGGTTGCTTGAACTCAGGAGTTCA	o1	r1	GCCTAGGCAGGTTGCTTGAACTCAGGAGTTCACTAGGTCTTGATTCGCTTGACGCTGCTG	IMM_SNP_001_CASCADE_rs12039458-SNP_5_A_G_o1_r1	699	-0.0890774	-0.587745	-0.964869	-0.438343	-0.690299	-0.44402	0.179866	-1.14235	-0.251338	-1.18228	-0.399866	-0.549624	-0.332023	-0.441645	-0.355685	-0.983484	-0.147963	-1.25732	-0.97759	-0.663055	-0.435038	-0.452791	-0.424057	-1.49978	-0.265453	-1.09123	-0.796029	-0.656326	-0.710977	-0.599635
IMM_SNP_001_CASCADE_rs12039458-SNP_5_A_T	chr1	36017676	36017701	rs12039458-SNP	rs12039458	G/A	basal_eQTL	36017689	36017680	5	A	T	TILE	GCAGTTTGCTTGAACTCAGGAGTTCA	o1	r1	GCCTAGGCAGTTTGCTTGAACTCAGGAGTTCACTAGGTCTTGATTCGCTTGACGCTGCTG	IMM_SNP_001_CASCADE_rs12039458-SNP_5_A_T_o1_r1	700	-0.295805	-1.53971	-0.364375	-0.581885	-0.447345	-1.01444	0.779776	-1.10988	-0.194237	-1.16451	-0.228338	-0.584389	-2.03724	-0.598829	0.768055	-1.59386	-0.490789	-1.57388	-0.569716	-0.811901	-1.37997	-1.05721	1.29515	-1.50731	-0.336977	-1.33981	-0.649627	-0.782527	-0.841044	-0.741575
IMM_SNP_001_CASCADE_rs12039458-SNP_6_T_A	chr1	36017676	36017701	rs12039458-SNP	rs12039458	G/A	basal_eQTL	36017689	36017681	6	T	A	TILE	GCAGAATGCTTGAACTCAGGAGTTCA	o1	r1	GCCTAGGCAGAATGCTTGAACTCAGGAGTTCACTAGGTCTTGATTCGCTTGACGCTGCTG	IMM_SNP_001_CASCADE_rs12039458-SNP_6_T_A_o1_r1	701	-0.169141	-0.730063	0.15448	-0.757187	-1.32126	-0.562154	0.194117	-0.885976	-0.316243	-0.401986	0.0753237	-0.253488	-0.99521	0.790011	0.601682	-0.684673	-0.282498	-0.881644	0.146315	-0.884219	-1.34416	NA	0.750743	-0.921154	-0.336385	-0.72642	-0.319102	-0.564063	-1.33273	0.512569
IMM_SNP_001_CASCADE_rs12039458-SNP_6_T_C	chr1	36017676	36017701	rs12039458-SNP	rs12039458	G/A	basal_eQTL	36017689	36017681	6	T	C	TILE	GCAGACTGCTTGAACTCAGGAGTTCA	o1	r1	GCCTAGGCAGACTGCTTGAACTCAGGAGTTCACTAGGTCTTGATTCGCTTGACGCTGCTG	IMM_SNP_001_CASCADE_rs12039458-SNP_6_T_C_o1_r1	702	-0.00446114	-0.43677	-0.568242	-0.818894	-0.579247	-0.411934	-0.0624125	-1.23996	-0.215247	-0.377813	-0.415346	-0.568503	-0.776012	-0.411749	-0.594862	-1.20948	-0.27848	-0.67933	-0.678306	-0.993352	-0.832638	-0.412104	-0.182059	-1.37677	-0.190487	-0.706975	-0.809241	-0.802074	-0.978888	-0.572638
IMM_SNP_001_CASCADE_rs12039458-SNP_6_T_G	chr1	36017676	36017701	rs12039458-SNP	rs12039458	G/A	basal_eQTL	36017689	36017681	6	T	G	TILE	GCAGAGTGCTTGAACTCAGGAGTTCA	o1	r1	GCCTAGGCAGAGTGCTTGAACTCAGGAGTTCACTAGGTCTTGATTCGCTTGACGCTGCTG	IMM_SNP_001_CASCADE_rs12039458-SNP_6_T_G_o1_r1	703	-0.150588	-0.574837	-0.45232	1.01915	-1.11032	-0.649951	0.345533	-1.52007	-0.759476	-1.01423	-0.0157138	0.0564496	-0.691105	-0.52847	0.736341	-0.492274	-1.14201	-1.08839	-0.47079	1.42157	-1.00393	-0.638124	0.984179	-1.32138	-0.319949	-1.07732	-0.468148	0.625086	-1.04762	-0.67804
IMM_SNP_001_CASCADE_rs12039458-SNP_7_T_A	chr1	36017676	36017701	rs12039458-SNP	rs12039458	G/A	basal_eQTL	36017689	36017682	7	T	A	TILE	GCAGATAGCTTGAACTCAGGAGTTCA	o1	r1	GCCTAGGCAGATAGCTTGAACTCAGGAGTTCACTAGGTCTTGATTCGCTTGACGCTGCTG	IMM_SNP_001_CASCADE_rs12039458-SNP_7_T_A_o1_r1	704	-0.317927	-0.0286735	-0.614719	-0.768791	-1.41771	-0.85044	0.00285285	-1.60546	-0.495652	-1.53011	-0.689397	-0.435555	-0.869006	-0.503708	0.219225	-1.78344	-0.895158	-1.21934	-0.851558	-0.88721	-1.47333	-0.555041	0.272998	-2.08036	-0.468202	-0.488818	-1.04315	-0.701624	-1.21441	-0.655679
IMM_SNP_001_CASCADE_rs12039458-SNP_7_T_C	chr1	36017676	36017701	rs12039458-SNP	rs12039458	G/A	basal_eQTL	36017689	36017682	7	T	C	TILE	GCAGATCGCTTGAACTCAGGAGTTCA	o1	r1	GCCTAGGCAGATCGCTTGAACTCAGGAGTTCACTAGGTCTTGATTCGCTTGACGCTGCTG	IMM_SNP_001_CASCADE_rs12039458-SNP_7_T_C_o1_r1	705	0.16198	-0.174837	-0.623662	-0.997444	0.0341778	-0.728906	0.150663	-1.0241	-0.574717	-0.117513	-0.321776	-0.67119	0.56574	-0.740257	0.624477	-0.852368	-0.428689	-0.273976	-0.615521	-1.27018	0.288427	-0.835848	0.748139	-1.05013	-0.0430289	-0.497582	-0.729378	-0.87966	0.130697	-0.869287
IMM_SNP_001_CASCADE_rs12039458-SNP_7_T_G	chr1	36017676	36017701	rs12039458-SNP	rs12039458	G/A	basal_eQTL	36017689	36017682	7	T	G	TILE	GCAGATGGCTTGAACTCAGGAGTTCA	o1	r1	GCCTAGGCAGATGGCTTGAACTCAGGAGTTCACTAGGTCTTGATTCGCTTGACGCTGCTG	IMM_SNP_001_CASCADE_rs12039458-SNP_7_T_G_o1_r1	706	-0.21659	-0.76849	-0.177923	-0.500984	-0.926228	-0.63268	-0.898911	-0.729497	-0.38932	-1.03464	0.117252	-0.693845	-0.204253	-0.337476	0.393625	-0.967903	-0.481332	-1.26353	-0.00749725	-0.851547	-0.77611	-0.527374	0.205208	-1.04847	-0.378423	-1.23535	-0.354659	-0.7114	-0.59119	-0.505569
IMM_SNP_001_CASCADE_rs12039458-SNP_8_G_A	chr1	36017676	36017701	rs12039458-SNP	rs12039458	G/A	basal_eQTL	36017689	36017683	8	G	A	TILE	GCAGATTACTTGAACTCAGGAGTTCA	o1	r1	GCCTAGGCAGATTACTTGAACTCAGGAGTTCACTAGGTCTTGATTCGCTTGACGCTGCTG	IMM_SNP_001_CASCADE_rs12039458-SNP_8_G_A_o1_r1	707	-0.516576	-0.35188	-0.721167	-0.558404	-1.13114	-0.72684	-0.0557111	-1.32882	-0.0397001	-1.38442	-0.413587	-0.630559	-1.04941	-0.337301	-0.306992	-1.47671	-0.427346	-1.15195	-1.06589	-0.757139	-1.18428	-0.467483	-0.238894	-1.72543	-0.243563	-0.837078	-0.80774	-0.761883	-1.38354	-0.505411
IMM_SNP_001_CASCADE_rs12039458-SNP_8_G_C	chr1	36017676	36017701	rs12039458-SNP	rs12039458	G/A	basal_eQTL	36017689	36017683	8	G	C	TILE	GCAGATTCCTTGAACTCAGGAGTTCA	o1	r1	GCCTAGGCAGATTCCTTGAACTCAGGAGTTCACTAGGTCTTGATTCGCTTGACGCTGCTG	IMM_SNP_001_CASCADE_rs12039458-SNP_8_G_C_o1_r1	708	-0.127743	-0.542086	-0.833903	-0.563336	-1.06903	0.0191048	-0.332956	-0.669424	-0.301022	-1.42321	0.698108	-0.502478	-1.04364	0.00532716	-0.518624	-1.76531	-0.165289	-1.20277	-1.23387	-0.722958	-1.2497	0.144689	-0.623973	-1.36157	-0.299709	-1.04203	0.141112	-0.752189	-1.37813	-0.196013
IMM_SNP_001_CASCADE_rs12039458-SNP_8_G_T	chr1	36017676	36017701	rs12039458-SNP	rs12039458	G/A	basal_eQTL	36017689	36017683	8	G	T	TILE	GCAGATTTCTTGAACTCAGGAGTTCA	o1	r1	GCCTAGGCAGATTTCTTGAACTCAGGAGTTCACTAGGTCTTGATTCGCTTGACGCTGCTG	IMM_SNP_001_CASCADE_rs12039458-SNP_8_G_T_o1_r1	709	-0.138032	-0.722119	-1.04325	-0.605689	-1.10281	-0.628576	-0.328912	-1.40588	-0.459651	-1.80905	-0.910317	-0.464665	-1.76689	0.329131	-0.573447	-1.61288	-0.253949	-1.60542	-1.30097	-0.679841	-1.32732	-0.396969	-0.858758	-1.85764	-0.308825	-1.23601	-1.23171	-0.723619	-1.52603	0.0963875
IMM_SNP_001_CASCADE_rs12039458-SNP_9_C_A	chr1	36017676	36017701	rs12039458-SNP	rs12039458	G/A	basal_eQTL	36017689	36017684	9	C	A	TILE	GCAGATTGATTGAACTCAGGAGTTCA	o1	r1	GCCTAGGCAGATTGATTGAACTCAGGAGTTCACTAGGTCTTGATTCGCTTGACGCTGCTG	IMM_SNP_001_CASCADE_rs12039458-SNP_9_C_A_o1_r1	710	-0.167639	-0.567625	-0.385449	-0.672756	-1.01768	-0.79004	0.29201	-1.50315	-0.538976	-0.947094	-0.0441328	-0.27512	-1.0343	-0.363652	0.168772	-1.2452	-0.716841	-1.04066	-0.38937	-0.39086	-1.1628	-0.574261	0.373484	-1.42934	-0.335055	-1.06955	-0.492404	-0.580407	-1.36938	-0.529206
[truncated: 16,724 more rows]
[truncated: 2 more columns]
